# Supplementary material for: Mitochondrial genome diversity and evolution in Branchiopoda (Crustacea)
Source: Zoological Lett. 2019 May 27;5:15. doi: 10.1186/s40851-019-0131-5 (PMC6537178; doi:10.1186/s40851-019-0131-5)
Supplement: Supplementary file 1 — 100 ancestral sequences sampled from the posterior distribution of Anostraca stem node (FASTA 1394 kb) [file 40851_2019_131_MOESM1_ESM.fasta]

>1
ATTACTACAAATCTTTCTGTTATGCTTGACGTCTCAACCACTTTCTTAAGTTTACCTTTAAACTGAGTAAGCTCATTTATAGGATTTTTAGGTATTACTAACACATTCTGATACTCACCTAAGAGAACTAAAATCTTATGTAGACGAATTACCAAAGCTTTATACTGGAAATTCAAAACTCTTTTAAGAAAGGGACTAAGTATTAAACAAGGAAAACCTTTCATATTTATTCCACTATTTTTCCTTAATTTATTTAAAAATTTTCTAGGATTATTACCTTATATTTTTACTAGTACCAATTATCTGGCATCAACGTTAGCATTGGCTCTACCTTTATGAAAAACATTTATATTCTACGGTTGAATTAATCACATAATACACGTATAAGCTCATTCAGTACCTCTAAGTACCCCAGCAATTCTAATATCTTTTACGGTAATTATTAAAACTGTTAGTAACGCAATTCGTCCTGGGACCCTAGTTGTTCGGCTAACAGCTAACATAATGGCAGGCCATCTTCTACCAATTCTATTAGGAAGTCGAGGGTTTACTGAAAGTATTTCTATTCTAATTGTATTCTTTTTTATCCAATTTCTACTATTAATATCAGAATCAGCTGAGGTCGTTGATCAATCTTATGTATTTGCATTTCTAGCAATCCTATATTCTAGAGAAGTGAATATTCCACAAATATCACCTCTAAATTGGATCATTTTATTTATTTTATTTATCTTAATTCGTCTAATTTTTAGAATTTTTATTTATTTCCTTAATTTTCCTTCCATATATATTTTTCCAGCAAATAATAAAAAATAAAAAACTACCTACTTATCAACTTCAAACTGAAGATTAATTATGTTAGTTTTACGAAAAAATCACCCTCTATTCAAAATTGTTAGCAATGCCCTGGTGGAGGTATCAGCCCCCTCAAGTATCTCGGTTTGATGAAATTCTGGATCTCTATCAGGGTTATGCTTAATTATTCAATTTGCCATAGGTCTATTCTTGGTTATACACTACACTGCTCGTATAGATATAGCATTCTCTAATGTAGCTCACATTTGTCGTGATTTCAATTGTCGGTGACTTCTGCGTACCCTTCATACTAATGGGGCCCCTTTTTTCTTTTTTTGTCTGTACCTACGCGTAAGATGAGGAATATATTATGGGTCATATCTGTTTAACCTTACTTGGCTTGTAGGAATTGCTCTTCTCCTTTCAGTAATAGGAACCGCCTCTCTTGGACATGTAAAACCTTGAGGACAAATATCTTTTTGAGGGGCTACAGTAATTACTAATCTAGTAACAGCGGTTACTTATATGGGAAATAACGTAGTTCAATGAGTTTGAGAAGGGTATGCTGTAGATAATCTAATTTTAGTTCGATTTTTTACTTCCTATTTTCTCTTACCTTTTGTTACTACACATATAACTAAAATTCATTTTCTATTCCCACATCAAACGTGGTCTAAGAATCCTCTGCGCATAGATAGAAATATCGACAGAGTTCCCTTTCACTCTTGCTCTACAATTTAGCATATTGTAGGCTTTATGATTATACTAATATCTCTAATAATCCTTATTCTACATAATCCCTATCTATTGGGAGACCCGGACAATCTTAACTCTGCTACACCTCTAATAACTTCATTTCATATTCAATCAGGATGATATTTCTTAATTGCTTACGCTATTTCCTGATCTATTCCTAATAAATTAGGGGGAGTCATAGCTCTGCTAGTATTAATTTTAATTCTAATAATTATACCATCTCTTCTTAAAAGAAAACTTCGAGGATTAGTGTTTTACCCCCTTAATTAAATTTTTTTTTGATCTTTACTCGGTACCGTAATTCGATTAACTTGAATTGGAACTCGATCACTAGAAGTATCTTATGTCCTAACTGGGCAAATTTTTACGGTGATCTATTCCACTTATCTCACTTTTAAGCTTATTGTACTAGAACTATGAGATAAATTAATTAAATAGACTATTTTGAAACATTGATTATATTCAACAAATCATGAGTATACTGGAACACTGTATTTGATTTTTGGGACTTAAGCAGGAATAGTAGGGACATCTCTAAGTCTTCTTATTTGAGCCGATTTAGGACGACTTGGCAGCCTACTTGGAGATGACCAAACTCAAAATATAGTTTTTATAGCTCATGTATTCATTATAATTTTCTTTATAGTTATAACTGTTTTGATTGGAGTATTCGGCAATTGATTAGTCCTTTTTATATTAGGCACCCCTGACATAGCTTTCCCTCGTCTAAATAATATAAGATTTTGATTATTACCGCCACCATTAACGTTAATACTAGTCGGTGGTACTGTAGTAACAGAGGTAGGAACCGGGTGAACTGTTCATCCCCGTCTCTCTAGAGGTATTGCTCATGCCGGGGCTTCTGTAAATTTAAATGTTTTTCTTCGACATTTAGTTAGTGTTTCATCAATTTTAAGGGCAGAAAATTTTATTCCAACTATTATTAATATACGAGCCCTAGCAATAACTTTAGATCGATTCCCTTTATTTGTGTGAGCTGTAGGAATTATTGCTTTATTACTACCACTATCCCTTCCTGTTCTAGCACAAGCTATTATTATATCGTTAACTGACCGAAGTCTAAATACTTCCTTCTTTGACCCTGCTGTAGAAGGAGACCCAATTTTATACCAACATTTATTCTAATTCTTTGGTCACCCTGAAGTTTATATTTTAATTCCTCCAGGGCATGGTATAATTTCTCATATTTTTGGCCGGGAAAGAGGTAAGAAGGAAGCTTTTGAAACGTTAAGAATAATTTACGCTATACTAGCTACTGGGCTCTTAGGATTTGTTGTTTGGGCCTACCATATGTTTACTGTAGGAATATATGTAGACACCCGCGCCTATTTTATTGCGGCAACTATAATTATTGCGGCTCCTATAGGTATTAAGACATTTAGTTGACTTGGAACTCTTCATTAAACACTATTCACTTTCACCCCTTCGATATGATGAGCCCTACGATTTGCATTCTCACTCACAGTTGGAAGGCTCACAGGGGTTGTTCTTGCTAATTCGAAATCTGATATTGTTCTTCAAGATACTTACTATGTAGTAGCTAATTTTCACTGTGTACTATCTATAAGGGCAGTATCTACTATTTTAGCAGGGTTTACTCATTGGTTTCCTTCATTTATAGGAGTAATTCTAGATCTGACATGGTTAAAAGTTTATTTTTTTATAACATTTATAGGGGTAAATTTAACCTTATCCCCTCAACATTTTTTGGGACTAGCTGGAATGCTCCGATGATGTTTTGATCATCCAGATGCTCGTACTTCTTGAAATGTACTGTCTTGAATTGGCTCAACAATTTCATTTGTAACTTTCATAGGATTTATTTTTACTATTAGAGAAGCTCTCATAATCAATCGACCTGTTCTACTTCCACTGAATTTAGCCGCTTGTATTGATTAAACTCATAACCTCTCTCCTGCTGAGCATAGTTTCGGAGAATTATCCTTATTCACTTATTTCATATCGATGGCAACTCGATTAGAATAAGGATTCCTAAATAGTGCCTCTTCTTTAATAGATTAATTAATTTACTCTGACGATCACGTATTACTAATTCTAATGATTATTACTACTTTAGCATGTTACTTGTTAAGCACGTTATTAGCTAATAAATCAATTAACTGATAACTATCAGATGGTCTATTAATTGAAACTATTTGAACAGTCTTTCCAGCTTTTACTTTAATCGCTATTGCTCACTCTTCTTTTCGACCTTTATATTTATTAGTTGAAACTACCGAACCAGCCCTAGCTACCAATGCAGAACGATAACTGCGATATTGGAGTTGCAAATATTCTAATTTTAATAATATTGAATTTGGCTCTTTCATAATTCATGCAACTGTACTAGATCCAAATGGATTCCGTCTACTAGATGTCCATAATCGAACAGTATTACCTTCTAATGTACAAATTCGTCTGTTGGTTACAATTGCCGATCTTCTTCACTCTTGAACTATCCCCAGATTAGGGGTTAAGGCAGATGCTGTTCTTGGTCGATTATACCAATTAAGGCTTTTTAGTAATCACCCAGGTCTATTTTATGTATAATGTTCAGAGATCTGTGGGGCTAATCACAGTTTTATCCCAATTGTAATTGAGGAATATAACGCAAAAGATTTTTTAAATTGAGTATTATCTCAAATTGATGTTTTTAATAGATAAAAGTCGGTAATATCTATGGCAAACCTATCATATCACCTCTCCCATTTTGTTGATCAAAGCCCTTAACCAATTATAGGGGTTTTTGGAGTTAAAACTACAGTTACTGGTTTAGTTAGATGATTTCACACTATTGATATAAATCCACTTTTGCTTGGTAGAGTGGTTTTTTTGTTAGTGATATTTCAAAGATGACGAAATGGCACCCGAGAAGGAACTTTCCAAGGCTAGCATACTAAGTAGGTCACTTTAGGTCTACGATGAGGAATAATTCTATTTATTACTCCAGAAATTATGTTCTTCGCATCATCCTTTTGAGCTTTTTTTTATAGTAGTTTAGCACCAACTATCGAACTAGGGTCATCAGGATCTCCAGCTAGCATCGAACCATTTAACTCATTCCAAATTCCCCTATAGAATACCCCCGTTCTACTGGCCTCAGGAACTATGATAACATGAGCTTACCGTGGACTAATAGAAAATAACTACACTCAATGTCAACAGAGCCTACTTTTTACTGTAATTTTAGGAATATATTTTACTACTCCACAAGCACTAGAGTATCTTAAGGCTCCTCTTACTATTGCAGTTTCAGCCTACGGATCTCCGTTTTTCCTAGCTACAGGATTTCATGGACTCCATGTAGTTATTGGTACACCCTCCCTAATCGTTTGCCTATTATGTCATCTATTTTATTAATTTTCTGCTGTCCATTACTTTGGATATGAATCCGCCGCTTGATATTGACACTTTGTAGATGTTGTTTGATTATTCCTTTAAATTTCCATCTATTGTTGGGGTGGTATATTTTATAGTAAAGCTTTTTGTTTTATTAACCTGTTGTTTTTAATTGTATGAGCTCTAGTTGGAGTAGCCTTCATAACCTTATTAGAGCGAAAGGTTTTAAGTTACATTCAATTGCAGAAAGGTCCTAATAAGGTAGGGTTATGATAGTTTCTTCAACCTTACGCGGATACCAATAAATTATTTACTATGGAGTAAACTTTCCCGTCTATATCTAATTATTTATCCTACTTTATTTCCCCTGTTTCCTGTTTAATTCTCTCTTTATTAGTATGAATGTTTATTCCTTCATTAAGTAACTTTGTTATTTTTGATTTAAAGGTTCTCTTTTTTTTTTCTTGTGTAAGAATAGGTGTTTATACTGTCATAGCAGTAGGTTGATCTTCTAATTCTAAGTATTCTTTACTAGGAAGTCCACGAGTGGTATCTCAAACTCTTTCTTATGAAGTAAAATTGGCCTTAATTTAGTTATGTTTTTCACCTTTAATTTAAAGTTACGAATTGATAAATTTCATATATATTCTATATTATATTGCATGACTCCTTTTTGTTGGTCCGCCTTAAGCTTTATTTTGGTTTGTCTCTTGTCTAGCTGAAACTAATCGTACTCTTTTTGATTTTGTGGAAGTTAAGTTGGAGTGGGTTTCTGTATCTAATACTCAGTATAGAGGGGGAGGGTTTGCTTTAATTAAATTGGCTTAGTATGCAAGGATTTCATTTGTATGAACGCTATTTAGTGTAATTGGTTAGGAGGGTACGATTTCCACGTTTTTTTTTATTATTCGGTTTTTGTTGGTTGTTTTTTTATTTGACTGAGTACGAGACGCTCTACCTCGAATTCATTATTTTAAATTAATATATTTAGCTTGAAAGTGTTTTGTGCCCACTTCTTTGAACTGTTTTTTATATTTCTGAGGTTTAATTGTGTTATTTGTGTTTTCGATCACTGAAAATTTAATTTTGAAACTGGTTTCTCAGTGCGCATTTTGGACTATTCTTATACCAAAATCTTTTTTTTTTCTTTTTACACTAACTCCTGGAGTCTAAATTATAATGCCTCTCAACTCTTGATTCAGTTCGTGAGTTGGGCTAGGAATTAATATCCTAAACTTTATCCTTATTATATTAAAACAAAAAAATCGATATACCCACACAGAAAATACAACAAAACATTTTTTGATTCAAGCTCATGCTTCAGTCTTATTTTTACTAGAGGATTTTTTTCTTTGTTTATATCTACGCAAATTCTTTATCTCTTTCCTTGAAACCTCACATATACCAGTTATAATCACCATTGGCTTACTATTAAATTTAGGGGTAACCCCCCTCCAAATATAATTTCCAACTGTAGCAGAAGCTATATCTTGAACGAACTATATATTCCTAATAACTGACCAAAAAATAGACCTTTTAGTTAAATTATTAGCTTTTTTCTGCTTAACCTCCACTAAACTTATTCCCATAGCCGTTACCTCATCAGCACACGTTGGGGGATTAGGGGGACTTATCCAAACTATAATTCGATCAATGATAGTCTTTTCATCAACTAATAACATTGACCAGTTACTGGTTGCCTTATCAATAAGTGACTCTCTATTATTTATATATTTTATTATTTACATTTTTATTTTATTTACTACAGTCCATTTATTCTACACCATTCAATTATCTTATATTACTCAAATCAAGTCCACTAATAATTTTGATATTACAATTAAATTTGCAAATTCTTTTAACCTTCTTCCTTTAAACTGATTTACTCGCCCCTTTTTAGGGTTTTTACCTAAGGGAATTATTATTAAAAAAGCTACCACAATTAAATCATTTGCTGCTGCGATAGTTATAATTTCTACTGCTTTACCTCCATTCTATTATTATCTATGGATACCGTCTACTGCTTTTATAATTTATACAAAAGATATACAAGCATGAACTACTAAATTAAAGTTTAATATAGAAATTTTGAATAAATTTATATTTATCATATTCAAAAACTCAATAGGGGGCTTAACAATATTTCGTTTAATATTCAATTTATTTTTAATTCTCAAGCTGGTCCTCCCTACCCCCTCATCGATTATATTCTATCCTATATATAGTTTATTTTTACCTACACTCATTTTAAGACTCTTATTTGTTCAACCTTAGTCTTCTTGATTTGGTTCGCGAGTTTGACTAGAAATAAATGTCCTAACATTTATCTCTTTTATATTTACAACGAAAAATGAACGAATTGCCATGGAAGCTGGGCTAAAATATTTTTTAGTTCAAACCTTGGCTTCAGTCATATTTTTATCAGTAGTTCTATTATTTTCATCTCATTCTGATATTACTTTTATCACAATTTTGTAGACTTCATTTGCTCCAACTATATTTACTATTGGCCTGCTGCTTAAAATAGGAGTAGCCCCCTTTCACGTATGAGTTCCCAGAGTGGCAGGGACAGGAATTTGAATTAGACTTTAAATTTTAGTAACTATCCAAAACTTCGATCCCCTATTTTTACTATTATCATTTATCCCATTAATCCTCACCAATATTGTTTATATAGTTGTCATTTTATTTGTACCTGTAGGAGGGCTAGAAGGATATATCCAAACTGCTCCACAATCACTCATAGCCCATTCCCCCATTAATCATATAGCTTAATAGCTAATGACTATGACTGCTAGTAATTGATTATGATTTATATACTTCGTTATTCATTTTATTATTTCATTACTTATAGTCTACCTATTCAATAACTTTTATATATCTTATATTACTCAAATTAACTGGAGCAACGATGTGGCTTTTATGACCAGGTTACTTATTTCTTTTAGTCGTTTTTCTTTAGGCGGGCTAATTCCCCCCTCTTTAGGATTTTCACCTAAGTGAATTATTATTAAAAATGCCACCACAATTATAACGCTTCTTATCGCAACAGTTACAGTTACTCCTACATAAATTATCTTATATTATTATCTACTGATTTCATTTTTTGCTTTTATTATGTATGGAAGCGATATACCTATACATAATATTTAATAAAATTTTAAAATAAAAATACTAGTTATATCTCTATTCATTATTCCATTTATCTCTTTAGGAGAATTAATATTCTTGTATTTTTTTATTTATCTATTCATATTAAATTATATCTTTTCTGTTTTTAACACATTATTTATTATTTAACCATTTGTTGTAGTATTTTTTGCTCTCTTAATTTTTGTTTGTAAACGAAAGCATCTACTAGTTATTTTATAAAGATTAGAGTGTATAATATCGATACATTTTTTTCCTCTATGTTTCTCTTTGGCTTGTTTGAGTCTTAAATATAATTCTGTTTTATTTTTTTTTACTTTACTGGTTTGTGCATAAGCCTTTGGTCTATCAATTTTAGAATCTATCGTTCGGACTCACGATACCGATTACTTTGATTCGTTTATTGCACTACAATGTTCCAAAAAGCTCTTTCGTATGCTAAAATTTTTAGTAATATCGTTGTTTTTGACCTCTTTTTAAGTTTTTTTTAGAGACTGGGTGTGTTGATTGTTAATTATAATTTTATGACTCTTTGTAATAATAATTCTTTCTTCTATGGCATTCCCCTCTATCGTTTTTTGTCCGGATGTGAATTACCTAAGTTCTTGGCGACGTGACTTTATTACTTGCTTTTTAGTTTCATTAAGCACATGAATTCTTTTCTCAATAATTATGAGGAGATATTGGATTGGTAGGAATATAGAAAATAATGGAGCTTTTTTACTTCTATTATTTTCTCTTTGGATATCTCTGCATTTAACATTTACAACATCAAATTTTTGGATATTTTTTATGTTCTTTGGATCCTCTATGATTCATACGTTGTTTCTAATATCAGATTGGGGATACCAGTCAGAGCGGGCTCAATCTACCTTTTATTCTCCATTTTATGCTTTAGTAGCCTCGCCGCTGTTTTTCATTGGTATTTCTCTTACAGACTGTGAATAGGGTTCTCTAAAATTATGTATTCTAAGAATTTGTGCCTATTTTACAGATAATTTATTTTTTGTATATTTCAATGTTGGCCTAGCTTTTTTAGTCAAGATACCTATATATTTTGTTCATCTTTGTCTATCTTGGGCTCATGTAGAAGCCCCTGTTACTGGTTCTATAATTCTTGCGGGGGTACTACTGAATGTAGGGGGGTATGGTTTCATTCGGGTTTCACCTTTTATTGTCACTAGTGCTATAAAGCTATTTGATCCTTTATTCATTAGAATTAGATTAGTAGGCGGTGTGTTAGCTAGTTTAGTTTGTATACGACAGGGCGATATTAAGTCTTTAATCGCTTATCTTTCAGTAACTCATATAACGTTAGTTTCATTAGAGATGATAACTAGTGGTTTTTGAGGGTGTAAAGGAGCATCTATTATAATAATTGTCCATGGGTTACGTTCTTGGGCTTCATTTTGTTTAGTTGATATAATTCATGAATGGATTGGTACTTGTAGCGTGCTATCTACTCGAGTGTTAATTACTTTAATCCCTAGTATAACTTTTCGATGATTTTTATTTAGTGCTGGTAATATGGCAGCTCCTCCTTCGCTAAATTGATTAGGCGATATTTATTTATTTAGTTGATTAGTAAGTTGAGGAAGGTTGTCTATGCTTCTATTCGCTTTTATATCTTTTTCTGCAGCTGGTTATCATTTTTATTTATAGTCTCAAACTTGACATGGTACTCGTCTTGATGGTTTAAATACTAGCTGAGATGGCAGAGCCCAAGAGTTTTTTGTAACTGTTTTACATTTATGACCTCCTCTGACTTTACTAAATATTAGTGTGGGGTTAATATGTCTTTGAGTTTACTTTCATTTTTTAAAGAACTAAAAGATTGTGATATCTGCTATGGCAGGTGTAATATCGCTTTATAATATTATTGCTATATTATTTTTGGTTTTTAGACCCGAAACTTTAATTATATTTTGGGGGTTAAATTTATTTAAGAATGAAAGGGCATTTTTCTAAGTGTGTAAGAAAAGCATTCTTGGTTAGACAAGGAATAAAATTGCTTTTACTTTTTTATATGATAGAATATCCTTTTTTCTTCTCCGACTTGTTTTTTTTATTAAGGCTATGATAGTAGATTTATACAGTAGTAATTGTATAAGTGGTGACTTGTACATTAATCGATTTATTCTATTAGGAGTAGGACTTGTTTACGCAATAAAATTACTTATTAATACTCCTAACGTGATTAGGATTCTATTAGGACGGGACGGATTAGGTTTAGTTTTTTATCGTTTCGTTATTTATTATAAAAATAGAAAATCTTAAGGTGCTGGTATATTAACAGCTTTGTCTAATCTTATTGGAGATGTTTGTTTATTATTGGCAACTGCGTGACTAATTTATTTAGGATATGAAAATTTTATTGTTTATATTCAATTGACTGTATTGTTTAACACTAATTAAATGAATAAAATATTTTCTACCTTAATTATACTGGCTGCTATAACTAAGAGTGCACAGATTCCTTTTTTTGCTTGATTGTTGGGAGCCAAGGCTGCTCCTAGTCCCGTTTTAAACGCTCTAGTCCACACGTCTACTTTAGCGACTACAGGGGTTTATCTGTTAATTCGTTTATCTACTTTAATATTAGAAAGTCATGTATGCCAGGTTCGTTTATACTTATTTGCAGTAACTATATTTATAGCTGGATTAGCTGCTCATTGTGACTATGATTTAAAGAAGGTCATTGCTTTATCAAGTCTAAGACAACTAGGAATGATAATATTTACCATATCTTTGGGCTTTTCTGCTTTAGCTTTTTTGCATCTATTAACATATGCTTTTTTCAAGGCTTCGTTATTTTTATGTGCAGGGGTGTTTATTCATAGAATAGGGGACATGCAAGATATCCGTGGGTTATAAGGATTTGTTATTAGATTTCCTTTTACTACATCTTATTTAAATGTAGATAATTTGGGTTTGTGTGGAATATCGTTTATAACCGGATTTTATTCTCTGGATATAATTATTGAAACAGCTTCAGTAATTATTATAAGTATATTTACTTTTGTTTTACTATTCATTTCTACTGCATTAACAGTTGTTTATTCATTTAGGTAACCCTTTTTTTCTATATGTAGATTCCCTAATGGTGATTTTTTGTCTTATTTTAGTGATGAAGAAGATATTAATATAGTTAGGCCTCTATTTATTCTATGAATAGGTGGGGTCGTAGGACGTGCTACGTTTCTATGACTAATTTTTCCTTACCCCGTTCTTATGGTTTTACTTATGTTTTTAGAATTAACAGCCTCATTAGTAGTAATAGCAGGAGTTCTAGTTGGAGTATTATTGGTTCGATCTATTTTTGGTCATCATTTGATAGGAGTGAAGTTTTCTTTTATTAATGAATTTTTAAGAACTATATGATCTTTACCATAGTTATCAAGACACAGATTCAGTAACCTACGTTTTGATTTAGGCAAAATGGTTCTTAAGACTTTAGATCCGCGGTGAACAGAATAATTAGGAGGTATAGGCGTTTATGATATTTTAACTTGGAGGTTAAATTTTATTTAATAATTTCAAAACAAATTATACAAAATGTTTGTAATATTTTTTATCGCGATCTGTCCACTTATTAGTACATTTTTAATATTGACCTATATTTTTTTTTAATAGTTTGTAGGTTAAGACGTCAATTCAACCGCTAATTCTAGACACTCTGAGAGATACATCAGTTTCGATTGAATTACGGAGGTTTTAATTATAATGAATCTTTTATTAAAAATTTTAGTACTAATACCCGTTATTTTGATACTTCTAAATCGTCTGCTACCAATAGGACTAATTCTCGCTATCCAAACTATTCTATTTTGACTAACTTTAGGAACATTATGTATTACCTCTCGATTTTCTTACATTTTATTCTTAATCTTTCTAGGAGGAATACTAGTAGTACTTATCTACATTTCCAGAATAGCAACAAATGAAAGACAGGTTATATTTAATTTAAGTACTAAAACTTTCCTTCTAAGATTTATCACGGTATTATTCATTAGAATTGTTTTCATAATTGTAAATCTATTAATTGGAAAAACAAGGAATACCTAAAAAGAACTCTCTGAACATATAAATATAATATATAAAACTTCAGTATCTTAACATATTTATAGGACTCCTGTTGGACTAATAACTAAATTGCTAATTTTTTATCTCTTTCCAACCCTAATTGTAGTAGTATATATTATTAATTTAGATAAAAGCCCCATACGATTTTTTAAATCTTAATTTCAATATTGTTATGTTTGTTTGGAAAAATACTTTTAAATCCAATTTAGGGTTATTAGTAAGATTATGGATTTACAGTTAATTAGTACTGTAAGGGAAAGTTGAAGTGAATTGAAAATTTAATTTTAAAGAAGAAGATATAAACTGCCGTACCTCGTGTATCAAAGTGTACTAAATACATTTTATATATAAGCCTCACGAAAAAAATGAGCTAATCTGCTATAACAGTGTGCGTGTCATACGCTTTTTAAATTTGAGGATAGTAGCGAAATGTTACTCGGATTCTTCGCTGTCTGGTTTCTTAAGAAATGTATTTAATTCAGCTGCTTTGTTTAATTTAATTTGTTAATTTATTTGACCTAAAAGTTTAGAGGGCTGAGCTTCTAATTATTAGAATATATATTTCATGATATTAACAAGATGCCTGTAGGCTTAGAAGTAACCATAAGTAAAAATTTTGCTATATTTTACTTTGTTGTACCAATTAGTTTTCTTTTCTTCATATTTTTTATTAAAATAAAGTCTTAAAATGGTTCAGATCAGAAATAATCGTGAAATTAGTAGCTTAATTATTCATATTTTTAATAAGAAAATATTTATTAAAGGTACTTGGCAAGTATATTTTCCGCCTGTTCATCAAAAACATCTCCTCTGGTTTAAATTTAAGGTATGATCTGCCCACTGAAGTTTTAAATGGCCGAGTTATTATGGCCGTACGAAGGTAGCATTATCATTAGTTTTTTAATTGGGGGCTGGTATGAATGGTTTGACGAGATGGAAGAGGCCCCTATTATATAATTCGAAGTTTATCTTTGAGTGAAGAAGCTTAAATACTTTTGAGGGATGACAAGACCCTTAGGAACTTTATAGTCGTTTTTAGGAATACTTTAGATAAGGCCTTATTGGGTAAAATATTTTGTTGAGGGAACGGGGCGAAAAAAAAAATTCTTCTTTTTTAAGAAATATTAATCTTTAAATAAACGATCCTTAAGTAAAGGTTAAACGATTAAGTTACCCTAGGGATAATAGCGTAATCTCGTTCGAGAGCTCATAACGAGAGAAGGGTTTATGTCCCCGATGTTGGATTAAGAATTCCTTTTAGTGCAGAAGTTCAAAACGGAGTCTGTTCGTCTTTTAAATTTTTACATGATCTGAGCTCAAACTGCTGTGAGTCATGTTGGTTTATATCCCCAAGTTAATATTACATTTTAGTACGAAAGGACCAAATAAAGAAATTTTTAATTTAAGAATAAGATTAAGAATTAAGCTTAGTTTTGGCTTATGTTCAATGTTAGTCGAAAATCTAAGTATAAGCAGTAGTAAGTATCATTATCAAATAATTAGATCCAATCAAAGTTTATAGGATCGGCTAATCGTTCCAGCCGCCGCGGTTATACGAATGATTCAAATGAAAAAGAGTGGTAAACTAGACTAAATATTTTAAAATGAAGTACTAATTTGTAAATTGGGTGAAATTTTTATTTAGATAAAAAATGGGTCTGAAAGATTAATTGGATCTATAATAATGATCTTGAAACCAGGATTAGATACCCTAATATTCTTTATTATAATCAAGGGTAGTAGAATTTCTCAAAACCAAAGAATTTGGCGACATATTGTTCCTAACAGAGGGTCTTGTCTTGTAATCAATAGTCCACGAATATGTTTACCTTTTTTGTCATCAGTTTATATACCATCGTTATCAGAGTATTCTTAAAGGATATTTTCTAATTCATTGATTTTGTGATTTCAAGTCGAGGTGGAACTTATGAAGCGAAGTGATGGGTTATGATAAGGCTAATTATAAGGATTTATAGTTTAAAATGAGTATGAAGAAGGACTTGTAAATAAATTTACTAAAAAATATTATCTTGAAGAAGGCTCAAGGATATGAACACATCGCCGCTCGCTTTTTTTATAGAGAGATAAGTCGTAACATAGCAAATGTATTGGAAGGTGTATCTAGGAAGA
>2
GTGATGACAAATCTATTTTCAGTCTCGGATCCCACTATTTCTAATTCAGGTCTACCTTTAAAGTGATTTAGATCATTCATTGGATTCTTGTTTATATCTTACAATTACTGAATTGTTCCAATACGAATTCATGTATTATTAAGACAATTTATAAACACTCTGCATTGAGGATCTTAAATCCTTTTAATTGAGAGTCCTTATATCAAACTAGTAAGTCTTTTTAGATTTGTTACATTGTTCTTCTTTATTTCATTAGATAATTTTCCAGGATTAATCCCATATATTTTTACAATTACTAATCATCCTACAATTACATTAACTTCAGTTCTATCCGTATGAATAACGTTTATGTTTTACGGTTGGATCAAGCACCTACAACATTCATCTGTTTATTTAGTGCTTCCAAGGACCCTAGCTGTTCCAATGCCATTTATGGTTTCTATTAAGATTATTAGCAATGTCATTCGGCCTGGTACTCTGGCTGTTGGACTAACAGCTAGCATAATTGCAGGCCATTTGCTACTAACTCTATTAGGAAATCAAGGTCTCACTATTAATATTTTTTTTCTAGCTCTATTAATATTTACTTAGGTCCTGCTATTGATTTTAGAATCAACCGTAGTTATTAGTCAAATCTACGTATTTGCGGCATTAACTATTTTTTGATATAGAGAAGTAGTTATTCCACAAATAGTACCTCTAGATTGACTTCTTTTTTTCATTGTATTTACTGTAATTCTTTTTTTTATCTAAACTATCAATTATTTCTTCTATTATTCTCCTACAGACATATATCAAGATAAGGATAAAAAGAAAATAACTACTAATTCCCGTATTGTAAACTGAAAATGAATATGGGTAGCTCTTCGAAAGTCTCACCCTCTATTAAAAATTGCTAATAAGTCCCTAGTTGATCTACCAGCCCCTTCAAATATTACAATTCGACGAAATTTTGGTTCTCTACTAGGGTTATGATTAATTATTCAAGTTGTCACAGGGCTATTCTTAGTTATACACTACATTGCTCACACAGATTTGGTTTTTTCCAGCGTAGCCCATATTTGTTGAAAAGTCAATTATGGATGTCTACTGCGAACCCTTCATGCTAATGGAGCCTCTATTATTTTCATCTGCTTTTTTCTACATATAGATCGAGGAATATAGCATGGGTCTTATCAATGAATTCTTGTTTGAACTGTTGTAATCGTCCTACTATTTTTAGTAATAGGAGCTGCTTTTATAGGATAGGTTTTACCTTGAGGACAAATATCTTTTTGAGGGGTTACAATAATTGCAAATCTAGTATCCGCTATTCTTTTCGTAGGCCATGATGTAGTTCAATGAGTTTGAGAAGGGTTCGCAGTAGACAATGACACATTAGCTCGATTTTTTACCACACATTCTCTACTACCATTGATTGTTGCAGTTATATCAATGGTTCATCTTCTATTGCTACATTAATCAGGGTCTAGTAACCCCCTAGGACTAAACAGAAGTGTTGACAAGATCCCCTTTCATCCCTATTTTTCATTTAAACAAATTGTAGGCTTCAAAATTACACTAACAGCTACAGTGGTTCTCACCCTTATTAATCACTATCTGCTAGGAGACTCTGACAAATTTTCCCGTGCCAACCCTCGAGTCATCTCGATTCATATTCAATCAGAATGGTATTTCTTGTTTGCTTATGCTATTCTACGATGAATTCCTAATAAGCTAGGAAGGGTCAGTGCTTTACTAGTATCAATTCTAATCCTAATAATCATACCATTTTTGCACAAAAGAAAGTTTTAAGGATTAGAGTTTTATCCAACAAACTAAATTTTAATCTGAACTTTAGTTAGAACTGTTATCCCGTTGGCTTGAATTGGGGTCTAGACAGTAGAAGAACCCTATATCTTAACTGGACAAATTTTGACAATCATTTGTTTCACTTACTTTCTTCTAGTCCCTGCCCTCCCCCAATTATGAGATAAATTAATTAATAAGACTATATTGCACCGTTGACTGTTTTCTAAAAATCATGAGGTTGTTGGAATTCTTTATTCCATATTTGGGGCTTGGGCGAGAATAGTAGCAACATCTTTAAGTCTGCTAATTCAAGCAGAATTGGATCATCCTGGAAGTTTAAGTGGAGATGACCAAATCTATAATGTGATTGTTACTCCTCACGCATTTGCTGTAATTCTCTTTGTAGGTGTATTTATTTTAATTGGTGGATTTGGCAATTGATTAGTACCTTTTATATTAGGAGCTCCTGTTCTCGCTTTCCCCCGTTTAAATAATATAAGTTTTTGACCACTACCCCCCTCATTAACCCTACTCTTAGCCGGTAGTACTGTAGCAAGAGGGGCAGGAACAGAGTGAACTGTTTATCCCCCTCTATTAGGTGGTATCGCTCATGCTGGAGCTTCCGTAGATCTAGGTACTATCTCTTTACATTCAGCCGGTATTTTATCCATTTTTGGCATAGTAAATTTTATCACACTAATCATTAATATACTAAATCAAGGTATAACTCCAGACCCAGTTCCCTAATTTGTATAAGCTGTAGGAATTACTACTCTACAGCCACGATTAACTCTTTCCGTTTTAGCTAGAGTTATCACTATACTATTAACTGACTGAAACTTAAATGATTTTTTCTTTAACCCTGCTGGAGGGGGGGATCCACTTCTGTATCAATATTTACTTTGATTCTTCTGTCACCCTGGAGTTTATATTTTAATTTTACCAGGATTTGGTATAATTTTTCACATTATTAGCTAAGAAGGAGGCAAGAAGGAAGCTCTCGGAATTTTAGGAATAATTTATGCCATATTAGTAATTGGGGTCCTAGGATATGCTATATGGGTACACCATATATTTACTGTAGGAATAGACGTAGACGCTCGGGCTTATTGCAATGCAACATCTGTGATTATGGCCATTACTACGGGAGTTAAAATTCTTAGTTGACTCGGAACTCTTCGCTGAGCAGAATTTACATACACATTTTCATTTTTATGAGCCCTAGAATTCTTGTTTCTATTTACTGTAGGAGGCCTAACAGTAGTTGATTTTATTAACCCAAGAATTGATATTATTCTTCATGATACTTACTATGTTGTGGCTTGTTTCTACTCTGGACTATTTTTAGAAGCTGTATTTGCCATTTTAACGGGATTTACCCATCGTTTCCCTTTATTTATAGGAACAACAATAAACCCTACATGGCTAAAAGCTCCTTTTTTTATTATATTTTTAGGAGTAAACTAGACTTTTTTCTATTAACATTTTTCAGGACTAGCGGGAATACCTTATCGATATTCCAATTTTCCAGATGCTTATACAGCTTGAAGTGACATTTCTTCAATTGGCCCAATAATTTTATTCGTAGCTACCTTAAGATATACTCTTATTATTTGAGAAGCTTTTGTTACACAATGACTCTTTCTATCTTCACTTCATTTAACAACATCTATAAAGTGAACTCATAACCACCTCCTTGTAGTGCGTAGTTAGGCAGAATTACCTTTTGTTAGATATTCCAAGTTGATGGCAATACAATTTCAATTAGGGCTTCAAGACGGAGCTTCTTCTTTATTAGAACAATAAATCTTTTCTCCTGATCACGCTCTGTTGGTTGTAATTTTAGTTACTGCTTTTTTACGTTTTTTTATAGTGACCCTTCTTTTTAATTAATTTTTCGACCGCTATTTATCAGATCGACTACTAATTGAAACTGTTTGGACAGTCTTTCCTGCAGTTACGCTAATTGCAATCGCTCTCTCCTCTTTAAGCCTATTATATCTAATAGATGAAATTAATTAGTTAGCCTTAACAATTCAAGCAGTAGGATATCAATGATATCGAACTTATGAGTATTCGGATTTGAATAATATCGATTTTGTCTCTTACACAATTTCTACACATGGACTACATCCAGGTGAAGTTCGTCTATTAGATGTAGGTAATTGAATAGTATTACCTGTTAACACTTAAGTTCGTTTGCTAGTTACCACGACCGATGTTCTTCACTCTTGAACTATGCCTACCTTAAGTCTCAAGGCGGATGCTACCCCAGGGCGATTTATTCAATTAAGACTCTTTATTAATCGATAAGACGTGTTTTATGGATGATGTTCAGAAACCTGCGAAGCAAATCATAGTTTTATACCAATTAGAATTAAAGCTATTCCCACAAGAGATTTCTTCACCTGAGTCTCATAAAAAATTGCTGCAAACGGCAGAAGAACAAATCCCGTATCAATGTTTACTTAAATAAATTACCCTTTCCATCTAGTGCATCAATGGCCTTGAACTGTTTCAGGGGCCTTCGGAGTTTTAACTATAACCACAGGAGTTGTTAAATGATCCTATAGTTTTAATATTAATCTGTTTTTACTAAGCTTATTAATTGCTATGTTAGATATAATTCAATGATGACAATATCCTACTTGAAAAGGAACTTACCAAGGATTTCACTCTAATGTAGTAACTTTAGGCTTACGATGAAGAATAATTCTATTTATTGCTTCTGAAGCTTTGTTATTCGTTTCATTTTTTTGAGTTTCTTTTTACAGATCATAAGCCCTTGCTACTTAAATAGGAACATCCTTACTTCCTGCAGGTATTAAACCATTTAACCCACTTCAAATTCCTTTATTGAATACCGTTATTTTACTAACCTTAGGAGTTACAGTTACATCAGCTCACCATGGTTTAATAGAAGATAACTACACTCAATGCACACAAGGCCTACTTCTTATCGTAATTTTAGGAACATAGTATATTGCTCTACAAGCATTTGAATACATTGAAACACCTTTTACTATTACAGACGAAGTTTATGGATCTACATTTTTTGTAGCTACAGGATTCCACGGGCTCCATGTGGTTATTGGTACTATTTTCCTGATCATTTGCTCATTGCGCCATATATATCATCGCTTCTCTCTAGATCATTATTTTGGATTTGAAACTCCAGCCCGATATTGAAATTTTGTAGATCCTGTCCGATTATTTCTTTATATTTCAGTTTATTGATGAGAAAGAATGTTTTTCGGAGATGTGTTTCTTGTAATTATTTATTTAATCTTAATTGTATGTGTTTTAGTTGGAGTTGCTTTCGTAACCTTTTTTGAACGAAAGGCTTTAGGCGATATTCAAATTCGAAAGGGTCCTAAAAAGATAAGATTTGTAGGGTGTCTTCAGCCTTTTGCTGATGCCATTAGGTTATTTACCAAGGAACAAACTTTTCCTTTTATATCCAATTGTTTTCCTTATTTAAAAGCTCCTGTTATTAGTTTAGTACTCTCTTCGTTAGTTTGGAGTTGAGTTCCTTATTTGTGTATTGTAGTTACTTTTAATTTAAGGACTTTATTTTTATTATGTTGTACAAAAATAAGAGTGTATACTCTTGTAGTGAATGGTTAGTTCTCAAATCCTAAGTATTCTTTACTAAGAGTACTTCGAGCGGTAACTTAAACTCCTTCGTATGAAGTAAGATAAGATCTGATTTTATTATGCTAAATATTTTCAGCTTTGATTTATAATCTAACTAAGTTTGTTGATTATCAAGCTTTTATAAGATGATTTTTATTTATTTGTTTTTCTTTAGTTTTACTTTGATTTGTTTTTTGTTTAACTGAACCTAATCATACTTCTTTTAGTCTTGCGGAAGATGAATCCGTGTTAGTTTCTGGATTTAATACTGAGCATAGAGGAGATGGGTTTGCTTTTATTATATTGGCTGAATACGTTAGTATTTTATCTATAAGAACGCTTTTTGGTATCATTTTTTTGGGGAGATTAATTTTTACTTTTCTCTTTATTTTTAAGTTTTTAGTTGTTGTTTTTTTTGTAGTATGAATTCGAGGCATCTTACCTCGATTTCGTTATGATAAACTAATGAATTTAGTTTGAAAGGTCGTTTCTCCTGTTTCCTTAAATTATCTCATATTTTCCGGGGATATTACATTCTTATTTCTGTTCCGGTTAAACGTATGTTTAACTCTAAACTTGGTAACGAACGCCCCTTTTTTTAGGATTATTAATCCTACATTCACTTTACTTGTTTCCATACTAATTCTGATAGTGTTAATTGCATTATCTTGCGCCTTTTGATTTGGATTTTGGATTGGTCTGGAAATCAACATTTTAAACTTTATTCCTATTATATTAAATGAAAAAAATCAATACTCCTCCACAGAAGCTGAAGAAAAATATTTATTCGTTCAAGTCCCAATTTCAGTAATATTTATTTTAAGGGTTATAATTATTTCCCTTGCTCTAGATCGTTTTGTGCTTTTTCTCATCGAAACTTAGGACTCACGATTTATAATGACCAGTGGTCTACTACTAAAAGCAGGGACAGTCGCTTTGTGTATCTAAATTCCGACAGTAGCAGAAGCTTCATTTTGGATTACAGTTTTTATTTTAATAAAGGATCAAATAATAAGTCCCCTAGCTATACTATTAGTTTTTACTTAATTTACCCTCACTATATTTATTAAATTAATTGTTTTTTTAGCAGCACTTGTAGGAGGGGTAGGGAGACTTAATCGGACTACGTCACGATTAGTAATAACTTATTCTTCTATCAATCAACAAGGTTGAATATTAATTGCTATAACTTTTGGTAATATTTTATCATTCATATATTATTTTTTTTATATACCTATTTTTTTTCGAGCAACCAAATTATGTGGATAATCTAATATATTTCATATAGCTCAAATAGGCTCAAACAACAATGTGGATTTAATTTCATAGTCACTAATTTTTTTTAGTCTGTTTTTTTTAGGCGGGTCAACTCCCCTTTTTTTAAGGTTCTTACTTTAGTGAATTATTATTCAAAATCCGGTAGTAACTGTTACATTCTTTATAATCATTGTTTTGGTTATTACTACTTTAATCACCTTATATTATTAACTACGAAAGCCGTTTGTTATTTCAACATTATATTCAAAAGATCTACACGAATGAATAATATAATTGAATATTCAAATGGTAATTTCAATCATATTTGTTTTCTTCATCATGGCAGTCTCTTTGTTAGGATTATTCTTTTTCCTTCTGATTGTTAGAATATTTATAATTTTCAAATTGGTTACGTTGGACAACCCTATAATAATCTTTAATACATAATCAATTTTCTTTTTTCTTCCAACAACACTAAGAATGTTAATCGTACTATCTTCCAATTCGTGATTTGGCGCGTGAATCGGACTAGAAATCAATCTTCTAGTGTTTGTCCCTCTTATATTAAAAGAAAAAAACCAACGAATATTCATAGAAGCTAGATTAAAATTTCTTTCAGTTCAAGTATTAATTTCAGATTTATTCATAATAAGAGTGTTATTTCTTTCTGTATATCACGACATTATCTTTATCCCTTCCATTTAATACTGTCACAGTGCAACTATAATATTTGTTGGATTAACATTCAGAATGAGGGCAGTCCCTTTCCATCAATGGTTTCCTAATGTAGCAGAAGCCCTATTTCAAAATAACTTCTTCATTATAGTAACCAACCAAAAAATTGCCCCTCTACTCGTATAACTAATAACATCCCCATTAGCTCACACCAATTTTATTTTCATAATTGTTATCTTAACAGCACTTGTAGGGGCGTTATGAGGACTTAATCAAATTTTAATACGAGCAATTATAATATTTTCTTCCATCGGTTATATTAGCCGTTTAGTAATTGCTTTAGCTATAAGTGGTATTGTATCATTTACTTATCTTATAACTCATTTAATAGTTTTATTCTCTATTATCTTTTTATTTGCAAACTTTAATATATCTCATGTTACACAAATGAAGTTCACTAACTATATAGCTCCAGTAACAAAGATACCGTTTTATATTAATTTTTTCTCTTTAGGAAGGCCCTCCACCCCCTTCCTAAGATTTTTACCCAAGTGAATTATCATTAATAATACAATTGCATTCATAATACTATTTATTATCATAGTTCTGGTAATGATAACATTATTTATCCTATATTCTTATATTCTAATTTTGTCCACTAGTTTCCTCCTATATCCTAGAGATATACAGACATGAAAGAGACAGTTAAGTATTAGAATAAAAATATAAATTTTCTTTTTATTTATTATGGCCCCAAGCTCATCATTTGGACTGCTCTTACCATATCCTTTTTTTAATATAATAATATTAAATAATTTTATATAGATTTTAAATATATCAAACATTTTGACTCTGTATATTGTAGTTTTTTTTACTTTGGCTATATTTTTTTCTTATCATAAGCATCTGCTAATAGCTTTATTAGAATTAGAATTTATTATGTTAGTACTTTTCTTACTTTATGGTTACCATTTGTTTTGTTTAAATTGTATAATTTATTTTATTTTATTTTTTTTGACTCTTACAGTTTGTGAAGGTGTTTTAGGCTTATCAATTTTAGTCTCTATTGTTTCAGCTCATGGTAGTAAGTATTTTGATTCTTTAAATGCCTTATAATGTACGAGAAAGATACTTCATATGTTAGGATTCTTATTATTCTTGTTATTCTTGATTACCTTTTGTGTATTTTAAAAATATTGGACTCGATATTGGTTGTTCGTAATTATAAGTCTTTTTATTATTTCACTTCATTGGGGATTAACATTCACCTGTATTATCATCGCTTGGGATTCGAATTTCTTTGATTTTCTCCTATCTGATATTATTTTCCACTTTCTAGTTCTTTTATGCGTATGAATCTTTGTTTTAATAGTTATGAGAAGATGTTTGATTACAGGGAACGCATATATTCCTAGAATTTTTACAGCTTTAATGTTATTACTATTTATGTTTCTATTTTCAATTTTTACAACTTCAAATTTGATAACATTTTATATTTTCTTTAAAAGTTCTCTAATTCCTACTTTATTGTTTCTTTTAGGCTGAGGGTATCAGTTCGAGCAGGTTAAAGCTGCCTTTTAGTTGTTATTTTATACTTTACTTGTTTCTCTGTTTCTTTTACTTGGTATTCTTTCAATAAACAACGCCTAAGGTACTCTATATACATGTAATTTTAGACTTTCCACCTATTCGGTAAATTCTTTATTTTTTTTATTTTCTTCTTTAGTTTTGGCTTTTCTAGTCAAAATTCCTATATATTATGATCATCTATGGTTTCCTAAGGCCCATGTAGAAGCCCCTGTCTTCGGTTCTATGATTCTAGGGGTGGTACTACTCAAATTAGGAGTGTATGGTTTCATACGAGGTCTCCCTTTTACGGTCAGTAGTAGTAATATATTAGTTGGTACTATATTAGTTAGGTTTAGATTAGTAGGAGCTGTGTTTGCTAGTTTCTTTTATTAACGTCAAACAGATGTTAAGTCTTTAATTTCTTATTCTTCAGCGGCTCATATAGTCTTAGTCTTTGTAGGTGTATTAACCATAAATTTTTGAGGATGTATAGGCGTTTTCATTATAATAATTGTTTTTGGTCTGTGTTCTTCGGGTTTATTTTATTTAGCTAATGTAACTTACGTATGCATTAGGTTTGGTAGTTTTTTATTAAACTGAGTACTAATAAGTTTAATCCCTAGGTCTGCTTTATCATGACTCGTATTTAGGGCTGGTAATATGGCAGCATTTCCTTTATTAAACTTATTAGGCGAAATTTATTTGTGTAATGGATTTGTTAATTGAAGCGGATGAATCATGTCTCTTGTAGGACTTATCTCTTTTTTTGCAACAGCTTATAATCTCTATTTATATTCTTCTACTCAATACGGAACTACTCTTTCTAATCTAGATTCTAGAAAGGATGGCAGAGCTCTACAACTTTTCTTGATATTTTTTCATTTATGATTTCTTTTAAATTTACTAATTTCTAGGACCAGATTATTATCGTCATGGAATTGGTTCCAAATTTAAAAAGGAACAAGCTGTTTCGTATATTTAATCATTTGAGTAATTTCAATTTGTAATATTATTTCTATATATTTTTTTTTCATAAGACTTCTTTTCTTGGCTATACTCGGGGGGTTAAACTTAATTTTAAATGAAAAGGTAATTTTTACGGAGTTAAAAGATAATACATTTCGTGTGAATAGGGTCAGTATTGCCACAACTCTTTTAGTTGACAGAATATGTTTTTCTTTTATAAGGTTTATTCTTTTTATCTTTTCGTTAATTGTTATTTTGTACATAAATAGATGTATAGATGTTGAACTATATACTAATCGACTTATTCCACTAGTTTTAGGATTTGTTATTTCAATCACATTTTTAGTTATTAATCCTAACATAATCAAAATTCAATTAGAATGGGATGGATTAGGTTTTGTTTCCTATTGTTTGGTCATCTATTATCAAGATAGAAAATCTACTATTGCTGGCATATTAACAGCTCTAACTAATCGTGTTGTAGATGTATCTATTTTACCAGCAATTGCGTTAATATTAGATCGAGGAGATTGAAAGTATATATCTTTTATTCTATGAACAACTTTATTTGATAATAAGGAAATAAGTATGATTATCTCTACCTTTATTATGATAGCTGTGATAACTTAGAGTGCTCAGATTCTTTTTTCTGCCTAATTACTAGCCGCCATGGCTACCCTAACCCCTGGATCATGCGCATTAGTTCATCCATCTACTCTAGTGACTGCAGGGGTTTACCGATTAATTAGGTTTTCCCCTCTAATTTTAAGTAATTCGATGTAAGAAGTTTTATTGTTTATATTTGTGAGAATTATATTTAGATCTGGGTTGGCTGCGAATCATGGGTGTGATTTAAAAGAGATTATTGCCTTGTTTGCTCTAAGACAACTAGGAGTGATAATAATTTTTATATCTTTGGGGCCACCAGTACTAGCTTTCGTTTGTTTATTAGTTCGTGCTTTATGTAAGCCGTTGCTGTTTTTATGTACAGGGGTGTTCACTCATGCGGTGAGACGCACGCAAGATATCCATTGTATAGGAGGATTTGTTATTTAATTCCCCTTAATTGGAGCTTGCTAAAACGCAGCTAATCTTGCTTTGTTTGGAATACCGTTTTCAGTTAGATTTTGTTCTCAGGGTTTAATTACTGAAAGATCTTTTATAAATTTTATAAATATATATTTTTTTATTCTAACGCTTATTTCCACTGCCTTAACAGCAACTTACTCATTTCGTATTGTTTATTTTTCTGTATGAAAACCCTCTAATGATAGTACATTATTCTATCTTTTTGACAGAGATTGAGTTAATATAGTTACTCTAATATTTGTTTTACGAATAGGTGCTATTTTAGGAGGCACAGCATTTAGACGACTAATTTTTCTTTACCGAACTTTAATTGTTTTACCTGTATACATAAGATTTGCTCCATTATTTTTTGATATTGTAGGAGTTTTAATAAGCGTTTTATTATCTTGAACTAATTTTAGTAATCATTTGGTATTGTTAAGCTTTTAATTTATTTGACACTTTACAAGAGGTATATGATATTCACCATACTTATCAGGATATAATATTAGTAAGATTCCTTCGGATGTGGGAAAGATGTTTTTAAATGTTGTTGATCAAGGATGGATAGCGAGGTTTGGGGCTCAAGGAATACATGACACTTTATTTAGAAGATCCATTTTTTTTTAATAATTTCAAAATAATTTGTCATAAATTTACATATTAGTTTCTGTGGCCCTAGGCGCACTTTCGTTACTGATCTCAATATCTATCTCTATTTTTTTTCTAGACAATGATACTGTTAACGTCGTCGTAATAAGCAGATTTAAAAGCATCTTCAAAAAGATTAGTGTTCGTCTGATAATGTAAACCATTATAACAAAGGGTCTATTTTTATCTATTTTAATAGTAATAGCCTTAATATTTTTTTTGCTAAACTACTCTCTATCAATAGGACCTATTCTACTCATCCAGACTATACTAGTTTGTCTAATTTTAGTGATGTATAGTATAACTTATTGATTTTTTTAAACTCTATTTTTAATTTTCCAAGGGAGGCTATTATTAACATTTATTTATGTCTCTTAACTAGCATCAAATGAAAAACAACTTATTTTTAAAATAACTCCTAAATTTACCCTTATAATTTTCATCACAGCATCCTTACCTATAATTGTTTTCGTCACTCTAGATCTATTAATTGACAAAACAAGAAATTACTTATAAGGCCCCACTAGCTACACAAAAACAGAATATGAAATTTTGATTAATAATTAAATTTATAAAATACTTATAGTGCTAATCTCTCCTTATTTAGAAATTTATCCATTACTAATTCTAATTGCAGTAGTAAAAGCTATTTAATTACATTAAAGTCCCCTACGACTTCCAAAAACTTAATTTCAATCTCGCTATGTTGATTGAGAAAAATATTTTCTACTTAGGTTTAGTACTATTAGTAGAATTTTGAATTTACACTTAGTAAGAACTGTAAAGGAAAGTTCAAAGAAAAAGAAAATCTAACTTTGACAAAGAAGAGATAATTTATCGTGTCTTGTGTATCGGGGGACATTTTATAAATTTTACATACATGTTTTCCGAAAAGAAAGACCTAAATTCCTATAATTGTTTTTGTGGCATAATACTTATTATTATGAGAATAGGGATGAGAAGTTATTCGCATTCTTTGATATCTGGTCTACCAAGAAACGGATTTAATTCAGTCTTTTTACTTAATCTTATTAGTTAATTTAGGTAAATTAAAATTTTAGAGGGATTTGCCTCTGACTAGCACAAGTTGTATTTTTTAATTACTGTAAGATGTTTTTAGATTTAGCAATAGCCGTAGGTAATAAATTTGTTATAATTTACATTTTTATAATTACTATTTTTTTTTACTTTAACTTTTTTATCAGAATAAATCCTGAGACTGATCAAAATTAGTAATAATACTATTATTAGCAGGTTAGTTTTTTATAATTCAAAAGAAAATAAATATATTAAAGGAACTTGACAAATACGTCTTCCGCCTGTTTAACAAAAACATTTCCTTTTGGATAAATTTGAATTATGGCCTACCTAATAAATTTATAAATGGCCGCGGTTTTTTTACCTTGCGAAAGTATTACAATAATTAGTCTTTTAATTGCAGGCTGGTGTGAATGGCTGGACGAGAAAATGGCTATCGCTATTTTTAAAATTAAATTTAATTTTTAGATGGAAAATCTTAAATAATTTTGGGGGACGATAATACCCTATTGATCTTTATATCTTTAGCTGGTAAAGCTTTAGGTAAGGGTTCATTGACTTGAATATTTTGTTGGGGCGACAGTAAGGAAAAAGTGACCATTCTTTTTTAATGATTAATTAGAAATAAATAGATGATTTTTTAATTCGGCTTAAAAGGATAAGCTACCTTAGGGATTACAGCGGATTCTTTTTGAAGATTTCACATCGACAAAAGGGTTGGTGATCACGATGTTGGATTAAGAGTTCGTCCCGGTGCATAAACTTTAAAGGAAGTCTGTTCGACTATTAAAATCTTACTTGATCTGAGTTCAAACCGGCGTGAGCTAGGTTGGTTCCTATCCTCGTGTTAATCTTTTACTTTAGTACGTAAGGACTAAATGATGAAATTTTTAAATGAAGAATAAAATTAACTGTTAAGTTTAATTCTGGCCTATATTTAGTTTAAATTTAAGATCTACATGTTAGAAGTAGTTATCTTTATTATCAAATATTTAGAATTAATTAAAATTTATAAGATCGGCCATCCGTGCCAGCCACCGTGGTTAGATGAAAAATTCAGATAAAATAGATTGGGTGAATTAAGTTAAGGATTTAAAATAAATTTTTTACTTGATAACTGGGTGAAATTTTTCTATAACTTGAAGATATTTTTAAAGAATTAATAGAATTCTTTGAATTAGTTGTCGAACTAGGATCAGATACCCTGTTATTCATTATTGAAATCCAGGTTAGTAGTATTCTTGAAGCCTAAAGAATTTAGCGGTATTTTATTCTTACCAAATTAATCTATTCCGTACTCGGTAGTCTACGTTTAGCCTTACCTTTCCTGTTTTCAGTTAGTATACCGCCGTTGTTAGATTATTTTTAGAGAAAATTTTTTAATTTAATCGTTTTATAACATCAGGTTCAGGTGCAGCATATGAGTGGTAGTGGTGAGTTACAATTGAATTAATTATACGGATTTTTTGGAAAATCTAACTATGAAGGTGGATTTGGAAGTAAAGTTATTTTAGTATGCAATTCTGAAAAAGGCTTTGAAATTTGTACACATCGCCCGTCGCTCTTTATTAGGAAAGATAATTCGTAACGTAGTTGATGTACCGGAAAGTGTAACTGGAGAGA
>3
ATAATAACTAAGCTATTCTCTGTATTTGACCCCCCAATGTCAGTCTTAAGGTTACCTTTAAACTGATTGAGCTCATTCTTAGGATCTAGAGATTGTCTTATCACTTTCTGATTAATTCCTAGATGAATTAACCTAGTATGAAACAAAATTACAAATATTCCATACGCAGAATTCAAAATTCTATTCGATAAAGGTACAAATAACAATTAAGAAATCACTTTAAAATTTATTTATCTGTTCATCTTTATTTTATCTAATGATTTTCCAGGCTTATTTCCTTACGTCTTTACTGGTACTAGCCATCTTGCAATTATATTAACTCTAGCTCTGCCCCTATGTACAATATTCATACTCTGCGGTTGAATCAACCACACAAAATATTTGTTGGATTATTCAGTACTTTGCGGGACTCCGGCCGCTCTCATATCTTTTATAGCATGTATTGAAACTTTTGGATGCGTAATCCGCCCTGGAATACTAGCTGTTCGACTAGCAGCTAATATTATTGTCGGCAATCTACTACTAACACTATTAGGAAACCAAAGCCCCAAAATAAGCTGTCCCGTTCTAACCCTACTAATATCTTCAAAGATTCTACTAATAACATTAGAACCGGCTGTAGTTATCGTTTAATCTTATGTGTTTGCTATTCTAACGACTCAATACTTAAGGGAAGCAAATATTCCACAAATAGCACCTTTTAATTGAATAATCTTATTTATTTAATTTATTCTAATTTTTTTAATTTCCATTTTTTTCATTTATCTCATTAACTCTCCACCTATTGATACTTCTCGAGGTAGTATTAGAAGTAAAATTAATACTAATTCCTCTTTATTAAACTGAAAATGAGTGATATTAACTATACGAAAGTCACACCCTCTGCTTAAAATTGTTAATAACGCCTTAGTAGATCTACCAGTCTCCTCTAATTTCTCAATTTGATGAAATTTTGGCTCTTTTTTAGGACTATGTTTAGTGACTCAAATTGTGACCAGACTTTTCTTAGCTATGCACCACACTCCAGACATAGACCTAGCGCTCTCTAGAACAGCCCACTTCTGTTGAGATATCAATTATGGATGACTACTGCGAACCTTACACTCTAATGGAGCTTCATACTTTTTCATGTGTCTTTACCTACATGTTATATGAGGAATACATTATAGATGTTTTCTATTTAGATATTCTTGACCTGTAAGAGTCGCTCTTCAGTTTCTAGTAATTGCAGTCGCCTTTATAGGGTATGCACTACCCTGCGGCCAAATATGTTTCGGAGGAGTTACTGTGAGTACTAATCAACTGTCACCTATTCCTTACGCAGGGAAGGATATAGTACCATGAAGTTGGGGAGGATTTGTTGTAGATAACGCAACTCTGAATCGATTTTATATTTTCCATTTACTTCTAACCTTTCTTGTTGTCGCAATAATAATAATTCATTTTCTGTTCTTATACCAAACAGGGCCTAGTAACCCTATTCATATTAATAGAGATACTGACAAAATCCTCTTTCACCCTTATTCTGCAATTAAGGATAGTGTAAGCCTACTAATTATAATAATAGTCCTAGTAACTCTCACGTTACTTAACCCCTGTATATTAGGAGACCCAGATAACTTCACCACAGATAACCCCTTAGTTGCTCCAGTTTATATTCAACCGGAATGGTGTTTCTTCTTTGCTTACGCTATTCTCAGATCAAATCCAAATAAATTAGGAGGGGTTATGGTTCGAGTATTATCAATTTTTATTCTAAATATTTTACCATTTTTTCATAAGCAAAAGTTTCGAGGTCTTTAGTTTTATCCAGTTTATCAAAGCTTGTTTTGATCGTTAGTTACCATTGTAATTCTATTAATACGAATCGGGGCCCAACCAGTAGAAGATCTCTATACTTTCACTGGAGAATTACTAATTGTCATTTATTTCACTTATTTTATTTTTAGTCCCTCTGTCCTAGAATTGTAAGTCTGTTTAATTAATTAGACTATATTGCATTGTTGATTTTATTCTACAAATTATATGGATATTGGGATACTTCGCTTAATTTTTGAAGCTTGAGCAGGAATAGTAGGAACAGCACTAAGGCTGTTTATACGAGCAGAAATGGGGCAGCTCGGAAGTCTAATTGGATATGACCAAATTTATAATGTAATTGTTATTGTCCTCGCATTTGTTATGATTTTCTTTATAGTTGTGCCTATTCTAATTGGAGGATCAGGATATTGATTAGTATCTCGTATATTAGGAGCCCTTGATATAGCTTTCCCCCCCGTAAATAATATAAGATTTTAATTACTTCCACCCTCTCTAACCCTACTACTAACAGTTAGTGCTGTAGAAAGAGGGGCAGTAACAGCGTGAACAGTTTATCCCCCTATATCTGGAGGTATTGCTTATGCCGGGGGCTTTGTAGATCTAACCACTTTTTCTCTATATTTAGCAGGTGTTTCCTCAATCGTATGGGCAATAAATTGGATTACAACTATTATCAGCATACGAGCTCAAGGTATAACTCTTGACCGAAGCCTTTTATTTGTTTGAATTGTATCGATCACTGCTCTACTAGTACTTCTGTCTCTCCCTGTTCTAGCAGGAGCTATTATCATACTATTAACTGACCGAAATCTAAACACTCCTTTCTTCGATCTTCCTGTTGGGGGGGGTCCAACTTTATATCAACATTTATTTTGATTCTTTGGCCACCCTGAAGTCTAAATCCTAATTTCACCTAGATTTGGTATAATTTCTCTTATTATCAGTCAAGAAAGAGGTAAAGGGGAAGCTATTGGTACTTTAGCTATAATTTGTGTTATACTAGCAATTGGGGTCTTAGGGTTTGTTGTTTGGGTCCATCATATGTTTACAGCAGGTATAGACGTAGACACTCTAGCTCATTTTACTGTAGCAACTAGAAATATTGGTGTTTCCACAGGAATTAAAATCTTTAGTTGGCCTGGGACTCCTCATGGAACGTAATTCACTTTTCCGCCTTTTTTATTATAAACTCTAGGATTTGTTTTCCTATCCACAGTAGGGGGTCTTACAGTAGTTGTTTTAGCTAATTTAACAATCGATATTATTCTTCCTGATACCTACTTTGGAGTAGTTCATTTTCACTATGTACTATCTATAGGAGCTGTATGTGATATTATAGCGGGACTTATTCATCGATTTCCGTTATTCACAGGAGTAAATCTAAGTCCTACATGGCCAGAAATTCATTTTTTAGTTATATTTATAGAGTTAAATTTAACCTTCTTCCCTCAGAATTTTATAGGATTAGTTGGAATGCCTCGTCGATACTCTGATTATTCACACGCTTATTCTCAATGAAATGTTATATCATTAATTGGTTCAACAATTTCACTTGCAGTGGCTTTAGCATTTATTTTCATTATTTGAGAAGCTCTTGTGACTGAATTACCTGTCCTATTTTCAGTCCATTTAGCATCATTTATTGAATGAAATTGTAACCTCTCCCCTGCAGAACGTAGTTATGCATAATTACACTTAATCACTCTATTCAAATTGATGGTAACATGATTTTATCTAGGATTTAAGGACGGAGATTCTCCTCCAATAGAACAATCAATTTTTTTTCATGACCACTCACTCCTAGTTGTAATTTGAATCACTACTCTTGTGAGTTATTTCATTACAACACTACTCTTTAATACATATGTTAACCGATATCTATTAGAAGGTCAACTAACTGAAACTATTTGAACAATCTTTCTAGAATTTATTTTAATATCTATTGCTCTCTTGTCCTTATGACCTCTATATCTTATCGACGAAGTTCATAAACCAGCCTTATCTATTAAGGCAATAGGGCAACAATGAAATTGAAGTTATGAATATCCTGACTTTACTAACATTGAATTTGACTCTTACATAATTCGTATAAAAGGACTAGTTCCAGTGAAATTTCGTCTACTAGATGTAAATAACCGAATTGTATTTCCTCTTAACACACAAGTCCGTCTTCTAGTTATAGCAGCCGATGTTCTACACTCTTGAACCGTGCCTAACTTAGGAGTTAAGGCGGACGCTGCCCTAGGTCGATTATATCAACTAAGATTATTCATTAACCGCCCAAAGGTCATTTATGGGCAGTTTTCAGAAACCTGCGGGGCTAATCATAGTTTTATTTCTATTGTTGTTGAAACCATTGCCGCAGAAGATTTTCGGGATTGAGTTTCAACACAAATTAAAGAATTGTAAAGCAGAAACGTCGTAAGGTTAATGTCAACCCAAACAAATCACCCCTTCCATTTAGTTAATTAAAGCCCCTGCCCTCTTACTGGAGCCATTGGAGCTATAGATATAACTACAGGGCTGCCTAAATGATTTCATACTTTCGATATAAGTCTACTTTTCTTCAGGATTCCAATCACTCTGTTAGTTATAATCCAATAATGACGAGGTGTCACTCGAGAAGGAACCTTCCAAGGGCATTATATTTTATAAGCAACCTTAGGTCTACGATGAAGAATAATTCTATTTATTGCCTCAGAAGCATTATTCCTTGCCTCATTTTTCTGAACTTTTTTTCATGGCAGATTAGTCCCAGCAATTGAACTAGGATCATCCTGACCTCCTGCAGGTATTAAAACATTTAACCCAGTTCAAATCTCCCCATTTAATACAGCAAGTCTACTAGCTTCAGGGGTTAGGGTTACATGAGTCCATCATGGTTTAGTAGTACATACCTACAATCAGTGAAAACTGAGGTTATTCCTAACTATCATTTTGGGAATGTATTTCACTGCTCTACAAGCATCAAAATATATTGAGGCATCGTTTACTATTGTAGACGCAGTTTACGGTTCCACATTTTTTATAGCTACAGGATTCCATGGTTTTCATGTAATTATTGGTACCACGTTTCGAACTATTTGGTTGTTACGTCATCTTGCTCACCACTTCTATCTAGAACATCACCTTGGATTCGAAGCAGCAGTCTGATATTGACACTTTGTAGATGTTTTTTAATTATTCGTTTATATTTCAATTTATTGATGAGGAGGGATCTAGTCCTGTGTAATGTTTGTTATATTTATTCTTTTGCTTTTAGTTATGGAGGTTTTAGTTAGAGTGGCTTTTTTAATTTTTTTTGAGTGAAAGCTGTTAGGTTATGTTCAGTTTCGTAAGAGTCCTAATAAGGTAGGATTCGCTATGTTCCTTTAACCTTTTACAGATGCTATTAAGTTATTTACTAAGGAACAAAATTTTCCTTCTATACCTAACTATTTAACTTATTATATTGCTCCTGTTTTTAGTTTATTTCTCTCTTTGTTAGTTTGGTTTTTAATTTCTTCTTTGAGTGATTTAGTTACATTCAATTTAAGGGTTTGATTTTTTTTATGTTGTATTAGCATGGGGGTTTACTCTTTTGTAGAAGCAGGGTGGTCTTCCAATTCGTAGTGTTCTTTGTCAGTAGCTCTGCGAGGGGTTGCTCAAACTATTTTTTATGAAATAATATTAGCTTTAATTTTATTTATCCTTATTTAATTATTTAAAAGATATGATCTAATAAAATTCGATGTCTTTCGAGATTATATTGATTGATCCCTTTTTTTTTGGCTTCTTTTAGCATTATCTTGATTTGTTTTTTGTTCAGCTGAGAATAATCGTACTCCTTTTGATTTTACAGAGGGTGAATCTGAGTCACCATCTGGAATTAACATAGAGTCTAGAGGGGGAGGGTTTGCGTCAATTATATTATCCCAATACGTTAGAATTTTATTCATATGAATATTATTGGGTGTCATTTTTTTAGGGGGTGTATTTTATACTTTTTTTTTTGCTGTTAAATTCTCAATAGTTTTTATTATTTTTGTACTAGTTTAAGGTACTTTAGCTCGATTTCGATATGATAAATTAATACATCTGACTCGAAAGTTTGTTTTTTTTGTCTCTTTGAACTATCCCTTATTTTTTTAGGGTTTTATAATTTTATTTATCTCTGTGTTGAATGAACTTATAACGTTCAAGCTAATAACATAGACTATGTCCTTATTGGTACTCAATCCTTAATAATGGCTATCACTTTCTGCATTAATTTTAGGCATGTTGATTGTTCTGTTTTCCGATTCATGATTTGGTTCTTGAATCGGACTAAAAATAAATCCTTTAGCTTTTATTCCTATTATTTTTAAGACAAATATTCAATGGCCTATTACAGAAGCTACAATAAAATATTTTTTAATTGAAGCCTTAGCTTCAGTGATATTTTTTTTAGGTACTTTATTTAACTCTCTTTATTTCTATACTTTTTTCATGTCTATTTTAAAAGACTTATCCCTTCCAATTCTAATCACTACCTGACTACGACTAAAATTGGGGGCAGGCCCTTTCTATATATTGTTTTCGATTGTAGCCGAAGCTATATCTTGAGTTGTCTTTTTAATTTTTCTAACCGTTCAAAATATTAATCTCCTAGCTGTACCACTAACATTTACCCCATTAACACTCAAGAATTTTGTTTAGGTAACAATTATCTTATCAGCACTCGTACGGGGGCCGGAAAGAGTTAACCGAGCTACAACACGTCACGTAATAACCTTCTCTTCAATTAGTTATATAGGTTGAATACTAATTGCTTTAACTGTTAATAATTTCCTACGAGTAATTTATGTTTTTATTTATATATTTATTTTATTTCTCATAGTCCAATTATTTGACTAATCTAAGATATTTTATGTCACTCAAAGTAGATTATGTAAAAATATAGATCTTATAACTAAGTTAATCATATTTTATAGTCTTCTTAATTTAGGACGACTGAACCCCCACTTCTTAGGACTTTTTCCCAGATGAATTGTTATTAAAAAAACAATCGCAGGTATCATATTACTTATTATACTTGTTTTGGTTAATACGGCTTCAGTTACACTATTTTACTACCTACGAAATGTGTTTACATCTTTTATATTAGATACAAGAAATGTATAAACATCAACAAAATAAGTAAATTTTAACATGGATGTTTCAATTACATTTATATTTTTTAAAACATCAACGTCTTTGTCACGCTTAATTCTCTTAAATTTCTTTATTATTTTAGCTATAAGTTTCGATATATTAACACTGGGCACTTCCCATGTGATAGCTAAATCTAAATTTTTTTTTTTTATTACTTCACTTATTCCAAAAGTTATTTTTATCCTATCTTTCAACTCTTGATCTGGTTCCTGAATTGGACTAGTAGTAAATATTATAACTTTTATTCCAATTATATTTATAGAGAGTAGTCAATACTACCCGACAGAAGCTGAACTAAAGTATTTCCTAGTTTAAGCTTTAGCTACTGTTGTTATTCTATTAAGTGTTTTACTTACTTTCATTTTTTTGGATATTTTCATCGTTACTATTATAGAAACCCCTTAAGTACCTATTATACTCAATATTAGTTTACTACTTATACTAGGGGCGGTCCCTTTTCATATTTGAGTTCTAAAAGCAGCCGAAGCTATATATTGAGTAAATTTTTTTATCTTAACAATTATCCAAAAAATAAATCCCTTAATAGTACTATAAATTTCGATCTCTTCAACCTCCACTAAATAGATATTTATAACTATTATCTTATCAACATTTGTTGGAGGATTAGGAGGACTAAGTCAAACGATAATGCGATTAATAATTGCTATTTCTTCTATTAATCATATAAGTCGATTACTGACAGCTTTAATTATAATTAATTCACTATGATTTATATATGTTTTTATTTTTACAGTCATTTTATCTCCTGTAGTCTATTTCTTTTGATCCATCAATATGTCTCAAATTGCTCAAATCACTTCGATTAGTAATGTTGATATTGCTACTAAATTAGTTTTTTTTTTTAGTTTGCTTTCATTGAGAGGCCGAACCCCTCTCCTCTTAAGGTTTTTACCTGAGTGAATAATTATTGAAATCATAATTACCATTTTAATACCTTTCACATTAATAGTTTCAATCATTTCTACATTAATTACATTATATTGTTACATACAGATTGCACTTACTCCTTTTATATTTTGCAGAAGCACTGTATCTACACGAACTACAGAGTTAAAAATCAAAAGAGAAGTTTAAATTATATACTTATTCACTGCTGGAGCTCTCTCACTATTAGGGTTAATCCTTCGGCTTTTATTTATATGTTTAGGTATGTTAAATAATAGTCTATATTTTTTTAAGGGATTAATAATTATGTTATCACTTATTATAGTTCTATTAGCTCTATTTATTTTTGTTTCTAAACGTAACCATCGGCTGATTGTTTTATTAAGATTAGAGTATATAATTCTGGTACTTTTTTTTTTATTTCGTTATTTTTTAACTTGTTTGAGTTACGACAAAAATTTTTTATTAGTATTTTTAATTTTTACAATTTATGAAGGAACACCTGGTTTATTAATTTTAGTCTCTATTGTTCATACTCACGGTAGTGATTATTTTAATCATATAAATGTATTACAACGTTTTGGTGGGATGTTTCCTATCCTAAAGTTCTTCTTATATTCGTTATTTTTGATTCCTTTTTGTGTTCTTTTTTAATATTGGGCTTTCTATTGGTTGATTATAATGCTATCGTTTTTGGCTACAGTTATGTTTTCGCGAATTGAAATTACTTTTATTTTTTGCTGGCTAGATTTAGGCTTTTACACTTTATGATTATTTTATATTGTTCTCTGTTCTCCAGTTACTTTATGCGTATGACTTTTTTTTTTAATAGTTATGAGAAGATATAAAATTAATGGGAACATATATAATATTAGAATTTTTATATTTGTATTATTCACTTCATTGTCTCTTCTATATCTAACATTTACAATCTCAAATTTATTATCATTTTATATTATTTTTGAATGTTTGTTTATTCCTGCTTTTTTTTTGATGTTAGGCTGAGAGTACCTGCCCGAGCGAGTTCAAGCTGTTTTCTACCTTCTATTTTATATCTTAACTGCCTCTTTAACTTCATTAATTGGTATTCCTTTAATAGACGTGGACAAACGTGTTTTAACAATAAGTAGTTTGAGAATTTGAGCAAATCTTACTAATACTTTATTATTTGTATTTTTAGTTATAGTTCTGCCTTTTTTGGTTAAAATACCTATATATTTTGTTCATCTCTGGCTACCTAAGAGTCTAATAGAAGCATTTGTAACTGGTTCTATTATTTTAGCGGGGGTTTTATTGGAGTTAGGAGGGTATGGGTTAATTCGTGCTTCCCCTTTAATTGTTAGTATTATCATAGATTTCATTGTTGTTATATTAACTAGAGTAAGCTTAATTGGGGGTGTAATTGCCAATTTCACTTATCTACGACAAACTGATGTTAGGTCTCTGATTCCTTATTCGTCAGCATTTCATATAGCGTTAGTTTTTGTTGGTATACTCATGATTAATTGTTGGGGATAAATAGGTGCATTGGTTATAATTATTGTCTATGAGCTATGTTCTTTCGGTATATTTTGATTAGCCAATATATTTCATGTGCGGATAGGTACTCATAGTTTTCTCCTAACCCAAGGTTTTATAACTTTAATGTCTTGTTTAACTATTTGATGATTTTCACTTAGTGCCGTGAATATGACAGCTCCACCCTCTTTATATTTTTTGAGGGAAATTTCTTTATTTAATGGATTAGCTAGTTGATATGCGTTGTCTATGTTTTTTGTGGGTTTTTTATCTTTTTTTATAGCGATTTATATTCTATATTATTGTGCTTCTAGTCAGCTCGGAATTAGTCCTACTGATTTTATTTCTAGTTGAGCTGGCAGAGTACGAGAGCTTTTAATATAATTTTTTCTTTTATGATAACCCTTGATTTTACTAATTCTTTTAGCCGGTTTGAGATCGATATGATCTTAATTTCATTATTAAAAAAAATAAAAGGTTGTTATCCCCATTATGGGCAAGGTAATATCTTTATAGAAGATTATTACTATTTCATTTTTTTTTATTAAACTTGTAACATTAATTAGATCTTTAGGGTTGAACCTTATTACAAATGACATGTAATAATTTATTGAGTAAGAATATAATGTTTTTAATTTTAATTAAGTTTGTGTAGATGTAACTCTTGTATTTGACTGAATATTTTTTTTCTCTACAAGATTTGTTCTTTTTATTCATTCTTCTAATATTGGTTTATATAGTGGGCAGTATATAGGTAGTGAGCTAGATGCTAATCGATTTATTTTACTAGTATTAACATTTGTTTTTTCTATAGTATTGCTAGTTATTAGTTCTAATTTCATGAGAATTCTATTAGGATGGGTTGGATTAGAATATTTTCTTAAATGTTTGGTAATTTATTATCAAAATACAAAGTCTACTGGTGTAAGGATTATAACAGCTGTATCTAATCGTGTTAGAAACGTAAGATTCTTATTAGCAATTGCTAGACTAATAAACTTAGGTACTTGTAGTTTTATACTTCATATGTAAGGAGCTTCGTTATTTATTTATAAAGAAATAAGTGTAATTACCTCTATTTTAATTATACTGGCTACTTCAACTAAGAGAGCTCAGATTGCTTTTTCTGCTGGGTTACCTGCAGCCATAGCGGCCCCTACCCCAGTTTCTATTGCTCTAGTTATCTCGTCTACCTTAGTGACCGCAGGGGTTTATCTGTTGATTAGGTTTTCCCCTTTAATACTTAGAGGTTAGGTGTGCGGTGTTTTACGGTTTTTATCTGTAGTAACAATATTTATGGCTAGTTTGGCGCTGATTTTCGAATACAGTTTACAAACGATTATTGCTTTATCGACTTTATGACAACTAGGAGTGATAATATTTTGTTTATCTTTAGGGCTTTTTTTACTAGCTTTTTTTAATGGATTAACGCATGTTTTATTTAAGGCCTTGTTATTTTTATGTGCAGGGGTAGTTATTCATGAGGTTCAATGCACGCAAGTTATCCGTTTTACGGGAGGACTAGCTATTAGATTCCCTCTAACTAGGGCTTGTTTACAAGTAGCTAATTTAGCATCATGCGGAATACCATTTTTAGCTGGTTTTTATTCTAAAGATTCTATATTAGTGATAGCTCTTATAAGTTATATGAAACAATTTATTTTAGTTTTAATATTTATTTTTACTGTTCTAATAGCAGTTTCCTCAATCCGATTAACTTATTTTTCTATATGTTAATCGCCTGGTTATAGTTTTTTACATTAGTTTAGTGATAAAGATGGTTAAAGTATAGTTATGCCTATATTTGTTTCAGTATTAGTAGAAATTGTGGGCGGTAGTACGATGAGTTGAGTAATCTTTCCTTACCCTATATTAACTGTTTCACCCCTATTTATAAAATTAACTGCTTTATTTTTGGCAGTTATACGCATCCTAGCAGGTTTAATACTATGTAGAAATACTGTTAGTCAGCATTCGATGTGTGCAAAATTTAAGATTTTTAAAAATTTTAATGGAAGTATGTGGTTTTTGCTTTACTCTTCAAGACAGAAAATTACCAAGAGCCTTTCAGCTTTAGAATAAATGCTTTCTAACATCTTAGATCAATGGTTGATAGAAAATTAAGGTGCTCAGGGAACATATAAAATTCCAATAATTAGCTCCACTTGTATTATACTATTTCAAAACAATTCGTTTAAGACATCTTTTTTAATTTTCTTTGTCCTAAGTTTTTCTTTTTGAATTTTTCGAGTATTCGTCTATAATTTTATTTTAGAGATTGACTTTGAATATCTCGTTATGCTAGACAAGGCTAAGAGTACCGGTAAGCACTTCAAGTTTTATTATACAATAAAAATGGTTATGACAAAACAACAATTGTTAACTGTTATTATAGTAATAACTTTTATATCAATTATACTAAGTTACCCCCTAACAATAGGACTAACATTATTTATTAAATCAATACTAATTTGCCCGTTTTCAGGAACACTTGTTATATTTTTTTGATTCTCTTACACTCTATCCTTAGTTTTTCTGGGAGGAATACTAGTCATATTTATCCACGTTTCAAGACTAGTATTAAACGAGGAGCTAATTCCATTTAATTTAAGACTTAAAGTTGTCTTTCTAATATTAATAAGAGTACTTTTTATTCTAATTATTCTCTTTATTATTAACGTATGACTTAAGACAACATGGATTATTTAAATGTATCCCATTAAGGCTATAATTATAAACTAAAAAATTTTATTAATTAATTAAACTTAGGAAAAAATAATTTGACGAAAAATTATTTCATTGGTTATTTACCAATTTCTAACTCTTATAGTAATAGTAAATATCACTAAAGTGGATCAAAGCTCCTTCCGACCGTTAAAATAACAATTTTAGTTTTGATGTGATAATTGGGGAAAACACTTTTTATTTAAATTTTATAAAATTAAAAGGATTTTGGACTTATAATTAACTAGTACTGTGCAGGATAGTTGAAAAAAAATGAAAATTTAATGTTAAAAAAGAAGATATAAATAATCGTACCTTGTGTACCAGGGGACACATATCAAGTTTGATACGAAGACCTCCCGAGAAGAATTAGCTAAATACTTACAATTTTAATAGTGCCATAATTCTTATTAATAAGTTGATAGTTGTGAAATGTAATTCGGATCTTCTAACATCTGGTTTTTTAAGGAACGAATTTAATTCAGCTGTTTTATTTAATTTGATTAATTAATTTAGACAATGTAAAAACCTTGAGGGACTAGCTTCTGACTATGAAAATTTAGGTTTTTTAATAGATGTAAAATGCTCATCCGCTTAGAAGTAGCGATAAATAATAATTATGTTATGACTTATATTTTTGCAGCAATCATTTCTTCCTAATTCATTTCAACTATTAAAGCAAACACCGAAATTAAATAGAATTGGAAATAATGATATAATGAGTAGGAATATTATTAATATTTCTGGAGAAAATAGATTTATTAAAGGACCAAAGCAGATATATCTCCCGCCTGGTTAACAAGATCAATTCCTCTTGTTTAAATTTGAAGTTTGGATTGCCCAAGAAATTTTTAAATGGCCGTGGTATTTTGATCATGCGAAGAAAGCATAATTATTAATCTCTTGATTAGAGGTTGGTATGGATGGCTGGACGAGAAGATAGCTATCTCTATTATTAATATTGAATTTTATTTTGAATTGAAGAAGATTAAATATTTTTGAGAGACGATAAGACCCTATGGATCTTGTTACTGGTATCTGGTAGAGATTCGGGTGACGGTTTATTAGATTAAATATAATGTTGGGGCGACGGGAGGAGATTAAGAACTCTTCTTATTTAGTAAACATTTATTAGTAGATAATTGATCCTTGGGTTAAGATTAAAAGACTTAGTAACCCTAGGGATAATAGCGTAACCTTTCTTGAGAGTTCCAGTCGACAAAAGGGTTTGTGGCTTCGATATTGAGTTAAGGTATTGTCTCGTTGCAGAATCTTCAAAGGAAGTCTGTTCGACTTTCAAATTTTTACATGATCTGAGTTCAGACCGGCGTGAGCCAGGTTGGTTTCTATTCTCGGATTTAAGTCTCATTTTTATACGAAAGGACAAAATAATAAGATTTTTAAATTAAGAATAATATTATTCATTAAGCTCGATTCTTGCTTACGTTTTCTTTTAATTTAAAATTTATATGTAAGCAGTAGTTAATTTTATTATCAAATGTTTAGAACTAGTTAAAATTCATAAGAGCGGTTAATCGTGCCAGCCGCCGCGGTTAAACGAAGGGTTTAAATAGAATTAATTAGGGGAATAAGGTAAATTACTTAAAATCAAGAGTTTCTTTGTGAATTAGGTGAAATTTTTATTTATATGAAAAATATTACTAAAGATTATTTTCGATCTCTAAAAATAGGTTACAGACTAGGATTAGAATCCCTATTATTCTTACCTTAAATCCTGGGCAGCAAAATTTTTGAATCCCAAAGAATTTGGTGGTATCTTATTCTTATCAGAGGAACCTGCCCCGTAATCGACAATCTACGTTTAAACCCATCTTTTTTGTTTTTAGTCGGTATACCGCTGTTGTTGGTTTATTTTTAAAAAAAACTTTTTAGCTCAGTTATTCTATGGCTTCAGGTCATGGTGTATTTTATGGAGGGAAGAGATGAGATACAATAAAAATTATTATATGGATTTTAAATTAAATATAGGTCTGAAGGTGGATTAGATAGTAAAGCTAGTTTGTAGTATTATTTCGAAAAAGGCACAGAAATATTTACACATCGTCCGTCGCTCCCTCTAAGGGGAGATAAGTCGTAACATAGTAGATGTATCGCAAAGAGTATCTAGAGAGA
>4
ATGATAACAAACCTATTCTCTGTATATGATCCCTCTACCTCTGTCTCAAGTTTACTTTTAAACTGATTAAGAACCTTCTTAGGATTTTTAATTATTCCTTGTACTTTGTGATTAATATTTAGACGAATTAATATTTTATGAGGCTAAGTTACAAAAGATCTACATGGAGAGTTTAAAATTCTTATGAGAGAAGGTCTAATTAGCATACAAGGGAGCACTTTAATATTTATCACTCTATTTTTCTTTATTCTATTTAATAATTTTCTATGCTTATTTTCATATACTTTTACTGGTACAAATCATTTTGCAATTATATTAACTCTAGCTCTACCACTATGGTTAAGATTTATATTCGATGGTTGATTTAATAGTACACAATAGATATTTTGTGACTTAGTACCTCAATGGACTCCAGCCGTTCTAATGCCTTTTAGAATACTTATCGAAACTATTAGTAACTTTATTCGGCTTGGTACTCTAGCAATACGACTAGCAGCTAATATAATTGTCGGTCATCTACTATTAACTTTATTAGGAAACTTAGTTCCCATTATAAGTTTTTTCTTTTTAACTCTACTGATATTTACACAAATTCTGATATTAATCTTATAATCAGTTGTTTCTGCTATCCAATCTTATGTATTTGACGTTTTAATTACTCTATATCCTAGAAAAGTAAATAATCCGCAAATATCACCTATATACTGATTATTTCTTTTCATATTATTATTTGTACCTTTCCCAATTTTCATTATTTTTTGTTGTTTTGTTACCGTTCCACCTGTCGATATTTTTTTAGCTGAAAATACAAAGTGAACTACTACTGACACGTTTGCCATAAACTGAATATGAATGATGTAAACACTATGAATATCTCACCCCCTAATAAAAATTGCTTACAGCGCTTTAGTTGGTCTAATTGCTCCTTCTAAAATTTCATTTTGATGAAATTTTGGCCCTCTGCTAGGACTATGTTTAGTAATTAAACTCGTCACAGGATTACTTTCAGTTATACACTACACTGCCCGTGTATACCTAGCTCTCTCTAGAGTTGCCCACATATGTCGAGATGTCAATTATGGATGACGATTGCGTATCCCACATGCATATAGGGCTTTTTTCTTCTTCTTCTGTATATCCCTACACGTAGGACTAGGAATATTTTATGGGCCTTATTTATTTACACTTACTGGATTTGCAGGAGTTCTTTTTTCATTGTGAGTAATAGCGGCCGCTTTTATAGGATATGTCTTCCCTTGAGGACAGATATCTCTTTGAGGGGCTACGGTAATTACAAATTTGATAGTGGCAATTCCTTACGTAGGAAATGACATAGTTCAATGAGTTTGAGGGTGATTCGCAATAGATAATGCAATCCTAATTCGATTTCTTACTTGCCATTTTCTGCTACTCTTTATCGTTGCAGGAATAACAATAATACACCTTCTATTCCTACATTAAACATGGTCTAATAACCCCCTGAGATCAAACAGAAATGTAGACAAAATTCCTTTTCACCCCAACTTCACCGTTAAGGATATAGTTGGCCCCATAATGATAATAATAGTTTCAGCAATCCCAACCCTACTTAATCCTTGTATACTAAGAGATCCTGATAACTTTACCCTTCCTAATTCACTAGTTACCTCAGCTCATATTCAACCAGAACGACATTTCCTATTTGCTTACGCCATTCTGCGATCAATCCCTAATAAACTCGGATGGGCTTTCACATTCGTAAAATCAATCCTATTTTCAATAGTTCTACCATTTTTACATAAGTGAGAATTTCGAGGTTTAGGAGTTTACCCTTTTAATCAAATTTTGTTCTGAACTATAATTGGTATAGTAATTTTATTAATTCGAATTGGAGCTCGACCAGTAGATGATTCTTATATTCTCACAGGACAAGCTTTTACATTACCTTACTTTACTTATTTTATTTTTGCTCATCTACCATTAAAATTGTGGGATAAACTACTTAACAAGATTTTATTGCGACGTTGATTATATTCAACAAATCAAAAAGGTATTGGGACACTATATCTTATTTTTGGGACTCGAGCAGGAATAGTGGGAACATCTTTAAGTCTACTTATTCGAGCTGAATTAGGGCAACCCGGAAATCTAATTGGAAGTGACCAAATCTTTAATGTGATTACTACTGCGTACGCGTTTATTATAATTTTTTTTGTAGATATATCTAACTTGATTGGGGGATTCTGAAACTGATTAGTACCTCTAATGCTAGGAGCACCTGATATTGCCTTCCCTCGTTTAAACTATAGAAGACTTTGATTTGTATCTTCCTCTTTAACCCTATTTTTAGCAGGTGGTACAGTAAAAGGAGGGGCAAGAACAAGAAGGACAGTTTACCCTTCTCTTTCTAAGGCTATTGCTCACGCCGGAGCCTATGTAGATTTAGCTATTTCTTGTCTACATTTAGTAAGTGTTTCTTCCGTTCTAGGGGCACTAAACCCCATTACGACTATTATTAATATGTAAACTTAAGGAATAACTCTAGAGCGAATTCCTTTAGTCGCGTCAGCTGTAGGAACCACTGCTCTACCTCTACTTTTGTCCCTTCCTGTTATTGCAAGGGCAATTACTATACTTTTAACTGACGGAAATCTAAAAACTTCTTTTTTTGACCCTGTTGGAGAGGGAGATCCAACTTTATACCAACATTTACTTTGACTCTTTGGTCAGCCTGAAGTTTATATTTTAATTTTATTGGGATTTGGTATAATTTCTCACATTATTTGCCAAGAGTCAACTAAGAAGGAAGCTTTTGGAACTCTGGGAATAATTTATGCTGTACTAGTAACTGGGGTCCTTGGGTTTGTTGTTTTAGCTCATTATATGTTTATTTTAGGTATTGCTGTGGATATTCGAGCCTACGCTGGTGCAGTAACTAAAACTATTGCCGTGCCTACAGGAATTAAGATTTTTAGTTGGTTTAGAACTCTTTTTGGGACTCAATTAACTTTTACATCTTTTTTATTATTAGCTTTAGTATTTGTCTTCTTATTCACAGTAGGAGGCATAACTGGAGTAGCTCCTGCCAACTCAAGAATAGATAATGGTCACCATGATACTCACTTTGTTGTAGCTCATTTCTCTTGTATTCTATTTATATGAACTGAATTCGCCATCGTAGCATAGTTCATTTCCAGATTCCCTTTACTTTCAGGAGTAACACTAAACCCAATATGGTTAAAAATTCATTTTTTTGAAATATTTGCAGGAGTAAATTTAACTTTCTCCCCTCGGTGTTTTTTAGGTTTAACCAGAATATTTCATCTATAGTCTGATCATCCGGACGCTTTTAGATCATGAAATGTTGATTATTCTATAGGCTTAACAATTTCCTTTGTGGGTGCATTAGTATTTATTTTTATTATTTGAGAAGATTTTGCAACGCAACGACCGGTACTATTTTCAATTTATTTAGCATCTTCAATTGAATGATATCATAACCTCCGACTCACAGAACACAGTTGCGTAAAATTTCCTTTAATTACTTATTTCTGAGCGATGGCAATATAATTTCAACTAGAATTTCAAGACAGACTTTCAACTTTAATAGAACAATTAATATTTTTTCATAATCACGCGCTGCTAATCTTAATCCCAATTACAACTTTCGTATGATCTTCTATAATAACATTAACATTTAATTCATTTGTTAATGGATACCTATTTGATGGACAATTCATTGACACTATTCGAATTGTTTTTCAAGCGCTAAATTTAATCTCTATCGCTCTCCCTTCCCTACGACTTCTATATCTAATAGATGAAATACATAAGCAATCTATAACTATTAAAACTGTAGGACTTCAATAATATTGAAGTTATGAATACTCTGATTTTAATGATATTGAATTTGACTATTACAAAATTCCTACCGAGGAACTAGATAAAGGAGTATTTCGTCAATTAGATGTGGATAACCGAGTAGTGCTACCTTTTAGTACACCGATTCGCCTTCCAATTACAGCCCCCAATGTTCTTCACTCTTGGGCTGTACTCACTTTAAATGTAAAGCTGGACGCTGTTCCAGGAAGATTAAATCAATTACGACTTTTTACTATTCGCCCAGGCTTATTTTGTGGATACTTTTCAGACATCTGAGGGACTAATCATAGTTTTATACCCACTGTTTTTGTGACTATTCCCGCAAAAGATTCTTTAAATCGAGTATCATCTCAAACTCCATTGCTAGATAGCTAAAATAATGAAATGAATATGTTAAAGCAGCCAAATCATCTCTATCATCTAGTAGACCAAAGCCCTTGACCTTTTGCAGGAGGTATAGGACCATTAATTTTAACCAAAGGACTCGCCAGATGATTTCACACTTTCGATACCAATCTATTTATACTAGGCATATGAATTACTCTGCTGGTTATAGTTCAACGATGCCGAGATATCGTTTGGGAAGAAGCTTTCCAAAGACTTTATACTTAGCCAGTTATCTTAGGTCTTGGATGAGGAATAATTCTATTTACTATGTCAGAAGCCTTCTTTTTCGCCTCATTTTTCTGAACTTTTACTAATAGAAGATTAGCCTTGACTACGGAATGTGGCGCATTCTAGCCCCCTGCGGGTATTGAACGACTTAACCCTTTTCAAATTCCCCTACTAAATACAGCGAGTCTACTAGCCTCAAGAATTGCAGTTACATGAGCCCACCATGCATTAGCAGAAAAAAACTATAGTCAATACATACAAAGATTCCTTCTTACTGTCATCTGAGGGATATATGTTGCTGCTCTACAAGCATATGAATATATTGAATCACCTCTTCCTATTGCGAACGTAGTTTATGGGTCTACATTTTTTGTAGCTACAGGTTTCCATGATTTCTATATAGTTAGTGAACCTACATTTCTAATAGTTTGCTTGTTACGTCAGATATCTCGGTATTTTTTTAGGGATTATCATTTTGGATTTGAAGCAGCAGCTTGATACTGACACTTTATAAATGATGTTTGATTCTTTTTACATATTTCAACTTATTGATAAGGATGAATGCTTTTTAGAGAACTGTTTTTTTCAATAATTTATTTAAAGTCAGACATTATTGCTTTGGTTGGAGTTGCTTTTTTAACCTTATAAGAACGAAAATTTTTAGGTTACATTTAAATACTAAAGGGCGCCAATAAGGTAGGGTTTGTCGTTTTCCTCCTACCTTCTGCTGGCGCTATTAAATTATTTACTAAAGTACAAATTTCCTCTTCTATATCTAATTATTTCCCTTATTTTATTGCCCCTGTTTTTAGTCTATTATTGTTTCTGTTATTTTTGACTAGTATTCCTTATGTGTGTAACTTGGTTATTTTTAATTCAAGTTTTTTATTTTTTCTATGTTGTATAGGAATAAGAGTTTAGATTCTTATAGCAGCAGGCTTGTCTTCTAATTTTGATTATTTTTTGTTGCGAGGTTTACGAGTGGTAACTCAAACTATTCCTTATAAAGTAAGATTGACATTAATTTTATGTTCTCTTATACCTTTAACTGAAAGTTACAATTTATTAAATTTTGTATAATTTCAGGAATAAATAGAATGATTTTTTTTTATTTATCCTACTTTAGCATTCTTTTGATTCGTTTCTTGTTTAGCCGAGACTAATTGTACTCCTTTCGATTTTGCAGAGGGTGAATCTGAGTTAGCTTCTAGATTGAGTACAGAGTTTAGTGAAAGTGGGTTTGCTTTAACTTAATTGGGTGAATACGAGAGAATTCTATTTAACAGAACTTTATTTAGTATAATTCACCTGTAGGGTTGACTTTATTATTTTTTGTTTATCTTTCAGTTTTTAGTAGCTATTTTTATATTTATATGAGTTCGAGGGACACTACTCCGATTTTGCTGTGGTAAATCAACATGTTTAACTTAGAAGTGCTTTTTATCGGTTTTCTTAAATTCTCTATTATTTTTCTCAGATTTTATAATATTGTTTCTTCCTCTATGGAATGGGAATATAATGCTCAAACTGGTTACACGGACTGCTTCTTTAATCATAACCAATCCTAACTTTATTTGATTTTTTATTATATTATTATCGAGTATCTTGATTGTTCTACCTTCTAATTCTCAATTTGTCGTGTGAATTGGACTAGAGAACAATATTTTATCTTTTATTCCTATTATTCTTAAAAACAAAAATCAACACTCTTGCTCAGGGGCCGCACCAAAATTTTTCTTAATTCAAGCCTTAACTTCGATCATATTTCTATTAATAGTCTTAATAAATTCTTTTGACTTGTTGAATTTCTCCACTTCTGTTATTGCAATTACATACACAATGGTCATATTCACTATAAGTCTACTATTAAAAATAGGGGTAGCCCCTCTCCATAAATGACTCCCAAGTGTATCTGAAGCTTTATCTTGAAACGACTTTCTAGTTTTAATGACTATCCAAAAAATTGATCTCCTCGCGATACTACCAACCAATAGTTCATTAGCCCGAACTAATTTTATTTACATAACAATCACTTTATCAGGAATTGTAGGGGGACTAAGGGGATTTACTCCAAATATAATATGTTCAATAATAGATTTTTCTTCTATCAATCATATCGGATGATTATTGATTGCCTTAATTAGCAGTAATTAATTATAATTTATATATTTTTTTATTTATATACTTATTTTATTTACTACAGTTTATTTTTTCGAATACTCTAATACATCTCATTCAACTCAAATTTCCTTAATTAATGATGTACACATAACAGCCATATTAGTTCTCTTTTCTATTCTATTTTCCTTAGGGGGGCTATCTCCCTCCTTCCTAGGGTATTTACACAAATCAATTATTATTAAACATACTATTGTTATTATAATATTTTTCATTATAATAGTTTTAGTAATTTCAACTCTACTTATCCTATATCTTTATCCACGAATTACATCTAACACCTTTACGATATATACAAGCAATGTACTTAATTGAGTTACATGATTTAATCTTAAAATTGCATTATCAATTAAATTTGTATCAATCTTGATGTCCAGTTCATTATTGGGCTTAATACAATTTAGTTTATTTGTTAGTCTATGTTGTATTTTTATTCTAGCTTAGCATACCACTTGCTCGGTGGTAGTTAATCCTCAATCTATTTTATTTTATACTATGCCAGTATTAAAAACCTAAATTGTACTATCCTTCAATTCTTTGTTTGATTCCTGAATAGGACTAGAATTTAATTCTTTAACCTTTATTCCTATTATACTATAAAAAAAGAATCAACAATATTATACAGATGCCGGACTAAAATATCTTTTAGTTTAAGCCTTAGCTTAAGTTGTATTTCTCTTAGGTATTTTATTTAGTTCATTTCATCTCTATAATTCTTTTCTTATTTTTGTTGACGATTCATTCACGCCAATTATAGTCTTTCTTGGTCTATTGTTGAAAATGGGGGGGACCCCCTTCCATTTATGATTCCCAGGTGTAGCTGAAGCTTTAACTTTAAAAGAATTTTTATTTTTACTAGCTACTCAAAAAATAGGTCCCCCATTTGTAATACGAGCATTTACCTTATGTACCCCCACTAACTTTGTGTACTTAACAACTTTTTTATCAGCACTCATAGGAACAGAATGGGGATTAATTCAAGCCATAATACGCTCAATAACAGCTTCCTCCTTTATCAGTTATATGGGCTGACTACAAATTGCTTTAACTATAAGTATTTTTTTAATATTTTTTTGTTTTATTATTTATATACCTAATTTGTTTCCTATAGTATTATTATTCGGAAAATTTAAAATACCTTATAATAATCAAATTCTTACACTTAACACTGTAGAGCCTATAATCAAAATATTAATTTTTTTTTCCTTTCTTTCCTAAAAAGGACTAATTCCTTCCTTCCTAAGGTTTTTACCTAATTGAATCATTATTAAACATGTAATTACAAATGTTACATTTACTATAGTCGTAGTTACGATAATAACTACTTTAGTTACTCTTTATTATTATTCACGAACTTCGTTCACCGCATTAATAATATTTCTAAGGGATAAACCCACTTTAACTGCATAATTAGATATGAAAATAAAAGCTTCAATTAATTTTACAATGACTAGGATAACTATATCATTGAGAGGCTTATTATTAATCAGTTTTTTTCTTAGTTTATTTATATTAGATAATTTTACAAAGCCTTCTATAATATTAAATATTTTCCTTCCATTTATTATAGTTTTTCTTGGTCTAACGATTTTTATTTTTAAACGGAAACATCTGCTGGTTACTCGAATGAGACTAGAGTGAATAATGCTGGAGCTATTTTTTGTTTTCTGTTATTTCCTAGTCTGTCGGAGTTTTATGAATTATTTTATTTTGTTTTTTCTGATCTTTGCAGTTTGCGAAGGAGCTTTAGGTTTATCACTTTTTGTTTCTATTGTTCGGAGTCACGGTAGTAATTGTATTAACTTTTTAAATATATTACATTGTACGAGTACTAACTATAATATGTTAAAATTTTTATTATCATCGTTATTTTCGATCCCGTTTGCCTATTTTTTTAAAAATTGGATTTAATATTTATGGATAATAACTTTATGAATTTTTATCATTCCTATTTTTTCATGAATAACGATAGGTGTTATTATGGGCTGCGTGAAATTAAGTTTTGTTGGCTCTTTGTTTTTCGATATTTCTCCCTAAGTTCTAGTTTTTTTATTGGTATGAATTTTAATTTCAACGATTATAAGAAAATATTAGATTGAGATCAACACATATTATAATGCGATTTTCTTATTTTTATTATTTTTACTATAGTTACATTTATTGCTAAGATTTTCTACCTCAACTTTATTAATATTTTTTATTTCCTTTAAACGTACCTTAGTTCCTACATTTTGTTTAGTTTTAAGCTGGGGGCATCAATCTGAGCGTGTTTGAGCTGCATTTTATTTTCTATTTTTGATACTACTTGCTCCTCCGCCTCTATAAGTTGGTATCTTTTTTATAGATCATGAGAAGGGTACTTTAGAAATATGTAATTTGCGGCATTAAGCTGATTCTATAATCACATTAGTATATGTGTTTTATACGATAATTCTAGTTTTTTTAGTTAAAATACCTATTTAATTTCTCTATTTTTGGCTATCTAATGCTCATATGAGGGCCCCCGTAAATGATTCTATGATTTTAGCGGGAGTTCTATTGAATTTAGGAGGTTATGGTTTATTACGAGTACTACCTTTAATTGTTAGTATAGCCATAACGTTCTTCGGCAATTTATTAATTGGAATTGGATTACTAGGAGGCTTGTATATTCGTTTATTTTATTTGTGTCAGCCTGACATTTAGTCTTTGATAGCTTGTTTTTCGGTGGCTCATATAGTGTTAATTTTGAGTGGTATATCTATCGCACGCTGACGAGGGAGCAATTGGGCATTAATGATAATGATTGTCCATAGGCTATGTTCTTTTGGTTCATTTTGCTAAGCTAATATGTTTTATGAGCGGATAGGTGCTCATTGTCTTCCGTTAACCCGAGGGCTTATAATTTTTCTGCCTATAATAACTATTTGATGATTTTTATTTAGTGTTTCCAATATAGAGGCTTCGCCCTCTCCTAATTTATTAGGTGATATTTGTTTATTTAGTTATTTAGATAGTTGGAGTTTGTTATACATAATTCTTATGGGATAGATATCTTTTCTCGCAGCGGTTAACAGTTTTTATTTATAGTCTACTACTCAACACTGAGCTCATCTTTCTAATCTACATTCCTGTTAAGCGGGCAGACTTCGGGAATATCCATTAGTACTTTTTCCTTTCTGATTTCTCTTTACCTTATTAATCTTTCTTTCTTTTTTATGATTATTATGACAATGGCTTGTAATTTCAAAAAAACAAAGCGTTGTAGAACCTGTTATAATGTGGGTAATATTAATTTTTAATATTATTTCTATATTCTTTTCTTTTGCATAACTTGTATCTTTAATTAGAATTTGAAGGTTAGATTTTATTTTAAATGATACGGCTATATTTATAGAATGATTGAAAAATTTTGTTGGATTTGTTAGAGTTGGTGTCGCTGTTACTTTTTTATTTGATTGGATATTTTATTTATTTTTATGTTTCGTTCTTTTTATTTACTTTGCCAGAATAATTTTATACAGGAGTAATTATATAAAAAGTGACCATAGTGCTAATCGGTTTATTCTGTTAGTATCAAAGTTTGCTGATGCTACAAAATTTTTAATTATTAGTACTTATTTAACTAGAACTCTACTAGAATGGGATGGGTTAGAATTAGTTTCTTATTGTTTGGTTCTTTACTATCAAAATGCAAAATACTCTAGTGCTGGTATGTTAACGTCCCTATCTAACTGTGTTGCAGATGTATCTATTTTACTATCATTCGCATAAATAACATATTTAGGATGTTGTAATTTTAAATTTCATTTTCAATGAACAACTAAGCCTAATAATACTCTAATAAGAGTAACGATCTATATTTTTGTTATTCTGGCTGCTATAACCAAAAGAGCTCTTATTCCTTTTTTTGCCTGATGACCAACAGCGATGGCAACTCCAATTCCTATATCCCATGCTTTGGTCCATTTAACTACTTTAATGACCGCAGGGGTCTATCTATTAATTTGGTTTTCTTCCTCATTGTTTGGATATCAAGTATGCGATATTCTATTACTTATTTCTGCTACAATTATATCTATTGCGGGTGTAGCTGCTATCTTTGAATACGATTTAAAGAAAATGATTGCTTTATCTATTCTAAGTCTACTAGGAGTGATAATATTTTCTATGTCGATGGGACTATTTTGTTTAGCTTTCTGTCGTTTAGTAACCCATACTCTGTTTAAGGCTTTACTGTTTTTATAGGCTGGGGCCTTTATGCATGCAGTACGGGTCAGGCAAGACATCTGTAGTATAGGAGGATTTGCATAAACAGTTCCTCTTAGTAGATTCTACTTGAATGTAGCCAACTTAGCTCTGTGTGGAATACCATTTTTAGCAATGTTTTATTCTAAGGATCTAATTATCGAAACATCTTCTATAAATATTATAAACGTATTTTCTTTTATTTTATTATTTATTTCAACTGCTTTAATAGCATTTTATTCGTTCCGTTTAGCACATTTTTCCATATTTGACGCACTCAGATATATTGGCTTACATTTCTTTAATAATGAAGATTGTTGTAGTATAATTATTCTTATATTTATTTTACAATCAGATTTGATTTTAGGAGGGGCTGCATTTAGTTGACTAATTTCTCCTACCTCTACTTTAAATATGCTGCCTTTATATATGAGAAATATTGCGTTATTTTCAATTATTCTTGGCGTTTAAGCAAATATACTACTAGTTAGATTTACTTTTGGTAATTATTCGAAATCAATGCAATCTTATCTTATTTATTATTTCGTTGGAAGTATATGATTTTTACCATACTTTTCATTACCAAATATTACTTACGTTATTCTAGTTTTAGGAGAAGCATTTTGACATATTTTGGACCAAGGCTGGATAGAATATCTAGGTGCCCAAGGCATTTACGATATTTTAATTTAGAGTTCCATTTTAATTTATCGATAAGAAAACAACTCATTTAAAATCTATTTTTTAATTTTTTTAGCTGTAAACTCACTTTTCTGTATTATTTTAATATTAATCTTTATATTAGTTTAAGAGTAAAAAGCTCAAAACCCAAAAATAAACGACAATTTAAAAAGTAGCACCAAAAAGATTAGGTTTTACGATTCAGTGAAAAAGATCATTATAATATATCTCTTATTGACTATCCTTGTGTGAATAAGCCTTACACTTATGCTTTTTAATCACCTCCTATCAATTGGACTAATACACATTCCCCAAACAATTCTAATTTACCTACTGTTCGGAACATTAATTCTAATTTTTAGATTTTCTTATATTCTATTTTTAATTCTACTGGAGGGACTCTTAGTTTTATTTACTTATATTTCCCGACTTGCATCAAATGAAATGCATATATTTGTTAAGTAAAGATCTAAAACTTTTATTGTACTATTAATAACGGCATCCTTGCTTATAAGTGTTTCCGTCATTTTTTACTTCATAATTGTAAAAGCGACGAATGACCTCAAAGGATCGAACCAAGTCATAATCATAAACTGCAAAAATTTAGTAAATGTTTATTCTTATTAAGCATTAACACGCCGACTGACTATTTTTTTAGTTGTTTAGCTATTCTTAACTTTATTGGTAGCAGTAAAAATTTCGAATATTGGCAAAAGGTCTCTACGACCCAGTAAACTTAAATTTTAATATCATTGTGTTTATTGGGAAAAATGTTTTTTATTTAAATTTAGTATTGTTAATGGAGTTTTGGACTTCTAGTTAATTAGTACTGTAAAGGAGAGTTGAAAAAGGATGAAAATTTGATTTTAGTGAAGAAGATTTAAGTCTTTGTCCCCTCTGTATCGGGAGACATTCAGTAATTTCTATATATATATCTTTCGAAAAAAGTGAGCGATTTTCTTTTAATTGCTTGTGTGGCTTTATCACTCTAAATGAAAGAATGAAAGTGAATTGTAATCCAGATTTTCAAATATTTGGTTTTTCAAGGAATGAATTTACTTCAGGTGTTTTATTTTCTTTGGTTAATTAATTTAGAAAAAATAAAAGTTTAGGAGGATTAGCTCCTAACTATTGTAATTTATATTTTTTAATAAATGCAAAATTTTTATAAGCTTAGAAGCAGCCACGAGCAAAAATTATGTTAGAATTTACTGTTATGAAATAATTATTTTTCATTACTATAAACCTTTTATTAAGATGTGGAGTTAAATAAATGAAGACTACTAATAATGTTATTATTAGTAGAATAGTCACTAATAGTTTGCATAAAATTAAATTTACTAAAGGAACTCGGCAAAAATATCTTCAGCCTATTTATCAAAAACATATCCTTTTGGTTTGATTTGAGGTGTAGCCTTCCTAATGAATTTTGGAAGGTCCGCGATATCTTGATCGCGCGAAGATAGCATATTCATTAGTTTTTGAGTTAGATTCTGATATGAATGGTTGGACGAGGGAAAAGCCGTCTCTTTTATTAATTTTGACCTTCATTTTAAAGTGAAGAAGCTTATATACTTTTGAGGGACGATGACACCCTATGGAACGTTATATTGGTAATTGGTAAATATTTAAGTAACGGTTTATTGCGCGATATATTTCGTTGGGGCGACTGGAAGAAGAAAATAACTCTTCTTTTGTTATAAATATTTATAATTAAATAAATGATCCTCAAATGTGGATTACGAGACTAAGTTCACCTAGGGAGAATAGCGTAATTTTTTTTGAGAGTATGTGTCGACAAGAGGGTTTGCGACTTCGATGTAGAATTAAGAATTTGTTCCGGTGCAGTAGCTTAATAGGAAGTCTGTTAGATTTTTGATTTCTCACATGATCTGAGATCAAGCCGACGTGAACCTGGTTTATTTTTATTTTCAAATCAATACTTAATTTTAGTACGAAAGGACTAAATCATAAAATTTTTCAATTATGAAGAAAATTAATTGTTCAGTTTGAGACTTGCTTAGGTATTGCTTTAATTTAAGATTTATATACGAGCAGTGAATGATCTTATTAACAAAGACTTGGAATCAGTCAAAGTTTATAAGATCGGCCAATCGTGCCAGCCGCCGCGTTTAGACGATGGATTTAAATGAAATCAATGGAGGAAATTAAGTAATTTATTTTAAATAAATTTCTTAATTTTTAATTGGGTAAAATGTTTAATTATAAAAAAGATATGGTTGGAGATTTGATTGGATCTACTAAACTGGGTTATAAACAAGGATTAGAGACCCTATTATACTCAATTTTAATCTAGGGTAGTAGAATTCTTCAATTTTAAAGAATTTTGCCGTATTCCATTCTTACCAAACCAACTTGTCCTGTGATCGATAGTCCACGTTAAAACTTACTCCTTTTGTTTCCAGTTTGCTTATCGTCATTGCCAGAATGCTTTTAAAGAAAATTTTCTAAATTAATTACTTTCTGACTTCAGGCCAAAGTGCGGCTTATGAAGAAAAATGGTGGGTTACAATAATATTAATCATATGGATTTTTTATTAAAAATGATAGTGAAATTGGAGTGAAAAGTAAATTTAGTATAGTTTAGTATCTTGAAAAAAGCTCTGAGATATGTACACATCGCTCATCGCTCCCTGCAAGAAGAGATAAGTCATATCATATTAGATGTGCTGGAAAGTATATCTAGAAAGT
>5
ATGATAACAAATCCATTTTCTATATTTGACCCCTCTACTTGTAAGTTAAGTCTACCTTTAAACTGATTAAAAACATCCTTAGGACTTTTATTTATTTCTAACACTTTCTGATTAATACCTTAATGAATCAATACTATATGAAATCTAGTTACAAAAATTCTTCTTTCGGAATTCGAAGCTCTTTACAGAAAAGATCCAACTAGCAAAGAAGGAAGTGTCTGTACATTCATTTTTTTGTTCTTGTTAATTATATTTAATACCTTTTTGGGCTTGTTTCCATATATTTTTATTGGTACTACTCATCTAGCAGTTACTTTAACTCCCGCTGTACCCCTACAAATAATCTTTATACTTTATAGTTGAATAGATCATTCTCAACATATATTTGTCCGCCTAGTATGTTAAGGGACCCCTGCAATTCTAATACCTATTATAGAATGTATTGAAACTATTAGAAGCCTTATTCGGCTTGGTATTCTAGCTGTACGGTTAGCAACAAATATAATTGCTAGCAATCTCCTATTAACACCACTAGGAAACCAAGGTCTCACTACAACTATTTCCAATTAAACTGTATTAATAACTACTCAAATTCTAATACTGATTTTAGAATCAACTGTAGCTGTTATTCAATCCCACGTATTTGCAGTTCTAGCAACTCTTTATTCTGGAGAAGTAAAAATTCCACAAATAACACCTCTAGGTTGAATTCTCCTTTTCACTATATTTATTGTAATTCTTTTTGTGTTTGTTACTATCGTTTATTTCATTTACTATCCTGCTATCGATAAGTCTCTAACAAATAGTAAAAAAGTAATTATTACTTAGACTTCGGCCTTAAATTTAAAATGAAATACGTTAACACTACGAAGAACTCACCCCTTAATAATAATTGTTAATAATACTCTAATAGATCTACTGGCTCCTTAAAGTATTAAAATTAGATGAGGCTTTGACTTTTTCTTAGGATTATGTTTAGTTATTTAAGTTGTCACAGGTATGTTTCTAGCAATGCTCTACTCCCTTCATGTAGATTTAGTTTTCATTTGAATAGCTCTCTTTCGTCCAGATTTCAATTTCGGATGACTACTACGAACCCTTCATGCTAATGGGGCTTACTTCTTTTTTATCTGCCTTTATATGCATGTAGGACGAAGAGTATACTGCGAGTCTTATCAATTTACACATATTTGGTCTTTCAGAGTTGTTTTTCTATTTTTAGTAATAGCAACCGCTTGTGTAGGGGACGTTTTACCTTGAAGACAAATATCTTTCTAAGGGGCTACGTCAATTACAAATCTAGTATCAGCTAGTCCTTACGGGGAAAATGACTTAGTACAATGAATATAAGGGGGGTTTATTGTAGATAATGTTACTCTAACTCGATTCTTTATTCTTCTTTTTCTCTTACCCTTCATTGTTGCAGATGTAACAATAATTTTTCTACTATTTTTACTTCAAACAGGGTCCGATAACGCTATTGGTTTATATGGAGATACTGACAAAAGCTTCTTTCAATCATACTTCACAATTAGGTATATTGTAAGCTTCATAATTATACTAGTAATTCCAGTAATACCCACATCTGTTAAACCCTCTATACTAGGAGATCCTTACAACTTCAACCCCGCTAACCTTCTAGTTACCCCAGCTGATATACAACCAGAATAATATTTCCTATTTGCCTATGTTATTTTACGATCGATTCCTAATAGATTGGCAGGAGTTATTGTCCTATTAACATCAAGTCTAATTTTAATAATTCTACCATTTTTGCACAATAGAAAGTTTCGAGTTTTAGAATTTTATCCGATTAGTTAAATTTTTTTCTGAACTTTCGTCGGTATAGTAGTCCTACTGACGTGAACTGAGGCTTGCCCAGCAGAAAATCCTTATATTCTAACAGGGCATATTTCTACGGTTATCTATCTCTTTAACTTTATATTTGTCCCTTTTTTTCGAAAATTATGAGACAAGTTGATTAATGAGACCATATCGCGATGTTGATTTTATTCAGCAAATCATAAGAATATTGAAAAACCTTATTTAATTTTTGGGGATTTAGCAGGAATAGGAGGAACAACACTGAGTTTGCTTTTTCGCACTGACTTAGGACAATTCTGACGTTTACTTGAGGATGACCAAATTTATAATGTAGTTGTTACTGTCCTTGCGCCTACTATAATTTTCTTTACAATTATGCCTTTTTCAATTGGGGGGTTTGGAAATCGATTAATACCACTTATATCAGGAGCTCCTGATATCACTTTCGCTCGACTAAATTATATAAAATTCTGATTACTATTACTCTCTCTAGCTCTACTACTAGCAGGTAGTACTGTAGAGAGAGGCGCAGGTACAGGGTGAGCTGTTTATCCCCCTCTATCTGGAGGTGTTGCCCATGCAAGAGCTTCCGTAGATCTAGCTATTTTTTCTCTACATTTAGTGGGTGTTCCCTTGATTTTAGGGGTAGTAAATTTTATTACAACTGCCATTAATATACGAGCTAGGGGTATAACTCTAAACCGAGTTCCATTATTTGTGTGAGCTGTATGAGTTATAGCTCTACTCCTTCTTTTGTCTCTTCTTGTTCTAGCGGAGGCAATTACTGTACTGTTGACTGACCAAAGTTTAAATACTTCTTTCTTTGACCATGTTGGAGGTGAGGACCGGATTCTATATCAACATTTATTCTGACTTTTTGGTTACCTTGAGGTTTACATTTTAATGCTATCAGGGTTTGGAATAATTTCACATATCGTCAGTCAAGAGAGAGGTAAGAAGGAAACTATCGGTACCTTAGGAATAATTCATGCTATACTAGCAATTGGGGCCTCAGGATTTGTTATATGAGTCCGCGTCATGTTCACTGTAGGTATGGACACTGGTAGTCGAGCCTATTTCACTGTAGCAAATATAATTCTTGCTATTCCTACCGTAATTTAGATTTTCAGATGACTCGGAACTCTTTACGGAACACAATTAACTTACACACCTTCTTTATAATGAGCTTTAGGATTTGTCTGTTTATTCACAGTAGGTACACTAATAGGAGTTGTTTTTGCAAGTTCAAGGAATGAGAGTATTCTTCATGATACTTACTATGTTGTTGCTCATTTTCACTATGTACTATCTACAGAAGTCGTATTTGCTACTTAAGCAAGTTTTATTGACTGTTTTCCTTTATTAGCAGGAGTAACCCTAAACCCTACGTGATCAAAGATCCATTTTTTAATAATGTTTATAGGACCAAATTTAACATTCTTCCCTTTACGTTTTTTAGGGCTCGCGGGAATACCTCGACCATACTAAAATTATCCAGACGCTTATACAACATGTAACGTAGTTTCTTCGATAGGCTCTATGATTTCCCTTGTAGCTACTTCAGTATTTATTTTTATTACTTGGGGAGCTCATGTAGCTTAACGACCTGTTCTTTTTTCACCTAATCTAACAACTTCTAGTGAATGGAATCATAGCCCCCCTTCTGCAGAACATAGTTACGTCGTATTTATCTTTATCACTAATTTCAAATAGGTGGCAACATAAGTACAACTGTGACTTCAAGTCGGAGCTTCCCCTGTAATAGAACAACTCATTTTTTTTCATGATCACGCCCTGCTAATTGTAATTCTGATCACAACTCTTGTAGACTATTCTATAACCACCCTAATATCTAATACATTTATTAATCGATATCCATTAGATGGACAAATAATTGTAACTACTTGAATAGTTCTTTCAGCGCTTATTCTTATTTTTATCGCTTTTCTTTTCCTACGACTGCTATATCTACTAGATGAGGTTAATGAACTGTCTTTGACTATTAAAGCTGTAGGATGTCAATGATATTAAAGCTAAGAATGTTTTGATTTTTCTGATATTTAACTTGACTCTTACATAATTCCTTCAAATGAACTCGTTCAAGATAAATTTAGGCTATGAGGTGTAGATAACCGAATGGTAATACTTTTGAATATTCAAATTCGTCTGCCAGATGCGTCAGCTGATGTATTTCACTTTCGAACTATGACTATCTTCGAAAACAATATGAATGCTGTCCCAGGACGATTAAATCGGCTAAGTCTTTCAATTAATCGACCGGGGGTTTTTTATGGGCAACGTTTAGAAATCTGCGGGGCTAATCATAGTCTCACACTAACTGCAATTAAAACTATCCCCGCCAAAGATTTTTTAAATTAAATATCGTCACAAATAGTAACACTTGATTGATATATGAAATCAGCATCAGTGCCAATTCAATCAAATTACCCCTCACATTTAATTGATAAAAGCCCTTGACCTCTCCCAGGAGCCTTTGGAGTTTTAATTTTAACAACTGGACGAGCCAAATGATTTCATAGTTTCAACACTAATCTACTTTTACTGGGGATACTCAATACTATATTAATTATAATTCAATGATGACGAGGTATCGCCCGAGAAGCAACTTACCAAGAACATCATACAATGAAAGTATCTTTGGGTTTACGATAAGCAATAATGTTATTCATTGCCTCAGAAGACTTTTTTTTCGACCTATTCTTTTGAGCTTTTTTTCATAGGAGTATAGGCTCTATAATTGAAATAGGATCAGCTTGACCTCCAGTTAGTTTTGAACAACTTAACCCATCGCAGATCCCCTTATTAAACACAGCAATCTTACTGGCTTAAGGTGTTACAGTTACATGGGCCCATCATGGACTAATAGTAAATAACTATAATCAAAGCAAACAAGGCCCATTATTTACTGTAATTCTAGGGACGTATTCCATTGTTCTACAAGCTTTTGAATACATTGAAGCACCCTTCACTATTGGAAACTTAATTTACGGGTCAACATTTTCAGTAGCAACAGGATCCCGCGGTCTCCATGTGATTGTTGGAACTATATTCTAGGTTATCTGTTTATTACGCCATCTAACTCATCAGTTCTTTTCTACACACCATTTTGGATTTTAAGCTGCATCTTGATACTGACACTTTGTAGATGTTATTTGCTTGTTCCTATATATTTTTATTTATCAATGAAGAGAAACTAATTATTGATAAACTTTTATTGCTATCTCATCTTTACTTTTAGTTGTTTGTGTTTTGGCTGGAGTAGTTTTTTTAACTTTGTTAGACCGAAAGATTTTAGGTTACATTTAAATGCAAAAGGGCCCTAATAGGGTAGGGTATGAAAAGTTTCCTCAACCCATTGCAGACGCTATTAAATTTTTTTCTAAGGAACAAACTGTCCCATCTGCCTCTCATTGTTTGCCTTATCTTGTAGCCCCTGCTTTTAGTTTATTTCTTTTTCTGTTAGTTTGAGTTACAATTCCTTTTTAGTGTGATACAGTTAGTTTTAATGTAAGTTTCTTATTTTTTTTATAGTGTATAAGAACAGGGGTCTCTACTATTATAGTTGAGGGTTTGTCTTCTAATCCAAAGTATTCATTATTAGGAGCTTTATGAACGATAGCTCAAATTATTTCTTATTAAATAAGTTTGGCAATAATTTTGATAAATTCTTTTTTTTTAACCTGGAGAAGTGATTTATTTTGTTTCGCTCTATATTAAATAGACATTTGTTGACTTATTTTTATTTTACTTCATTAATCATTGTTTTGATTGGTTTCTTTCTTGGCTGAAACTAATCGTACTCCTTTTGATTTTGCTGAACGGGAAACTCAGCTATTTTCTGGGTATAGAACGGAGTATAGAGGAGGCGGGCTTGCTCTAATTATATTGGCTGAATATATCAGGATTTTCTATATAATAGCATTATTAGTTGCCATTTCTATAGGGGGTATTGTTTATACTATTTCTTTTATTTTTAAACTATTAGTAATCGTTTTTATATTTATATGAGTTCGAAGCACTTTCCCTTGATTTCGGTATGATAAATTAATATATTTAACTTGAAAGTCCCTTTTGCTTGTTTCTTTAAAGTATCTTCTATCCTATGGGGGTTTTATAATTGTGTCTATTTATAGGTTAATAAAAAGTTTAATATTCATCTTGGCTTTTTAAGCTACTTCTCTAACCAGAATTAACCTTAGACGTTTTTTAGTTTTTGCCACGCTAATTTTAAGAATATTAGTTGTACCACCTGCTAATTCCTGAGTTTGCACTTGAAATGAACAAGAAATGAATTTTTTAACCTTTATCCCTTATATTTTAAATAAAAATAATCAATATTCTATTACAGAAGCTATATTAAAATATTTTATACTTCAAGCTTTAGTCTCAGTTACGTTTTTACTAAGTGTTTTAATATTCTAAATCCATCTTTTTAATTCTTTTATTACTATTATAGTTACTTCACAGATATTGATGCTAATTATTAGGGAACTACCTTTTAAAATAGGAGTATCCCCTTTTCATATTCGAGTACTATATGTAGCCTAAGACATATCTTGAAATATCGTCTTTATTTTATTAACAATCTAAATAGTCAGTCCCTTAATTGTACAAGGAACATTTACTTTAGTAATCTTTGCTATATTAGTTGAAATAACTGTCACGTTATCTGAAACTGTAGGAGGTCTCGGTGAATTTAATCAAACTATGCTACGATCAATCATAGCTTTTTCTTCTATTAATTACATTGGTTAAATACTGATAACTCTAACCATCAATAATTCAGTAGCATCAATTTATTTATTTGTTCATTTACTCATTCTATTTACTATAGTTTAGTTACTCGAAAACTCCAAACTAATTCATATTCCTAAAATTACTTTAACTAACCAGATGACTCTAGTAATAAAGTTTCCTATTTCTTTTAGTCTACTTTCTCTAAGAGGACTAACCCTTCCCTTTTTAGAGTTTTTACCTAACCGCATTATTCTTAAATAAACGATCGCTAATACAATATGTTCTATAATAATTGTTTTAGTTATTACTATTCTGGTCATATTACTTTATTATTTACATACCGCATTTACTAATTTTATCTTAAATAGAAGCGTTGTACCAACATGTATCACATAATTAAACACTGAATCAGAAACTTCTATAATATGTATAATTATTATGGAACCAACCTCACTTTTTGAGCTAATTTTGTTACCACGTGTTTTTTATTTATTTCCAGTATTGAAGCTGGTCGCGCGGACGAATTCTCTGAGGTTGCTTAACCCAAAACTTATTTTTTTTTTTTCTACGCTGTTTTTAGGAGTCTTAATAGTAGCATCTTCCACTTCTTGTTTCTATAGTTGAATTGGTCTAGAAGTCAATATTCTAGCCTTTATTCCTCTTAAATTAAAAAAAAATAATCAACAATCTGATACAGAAGCTATAGTGAAATACTTTTTCGTTCAAGCTCTGGCTTCCGTCATATTTTTATTGAGTGTTACATTTCTCTCACTTTCTTTTGATATTTTTTTCATCTTAGTTGTCAAGATGTTAGCCACACCGATTGCAATTACTATCGGATTACTATTTAAAATAGAGGTAGCACCTTTTCACTTATGATTCCTAAAAGTAACAGTAGCTATAACTTAGGAAAACTTTTTAACCTTAGTAAAAGTCCAAAAAACAGACCCCCTATATGTACTACTATCATTCATCCCAAAGAGCCTCAATAATTTTATTGACACAGTTGTTATTCTATCAATATATATTAGGATGTTTGGGAAATTGAATCGTACCTTATTAAGTTTTATAATAGCTTTTTCCCCTGTCAGTCATATAGGTTGACTACTAATTGTTTCAAGGGTTAATAATTTACTATTGTTCATATAACTACTTACTTACTAACTAATCTTATTTTCCGGAGACTCAATTTTTGAAATATTTAAAATATTTTATATTAGGCAAATTATATCTACCACCAATATTGACCTTCCAACAAAAGTCGTTATTTTTTTTATTTTGCTTCCATTACGCGGACCGATCTACCCCTTCTTAGGGTTTCTACCGAAGTGAAGTATTATTATGAACATTATAGCTATAATAATATTTATCATAGTTATTGTTCTAGTTATTTCTACCTTAGTTAATTTATATTATTATACACAAATTTCATATACTGCTGTCATTTTAAACCGAAGTGTAGGATAAAAACTAACTACATAATTCAAAATTGAGTTGGAAATTTCAACTATAATGAAACTTATTATAACATCAATATCAGTAGGTGGATTAGTATTGTGACATTTATTTTTTAGCCTACACACGTTAGTTGACTTTAATTAAGTCTTAATAATTTTGAATATTATTTTTGTTTTTTTTATAGTTTTTCCCTCTTTATATATTTTTATTTTTAAACGTAAGAATCTGCTAGCAACTTTACTAAGACCAGAGGATATAACTTTGGTATTTTTCCTTCTTATTTCTTATCCTATGGTTTGTTTGACTCGAAAATATTACTTTTTTCTATTTTCTCTGACTTAAACCGTGTGTGAAGAAAATTCAGGTTTATTAATTTTAGTTTCTTTTATTCGTGCTCACGGCTGGGATTACTTTAATTCTTTGAATGCTTTAGAATGTATCGCTGAGATGTTTTATATGTTGAAATTCGTATTATGATCGTTATTTTAGATTTCCTTTTTTGTTTCTCAAAAATGCTGGCATTGATACTTGATGTTTGCGATTATATGACTGTGTGTAGTATTATTTTTTTGATGAAAGTAAATTACTGTTAATGGCTACTATTAGGACTTAAGTTTTTTTGATGTATCATTATCTGATAATATTACCTATTTTCTAGTTATATTTAGGGTATGAACTATTGTTTTGATAATTATGACAAGATATTAGGTTGAGAGGAACATATGTTGTAATAGAATTTTTATAATTTTATTATTTATACTATTTGTCTTTCCATATGTCAAATTTACAACCTCAATTTTACTATCGTTCTATATTTTTTGTAAAAGAACTTTTATTCCTATCCTACTTTTAATGTCAGATTGGGGCAACCAGCCTGAGCGGACTAAAGTTTTTTTTTATCTTTTGTACTATACCTTTGCTACTTCTTTGGCCCTATCAGTTATTAATTTATAAATAGGTGGTGATAAGGGTATTTTAGAAATGTGCCTTTTGCAACTTTTTACTAATTTTACAAATACTTAATCTTTTTTATTTTTTGGTCTGATTCTGGCTTATCTGGTTAAAATACCTATGTATTTCTTTTATTTTTGAATACCAAAGGGTTATGTTGAGGCTCCCGTAATTGGTTCTATAATCTTAGCGGGGGTTTTATTGAAATTCGGGGGGCATTGCTCACAACGGGTTTTACATTCTATTATGAGCATAGCTATTAGGATAGTTGATCTTAAAGTTATTACAAATAGAATGGTAGGGGACGTGTTAACCAGAGTAATTTGGTTGAGACAGGCTGATATTAAACCTTTAATTGTCTGTTCTTCAGTAGTTCATATGGTGTTAGTTTTTGTAGGTATATTAACAATACATTTTTAAGGGTGTATCAGTGCATTTATTATAATAATTGCCCGTGGCTTATTTTTTTCAGGTTTATTTTGAGTAGTTAATATAACCTATGAGCGGGGAGGCGCTCGGAGTTTTCTATTTAATCGAGGGCCATTAATTATAATTATCAGACTAACCTTTTGGTGATTTTTTTTTTGTGCTGCTAATATGGCGGCTCCCTTCTCACTAAATTTATTAGGCGAATTTTTTTTATTTAGTTGAGTACACAGTTGAAATATGTAGTCCGTGTTCCTTGTGGATTTTATATCTTTTCTAGCTGCTGCTTATAGTTTATATTCATACTCTTCTACTCAACACCGAACTCCATTTTTTGAATTAGATTCTTGTTCAAATGGGGGAGTCCGAGAACTTTTATTAATATTTTTGCATTTTTGATTACCTTTCACTTTACTATTTTTTAGGGTCGAGTTATGATCCCTATTGCCTCAATTTCTTGGCTTCAAAAAACAAATATTTGCCTCTCATAGTTTGGTTAGTATAATATTAATACATAATGATGTTTGTATATCATTTGATTCTTTAAGATTTGTCGTACAAATTATACTTAGAGGGATACATTTTATTATAACTGAGAGGGTTACTTTTTTTGAATAAAATAGTAGTATTTTTGGTTTTGATAGGGGTAATATTGCTGCAACTTTATTATTAGATTGAATATCTTGTATCTTTCTAAATTTTATTCTCTTTATCAACTCTCCAATGGTTGTCTTTTACAGAAGTAGTTGTATAGGAAGTGATTCGAATCTTAATCGACTCATTTTACTAATTCCGGGATTTGTTTTTTCCATGGTATTTTAAATTATTAGTTCTAGTATGATTAGAATTCTATTAGAACGGTATGGATTAGGCTTAACTTTTCGTTGCTTGGTTAATTATTACCAGAATGAAAAATCTTCTAGTGCTGGTATATCCGTAGATTTATCTAATCGTATTGGGGATGTGTGTTTTTTACTCTCAATTGGCTAAATATTATACCTAGGAGGTTTTAATTTTATACATTAGATTCAATGAACTATGTTATTTGATACTAATGAAATAAATATAATAATGTCTGTTCTAACTATACTAGTTGCCAAAACTGAGAGAGCCCAGATTCCTTTTTCCGCATGGCTACCTGTTGCCATGGCAGCTGCTACCCTAGTTTCGGATGCTTTAGTCCATTCGTCTACTTTAGTGACTGCAGGGGTTTACCTGTTAATTCGGTTTTCACTCTTAATATTAGGAAATTAAGGGTGTAGTGTCCTAACGTGCGTATCTGCATAAACCATATTTATAGCTGGATAAGAGGCTATATATGAATATGATTTAAAAAAAATTATTGTTTTATCCACTCCAAGATAACCAGGAGTCATAATATTTTTTATTGCTCTAGGATTTACTGTACTAGCTTTTTTTCATTTATTAACTCATGCTCTATTTAAGGCTTTGTTGTTACTATGCACAGGTGTGGTTATTCATGGAGTAGGAGGCACGCAAGATATCCGGGGCATAGGGGGAATTGATTGTAATTTTACTTTAACTAGATCTTGTTTAAAACTAGTTAATATTGCTTTGTGCGGGATACTTGTTGTAGCTGGATTTTAATCTTAGGTCCTATTTATTGAAATAGCTTCAATAAGTTGTATAAATGTATATATCTGAGTTATCATATTTATTTCTAATGGCTTAGTTGCATGCTACCCATTTCGTTCAACTTATTTTTCTTTATCTAAGTTCCTTAGTCGTAATTGCTTGTATATTTTTGATAATGAAGATTGTTGTAATATATTTAGTGCAATATTTGCTTTAATATTAATACCAACTCTAGGAGGGACTACGTTGAGTTGACTAATATTTCCCTATCCCACATTATTTATTTTGCCTTCATTTACAAAATTAGCAGCTTGATTTTTAGGTATTGTAGGCATCTTTATAGGATTTTTAATATTTTGAGCCACTTTTACTAATTATCTTACGTCGCTGAGTTTTTCTTTTTTTGGCTATTTTATTGGAAGCATATGGTTTTTACCTTACTTATCAGGGGAGTGAGCTACTGAGTATCCTTTACACTTAAAAAAAATTACCTTAAATAATTTAGATCACGGATAGGTAGGGTAATTAGGGGCTCAAGGGAGTTATAATAGACTACTTATTAGTTTTACATTGATTCAACAATTTCAGGATAATTCATTAAAGTCATATTTTTTATTATTTATAGTTCTTTGTCTTTGTTTACGTATAATTTTATCATTAATCTATATCTTTTCTTTAGGATGAGTTGTAGATACCATTAGTTTCCTTAGGAGATTTAGAAGAATTACTGTAATTATTAGTTTAAATTTTATAAGAAAAATGGTCATTATAGACTAACTATTATTAACAATGTTAGTAGCAATAATTTTAATTTTACCATTTCTAAATCACCCCTTATTAACATGACTAGTTCTACTGGTTCGAACCATACTAATTTGCCTAATTTTAGGAACAATTAATATAAATTTTTGACTTTCTTACACTCTATGCTGAATTTTCCTTGGGGGATTATTGGCACTTTTTATCTGTATTTCTAGAGTAGCAACGAATGAAAAACCAATCTCTTTTAACTTAAGATATAAATATCACATTCTTATTTGTATAGTGGCATTTCTTACTAGTATTGTATCCATTACTACGGACCCAAAAATTAAAGCAGCAAGAAGTGTTTACGAAAGCCCCACCGAGGACAAAATGAGAAACCACATAATTTCACTAAGTGATTTTTTCTATAAAACAAGGGTGCGTCAAAAAACTTTTTTTATGAATATTTATCTTTTTCTGACACTATTAGTAATAGTTATTCACACTAAAGCAGATATAAGTCCCCTCCGATCCATCAAAACTTAATTTTAATTTCGTTGTGTTTTTTTAGTAAGACATTATTTATTTAAATATAGTATTATTAAAAGAACTTGGGATTTATAGTTAATTAGTACCCTAAAGGAAAGTTGGAATAAATTGAAGACTTAATTTGAAAGAAGAAGACATTAATTATCTTACTTTGTACATCAAGGTACAGTTAATAAATTTTATATACAAATTTCCCGAAAAGGAAGAGCTAAACTCTTATAACAGTCTTAGTGTCATAAATCTTTTAGATACATTAATAGAGGCGAAATATTATTCAGTTTTTATGATTGCTGGTTTCTTAAGAATTGGATTTAATTCAGCTTCTTTATTTAATTTGGGTAGTTAATTCGGCTAAAGTGAAAGTTTAGAGGGATTAGCCCCTAACTATTAGAATTTATATTTCTTAATAGAGGCAAAGTACTTCTGGGTTTCAAAATACCTATAATTAAAAATTATGTTATAATATACATTTCTGTAATAATCACCTTTTTATAATTAAACCTATTTAATAAAATAAATTTTTAAATTAATTAAGATTAGTAACAACGATAGATTTAATAGAATAATTATTTATATTTTTAAGGAAAATAGATATATTAAAGGAACCTAACAAATATACTTTCCGCTTATTTAACAAAAACATCTCCTCTTGATTTATTAAAACGCATGGTCTGCTAAGTCATGCTTTAAATGGCTGCGGTATTCTGACCGTGCGAAAGTAGCATAATCACTAGTCTTTTAATTGGGAGCTAGTATGAATGACTGGACGAAAAAAAAGCTATCTCTATGATAAAGTTTGAATTTTGCTTTTAGGTAAAGAAGTTGAAATATATTTGAAACACGATAAGACTCTATAGATCTTTTTATACTTAATTGGCAAATCTTTAGGTAAGGAATTATCAGACTAATTATTATGTTGGGGTGACGGAAAGAAAAAAAGAACTCTTTTTTTTAAGTTAACATTTATAATTGAATAAATGACCCTTAAATTAAGATTTAAAGACCATGTTACCTTAGGGATAACAGTGTAATCTTTCTTGAGAGTACATGTCGATAAAAGGACTTGCGAGCTCCATGTTGGACTAAGATATTGTTACAGCGTAGCAGTATAGAAGAAAGTCTGTTCGACTTTTAAAATCTTACATGGTCTGAGTTCGGATCGGCGTGAGCCAGGTTGTTTTCTATCTTCAAGTTAATGTTTTACTTTAGTACAAAAGGATCAAATAAAAAAATTTTCAAAGTAAGAATAATATTGATCGTTGAGTTGGATTCTGGATTATATTTTTTTTTAATTTTTAATCTACATATTCGTAGTAGTTAATTTTGTTGTCAAATAATTGGAACTAGTTAAAGTTTATGAGATCAGCCAATTGTGTCAGCCGTCGGGGTTAGATAAGGCGGCTGAATAACATAGATTGGGGCAATTAAGTTAATAATTTGAAATTAAGAAATTACTTTATCATTAGGTGAAACCTTCATTTATCTAAAAAATGTTATTAAAAAATCTATTAAATATTACGAAATAAATTATAAACTAAGACTAGACAACCTATTATTCTTAGTTCAAGTCCTGGGTAGTGGAATTATTGAAACCTAAAGAATTTGGCGGTTTTTTATTCCTACGCGAAATACCTGTCCCGTAGTCGTTAGTCCACGGTTCATTTTACCTCTTTCGTTATCAGTTTGTCTACCGCCATAGTTAAATTATTTATCAAACAAATTTTCTAAGTGATTTATCTTACAGCTTCGGGTAAAGGTGCAGCCCATGAAGGGAAGGGGGAGGCTATAATAAAATCTATTATACGGATTTTCTGTTAAAAGTTATAATGAAGGTAGAGTTGATATTAGATCTAGTTAAGTATACTCAATTGAAGAAAGCCCTAAGATATGTACATATCGCCCGTCGTTCGCTATCAGGGGACATAAGTCGTACCGTAGTAGATGTACTGAAAAGTATACCTAGTAAGA
>6
ATAATAGTTAATCTATTCTCCGTATTTGATCTCTCTACACCTATTTTAAGTCTATCTTTAAATTGATTAAGCTCTGTTTTAGGATTTCTAGTTATTCCTTATACTTGCTGGTTGATTCCTAGACGATTTAACGTACTGTGAGACTAAGTCACGGAAACTCCCTATAGAGAATTCAAAACCCTTTTAAGAATAGCTCCGAATAGCATAGAAGGAAGTACGTTCATATTTATCTTTCTATTCATTTTTATTCTACTTAAGAATTTTCTAGGCTTATTTCCATATATTTTTATTATTACTAGTGATCTAACAGTTACATTAACCATAGTGATACTCCTATGAAATAGTTTTATAGTCTACGGTTAAATTAATCACGCAAAACATATATTAGTCCATTCAGTTCCACAAGAGACACCAGCAGCTCTAGTACCGTTTATAGTTTGTATTGGAATTAGTAGTAAACTAATTCTTCCTGAGACTCTAGCTATTCGATAAGCGGCTAATATCATCACAGGCCATCTTCTATTAACTTTATTAGGGAATCAAGGCCTCATAACAAGTACTTTTATTTTGACTCTATTAAGTTTTATACAAATTCTACTACTAACTATAGAATAAGCCGGCGCTGAAATTCAATCGTTTGTATTTGCTATTCTGAGTACTCTTTACTCTAGAGAAGTAGATATTCCTCAAACGGAACCTATAAATAGACTTATTTTATCTATTATCTTTACCCTAATTTTCTTAATTATCATCGTTATTATTTACTTCATCGATTCTCACCCTATAGAAAAAACTTTAAATAATAGCATAAAATGTTAAACTACTAATACCAATACTATAAATTGAAAATGATCGATGTTTTCTCTACGAAAAACTCGTCCTCTAATAAAAATTGTTATTAATGCCTTAGTTGATTTACCAGCTCCTTCAAATATTAGGATTGGATGAAATTTTAGTTCTTTCCTAGATTTATGCTTAATTATTCAAATTATTACAGGACTATTATTAGCTATGTATTGAACAGCCGATGTAGACCTAGCTCTCTTTAGAGTAGCCCACATTTGTCGAGGTGTAAATTGCTGATGAGTATTCGGAACCCTTCTCCCTTATGGGAGTTTTTTCATCCTCATCTATCTTTACCTTAATGTAGGGACATGCGTTTATTCTGGGTCCTACTTATTTATACATACTTGACTGGTATGAGTCATTCCTCTATCTTTAATAATAGGAACCGTGCTTGTAGGATATGGCTTACCCTGGGGATAAATATCTTTCAGAGGGGCTAGTGGAATCATAATTGTACTATTAGTTACCCTATATGTAGGAGATGATGTAGTTCAATGGGTTTGAGGGAGATTTGCTGTAGATAATGCAATCTTAACCCGATTGTTCACTCTCCATTTTTTATTATCCTCATTTATTGTGTGAATAGTTATAATTCATCTCCTCTTCCAATACCAAATAGGGTCTAATAATCCTTTAGGACTCAATAGAGGTATTAACAAACTCCCCTTTCACCCTTACTTTACCATTAAGGTTCTCGTAGGTTTTTTAATTATAATAATAGTTCTAATACTCCTCACACTTATTAATCCCTATACATTTAAAGCCCCAGACAATTTTACCCCTACTGTCCCACTTGTTACCTCAGTTCATATTTAACCTGAGTGATGTTTCCTATTCGCTTGCGCTATTCCACGATCAATGCCTCATAAACTAGGGGGGGTTATTGCTTTAGCAATATCAGTTTTAATTCTAGTACTTATACCAACTTTTTATAAGAGAAAATTTCGAGATTTAGTATTTTACCCTATTAGTCAAATCCTGTTCTAACCTTTAGTAGCAACTGTAATTCTATAAGCTTGAACTGGGGCTCGACCAGTAGAAAAGCTTTATATTCTAACTGAGCAAATTCTTGCTGTATTTTACTGCCCCTAGTATATATTAACCACTATTTTACTAAAATTTTCGGACAAATTAACAAAAATGGTAACATCGCAACGTTGACTTTATTCAACGAAACATAAGGATATTGAGATACTATACTTAATTTTTGGGACTTGAGCAGGAATTGTAGGAACATTTCTTAGTTTATTGATTCTAGCAAAATTGGGGCAACCTGGAAGTCTAATTGGAGATGACTAAATTTATAATGTAATTGTTATTGCCCACGCTTTTAATATAATTTCCTTTGTAGCTATACCTATTATAACTGGCGGATCTAGAAATTGCTTAGTTCCTCTAATATTAGGAGCCCTTGATATAGCTTTCCTCCGTCTAAATACTAAAAGATTTTGATTACTACAACCCGCATTAATTCTACTACTAGCAGGTAGTACCGAAGAAAGAAGGGTAGGAGTAGGGTAAACTGTTGATCCCCCTCTACCAGGGGGTATTGCTCATGTTGGAGTCCCAGTGGATCTAACGATTTTTACCCTACATTTAACAGATATTTCTTCAATTTTAGGGGCAGTAAGTCTTATTACAACTATTATTAATATGGGGCCTAAAGGTAAAAGCCTTGTTCGAATCCCTTTATTTGTTTGAGCTGTAGGAATCACCCCCGTACTGCTTATCTTATCTCTATCTGTCTTAGTAGGAGATAATACTATACTATAAGTTGATCGAAATATAAATAGTTCTTTCTTTGACCCAACTGGAGGGGGAGGTCCAATTTTATATCAATCTTTATTCTTATTTTTCGGTCGCCCAGTAGTTTATATTTTAGTTTTACCTATATTGGGAGTAATGTCTCATATTATTGGCCAAGTAAGAGGCAAGAAGCAAGCTTTTGGCTCATTAGGAATATTTTATGCTATACTGGCAATTGGGGTTCTATGATTTATAGTTTGAGCTCAGAATATGTTTACTGTAGGTATAGCCGATGATACTCGAGCTTATTTCATCGCAGCAACCATTATTGTTGCAGTTCCTACAGGAATTAAGATTGTCAATTGGCTAGGAACTCTTTACAGGTCACAGTTAACTTTTACTCCTTCATTATTATGAGCCCTAGGATTTGGTTTTCAAATTACAGTAGGAAGGTTAACAGAAGTTATCTTTGCAAATTCAAGAATTGACATCGTTTTTCACGGTACTTACTATGTTGCAGCTCATTTCCACTATGTAGCACCTATGGGAGCAGTTTTTGCTACTTTAGCAGGATTTATGCATTGATCGTCTTTATTTACGGGAGTGATGTTATTCCCTACATGATTAAAGACTCACTTTTTCGTTATAGTTATTGGGGTAAATTTAATTTTCTTCCCTTAACTTTTTTTAGGGCTAGCTAGCGTACCCCGGCGATACACTGATTATTCAGATGCTTATACTCCACGATATGTTGTCTGTTCAATTGGCTCGATAATTTCATTCGTCGCTACTTTAGTATTTATTTTTATTATATAAGAAGCCTTTGTAACCAAACAACCTATTCCATTTCCACTATACTTTATATCAACAATCGAATGGAATCACGACCTCCCTCCTGCAAAACAGAACTGCGCAGAATTACTTTTAATTACTAATTTCAAATTCATAGCAACATGTTTTCAACTAGGATTGCAAGATGGCGCATATTCTCTAATTGAACTAATAATTTTTTTCCATGACGAGTTACTGCCAGTAATAATCTTTATTACTATTCTTGTAGGTTATTCTATAGTAACTATATTATCTAATACATATGTTAATCAATACCTATTACACGGACACCTAGTTGAAACTATTTGAACAGCATTTCCAGCATTTTTCTTAATCAGCATTGCTTTTCCTTCCTTACGACTTTGATATCTAGTTGAAGGGTTTCATGAATCTACATTAACTATTAAGCCAGTAGGATATCAATGATACTGATGATATGAATACTCTGATTTTACTATTATTGAACTTTACTCTTATATTATTCTTACAAATGACCTAGATCATAGTATATTTCGGTTATTAGATGTAGATAACCGGTTTGTTTTACTTATTAATAACTAAATTCGTTTGCTTGTTACAGCAGCCGATGTCTTTCATTCCTGAACTATTCATTGTCCAGAAATTAAAGCAGATGCGGTTCCTGGCCAACCAAATCTATTAAGGCTTTTAGGTAATCGACCGGGTCTCTTTTATGAACAATGCTTAGAAATCTCCAGGGCTAATCATAGTTTCTTACCAATTGTTATCGAGACTATTACCGTAAAAGATTTTTTAAAGTGAGTATCATCTAAAATTGAATGGCTGGATGTGTTCAAATTAGCAATTATGATGATAACTCAGATCAATCACCCTCTTTATTTGGTTGCTATAAGCCCTTGACTTGTTCCAGGAGCCTCAGGTGCCATAAGTTTATCAACAGGACTAGCTAAATGATTTCACACCTTTAACAAAAATCTATTTTTGTTAGGGATTTTTACTACTATATTAGTGATACTTCAACGATGACGAGATTTTACACAAGAGGGAACTCATCAAGGTCTACATACCTGTCAAGTCACTCTTGGTCTACGACGAGGAACTATTCTATTAATGTTTTTGGAAATATTTTTTTTCGTGTCATTCTTTTGAGCATTTTTTCAAAGACGATTATTCCCAACAATTGACTTAGGAGCATTCTGACCTCCAGCAGGTATTAAATTATTTAAACGTTTTCAAATCCCCTTATTAAATACAGCAATTCTAATAGCTCCAGGGGTCACAGTCATATGAGCATATTAGGGATTAATAAAATATAATTATACTCAAGGCAAACAAGGTTTATTGTTGTTAGTCATCTTAGGAATGTATTTTACTACCCTTCAAGCACTTAGATACTTGGAGGCACCTTTTTCTATCGCAGACGCAGTTTACGGTTCAATATTTTTTGTGGCAACAGGATTCCCTAGACTTCATGTAATTATTGGTACTACATTTCTACTCACTTGTTTTTTACATCATCTATTTGACCATTTCTCTACAGAATATCATTTTTGATTCGAACTAGCGGCTTAATACTGACATTTCGTAGATGTCGTCTGATTATTCCTATATATCTCAAATTATTGATGAGGAGGCAGCATGTAGGGTAGAGTTTTTAGTATTATATCTTATTTAATTTTCGTTGTCTGGGTTCTAGTTGGAATGGTTTTTTTAACTTTATTTGAACGAAAATTTTGAGGCTATATTCAAATTCGAAAGGGCTCTAACAAGGTAGGATCGAGAGGAATATTTCAATCTTTTGCTGATGCCATTAAATTAATTACTAAGGCACAAACTTATCCTTTTATATCTAATTACTATCCTTATTAAGTTGCCCCTGTTTTTAGTTTAATTCTTGCTTTGTCCGTCTGATCTTTGTTTCCTTCTTTATGTGATCTTATTACTTTTAATTTAAGATTTCGAATTTTCTTATGTTGTATGAGAATAGGAGTTTATACCGTTATAATTGCAGGTTGGTCTTCTATCTCTAAGTATTTTTTATTAGGAGATTTATGAGCGGTAGCGTAAACTATCTTTTATGAAGTAAGATTAGCTTTAATTTTATTGTCTCTTGTATGTTTATTTTGAAGTTACGATTTATTAAGTTTTGTCTATTAAAAGAATAATATAGGTTGATTTCTATTTATCATTCCTGTTTTAGAACGATTTTGACTAGTTTTTTGTTTAGCCGGTATTAATCGTAGACATTTTGATTTTGCGGAAGAAGATCCCGAATTAGTTTCTGGATTAAATATTGAACATAAAGTAAGGGGGACTGCTTCAATTACAGTAGCTGAATATGCTAAAATTTTACTTATACGAGTATTATTTGGTGTCATATTTCTGGAGGGTATGATCACCACTTTGTTCTTACTTTTCAAGTGTTCGCTAATTGTTTCTTTATTTGTATGGGATCGAGGCACTTTATCTCGATTTCGTTATGATAAATTAATTCATTTAGCACGAAAGTCATTTTTGCCGGCTTCTTTAAATTAACTCTTATTTGTTTGGGTTTGTACAGTTTTGTTTATTTCCCCGTTGAATGAATTTGCACTTTACAAAGTACTTACGCATGTAACCTATCTGAAGTTTATTAATCCTTGATCAATTTTATACTTTTCTACACTAGTATTGGAATTTTTAATAGTGGAATCTTCTGCCTCATGACCTCGAACGTCAATTGGACTAGAATTAAATTTTTTAACCTTTATCTCTCTTATGTTACAAAAGAAAACTTACCGATCCAGTGTTGAAGCTGCACTAAAATATTAATTAGTTCAAGCCTTGGCATCAGTCTTACTTTTACTGAGTGTGTTTTCTTTTTTTTCTTCTTTCTTCGTTATTATTTTTTTTTTCATGGTAACTTAACAAAAATTAATTATATTTACATTTCCCTTACCATTAAAGTTAGGAGCAGCCCCTTTTCACTTATGAATTCCTCGAGTAGCACAAGCTATATCTTGAATAAACTTTTTAACTCTAATAAATGCTCAAAAAATTGACCTTCTACTTGCTTTACTAACATCTATGTCATTAACCCCCACTAATTTAATTGCAGTGATTATCTTCTTATCTACATTGGTAGGGAGGTTAGGGGGATTAAATTAAACTATAATATGGTCAATAATAGCTTTTTCTCCTATATATTATATAGGATGACTATAAATTGCCATATCTATTGAAAATTATTTAATACTCATATGATTTCTTATTTATTTTTTTATTTTATTTCCTGTTGTCCATTTACTCAAGAAATTTAACATGTCTCTTATTGTTCAAATGAGTTCAACTGACCAAACGAATCTTATTTCAAAGATACCCATACTCCTTAGTCTTCTCTCTTGAGAAGGGTTAATCCTCCCCTTTTTAGGGTTTTTATCTAAGTGAATCATCATTTAAAAAGTAGTCGCTATTTTAACAATTTTCGCTACTACTGCTTTAGTTATTACGACACTAGTCACCTTATATTATTATCTACAAATTGCATTTGCTACTTTCATACTATATACAAGAAATATACCAACTTCCACTACATAAGTAAAACCGAACTAAGACCTATCAATTAGTTTTGTATCTTTTATAACGGCTATCTCGAGAAGACGTTTAACTATTTGTTTACATTTCTTTAGTCTAATTCTAATGTTTACTCTGGCCACGCAAACCATATGTCTGATAACAATTAATCTTAAGTCCATATTCTTTCTTTCTATACTAATACTAAGATCTATAATTGTACTGTCTTCCGATTCTTGATTTGCTCCATAGGTTGGACAAGAAATTAATCTTTTAAGCTTTATGCCTTTTTTATCAAAGATAAATCACCAACAATCCATCACAGAAGTCGGACTCATATATTTCTTAATTCAAGCCATAGCATCAGTCATATTTTCATTAAGTGTTTTATTCCTCTCTTTTTATTGTTCTATTTTTTTACTTCCTATAACGAAAAACATATATATGTGAATTATATCGATTTTTCCCCTACTGTTAAAAATAGAGCTAGCGTCTTTTCATTTATGACTTCTAAGAGTGACTGAAGCTATATCGTGAATAAATTTTTTAATTCTAGTGACTATTCAAAAAATTATGCCCCTATTGCTTCTACTAACATTTATTTTTTTGACCTAAACCAATTCTGCTGAAATAACTGTCATTTTTTCTTTACTCGTAGGGGGGTTAGGCGGATTTAGCCAAACTACAATGTGATCAACGATAGCTTTCTCTTCTATCAGTCATGTCGGTTGATTTCTAACTACTCTAACTATAAGAAACTCGCTATTATTATCCTGCTTTTTTATTTATGTATTTATTTTATTTCCTGTAGTCGTTTTACTTAAAAAATTTAAAATATCATATATATCTCAGACTAGCTTAACTATCAATGTAGGCCTTATAGAAAAGATCCTATTATTTTCTAGTTAGCTACTTTCTGGGGGACTAACTCCCCCATTCTTAGGATCTGTACCCGAGTGAATTATTACTAAAAATACAATCGCAACTATAGTTTTTTTTATTATTATAGTGTAAATTATTACTACTTTAGTTACCTTATATTATTAGTTACGATTAGCATTAACTAGTTTTATACTATATAAAAGAAATATTGAAAAATAATTTACATATATAAATTTTAGTATGGAATTAACAATTAGTTTAATATTTATTGTAACATAAATCCCATTAGTTGGGTTTATATTATTTCGATTATTTCATAATACACTTATGTTAAATGATGGTCTATAGATCTTTACAACTTTGAATGTACTTCCTCTTTTATTTATCACTTTTTTTGCATTATGAAATTTTTTTTCTAACCGTATACATCTGTTATTTGCTTTACTAAGTTTTGAATTTATCGTATTGGTTCTTTTTCTCTTTTTATATAATTATTTGGTTTGTTTGAGTGATACTGGATATTTTATTTTATTTATTCCAATTCTCCTGGTTTGCGAAGGGGATTTAGGTTTACCATTTTTAGTTTCTATCGTCCGTACTCACGGTAGTGATTATTTTATTTCTTTAAATGTATTACAATGTACGCGTAAGGTTATTTATATGCTAATATCTTTAATACTGTCGTTGTTCTCGATCTTCTTTTACGTATCTTTTAAGAATTGGTGATGTTATTAGTTAATTAAAATTTTATCACTTTTTTTGATTTTATCTGTTTGATGAATAACGAGTACGACTGCTATATTTAATCGGGGACTAAGTTTTGATAATTTATCGTTTCTTAATATTACCACTTATTTTCTAGTTACTTTGCGTGTCAGAATCATTTTTTTAATAGTTGTGAGAAGACATTATGTTAAAACGAACACAGTTTGCGATAGGATTTTTACAATTTTATTATTTAATCCTCTTTTCTTTTTGTCCTTAACATTTAAAATCTATGATTTATTATCATTTGATACTATTATTGAAAGTTCTTTAATTTCTACTTTTCTTCTGGTCCGAGGTTGGGGTTACCTACCAGAGCGGGTTCAAGCTTCTTTTTATTTTATATTTTATACTTTAGTAGTTTCCTTGCCTCTATTAGCTAGTACTTTTTTAGTAGACAGTGATATGGGGACTTTACATATATGTATTTTGAGATTTTATACTCCTTTTACTGATACGTAAGCTTTTGTTCTTTACGCTATAATTTTGGCGTTTATATTTCAGATACCCGAATGTTTTGGTCATTTTTGGCTACTTAAGGACCGTGTATAAGCCCCCGTAACAGGTTCCGTGATTTTAGTGGAGATTTTACTGAAACTAGGGGGGTGCGGTATTTTTCGAGTTCCACCATTAATGGACAGTAATTTAATAACAATTTTTGGCTCTCTATCAGTTAGTGTTAAATTAGTAGAGGGCGCGCTTGCTAGATTAATTTGTTTACGACAAACTGATGTTAAATCATAAATTGCTTTTTCTTCAGTAGCTCATATAGGATTCAAATTTTAAGGGGTATTTGTAAGGAACTCTTTAGGGTGTATAGGTGCTGTAGTAATGATGATCACTCATTGGCTAGGTTCTTTCACGATATTTTGTCTGGTTAAAATATCTTATGAGCGGATTGGTATTTGTGGTCTACTATCTACTTGAGGGCTAATAACATTACTGCCTAGATCAAATCTTTGATAATTTTTATTAAGTGCTGTTAAAATGACAGTCCCACCCTCATTACATCTATTAGGCGCAATCTATCTTTTTAAAAAATTCGTTAATTGCAATAGGTGGCCTACCCTACTTATGGTTTGTATCTCTTTTTTTGCAGCCGTTTATAGTCTTTATTTATATGTTTGTTCTTAACACGGAACCATCTTTTCTGATCTCTTTACAGATTAAGAAGCCAGTTTCCGAATATTTTTTCTGCTGCTTTTCCAGTTATGATTTCCTTTAATTATACTAATTCTTCTAGTTAGTCTAAGATAGCTATGTCTGTAGTTTAGCATTTATAAACATAAAAGGTTTGTAGCGTCTTTTATCTTTATGGTGATATCGATCTATTATATTATTTCTATAACTCTTTCTGTTTTAAGCCTTACAATATTAATTTTACTGTGAGGGTTGAATTTTATTATAATAGATGAGGTTGTTTTTATTTAGTTAAAACGAAATTTTTTTAGTTTGAATAGAGTTAGTGTTGCTGTAACTTTTTTATTTGATTGAATATCGTTCTTATTTGTAAGATCTGCCCTTTTTATTAATTTTTCTATGGTGATCCTGTATAGATATTGTCATATAGGGCGTTAAGTAAATGCTAACCAATTCATTGTATTAGTATTAGGATCTGTTTTTCCAATAGTATTATTAATTACTAGTCTTGATTTCATTAGAATTTCATTAGGATGGGATGGATTAGAATTAGTTTCTTACTGCTTGGTTATTTATTATCTAAATAGAAATTTTACTAGCGCTGGTATTTTAGCAGCTTTATCCAATCGTGTGGGAGATACTTGTTTTTCATTAGTAATTGCTTGATGAATGTTTATAGGAAGTTAAGATTTCATATTTTATATGGAATTAACTATTTTATTAGATAGTACCGAAATAAAAGTATTTATCTCTATTTAATTTATTCTAGCTGTTATAATTAAGAAAGCTTAGATTTTCTTTTCTGCCTGGTTACCAGCAGCCACGACTGCTCCTACCCCAGTTTCGCAAGCTCTGATTCACCCTTATATTTAAGTGATTGCAGAGGTTCATCTATCAATTCGGTTTTGCTCTTTACTATTAAGAAATTACGTGTGTGATATTCTGTTAAGCATCTCTGTTTTAGCAACATTTATAGCAGGTTTAGTCGCTATTGATAACTATAATTTAAAAAAAATCATTATTTTATCTACTCTGAAACATCTAGTTATTGTAATATTTTTTTTGTGTCTGGGGATTTCTGAATTCGCTCCTTTCCATTCATTCACTCATGCTCTATTTACGGCTTTGTTATTTACATGTGCGGGGGTGGTGATTCATCGTGTAGGGGGCACGCAAGATATCCATAAAATGGGAGGATTTTCTAGTAAACTTCCTCTAACTTGAACGTGTTTAAATATAGCTAATTTAGCTCTATGTGGGATCCCGTTTTTAGCTGGGTGCTGTCCTAAGGATGTAAGTGTTAAATTCTCTTCTATGAATAAAATAGAGCTATTCATTTTTGTTACAATATTTATTTCTACGGCTCTATCAGCCATTTGCTCATCTCATTTAACTTATTCTACTATATTTTAGTCCCTTAGTTGTAATTCTTTAAATGTTTTAAGTGATAAAGATGGTCATAATACAGTTGATTCTATGATTGTTTTATATTTAGTTGCAATTCTTGGAGGTGCTGCGTTGTCCTGATTAATGTTTCCTAACCCTTCTTTAATCATTATACTGCTATTCATAAAATTAGTAGCTTTAGTTTTTGTGATTGCAGGGGTCTTAATAAGTTTTATTTTAGTTGGAATTGCTTATGCCCATCAGTTACTATTAATGAAGTTTTCTTTGTTTTCTAATTTGATTGGTAGCATATAGTTTATACCTTACATATCAGGATTTGAAGTTATTTACCCTCTTACGAAAATAGGAGACACGATTTTAAACAATCTAGATCAAGGGTGGGTGGAGTAATCTGGTGCTAAAGAGATTTATGAAACTTTACTACTAAGTACCATTTTAATTTAATAAATTCACAACAGTTCATGAATGACATTTTTATTTTCTTTTTTATATTTAACATCGCTTTTTGTGATTATTCTAATTCTCATCTATATCTTCGTTTTTGATTAGGAGTCGAGAAATATTAGCGGGAGAGGGTGAGTTATAAGTACTTAAACTAATTTTCGTTTTGTTATTTGAATGAAAAGAATGATAATATCGTGTTTATTATGGACAATTTTAGTAGTTATAACTTTGAGTTTTATCTTTTTAAATCATCCTCCATCAATAGGACTAATTCTACTGGTCCAAGCTTGGTTGATTCGCCTAATGCTAGGAATATTGTGCACTACTTTTTGATTCTCATACATTCTGTTTCTCATTTTTTAGGGGGGGACTCCTGTTATGTTTGTTTATGTTTCTAGACTAGCATCAAACGAATTATAATTCTCATTTTATATAAGATCTAGATTGTCCCTTATGGCATTTATGTTCATATTTTTTTTTTTAATTATATTTACAGTTACTAACCCCTCATTTATAACAACGAGGAATATTTTAAGAGGCCTCACTTAAGGTCTAATAATAGATCTTAAAATTATACTTCGTAGCAATATTTATAAAAAAAACACATCACTATTAACTAATTTTTTAGTAACTTATCTTTTGCTGACCCTGTTTGTAATATTAAATATTAATAAAATATATAAAAGGCTCCTACGACACTTAATATATTAATTTAAACACTGTTTTATTATTTAAGTAAAATAATTCTAATTCAGATTTAATACAACTAATATGATTTTAAATTTAAAGTTAACAAATACTGTGAGCCAAAGATTAAATAAATTGAAAATTTAATTTTAAAGAAACAGATATAAATATTCGTACCTTGTATATCAGGGGACATTTAATAAGTTTTATATATAGATCTCCTAAAAAAAAAGAGCTAAAGTCTTGTAATTAATAATGTGTCATAATTTGCTTGAATATGTGTATAAAAGTGAAATGTTATTCGAACTTGTTGATAACTGGTTTTTCAAGACATGAATTTTATTCAGTTTTTTGATTTAGTTTAATTAACTAATCTAAGTGAGGTAAGATTTTAGAGGGATGAGCTTTCACCAGTTAAGATTCATATTTCTTAATAGGGGTGAAATGTTATTGGGCTTAGAAGAAACCATAAGTAACAATTATGTTATGATCTATATTTTTATTATGATTATTTTTTCTTACTTTAAATATTTCAATAGAAAACATCCCTAAGTTAATTAGGATGAGTAATGATAGTATAACTAATAAAATAATTAGTGATATCTTCAATAAAAGTAAACGTTCTAAAGGAACTCGGCAAAAATATTCTCCGACTGTTTATCGAAAATATCTCTACTGGTTTCTATATGAGGTATGGCCTGCCCACTGAGTTTTTAAACGGTTGCGGTATTCTGATCGTGCGTAGGTAGCATAATCATCAGTCTCTTAATTGGAGGCTGGTATAAATGGCTGGACGTGAAAAATGCTGTCTCTGTTGTTAAGTATGAATCTAAATTTTAAGTGAAAAAGCTAGAACATGTTTGAAGAATGATAAGACTCTATAAATTTTGACAGCTGTAATAGGTAAATATCTAGGTAATAGTTAATTAGGATGATTATTGGCTTGGAGCGACAGAAAAATCAAAATGGCTCTTCTTCTATAATGGACATATAAACTTAAATAATTGATCTTTGAATACAGTTTAAAAGACTAAGTTTCCTTAGGAATAACAGCGTAATCTTTTTCGAAAATATGTATCGACAACAGGGTTTGCGACCTAGATGTTGGATTAAGATTTCGATTAGGTGCAGAAAGTGAAACGGAAGTCTGTTCGACTTTTAAAATCTTACTTGATGTGAGTCTAAACCGGCGTGAGCCGGGTTGGTTTCTATCTTCAAATTAATATTTTATTCTAGCACGGAAGGACCAAATAGTGAAATTTTTTAATTAAGAATAATATTAACCATTAATTTTGATTCTGGCTTATGATCTCTTCTAATTTATGATCCATGTATAAGCACTAGTTAATATTGTTATCAATTGTTTGGAACTAGTTAAGGTTTATAAGATCGGCCAATCGCGCCAGCCGCCGCAGTTATACGAAGGATTTGAATAAGATATTTTGGTGGAATAAAATAAATGATTTAAAATAAATTTTTTATCCATTAATTGGGTGAAACTTTTGTTTTAAACAACGAAATGTTTAAAGATTTTTATGGATCTTTTGAAATAAGTTTTAAACTAGGATTTGATACCCTAGTATTCTTAGCTGAAATCCTTGGTAGTTGAATTTTTTAAACCTGCAAAATTTGGTGATATCTCACTCCTGCTAGAGAGACCTGTCGTCCAAGCGATAGTCTACGTTTAAGTTTATTATTTTTGTTTTCAGTATGTATACCGTCGTTGTTAGACTATATTAGAAGACGATTTTCTAATTTAATTATTTTGCAATTTCAGGACAAGGTGCAGCTTATGGAGCTGGAAGGTGGGTTACAATAAACTTAATTATACGGTTTTTTTATTCATTATTGTAACGAAGGTGGATTTAGTAATAAATTTAATTTAATATATTATTTTGAATAAAGCTCTGAGATATCTACACATCGCCCGTCGCCCTCTTCTAGATGAGTTAAGTCGTAACATAGTAAGTATACTGGGAGGTGTTTCTAGAAAGT
>7
AAGATGACAAATCTATTTTCTATTTTTAACCCCTCTACGTCAGTTTTAGATCTATCTTTTTACTGATTAAGCACTGCTTCAGGAGTTAAATCTATGCCTAATCCTTTCTGGTTTCTGCCTAGACGAACTAACACTTTATGAAACCAAATAATAAAAACTTTTAATACAGGATTTAAATTTCTATTAAAAACAGATCCAAATAGCACTTAAGGAAGCTCTTTTATATTTATTTCTTTATTTTTCTTTATTTGATTTAGTAATTTTCTAGGCTCATTTCCATACATTTTTACTGGAGCTAGTCATCTAGTACCTACATTAGTCCTAGCTTAACCCTTATGAATAGCATTTATATTTTACAGTTGACTCAATCACAAATAGTACATATTAGCTCACTTAGTACCTCAAGGTACCCTTATAGCTCTAATGTCTCTTATAGTATGTAGTGAAACCACTAGTAATATCATGCTGCCTGGGACCCTAACTGGGCGATTAGGAGCTAATATAATTACATGCCATTTACTATTAACCCTACTAGGGGATCAAGGCCCTACCATAACAATTTTCCTTTTAATTCTAGTAATATTCACACAAATTCTATTATTAGTTTTAGAATCAACTGTCGTTGTTATTCAAGCTTCTGTATTTGCTGTTTTCACATCTCTATATTTTAGAGAAGTAAATATTTCACGAATGGCACCTCTAAATTGAATTATCTTGTTTGTTTTTTTTTTTGTAATTCTCTTAATTTTTATAGCTTTCTTTCACTTCTATTATTTTCCTCTTTTGAAGATTACTCTAACCACAGACAAAAAAAAAACAAATTCTTTCACTAGTTCTTTAATTTTAAGAAGAATGATGATACCACTACGTAGAACTTGTCCGCTGCTAAAAATTACTAATAATGATCTAGTGCATCTACCAGCCCCTCTAAATATTATATTCTAATGATATTTTGGCTCTCAACTAGGACTGTGTGTAATTACTCAAATTGTTTCAGGACTATTCTTAGCTATACACTACGCGTCCCATGTAGACCTAGCTTTCTCCACAGTAGCCTACATCTGTTGAGATGTAAACTATGGATAATTATTACGAACCCTTTATCCAAAAAGGGCATTCTTCTCCTTCATCTGTCTTTTTGTACACGTCGGACGAGGAATTTATTATGGTTCTTAACTATTTATCCATACGCGATTTGTAGGAGTTGTTCTTCTATTTTCAATAGTAGCAGCCGCTTTTATAGGATATGTTTTACTTTGAAAATAAATGTCTTTCTGAGGGGCCACTGCAATTACTAATTTATTATCAGCTAATTCCTGTGTAGGAACTGATGTAGTTCAATGAATATGAGGAGGGTTCGTTGTAGCTAATGCTACCCTGTCTTGCTCTTCTACATTCCATTTTTTTCTACCATTTATTATTACGGGTGCAATTATAACTCACCTATTAATTCTATATCAAACAGGGTTTAACAACCCCCTAGGACTCATTAGAGAAATTGATAAAAACCCCTTTCATCCTTATTTTACAATTAGGGAAATCGTAGGTGCCGTAATTATTTTTATAATTCGAATAACCCTAACCCTACTTAATCTCTACCTTCTAGGAGATCCTGATAACTTCGCCCCCGCTAACCCACTAGTTACCCCGATTCATATTCAACCAGGATGGCACTTCCTATTTGCTTAAGCTATTCCACGATCAACTCATAACAAATTAGGAGGGGCTATGACTCTAGCATCATCAATTATCATTCTAATAATTATACCATTCTCTCATAAAAGAAAATTTCAAGGTTTAGAATTTAGTCCTATTAATCAAACACTTTTCTGAACAATAGTATGCACTGTGAATATAGTAACTTGAATTGGGGCTCTACCAGTGTAAGATCCCTTTATTTTGACAGAAGACGTTATAACAGTCATTTACTTCTATTACTTTATTATCATCCCTATTTTCCTAAAATTGTGAGATAAATTTGTCAGAAGGACTAAACCGCGACGCGGACTGTATTGAACAACTCATAAATATACTAGGACACTCTATCTTATTTTCGGTGCTTGAGCAGGAATATCAGGGACAGTACTAGGTACGCTAATTCGAGTAGGATTGAGACGTTCTGATAGTTTAATTGGGGATAACCAAATTTGTAATGTAATTGTTACAGCTCATGTGTTTATTAAGATTTTTCTCATAGTTATGCCTATTTTGATTGGGGAATTTGTAAATTGACTAGTACTTCTAATATTAGGAGCCCCCGATGTAGCTCTTCCCCGACTAGATAACATAAGATTTTTATTATTATCACCCGTTTTAGCCCTATTATTAACTGTTGGTGCTGTAAAATGTGGGGCTGGAACAGGATGAATTGTCTACCCTCCTCTATCTGGAGGCCTTGCTCACGCCGGAGCCTCAGTAGATCTAACTATTTTTTCTCTACATTTAGCCAGTATTCCTTCATTCTTAAGAGCAGTAAATTTAATTACAACTATCATTAATATACGAACTCAAGATATAACTCTGGATCAAATGCCTTTATTTGTTTGAGCGGTAGGAATTAATGCCCTATTTCTACCTCTATCTCTTCTAGTTCTAGCAGGTGCTATTACTATACTAATAACTGGCTGAAATTTAAGTACTTCTTTCCTTGACCCCGCTGGAGGAGGGGATCCAATCTTATATCAACATTTATTCTGATTCTTCGTTCATCCTGTAGTTGGCATTTTAATTTTACCTGAATTCGAGTTAATTTCTCATATTATTAGCTAAGAGAGAGGAAAATGGGAAGTTTTTGGATCATTAGGAATAAGTTATACTACATCAGTAATTGAGGTCCTGGGTTTTAATGTATGGGCTCACCATATGTTTAAAGTGGGCATAGACGTAGAGACTTGAGCTTACTTTACTTTAGCGACAATAATTATGGTTATTCTTACAGAAATTAAAATTTTTAGTTGACTTGGAACTTTTCGCGGAGTACAATTAACTTTTACATCTTCACTGTTAGAAGCTATAGGAATTGTTTTTCTATTTACCGTTACAGTACTTACAGGAGTTGTTTTTGCTAATTCAAGAATTGATATTATTCTTCATGACACTTACTATGTTGAATCTCAGTTTCAGTAAGTCCTATCTATAGGTGCAGTATCTGCTACTTTAGCAGGGTTTACCCATTGAATCCCTTTATTTACAGGAGTAACTGTAGACCCCACATGGCTAAAGGTTCACTTCTTTATTATGTTTATAGGGGCAAATTTAGCGCTCTTCTCTCAACATTTTTTAGGGTTATCTGGTTTACTTCGTCGATGCTCTGATTCTCCAGACGCTTATACATTATGTAATGTAGTTTCATCATTTGGTTCAATAATTTCCTTTGTGGCTGGTTTAGTATTTATTTTTATTATATGAGAGGCGTGAATAACTAAACGACCCGTCCAATCTCCACTTAATTTACCAACCTCTATTGAGTGAAATCTTAACCTTCACCCTGCCGAACATAGTTATCCAGAATCACCTTAAATCTCCAACTTCAAATTTATGCCAAAATGATTTCTACTTGAACTCCAAGACGGAGTTTCTTCTTTAATAGAACAATCAATTTTTTGTTATGATCCCGCTCCACTAGTGGTGATTCTAATTACTATTTCTGTAAGTTATTTTCAAGCCACCCTATTAATTAATACATTTGTTAATCGATACCTATCAGATGGTCAACTAATTGAAACTATTTGGACAATCATCTCAGCATTTATTCTAATTTTTATTGCTCTCCTTTTTTTCTGACTGTTATATCTAATTGACGAAATAAATGAACCAACTTCGATTCTCAAAGTAGCAGGACATCATTGATACTGTAGTTATGAATATTCCGACTTTACTGATATCGAATTCGACTCTAACATAATCTCCACAAATGAGCTAGAGCCAGGTATATTTTGTCTATTAGATGTAGATAACCGAACTGTATTACCTTTTAATACACAGATCCGTCTTTTAGTTGCTGCAGCTGATGTTCTTCATTCCTGAACTATATCCACCCTAGGTGTTAAGGTAGACGTAGTCCCAGGAAGTTTAAACTAGCTAAGACTTTTTATTAATTGCCCTGGTGTATTCCTTAGGCAATGCTCAGAAATCCGTAAAGCTAATCACAGCTTTATACCTATTGATGTTAATGCTATTACCACAGAAGCCATTTTAAATTGAGTATCGAACCAAATTGAGACACTGATTGGATGATAGTTAGCGATGGCCATGCTAATTCAACCAAATCACCCCTTTTGCTTAATAATTAAAAGGCCTTGACCCCTTTCGGGAGTTTTTGGAGTTTTAACTACAACAACCGGAATTGCTTAGTGACTTCAGATTTTTGACACAAATTTATTTGTCCAATGCATAGTAATTATCATATTAGTTACAATTAAATGATAACGAGTTGTCATTCGAGAAGGAACTTTCCATGAACTGCACACTAAGCAAGTTACTTTAGGAGTAAGGTGAGGAATAAGTCTATTTCTTGCTTTTGAAGTTTTATTTTCCATCTCATTCTTTTAAGCAAACTTTCATAGAAGTTTAGCACTAGCTGTTTAAATAGGATCGTCTTGACCTCCTACAGGGATTAAACCATTTAATCCATTTCAAACTCCCTTATTTGATACAGCGATCCTTTTAGCCTTAGGAGTTACAGTTACATGAGCCCACTATGTACTAATAGAAAATAACTTTATCCAAGGCGCACAAGGGCTATTTCTAATAGTGCTTTTAGGAATTTATTGTACTGTTCCACGAGCACAAAAATATAATGAAGCCCCTTTTACTATTGCAGGCGCAACTTACGGGTCGACATTCTTTGTAGCTACAGGATTTCATGGTCTCCTTGTAATTATTGGTACCACATTTCTTATCGTTTGTTTGTTACGCCATACGTTTCATCATTTTTCTTCGGAACACCACTTTGGACTTGAAGCTTCAGCCTGATAATGAAACTTTGTTGATGTTGTTTGATTATTTCTCTATGTTTCAATTTATTGATGCGGAGAAATGATTTTGGGTGACGTTTTCACTTTAATATTTTTTTTGATTTTAATTGTGTGAGTTCTAGTTGGTGTGGCCTCATTGACTTTATCTGAGCGAAAGATTTTAGATTATATTCAATTACGAAAGGGTCTTATTAAGGTAGGATTCGTAGGGTATCTTCAACCTTTTGCTGATACCACTGTATCATTTACTAAGGAGCATACTCTTCCTTTTGCTCCTAATTATTAGCTTTATTCTAAAGCCCCTGTGCTCAAATTATTTCTTTCTTTGTTAATTTGGGCTTGTATTCCTTTTGAGAGCTAAAATGTTACTTCGGAGTCATAAATTTTATTTTTTTTATGTTGTATAAGAGTAGGAGTTTATACTCTAATAGTAGCAGGGTGGACTTCGAATTTTAATTAATTTTTATTAGAAGCGTTACGAGCAGAAGCTTAAACTATTTCTTATGAAGTAAGCTTAACTCTTATTTTATTATATTTCGTATTTTTTACTTATAGATATGATTTTATAATATTTAAAGATTCCCAAGAACTAATACAGTGATTTTTTTTCATTACTCCTGCCTTAGCATTATCTTGATTTGTATCTTTTTTGGCTGAAACAAATCATACTCCTTTTGATTTTGCTGAGGGAGAATTTGATTTAGTTTTTAACTTCAATACGGAGTATAGAGAAGGCGGGTTTGCTTTAATTATATTAGCTTAGCACACTAGAATTCTGTTTATGAGAACGTTATTCAGTGTAATTTTTTGGGGGGGAATGATCTATAGTTCTTGTTTTTTCATTAAGTTTTCACTTGTTCTTCTCTTAGTTGTATGAGCGCGAGACACTCTACCTTGATTGTGTTATGATAAATTAAAGTATTTGGCTTGAAAGAATCCTTTGCTTGTTTCTTTTTATTACTTTTTGTTTTTAGCGGATATTGTAATATAATTTTTTTCTTGGTTGATAAGATTTATAATTCTCCAACAAGGAATGAATGACACCTCTCTATTAATCATTAATCCTAAATTTACTTTTTTTTTTTCTTCACTGATTTTCAGAATTTTTATTGTACTATTTCCAGATTCCTGATTCGTTCTTTGTGTTGGACTATAACTAAATTTGCTAATTTTTATTCCTATTATATTTAAGAAAAATAATTAACAATCCCACTCAGAAGCTGGATTAAAGTATTTCTTAGTTCAAGCTCTAGCTTCTGTTATATTTTCATTAAGGCCTTTATTTTTTTCTTATTCTTCGTACTGTTTTTTTATCTTTTCTATCGGAATTTCGTATAAATGAACTATAATTACCATCGGTCTACCATTAGGAATAGGGGCAGCCTTTTTCCATTTATAAATTCCAGCAGTAGCAGAAGCTATATCATGGACTGTCTTCTCAATCTTACCAACTATCCAAAGAATAGAGCCCCTATTTGTATTACTGAATACTATGCCATTAACAGATACTCAATTTGTTCAACTAGCTGTTGTTTTTACAGTGATTGTAGTGGGAGTTGGGAGTCTTAATCAAACCATACTTCGATTGTTAAGAGCCTACTCTCCTATCAGGATTATTGGCTGATGACAAATCGCTCTAATTATTCGTAATTTTGTAATATTTCTCTATTTTAGTATTTATGAGATTATTTTATTAGCTGTAGTCTAATCGTTCAGATAATCTAAAATATCTCATATAAACCAAATTCTATCAGCTTACAATTTCAATCTTACAACAAAAGTAATCTTCTTTTTTAGTTTACTATCGTTGGGGAGGCCATCTTCCCCTTTTTTGGGATTTTTACTTAAGTGAATCATTGTTAAAGTGACAATCGCGATTATGATATTTTTAATTGTCAAAGTTCTAATTATTACTACTCTAATCACCTTATACTACTATCTACCAATTGCATTTACTGCTTTTATTATAGCTGTACGAGACATACATGCATGAACGACATAATTAAAAATTTAGAATGAAACACCAATTGCTTCTGTATTCGTTTTCATTGCAGTGTCAGTGATAGGATTAATAGCTTTACGTCTTTTTATCAGTTAATTTCTAATCTTCAAATTGGTTAAGCAATCCTATAGTCTGATAATGATTATCCCTAGATCTATTTCTTTTTTTCCTATACTAGTTTTAGGAATCCTAATTGTTTTATCTTCCGACTTTTGATTTAGTTCGTGAATTGGACTAGAAACGAATACTTTAAGTTTTATCCCCATTACATTTAAAAAAAATAATCAACACTTTATCATAGAAGCTGCAATAAAATATTTCTTAGTTCTAACCTTAGCCTCTACTTTATCTTTGTTAGGCATTTTTGTATTCTCTTTATGCTTTCATGTTACTTTTATCTTCATCATGGTAAATTCTCACACACTATTTATAATCACTTTAGGCCTACTATTTAAAATAGGGGCTGCCACCTTTCATATATGATTCCCTACAGTAACAAAAGCTATATCTTAAGAAAACTTTTTAATTTTATTAACTATGCAAAAAATGGAATCCTTAGCCGTACCCCTAACATTTACCATATTTAGACTAACCAATTTGGTCGAAATAACTACCATCTTATCAGCACTTGTAGAGGTATTAGGAGGATTAAACCAAACTATAATACGATCACTTATTGCTTTTTCTTTTATCAATCATATAGGTTGACTACTAACTGCTCTAACTATTAGTGACTTTTTATTATTTTTATATTTTATCTTCTATTTGATTATTTTATCTCATGGAGCTTCTTTATTCAATTGGTTCAATATGTCTCATCTTACTTAAATTATTTCACCTAACAATGTGAATCTAATAACAAAATTGCTGATTTTATCTAACCTATTTTTTTTTGGGGGGCCAATTCCGTTTTTTTTAGGATTCTTATCCAAGCGAATCGTTATTGAAAAATCTACCGATATTACAACACTTTTCCTAGTAATTTTTTTAATTACTACTATTTTAATTACCTTGTATTATTATCTACGAATTGCATTTATTGATTTTATGTTAAATGCGAGAAATGTGTGAACATGAAATACCTAACTAAATATTAAAGTAGACCATTTAATAATTTGTGCCTTCATCGTAACGACTAACTTTTTATTGAGGATAATATTTTTATGCTTCTTTCTTGATGTAACCATATTGAATGGTATTATAAAATTTTTTAGAAAATCACTTATTCTTTTTCCTTTTTTTCTAGTTTTATCAACTCCGTCTTCTTTTGTTTTTAAACGTTAGCATCTATTAGTTATTTTATTAAGATTAAAACGTATAACATTAGTATTTTTTTTTTGTTTATGTTATTATTTGATTAATTTGAGCTATGAATATAGTTTTATTTTATTTTTTCTGCTTTGTATAGTTTGTGAAGGAGCCTTAGATTTATCAATGTTAGTTTTTATTGTTCGAACTCAAGGTAGTGATTATTTTAATCCTTTAAATGATTCACAATGTTAGCGTAAAATATTCTATATGTTAAAATTTTTATTATTATCGCTATTTTTGATCCCCATTTGTATTTATCTTAAAAGCTGGTCGGGATGAATGATTATTGTAGGTACATGACTATTTATAATTTTAGTTTTTAGAGCAACTGAATTTATTACTATTTTCTTCTCTGTAGACTTAGGTTTTTTTCATTTATGTTTATTCGAATCTATACCATATCTTTTGGTACCTTTAGGCGTATGAATTTTTGTTTTAATGATCATGAAAAGATATTAGTTTAAGGGGTACACATTTTCTGATAGAATTTTTTTATTTTTATTATTAATATTTTTTATCATTTTATATGTAGCATTTTCCACTTCATGTTTATTTTCATTCTATATTGTTTTTGAAGGATCCTTTATTCCGACTTTTTTATTGATTTTAGGTTAGGAGTATCAACCAGAGTAAGTTCAAGCTGCTTTTTACTTTCTATTTTATACCTTAGTTACTTCTTTGCTTCTATTAGTTTGTATTTTTCCCGTAGTCGGTGTCATGGGTACACTAGAAATATGTAACTTGAGATTCTGGACTTAATTTGTTAATATTTTATTTTTTTTATTTTTCTCCTTAATTCTAGCTTTTTTGGTTAAAATACCCATATATATTTCTCATTTTCGATTATCCGAGGCACATGTCGAAGTTTCTGTTACTGGTTCTTTAATCTTAGCGGGGGTTCTACTAGAATCGAGGGGATACGGTTTACTAAGAATATTACCTCTAGTTATTAGGGTTGTTATTAAAATATCTTGTTACTGGTTAATTTGAGTTAGATTAGCAGGGAGTATATTTGCCAATTTAATTTGCTTACGCTAAACAGTTATTAATTCTTTAATTGCTTATTCTTCAGTAGCTCATATAGCATTTGTTTTTGTGGATGCATTTGTATTTAGTTTTTGAGGGCGTATAGGTGCATTAGTTAAAGTAATCGCCTATAGCGTATGTTCTTTAGGTGTATTTTGTTGAGCTAACATATTTTACGAGCGAAGAGGTACTCGTAGATTTATATTGACTCAAGGGTTAATTACTTTAATGCTCGTATCAACTATTTGATGATCTTAACCTAGCCCTGGTAATATAGCAGCTCACCCCTCATTTAATTTTTCAAGCGACTTTAACTTATTTAATAGACTAGGTAGTTGAACATGTTAGACTGTTCCTTCTTCGGGTTTGATCTCTTTCTTAGGAGCTGCTTATAGTCTGTTTCTACACTCTTCTGCTCAACACGGAACCCGTTTTTCGGATTTAAATTCCGGTTGAGCGGGCAGAATACGAGAGCCTTTTTTAGTCTTTTTACATTTATAATTTCCTTTATAGTTATTAATTTTTATCGTCGGTCTATCATAGTTAAGACTTTAATTTTAAAGTCTAAATAAACAGAGGGTTGTTGCTTCTGGAATCATAAGCGTAATATTAATATATAAAATTATTTCTGTATTATATTTTTTTTTTAGCCTTCTAATTTTCATTATATTTTTAGGGTTAATCTTTGTTTCTAATGACACAGCTATATTTACAAACTGGAATAGGAATTTTTTTAGCTTAAATAGAATTAACATTCCTGTAGCTCTTTTATTTGGTTGAGTAACCTTTTTCTTTATAGGATTTATTCTTCTTATTCACTCTTTTACGTTTGTTTTATACAGAGTGATGTATACAGATGACGATCTATATGCTAATCGATTTATTTTATCAGTATTAGCCTTTGTTGTTTCTACAGTATTCCTAATTATTAGTCCCAATATAATTAGAATTCTACTAGGATGTGATGGATTAGGTCTAGCTTCTTACTGTTTGGTTATTTGCTACCAAAATGCAAAACCTTCTGGTGCTGGTATGACTACAGTATTATTTAATCGTATTGAGGATGTACGAGTTTTATTAGCAATCGCGAGCTGAATAAATCTAGGAAGTTGAAGAATTATCTCTTACATACAACGAAGTTTTTTTGTTGATAATAATGCAATAAACATAATTATCCCTATTTCGGTCATTTTGGCCGTTACAACTAAAAGAGCCCAGATTTCTTTTTCTGCTTTGTGACCGGCGGCCATGGCAGCCCCTACCCCTGTTTTCCCTGATCTCGTTCACTCATCTACTTTAGTGACTGCAGGAGTCTATCTACTAATTCGGTTTTTTCCTCTAATTTTAGAAGATAGAGCACTGGATGTTCTATTGCTTACTTCTACAACAACTATGTTAATAGTTGGCTTAGGTGCTAATTATATATCTGATTGAGAACAAATTATCGCTCTATCAACTCTCAGACGACTAGGAATGATTATATTATTTTTATCTATGGGACTTCCTGTCCTAGATTCTTTTCATTTAATAACGCACGGATTATTTAGGGCTTTGTTGTTTTTATGTGCAGGGGTGGTTGTCCATGGCATAGGGGGTGCACAGGATATGCGTATTATAGGAGATTTTGCTAGTAGATTTCCCTCAACTTGATTTTGCTTAAACATAGCTTATTTAGCTTTATATGGATCTTCATTTTTAGCTGGATTTTATTCTAAGGGATTAATTATGGAAGTAGCTTCTATGAGTTCTATAAATGTATTTATTTTTGTTCTAATAATTATTTCCATTGTATTAACAGCAGATTACTCATTTCGTTTAATTTTTTTTTCTATATGGATGCTTCTTAATTGTATTAATTTATATAATTTTAGTGATGAATGTTGTTAAGGTGTAGTTAGCCCTATATTCGTTTCAAGCGTAGGTGCTACTTTGGGATGTGCTATGTTTACTTGGCCTATTTTTCCTTACACTACCTTCGTTGTTCTACCTTTATTTATAAAATTAATTACATTATTTTTCATTGTTGTTGGAGAGTTAATGGGTATTTTACCCATTCGGAATATTCACTTTCATTATTTGGTTTCTGTGTGGTATTTATTTACTACTCATCTTATTGGGAGTTTGTGATTTTTGCTCTTAATATCAGGGCATAGAATTACTAACTTTGCTTCATATATGAGAGAAATGATTTGAAATAATATAGATTCAGATTGGATAGAAGATTTAGGTGCACAAGACGTTTATGATATTTCAATTGATGGTTCTTTTTTTACTCAGTAATTTCAGAATAATCTATTTAAAATATTTTTATTAATTATTATAGTTCTGGACTCACCTTTATCTATCTTCTTAATATGTATCTTTGCGTATAGTTTTGACTATGCCATTGAAGTCGTTTACGTCTGCAGAAGGTTTAGAAACATTTCTGATAACGTTATTGTTAACATTAAGATTAAAATCGTTACAATAACATATATTTTATTACCTCTTTTAATAGTAATGACCTTTATTATTATCCCTCTTATCCACTCCCTATCAATAGAACTAAAGCTCGTTGTTCGAACCATACTAACTTGTTTGATTTTAGGAGCAATATGTTTCACTCCTTGATGCTCTCACTTTATATTTTTAATTTTTCTAGGGGGGTTGCTAGTAATAGTTGTTTACCTGTCCAAGTTAGCTTCAAATGAAGAACAAATGTCTTTTCATTTTAGAACTAATATTTTCCTTATAGTACTATTAATGGCATTTTTTTTGATTATTATATTAATAATTACAGACTTAGTGATTAAAAAAAAGAGGAGTAGCTTAGAATATCCTACTGAATAGATAACTCGTAAATTTAAAATTAAAGCACTAAATAATATGTATAAGAAAAATATTTGAGCAATAAATATATCTTTAGTCATTTATCTACTATTAACACGATTAGTAGTAGCTGATATCACTAAAATAGATAAAAGACCCCTTCGGTTCCTACATAGACAATTATAGTCTTGTTGTGTCTGTTAGATAAAATAATAATAATTTAATTATAGTGTTATTAAAGAGACCTTGAATCTACAGTGAATTACTACCATAAGGGAAAGTTGAGAAAGCATGAAAATTTACAGTTAAGAAAAAAGATATAATTTAACGTTTCTTGTGTATTAGGGTATACTCAATAAATTTTTTATAAAGATGTTCCGAAAAACATGAATGATATTTTTGTAATAGTGGGTGTGTCATAATACTTACTAAAATGCATATAGAAGTGAAATGTTATTCGGCTTCTCGGATATTTGCTTTTTTGAGAAATGAAATTAACGCAGTCTTATTATTTGATTTAGTAAATTAATTTAGATAACGTGAAAGTTTAGAGGGATGAGCTTTTAGCTATTAAAATTTATATTTTGCAATTATGAGAAAATGTTTATAGGCATAGAAATAGCGAACAGTACAAATTAGGTTACGATTTGCATTTTTGTCATAATTATTTTCTTTTATTTTAAATTAGTCATTAAGATAAAGATTTAAGTCAATTAAGACTAGAAATAATATTGTAATTAGTAGAATAATTATTCAGATTTTTAATGGTAATAAATTTATTAAAGGAACTCGGCAAACCTATTTTCCGCCTGTTTACCATAAACATATCCTCTTGATTAAATTGGAGGCGTGGACTGTCTCATGGATTCTTAAATGGCCACGGTATCTTGACCGTGCGAAAGTAGCATAATCATCAATCTTTTAAGTGGAGGCTGGTGTGAATGCTTAGCCGAGAGAAAGTCTGTCTCTATTATTAATTTCGAATTTTGTTTTTAAGTGAAAAAGCTTAAGTAATTCTGAAGGACGATAAGACTCTATAGAGCACTATATTCTTAAATAGCAAATCCTTAGGTAAGTGCTAATTAGAGCAAGTACTTTGCTGGGCCGATCGAAAGCAAAAAACAACTCTTCTTTTTTAATAAATATTTAATAATGAATAATTGCTCATAAGATCAGGACTAAAAGACTAAGTTACCCTGTGGAGAACAGCGTAGTCTTTTTAGAGAGTTCATATCGATAAAAAGGGTTGCGAGTTGGATATTGATTTAGGGTTTCGTCTCTGTGTAGGAGCCTAGGAGGAAGTCTGTTTGACCTTTAAAATCCTAAACAATCCTAGTTCAAACCGACGTGAACCAGGTTGTTTCTTATCCTCAAGTTTATATTTCATCTTAGTACGAAAGGACCGAATGATGATAATTTTATACTATGTATAATATTTATACTCAAGTTTTGTTCTGGCTTATGTTCCATTTTAATTTAAAATTTATATATAATCAGTATTTAGTATCATTATCAAATATTTGGAATTAGTTAGAATTTATAAGATCGGCTAATCGTGTCGGTTGCCGCGGTTGTACAAAGGATTTGAACGAAATAACTCGGGGCAATTAAGTAAATATTTTAAGATAACTTTTTAATTTTCTAATTAGGTGGAATTTTTATTGATGAATAAAATAAGTTTGAAGAATTTTGAGGATCTATTAAAATGGCCTATAAACTAGGATTAGGTACCCTGTTATTCTTTCTTAAAGTCTTTGGTAGTAAAATGTTTAAAATCTATAAAATTTCGTGTGACTTCATTCTTATCAGAGGAATCTGTCTCGTAAGCGATAGTCCACGTTTAATTTTACCTTTTTTATTTTTAGATTGTATACTGCCTTTGTTAGAGTATTTTTATTAAAGGTTCTCTAATTGATTTATTTTATAACTTCAGGTCAAGGTGCAGCTTATAAATAGGGGGGATTGGTTATAATAAAGAGTAGTGAACGGATTTGTTGCTAAGAATTAAACTGAAGGTGGATTTAGAAGCAAATTTAGTAAGAAATACTAAATCAGAAAAGCCTCCGAGATGTGTACACATCGCCCATCGCTCTCTCTTAGGAGAAATAGGTCGTAAGATACTAGATGTACCGGAAGGTGTATCTAGAAAGA
>8
ATGATAACCAATCTATTTTCTGTTTCTGACCCTTCTTTCTCGAGTCTAGGATTATCTTTAAACTGATTAAGAACAATCGTAGGGTTATTATTTATTCCTCTTATTTTCTTATTTATATTTAGCCGAACTATGATTGTATGAAAACGAGTTATAAAAGCTCTACATATAGAATTTGAAACTCTTCTAACAAGAGGTCCAACTTACAAACAGGGAAGCACTTCTATACTTATTCCTCTATTCTTCTTTATTTTATTTAATAATTTACTGGGCTCACTTTCTTATATTTTTGCTAGTACAAGTCAATTAGTGGTTATGTTAACTCTGTCGCTGCCCCTATGTTTAAGTTTCATACTTTACAGTTGAGTCAATCGCACAAAGCACATATTTGCTCATTTATTAATTCAGGGGATCCCAGCTATTTTAACATCTTTTATGGGTTGTATCGAAACTATTAAATATATAATTCGACCTGGTATTTTAGCTGTGCAACTAGCAGTAAATATGATTGCAGGCCATCTACTAATAACCCCATTGGGAAACCCAGGACCCACTTTAAGTATTTTCATTCTTTCTCTATTAATTTGCACTCGAATTCCTTTATGAATTCCAGAATTAGCTGTGGCTGTTATCCAATCTTATGTATATGCTGTTCTACCTACCCTACATTTTAGAGTAGGAGCTATGGCACAAATAGCTCCTCTAAAGTGAATTACTTTATGTTTTTCATTTATTTCCATTTTCCTAGTTCTTATCCCTTTTATTTAATTCAGTAATTATCGTTCTGTACAAATTATTCTAGGAAATGATACAAAATGGTGTAATACTGATACCCCTTCTTTTAATTGAAAATGAATGATATCACCTCTACGCAAAACTCATCCTTTAATAAAAATTGCGAATAGTGCTCTAGCTGATTCACAAGCTCCTTCAAATATTACAGTTTGACGAAATTTTTGATCTCTTTTCGGACTGTGTTTAATTATTAGGATTGTTATTGGATTATTTTTAGCTATACAGTACACTCCCTATGTAGACTTAGCTTTCTCTAGAATCGTCTGCATTCGTCATGATGTACATTATGGATGACTGCTACGAACCCTTAATTCTAACGGGGCTTCTTATTTTTTTATCTGTTCCTACCTGCATGTAGGCCGGGGGATACATTACGGATTCTGTCTGTTTATGCATACTTGAATTGTGGGAGATGTCCTTCTATTCTTAGTAATAGCAACTGCTTTTGTACGGTATTTTCTACCCTGATGACAGACATCTTCCTGGGGAACTACAATAATTACTAATTTATTATTAGCTATTCTTTACATAGGAAATGACCTAGTTCAGTAAGTTTGAGGGGGATTTGCGGTAGATAATGTAACTCTAACACGATCTTTTACTTTCCATTGTCTGTTACCTTTTATTGTTACGGGCTCAATGTTGATTCATTCTTTATTTCTACATTATACTGGGCTTAATAACCCAATTAGGCTAAATAGAAATACAGTCAAAATTCCCCTTTCCCCTTATTTTATAATTAGGGATATTGCAGGCTTTATAATTATTCCTATAGTCCTAATAACTCTCACGCTGCTTAACCCTTATTTACTAGGAAATCGCGACAACCTTAACCATGCTAACCCTCTAGTGACCCCAATTCATATTCAATTATGACGGTATTTCCTATTTACTTCCACTATCCTATGCTCAATACCTAATAGATTAGGAGGAGTGATAGCTCTATTAATATCAATATTGGTTTTAATCGCTATACTATTTTTTCACAAAAGAAAAGTACGAGGGTTAGGATTCTATCTCATAAATCAAATTTGGTTCTGTACTTTAGTAGGCACTGTAATTCTATTAACTTGAATTGGGGCTCGACCAGTAAAAGAACCTAATATTTCAACAGGGAAAATTTTAACAGTTTTTTATCTCACTTACCTTAGCTCTCTCCCTTTTTTACTAAGATTATGAAGCTAAATAATTAATAAGGCTATATTACAACGTTGATTTTACTCGACAAATCATAGGAATATTGGAACACTACACTTAATTTTTGGAACTTGAGCAGGAATAGCAGGAACAACAATAAGTCTACTTATTCAAGCTGAGTTGATACAGCCTGAAAGTCTAATTGGAGATGATCAAATTTATAATATAATTAGTACTGCTCATGCATTAATTATAATTTTTTTCATAGTCATACCTACTTTGATTGGAGAATTTCGAAATTAGCTAGTACCTTTGATATCAGGAGCCCCTGATATAGCTTTCCCTCGTTTAAATAATATAAGATTTTGATTATTACTTTCTTCGCTACCCCTACTACTAGCAGAGGGTACAGTAGAAAGAGGGGCAGGAACAGGATGAACTACTTATTCCCCACTTTGCGGAGGTATCGCTCATACTGAAGCCTCTGTAGATCTAAGCGTGTTTCTTTTACATTTAGCCGGCATTTCCTCAATTTTAGGTCCACTAATTTGTATTACAACTGTTATCAATATACGAACTCTGGATATATCTTCTGACCAAATTTTTTTATTTGTATGAGCCGCAGGAATTATTGCTCTTCTGCTACTACTATCTCTATCCGTGCTAGCAGGAGCTATCACTACGATATTAACTGACCGAAATCTAAAAGCTTCCTGCTTTGACCCAGCTAGAAGGGGGGATCCAATTTTATATCAACATTTGATTTTATTTTTTAGTTACCCAGGTGTTTATGTTTTAATTCTGCCTTGATTTGGGGTAATTTCTCACAATACTATGCGAGAAAGAGGAAAGAAGGAAGTTTTCGGAACATTAGGAATAATTTATGCCATGCTAGCAATTGGGGTTCTAGGATTCGTTGTCTAGGTCCATCATATGTTTACTGTAGGAATAAACGTAGACTCCTGAGCGTACTTAACGGTAGCAACGCTGACTATTGCCGTTCTTACAGGAATTCAAATTTTTAGTTGACTTGGAGCTTTTCACGGAACACAATTTGCTTTCACACCTCCTCTATTATGGGCCTTAGGATTCGTATTTTTATTTACAGTTTGAGTGTTTACAGGTATGGTTCTTGCAAATTCAAGAATTGATATTGTTCTTTTTGACACTTGCTATGTTGTAGCTCATCATCACTATGTACTATCCATAGGGGCTGTATTAGCTATTCTAGCAGGGTTTGCATATTGATTTCTTTTATCTGCAGGAGTGACTATAAATTCGCCACGGTTACAAATTCATTTCTTGGTTATATTTACAGGAATAAATTTGACTCTCTTCCCTCAACATTTTTTAGGGTTAGCTGGAATACCTCGTCCAAATTCGTATTACCCGGATGCTTATACTACATCAAATGATGATTCTTATATCGGCACCATAATTCCTTTTGTTATAATATTAGTATTTATTTTTATCATCTGAGAAGCCATTGTAGCTATATGAACTGTTTTATTTTCTCCACACTTAACTGCATCTATTGAAGGAATTCATTACCTTTCCCCTGTATAACATAGTTGTGAATAATTACTTTTGATCATTCATTTCAGATCAATGGCAATATGATTTCAGTTAATATTTTAAGGTGAAGCTTCTCCTTTCGTAGCACATTTAATATTTCTGCATGATCACACACTATCAGTTTTGATTTTAATTACAACTTTTGTAGGTTATTTTGTTATCACTCTATTATCTCATCCATGTATTCACCGATACCTATTGGGTGGATAAATAATTGAACTTATTTGAACAGCGTTTCTAGCAATCATTTTAATGTCCATTGTTCTATCGTCTTTACGACTTCTACATTTACCTCATGTAGTAGATAAGGCAACTTTAACGATTCACGTAGTAGAACGTCAATGATATTGGAGTTATGAATATTCTGATTTTATTGAGATTGAAGTCGACTCTTACATAGTCCCTATAGATGATCTAGATCCAGGGGAATTTCGCCTACTAGATGTCGATAACCGAATAGTTTTGCCTTCTAATACACAAGTTCTCCTTCTAATACCTGCAGACGATGTTCTTCACCCTTGAGCTGTGCCCACCTTAGGAGTTAAGAGAGGTGCTGTCCCAGGACGATTAAATCAATTAAGACTTTTTATTATCCGCCCAGAATTATTTTATGGACAAAGTTTAGAAATTTGTGGGGCTAATCTTAGTTTTATACCATTTGTAATCGAAACTATTGCCGCTAAAGATTTCTTAAGTTGAATACCATCACAAATTCTACTATTGGTTGGGTGAAAGCTCTTAAGTTCGATGTCAACACACACAAATTAACCTTACCATCTTGTAGACTAAAGCTTGTGACCCCTTCCAGGAGCTATCGGAGTTTTAACATTAACTACCGGGCTAGCTAAATTATTTCATACTTGTAACATATATCTATTTTTACTAGATATAATAAGCATTCCATTATTTATAGCTCAATGATAACAAGATGCCACTCGAGAAGGAACTTTCCAAAGCCTACATACTTTCTCAGTTACTTTAGGTCTACGAAGGGGGATAATTTTATTGACTGTATCGAAAGTATATTCCTTGGCCTCATTTTTTTGAGCACTTTTTCATATTAGACTAACTCCTACTATTGAATTAGGTATACCATGATCTCCTGCAGGGATTCAACCGTTTAACCCCTCTCATATTCCTCCATTAAAAATAGTAATTTTAGTAGCCTAAGGAGTTTGAGTCACATGAGTCCGTTATGGATTAATAGAAAACAATCCCATATAATGCACGCAAGGGCTAATTTTCACTATCATCTTTGGAATATACTTTACTGTTTGTCAAGCATTTAAATACACTAACGCACCTTTGATTATTGCAGAAGCAGTTTGCGGCTCTACATTTTTTGTACCTACAGGGTTACATTGACTTCGTTTAACTATTCGGGCTACATTCCTAATCATTTACTTATTATGTCACGTATCTCACCACTTTTCTATAGATCATCATTTTGGATAGGAAACAATAGCCTCGTACCGACACTTTGTAGATGTTGTTTGATTATCCCTATATATCTCAGTTTCTTGATGAGGGGGGCTGTATCTTGAATAGATGATTTTTGTTATTATCTTCTTCATGTTAATTGTATTAGTTCTAGTTGGACTAGCTTTTTTGACTTTATTAAAACGTGAGTTTTTTGGATATATACAATCACGAAAGGGTCCTAAAAAGGTACAGTTTGCAGGTTTTCTATAACCTTTTGCTGATGCGATCAAATTATTGACTAAGGAACATGCATTTCCTTCTATTTCTAACCAACTACTCAATTACTTTGCTCCTGTTTTTAGTTCATGTCTTACGTTGTTAGTATGGTTTTTAATTACCTATTTGAGTGATTTAATTATATTTAAATTAAGAGTTTTGTTTTTTTTGAGTCATAGAAGGTTAAGAGTCTATACTTTTACAACGTCTGGTTGGTCTTATAATTCTAAATATTCTTTATTAAAAGGTTTGTGAGCGGTGGTTCAAACTAATTCTTATTAAGGAAGATTAGTTTTAATTTTATTATCTCTTGTAGTTTTAACTCACAGTTATAATTGACTGAATTTAGTTCATTATCAAGAATATAAAGATTGATTTTTATTTATTCCTTCTCAATTAGTTTTTTTTTGGTCTGTTTATTGTTTAGCCGAAACTAACCGTACTCCTTTTGATTTTGCTGATGGTGAATCTGAGTTTGTCTCTGGATTTAATACAGAGCATAGTGGAGGAGGGTTCGCTCTGGTTATTCTAGCAGAGTTTACTAAGTCTGTATTTATAGGCATATTATTTGCTGTCATTTTCCTGGGGAGTCTGATTTTCCCTATTTTGTTTCCCTCCAAGTTTTCAGTTGTCGTTTTTATTTTCATATGAGTTCGAGGGACATTTTCTCAATTTAGTTACGATAAACTAATATATTTAGTCTGAAAGTCCTGTTTATTCGTTTCTTTAAATTATTTTTTATTTTTTTGGGGTTTAATACTTTTGTTTTTGACCCTGCTGATATTGTGTTCAATGTTTAAAATAGATCTTTAGGATACTTTTCAGATGTTAGCTATTCTTGAATTTTTTTTATTTCTTACCACAATAAAACTAGGAGTCTTAATTGTACTATCTTCCGATTCATGATATGGTTCGTAAGTTGGACTAGAAATTAATCGTCTTTGCATTATTCTTATTATTCTAATAAAAAACAATCAAAAATACTCCACAGTACCTTTACTAAAATATTTTTTAGCTCAAGCCTTAGCTCCTGTTTTATTTTTATTAGTGGTCTTTTTTCTTTCTTTTCATCTCCAAATTCTATCTCTTTCTATGATGGGATCCTTATTTACATTTATTATAGCCTCAATGGGTTTACTATTTAAAATCGAGGCAGCCCCTTTTCATATAGGAGTTCCGGGAGTAGTAGAGGCTTTGTCATGAATAAAATAATTGATTCTAATAACTGCCCAAAAAATAAATCCCCTATCTTTACTACTAGCATCTATCATTTTTATGTAGACTTATTTAATTAAAATAATAGTTGTATTATCTGCACTTGTAGGGGGCTTAGGCGGGTTAAGTCAAACACTACTACACTCAATCATTGCCTTTTCTTTTATCATTCATATCGGATGATTATTGATTGCCATAACTATCAGTTATTTTCTATTATTAACTTATTTTTTTATTTATTGTTCTATTCTCTATCCTGTTGTCTTATTCTTTGAGTAAACTAGAATACCTTATATTACTTAAATCGTATCTACTAAAAATTTCGCTCCTATAGAAAAGTTACCCATGTTTTTTAATCTATTCTCTTTAGGAGGACTAATGACTCCCTTCTTAGTGTTTTTGCCCAAAAGATTTATTATTAAAAAAATTACTGCAATTAGAATATTTCCTATAATAATTCTTTTAGTTATAACAATTCCAATTACTTTATATTTTTACTTACGAACAGTATTTACTGCTTTCATGTTAAATCTAAATAATGTATAGACACGAGTTACATAATTAAATTTCCAATTGGAAATGTTATTTATATTAGTGTTTATTATAATTCCAATCTCATTATCTGACCTAATGGTGTCTACCTTATCTCTTAGATTGATTTAAATTTTCCTATTGATTTGTCAGGTCACTTCTTTGATCCTATCAAATCCTAAAGCTTTGTTAATTTTTTTTAAAATATTTTTTAGACCGTTAAGTGTCCTTTTTTCCGTTTCTTAATTTGGTTTGTAAAGTGAATTAGAAATAAATTTTTTAACTTTTATCCTCGTTGTATTAAATAAAAAAAATCAATAATACCATGCAAAAGCTACACTAAGAAACTTATTATTTCAGGCCTTAGTACCAATTATCCTGTCACTAAATGTTTTATTTTCCTCTTTTGCTCTATTTAATGTATTTATTATATATATTGAATTTGCATTTATTCTATTTATATTCATTATTGGTTTACTAGTTAAAGTAGGGGCAATTTCTTTTCACATATGATTCCCAAGTGTAATAGAAGGTTTAACTTGAACTAACTTCTTAATTCTGATAATTATCTGAAAAGTTGGTCCTTTGATTGTCTTACAGATTGTTATTACACTAACCTCCGCTAAATGTGTTTTAGTAATCATCCCTCTATCAGTAATTGTAGGGGGGTTGGGAGGATTAAGTCAAACTATATTACGGTCAATGAGAACTTTTTTTTCTATCAATCATATAGGTTGATTATTAACTGCCGTAATTTTTAGTATAATGCTATTATGTACTTACTCTTTTATTTATCTATTTATTTTATATACTGGGACCCTTTTATTTCAGAATCCTAATATATCTTATATTGGTCAAATTCTCTTATCTAACAATATTGATTTAATAACCAAGTCAACATCATTTATTAGCCTTCTATTCTTAAGAGGGCTTATCTCCACCTTCTTAGGTTTCCCACCTAAGTAAATTATGATTAGAAAAGCTATCGCAATTATAGGGTTCCTTTTCATAGTAGTTTTAGTTATAACAAAATCAATTACCTTAGATTATTATCTACGAATTGCAATTACTACTTTTACATTATGGGCCAGTGATACATACATATGAATTACAAAAATAAACACCATAATAAAAATGTCAACTATACTTTTATCTATTATAACGTCAACCCCTTAACTAAGGTTATTATTTTCTCCGTTTTTTATTTATTGAATTATGTTAAATGATTCTCATTAAGCTTTTATAATATTAATGGTTTTTTTACTTCTTATTGTAGTTATTTATGCTTTATGAAGCTTTTTTTCTTAAAGTAAGCACCCGCTAGCTGCTTTATTAAGACTAGAGTTTATAGTAATAACACTTCTATTTCTTTTCTTTTATTAATTAGTTTGTTTCAGTTATAAAAGTTATTTTTTTTTATCTTCTGTAACTTTCGCGGTTCGTGGAAGTGGTTTACGTCTATCTATTTTAGTTTCTAGTGTTCGTATTAGCGGTAGTGATTATACTAATTCTTTAATTGTATTTCAGTGCAAGAGTTGATTCTTTAACATGTTAAAATTTCTATTATTATAATTGTCTTTAATCCCTCTTCGCGTTTATTTACAGTCCTAGATTTCCTGATTGATGGTAGTCACTCCATGACTTTTTGTCGTAATGATTTTTTAACGGATACCCCTCAATTTGATTATCATTTGCCGGGATTTAATTTATGCCGATTCATGGCTATGTGCCATATTTTCTTACTTTCTAGTTCCATTAAGCATACGAAATTTTTCTTTAGTAGTTATGAGAAGATATTAGATCAAAAGAAATTCATATAGTAATGAAACTTTTATGGTTCTATTATGTTTTCTTCTTTTCTTGCCCTCTGTGATATCTGCAACTTCAAGTTTTTTAAAATATTATTTTATATTTGAAATTTCTTTCATTCCTACTGTTTTTTTAGTTTTGGGTTGGGGCTATCAACCTGAGCGGGTTCAAGCTTCTTTTTATTTTTTAATTTACATCTTATTTGCTTCTTTGTCTCTATCAGTTGGTATTTTTCAAATTGATTACGATACAGGTTTTCTAAATATATGAATTTTGCATTTTTGTACTGATTGTAATAATATTTTAATTTTTGTATTTTATGCTATGGTCTTGGCATTTATAGTTAAAATACCAATTTATTTTGGTCATTTTTTACTACCTAAGGCTTAAGTAGAAGCCTCTGTAACTGGTTCCATGATTCTAGCGGGGGTTCTACTAACATTAGGGGGGTATGGTATGTTATGAATTGTACCCCTAATGATAAGTATGGCTATTAGAATTTTTGTTCCTATATTTTTAGGAATTAGATTAGTAGGGGATGTTTTTGCCAGTTTATTTTGTTTACGATAGGCTAATATTAGGTCTTTAATTGCTTATTCTTCGGTAATTCATATAGCATTAGTTTCTGTAAGAATGATTATACCGAATTTTTTAGGGTGGAGAAGAGTGCTTATTATGATAATTGCCCATTGGCTATGTTCTTCTGATTTATTTTATTTAGCTAATATATCTCAAGAGTGGATTGGGACTCGGAGATTCCTGTTTAGTTGAGGGGTAATCTATTTAATGTCTCGACTAAGCATTTGATGATTTTTTCTTGATGATGCTAATATAGCAGTCCCCCCCTCACTAAATGTAATAGGAGAAATTAGCTTATTCATTTGTTTAGTTGATTAAAGTTGGTAAATTATGTTTTTATTGGGTTTTATATCTTTTTTTGCAGCTGCCTATAGTTTATATCTATAGTCTTCTACTCAACACGGAACACGTTTTGGCAATTTAAATTCACATTACCAATCTAGTTTTCGGGAACTCTTTTTATCTTTTTGTCATCTATGATTACCTTTTAAGTTATTAATTTTTTTGATTGGTTCATTATCTCGATAATTTTTTTTTCTTAGATTAAGAATGTAAAGGTCTGTAGCTCTTAAAATCGCGAGAAGGATATCGATTTATCATATTATTTCAATATTATTTTATGTTTCTAGACTTGTAGATCTAATTATAAACTGTGGGTTTAATTTTATACTGATTGAAACGGTTATATTTTTGGAGTGAAACAATAATGTTTTTGGCTCTAGTAGCATTAGTCTTGATGTAACTTTTTTACTTGATTCAATATCTTTCTGATTTCTAAGATTTTTCCTTTTTATTTGTTTTACTATGGTGATTTCTTACAGTAGTCGTTAGATTGGTCTTGATTTGTATGGTAATCGATGTATTTTGATGGTTTTAGGGTTTGGTTTTCGAATAATATTTATGATTATTAGTCCTAATATGATAAAAATTCTATTAGGATGGGCTGGATTAGGTTTGGTCTCCTATTGTGTGATTACTTACTATCCAAATGGAAGATCTTCTGGTGCTGGTATATTAACTGTCTTGTCTAATCGTGTTAGAGATGTATCAAGTCTACTATCAATTGCTTGATTAATATTTTTAGGGAGTCGAAATTTTAATTATTGTATGCAATGAACTGATGGATTGGAGCATACTGAAATAAGTATGAATATCTCTATTGTAATTATTTTAGTTGCTATAACCAAAAGAGCTCAGATTCCTTTTTCTGTTAGGTTGCCAGCGGCCATGACAGCTCATACCCCCGTGTCTCATGCTCTGGTCCACCCGGCTACACTAGTGACTACGGGCGTTTATCTATTAATTCGTTTTTCTGCCTTAATATTAGAAAGTCAAGTGTCTGAAATTCTAATGTTTTTGTCTTCACTAACTATGTTTATAGCAGGTTTAGCTGCTGTTGCTGAACGCGATTTGAAGAAAATTATTGCTTTAGCAACTCTAAGACAACTAAATACGATAACATTCTTTATATATTTGGAACTTCCTGTACTTGCTTCTTTTCATTTATTAATCCGTGCACTTTTTAAGGCCTTGTTGTCCATATGTGCAGGGATGGTTATTTATGTAGTAGGAGACACGCTAGATATCCGTAATATAGGGGGTATTGTAAGTAGATTAACCTGTACTCCATCTTGCTTAAATGTAGCTAGTTTTGCATTATGTGGGATACCATTCTTATTTGGGTTTCGTACTACGGTTATAATTATTGAGACATTCTCTACAAGTCATATAAATATTTTTACTTTTATTTTATTACTTAAGTTCGCTAATTTAACGTTTTTTTATTCATTTCGTTTAACTTATTCTTCTGTATGTAACGCCCATATTTCTAATGTATTATATCATTCTAGCGATAGAGATTTCTATAATATAGTTAGACAGATATTTGTTTAAGAATTAGTTGCAATTGTAAGAGGTACTGCGTTGAGTTGATTTATTTTTCCTTGCCCTATTTTAACTGTTCTCCCTTTATTTATCAACTTAGCTGATTTATTGGCTATTATGTTAGGCGTTTAAGTAGGCATTTTACTATTTCGAATCACTTCAAGTCACCATTTTATCTCTTAACGCTTTTGTTTTATTATTTATCTTAGTGGAAGTACGTGATCACTACCTTCCTTTTCAGTAGGTAACATTACTAAAACTCTTTTACATACAGGAGAGATGCTTTTAAATGATTTAGATCAAAGCTGAATAGAGAAGTAAGGTGCTCAAGGGACCTATGACATTTTAATTAAAAGATTAACTTTCATCCAATTATTTCAAAATAGTTCACTTAAAACATTTTTTTCATTTTTTTTAGCATCCACTTCCACAATTTAAACTCTTTTAGTATTTATCTATATTTTTAATCTCGGGTATTTTGTTAAGCTCGTCGACGTTATCTGTATACTCTATAGAACCGCTGACAACAATGAGGTTAATTTTACAATAGAATAGATGGTAATAAAAACTCTTTTATTAAGAATATTATTTTTTATAGCATTTATTTTAATGTTACTAAATCACCCCCCATTAATAGAGCTAACACACCTCTTCCAAACTATAATTATTTGCGTGATTTCAGGAACATTTGGTATTGCTTTTTAACTTTCTTATATTCCATTCTTAATTTTTCTAAAGAGGATACTGGTAATTCTTTTTTATATTTCTGGACTAGCATCAAATGAAGAATAAACCTCTTTTAACTCAAAAACTATAATTAACATTATAGAATTTATAATTGCGTTTTTTATTGTAATTATATTTGTAACTATTAATCCTGTCTTTGTAAAAACAAGAAATACTCTAATTCAACCCATTGAAAACACAATAATAAAACGAGCAAATATAGTTACAAGCTATTTTTTTACAACAACTACATTCATAATTACTATATTTTCAACAATCTATCTACTTTCAATACTAATTATAGTGGTAGATATTACTAGAATCGAAGAATGTACTCTTAGAGCCCTAAATTTATAATTTTAGTTTTGTTATGTTTTCTAAGTAAAATAATTTTTAATCAAACTTAGTATTATAAAAACAATTTCAATCTTATAGTTAAAAAGTACGGCGAGGTGAAGTTGAAAGAGATTGATAATTTAATTTTAAAGAAGAAGATATAAACTATCGTACCTCGTGTATTGGGGAACACTTAGTAAAATTTATATAGTGATTTCCCGAAAAAAAAGACTTATTTTCCCGTAATTGTTTTTGCGTCATTGTTCCTATTAATATGTAAATGGAAGTGAAATGCCATTCGGCTTTTTTAATATCTGGCTCCTTAAGAAATGAATCTAATTCAGCTGCTCTATTTAATTTAATTAATTAATTTAGATTAGGTAAAAACTTAGGAGGATTAGCTCCTAATTACTAAAATCTTTATTTTTTAACAGAGGTGAAATGTTTTTAGACTGAGGAGTAGCCATAAGTAAAAATCATGTTATAGTCTATATTTTTATAATAATAATTTTTTTCTTATTTAAGTTATTGATTCCGATAAATTCTTACCTTAATTAAAACCAGAAATAATGATAGAATGAATAGAATCATTAATGATATTATTAAGGAAAATAAATTTCTTAAAGGAATTCAGCCAATATTTTTCCCACCTGTTTTCTAAAAACATCACCTCTCAATTAGATTTGAGGTATGACCTGTCCAATGAATTTTTAAACGGCCGCGTTATTCCGACCGTGCGAGGGCAGCATAATCATCAGTCTTTTAATTGGAGGCTGGTTTGAAAAGCTGGACGAGAAAAGATTTGTCTCTACTAAATATTTTGAATTTTATTTTTAAGTGAAAAAGCTTAAACGTTTTTGAAGGACGATAAGACCCCATAGACCTTTACATTTGTATTTAACTAAAACATAGGTGACAATTAATCAATCTAAACATTGTGTTGAGACGATGGAAAGAAAAAAATGACTCTTTTTTCAAGATATATATTTAAGATTGAAAAATTGATGTTTAATTTAAGCTTAGAAGATTAAGTTACCTTAGGGATAACAGCACAATTTTTTTTGAGAGTTCTTATCGACGAGAGGGCTTGAAATCTCGATGTTGGATTAAGGATTCATTTTGGTGCAACAGCCTTGTAGGGAGTCTATTCGATATTCAAATTCTTACATGATCTGAGTTCAAACCCGCGTGAGCCAGGTTGGCTTCTATCCTCAAATTAATATTCTATTTTAATACGAAAGGACCGAACAATGAAATTTTTCAATGAGAAATAATATTAATTGTTAAGTTTGATTCTGGCTTATGTTTTAATATGGTTTGAAATCTACATATCAGCAGTAGTTAATATTGTTATCAATTATTTGGAATCAGTCAAAGTTTATAAGATTGGCTAATCTTGCCTACCGCCGCGATTAGACGAAGAACTCAAATAAAATAATTTGGTGGAATTAAGTTAATTATTTGAAATTAATTTTTGAATTATTAATTAGGAGAAATTTTCACTTATACTAAAAGTATTTTTAAATATTTTATTAGAGCTTTGAAATTAATTTTTAAACTAAGATTATATGCCCTATTATTCTTAAACAAAATTATAGGTAGTAGAATTCTTGAAACCTAAATAATTTGGTGGTATTTTATACTTACTAGGGGAACGTGATCCATAATCGATAGTCCACGGTTAGTTTTACTTCATTTGTTCTCAGTTTGTATACTGCCGATGTTAGATTATATTTTGAAAATTTTTTCGAATTTAATTATTTTAAAATTTCAGGTCAGGTTGCAGCTTATAAAGCGAGGTAGTGAGTTACAATAAAATTTTTTATACGGATTATCAATCAATAATTAAAATGAAGGTGGATTTGATAGTAAATTCAGATTAATATATTATTTTGAAAAAGGCTCTGAGACATATACACATCGCCCCTCGCTCTCTTTAAGGTGAGATAAGTCGTAACATAATAGATGTACCGGAAAGTGTATCTAGAAAGT
>9
ATGATAATAAGTCTATTTTCAGTCTTTCACCCCCCTACTTCTATTTTAAATCTACCTTCAAAATGATTAGGTTCCTTCTTAAGATCTAATTTTTTTCCGTCAATCTTCTGATTTATACCTAATCGAATTAGCACTCTATGAAACAGAATTATAAACACTCTGTATGGAGGACTCAAGATTTTTTTAGGATGAGGTTCATAAGGTAAACAAGGGAACACATTCTTATCTATTTCTCTATTTTTCTTTATTTTATTTAATAATTTTTTAGGTTTGTTTCCCTACGTTTATACTAGTACTAGTTGTCTAGCAATTACATTAACCCTAGCTCTCCCTCTGTGAATAACCTCTATATTGTACGGTTGAGTATATTATATAAAACATATATTTGCCCACTTAGCTCCTCTAGGGACCCCTGCCGCTCTAGTACCTTTTATAGTTTGTATGGAAACTATTAGTAGCATAATTCGGCTCAGGACTCTTGCTGTACGACTGGCAGTTAACATAATTGCAGGCCATCTACTATTAATTCTATTAGAAAGTCAAGGTCTCACTATAAATATTCCTATTGCAACTCTACTAATTTTTACAAGAATTCTTCTATTAATCTTAGAATCGGTCGTCGCTTTGATTCAATTTTTTGTACCTGCGATTCTAGCTACTTTATGTTCAAGAAGAGTAAAAATTCCTCAAATATCACCTATAGATTGAATAATTCTAATTATTTTATCTTTTGTAATTTTTTTATATTTTACTACTCTTATCTATTTCATTTATTCTCCTCCCTTAGATAATTGTCTAGCTAAGCAGAGAAATAAAACTAATACTTACTCCTCCTCATTAAATTGATAATGAATGATTTCAACTTTACGAAAAACTTGCCCTTTATTTAAAATTGGTAGTAGTGCTGTAGTGGATCTACTAGCTCCCTTAAATATTTAGATTTGATAATATTTTTGTTCTCGACTAGGATTATGTTTAGGTATTCGAATTGTCACAGATCTATTCTTAGCGATACACTACACACCTTACGTAGAATCAGCATTCTCCAGTGTATCCCACATTTGTCGAGATGTAAACTATGGTTGACTACTTCGAGTCATTCATGCCAATGGGACTTCTTTCTTCTTCATCTGCCTGTAGCTACGTGTATGTCGAGGAGTATGTTACTTTTCCTATCTAAATGCCCTTACTTGACTTATTAGGGTTATGCTGTTATCTTCAGTAATAGCAGCCGTTTCTATCGGGTATGTTTTACCTCTGAGTTAGATATCTTTTCTGGGAGCTACAGTAATCGCCAATCTAATATCAGCCGTTCCTTATGTAGGAAATGACAAAGTTCAGGGAATTGGAGGTGAGTTTGCTGAAAATAATACCACTTTAAATCGATATTCCACTTTTCATTTTTTACTACCTTTCATTGTTGCAGGCATAAAAGTAATTCATTTTCTATTTCTACTTCCAACAGGGTCTAACAACCCCTTTGGATTAATTAGAGATATTGATAACATACCTTATCACTATTATTTTACAATTAAGGATATAGTCGGTTTCATAATTATATTAAGAGTTCTAGCTATCCTTACCCTACTTAATTCCTATTTACTAGAATACCCTGAAAACTTCACTCCTGCCAATCCGCTAGTTATCCCAGTTCATGTTCAACTTTTATGTTATTTTCTATTTGCTTACACCACTCTTCGTTTGATTCCTAATGAGCTAGGAGGGGTAATTATATTATTAATATCAATTCTATTTACAATTATCGCATCACTTTTACATAAGAGAGAGTCTCGAGGCTTCAAATTTTATTTCATTAATCAAATCAAATTCTGAACTATAGTAAGTACTGTAATCCTATTAACTTGAATTGGGGCTCGACCGATAGAAGATCCTTATATTCTGACAGGACATATTCTAACAGTTAGTTACTTTGCTTACTTTATTTTTACTCCTATTATTCTAAAATTATGAGACAAAATAATTAAAAAAACTATTTTGTAACGCTGATTATACTCAACTGGTCATAAGGATATTGGGGCACTATTATTTATATTTGGGGCTTGAGCAGGAATAGTAGGAACATTATTAAGTCTACTTATTCGAGTAGAACTAAGACGTTCTGGAAATCCAATTGGGGATAACTAATTTCATAATGTAATTGTTACAACTCATGCGTTTAACATAATTTTTTCTATAGTAATACCTATTTTAATTGAGGTATCTGGAAATTTATTAATACTTTTTATCTTAGGAACTGCTGATATAGTTTTTCCTCGACTAAGTAATATAAAATTTTCGTCACTACCACTCTCATTAACCCTATTACTTGCGGATGGTATCGTAGAAAGAAGAGCAGGAACAGGGTCGACTGCTTATCCTCCTTTATCAGGAGGCATTGCTTATGCCGGGACCTCCGTAGATCTAGATGTTTTTCCTCTACATTTAGCCAGTATTTCATCAATTTTGGGGGCAGTTAATTTTATTACAACTGTCATTGACATGCGAACTAAAGGTATGACTCTAGACCAAATTCCATCATCTGTGTGAGCTGTAGGTATTACTGCCCTATTTCTACCATCATCTCTTCCTGTGCTGGCAGGAGAAATTACTACACTATTAATTAACCGAAAACCAAATACATCTCTTTTTGATTCCGCGGGAGGTGGAGACTCAAATTTATACCAACATTTATTTCGATTATTTGGTCACTCTGAAGTTTAAGTTTTAATTGTACCTAGATTTGGTATAATTTCTTACATTATTAACCAAGTAAGAGGTGAGAGGAAAGTTTTCGGAACTTTAAGAATAATTTATGCTATATTAGCAATTGGGGTCCGAGGAATTGCTGTATGATCCCTTCATATGTTTATAGTAGATATAGACGTAGATACTCGAGCATTTCTTACTACAGCTACAACAATTATTGCTGTTCCTACAAGAACTAAGATTTTTAGTTGACTCGGAATTTTTTACGGAACACAATCTACTCTCTCACCTTCTCTATTATGAGGCTCAGGATTTGGTTTCCTATTTACATTAGGAGGGCTTGCAGGAGCTGTCTTTATTAATTCAAGTATTGATATTAATCACCATGATAACTACTATGTCGTAGCTTCTTTTCACTATGTTCTATCCATAGGGGCAGTATTTGGCATTTTAGTAGGGTTTGCACATTGATTCCCGTTATTTGCGGGTGTAACTATAAACACTAAATGGCTTAATGTCTATTTCTTAATTACATCTATAGGGGTAAATGTAACCTCCTTCTCTCAGCATATTTTGGGGCTAGCAGGAATGCCTCGTCGATACTCTGGTTGTCTAGATTCTTTTACTTCTCGAAACGTTGTACCTTCAATTGGCACAATTATTTTTATTGTTGGTACATTAGGATCCATTTTTATTATTTGAGAAGCTTTCACAATTAAATGACCTAATCTATTTTCACTGAATTTAGCTTCATTAACTGAATAAAATAATAACTTCCCTTCCGCAGAACATAGTTACGTAGAATCACATTTTATCACTAAGTTCACATTTATGGCCACATGATTTCAACTAAGTCTCCAAGATGGAGTTTCCCCTTTACCAGAACAATTAACTTTTTTTCATGACCCTGTCCTACTAGTTGCAGTTCTAATTTCTACTCCTGTAGGATATTTCGCAACACCCCTACTACTTAATACTCTCATTCATCGATATCTATTGGATGGACAAAGAGTTGAAACTATTTAAACAGTCTTTCCAGAATTAATCTTAATTTTTATTGCTCTTCCTTCCTTGCGACTTCTATATCTATTATGTGAGATTAATAAACTTGCTCTAACCTTTAAGACAGTTTCTCGTCGGCGATACTGGAGTTACGAATATTCCGATTTTAATGATACTGAATTCGATTCTTACATATTGCCTACAAATGAACTAAATCTAGGTGCATTTCGTCTACTAGTTGTAAATAATCGAATTGCATTACATTCTAATACACAAGTTTGCCTTTTAATAACTGTAACTGATGTTCTTCACTCTTGAACTGTCCTCAGATTTGATATTAAGATGCACGTTGTCCCAGGCCGAATAAATCAACTAAGAACTTTAATTAGTCGGCACGGAGTCCTCTCTGGTCAATGCTCATGAATCTGTGGGGCTAATCGTAATTTTATACCTATTGTTGCTGGAAGTATTACGGCAAAAGACTTTTTAAATTGAGTAACAATTTACGTTGAAAAACTTGAAAGCCCGAAGTCAGTAATATCTATGTCAATCCGATCGAATCACCCCTACCATCTAGTAGGGAAAAGGCCCTGACTTATGTCAGGGTCCTTTGGATCTTTCATTATAAATACTGGTCTAGTCAAGTGATTTCTCATTTTTTATACAAATCTGTTTTTTGTAGGCATATTAGTCACTATGTGAATTATAATTCAATGATGACGAAATATGATTCAAGAAGAAACTTTCAAAGGATTTCACACCAAAGTAGTTATTTTAGGTCTACGATGGGGAATAATTCTATTTAATGTTTCAGAAGTTTCATTCCTTGCCTCCTTTACCAGAGCTATTATTCATAGAAGGCTAGACCTAGTGATGGAATAAGGACCGTCTTGACCCCCTGCGTGAATTCAACCATTTAATACAGTTTAAATTCCCTTATTAACTACAGTAATTCTACTAGCTTCCCGTGTTAGTATAACATGAGTCCACCATAGATTTATAGAAAATAATTTAACACAATGTAAAATAGGACTAATAGTTACTGTTACTTTGGGGTTATATTTTACTACGCTACAAGCGTTAGTATACAATGAAGCACTTTTCACTGTTGCAGACGCAATATACGGGTAAAAATTTTGTGCATCAACAGGATTTTCTGGGCTCCTTGTAATTATCGGTACTACATTTTAATCGGTTTATTTATTACATCATATATTTCACCACTTCTCCGGAAAGCGCCATTTTGGAGTTGAAACCACAGCTTAATATTGTCATTTTGTGGATGTTGTTTGTTTATTCCTATATATGTCAGTTTATTAATGAGGAGGATTGAGGCACTCAGAGGTGTTTAGTATTCTCTCATTTCTAATTTTAGTCGCATGTGTTTTAGCTAGGGTCGCTTTTTTATCTTTATTAGAATAAAATTTTTTAGATTATATTTAACTACGTAAGGGCCATAATAAAATAGAATTTATTGGCTTGCTTCAAACTTTTGCTGATGCTATAAAATTATTTTCTAAGGAGTAAATTTTTACTTCTATTTCTAATTATTTACCCTATTTTATTGCCCCTGTGCTTAATTAAATTCTTTCTTTGTTAGTTTGATTCTGAATACTTTATTTTGGCGCTTTGGTCCATAGTGATTTAATAGGTTGAACCTTTCCACGTTGTATAAGCGTAAGAACATACACTTTGATGGTAGCAGGTTGGTTGTTTAACCCCAAGTATCCTTTGTTAGGACGTTTTCGAGCGGTGGCTCGAACTATTTCTTAAGAAGTCAAATTGGCTTATACTTTACTATGTTTCATACTTTTAATTGAAAGATTTGATTTAATGTGTTTCGTTTTTTATCAATATAATATAGGTTGACTTCTTATTTTTACACCTCTATTAGCTTTTATTTGGTTTGTTTCCTGTTTTGCCGAATCTTATCGTACTCTTTTTGACTTTGCCTAAGGTGTATTTGAATTAATGTTCGGGTATAATACAGAGTGTAAAGAAGGTGGGTCTGGTTTAGTTATATGGGCTAAGCACACTAGAGTTCTATTTATGAGAGCATTATTTAGTATTATATTTTTGGGCGGTAAGCCTTAAACTATTTTTTTTTTTCTATAGTTTTTATTGGTTTTCTTTTTATTTATTAGAGTTCGAGGCACCTTACCTCGATTTCGGTATGATAAATTAATGTATTAAGCTTGAAAGTGTTTTCTGCCTGTCTCTTTAAGTCATCTCTTATTTTTTTTAGAGATTCTAGTTTTATTTGTTTCTTGGTTGTATGAGTGTTTAAATTTCAATTCGATCAACTGGATCACGGCTAAGTCTGTGTTTAATCCTTAGTCTCTCCTATTTTTTTCCACACTGATTTTGGGAATCGTAATTGTTCAATCTTCCCATTCTTGATTTGGTGCTTGTATGGGACTAGTACTAAACACTCTAACCTTTATTCCTATTATATTAAAAAAAAATAATCGACACTACAGCATGGAACCTGGACTAAAATATTTATTAGCTCAAGCCCTAGATTCAGTCATATTTTTAATAAGCGTTACTTTACTGTTATTTTGTCCGGACATTTTCTTTATCTCTATTATGAAGGCTGTATGCACACCTATTATAATCACCATTAGACCGGTATTTAAAATGGGGGCAGCCCCTTACAACATATGATTTTCAAGTGTGGCTGAACTAGTATCATGAACAAGCTTTTTAATTTTTAAAACTATCCAAAAAATTATTATCCTATTTGTTTTAATTACATTCATTTCATCAACATGCACTAAATTTATCTAAATAACTATCATCTTATCAGCATTCGTTGGAGAGTTAGTAGGAGTCAATCGAACCTGACTATAATTAATCTTAGCCCTTTCCTCTATTACTCATATCGGATTATTACTAATTGCTTTAATTAATAGTTGTTTTTTATTATTCATTTACTTCTTTATTTATTCGCTTATCTTATTTTCCGTAGTCTTATTATTTAAAAACTTTAATATATCACATATAACTCAAATTTTACCAACTAATGATATGAATGTCATAATAAATTTACTTATATTTTTTAGCTTGTTTTCATTAGGAGAGCTGGTCCCCTCCTTTTTAGGATTTCTATCTAAATGAATTATAGGACAAAAAACTATTACAACTAAAATATTCTTTATTACCATAGTATTAAATATTTCTACACCAATTATCCTAGATTATTAGCCGCGAAATGCGGTTTTTGCATTTATTTTATATCCAAGTATGGTACCCAATTGAACTACTAAATCTAATATTAATTCAGATATATCAATAAGCTTTGTATTCCTTATAAAGACAATTTCATTGATAGGTTTAATACTATCACATCTTTTTCTTAGTTCAATGCTAATTTTCAAGCCGGTCGCACAAACTACTGATTGGTCGTCAATTAATCCTTATTCAATCTATTTTTTAATCATACTAGTTTTAGGAATGTTATTGATACTACTTTCCGATTTTTGGTTTATTGCGTAATTTGGATTAATAATTAATTTCCTAACCTTTATCCCTATTATATTAAAAAACAATAATCAGCTATTCCACATGGAAGTTAGTATAGAATATCTTTTAGTTCAAGCCCTAGCTTCATTCATATTTTTGTCAAATGGATTATTTATATCATTTCGATTTTAAACTTCAGCCATTTTTATTATCAGTGCCTCATACACAACAATCTTAATTACTATTGGTCTGTTACTAAAAACAGGGACAGTTGCTTTTCATTAATGATTCTTAATTGTAGCAGAAGCCATATCTTGACGTGACTTTGTTATTTTAACAACTATCAAAAAAATGAACCCACTATCGATATTATTAACATTTATTGCTTTTGCTTATACTGAATTTATTGAAATAACTGTTTTTTCATCAGCTATTATAGAAGTGTTAGGAGGATTTATACAAACTATATTTCGTTCAATAATAGCTTTATCTGCTATTAATCGCGTCGGTTGATTATTAACTGCCATAACTATTAGTAATTTTTTATTATCTGAATACTTTTTCATTTATATGGTTCTTTTATTTACCGTAGCCTACCTTTTTAAGACATTCAAAATATCTCATATTTCTCAAACTGCTTTAAGTTACAATTTGGATGTTATAGCAAAGTTACTAGTCTTTTTTAGTTTATTTTCTTTAGGTGGGCTAACTCCCTCCTTTTTAGTGTTTTTACCCAAGTGAATTATCATTAAAAACACTATTATAGTTTTACCATTCGCTATTGTGTTAGTTATTATTATTACTACTTTTGTCGCCTTATATTATTGTCTATGAATTCCCTTTGCCAATTTTTTAATATATCCAAGTGATGTTGTAAAATGAACTGCAGAATTAAACATGAAGGTTATTATAACAAACATATCTGTATTATTTACAATATCTTTCGCATTATTAAGTTCAATCTTTTAAGGCTTTATCTATATATTATGTATGTTAAAGACGACGATAGAGTTCTTTGTAATATTACTGATTTTTTTAGCATTTATTGTAATTTTTATGGCTCTAGGTATGTTTACTTCTCAACGAGTGCATCTGCTAGCTCCTATATCAAAACTGGACCATATAATACCAATACTTTTCTTTTTTTTTTACTATTTTTGAGTTACTTCTTGTTAAGAATATTGTTTTTTTTTATTTTTTCTGACTTTAACGGTTTGTGAAGGAACTTTAGGTTTATTAATTTGAGCTTCAATTGTTCGGACTCTTGGTAGTGGTTACTTTAACTCTTTAAATGCATTACAACGCAACAGTAGTATGTCTCATATGTTAAAATTTGTATTATCATCGTTGTTTCTAATCCCTTTTCGCATCCTTTTTAAATAGTGCGCATAATATGTGTTGTCTATAATCTTATGACTTTCTTTAACTGGTTTCTTCTGAAGAGTGTAGATTACTTTTTTTATGACTTGTTGAATTTTAGGTTTTGTCAAGTTGTGATAATTTGATATTGCTTCTTGCTTTCTGGTTTCTATAAGGGTTTGATTTTTTTCTTTAGTGTTCATGAGAAGATATTAGAAAAAGGGGAACATTTATTAAAATAGAGTTTTCTCATTCTTTTCATTTATATTTTTCTTTTTTCTATTAGTAACATTTACTTTATCAGATTTATTATCATTTTATATTTTTTTTGAAACTTCTTTAATTCCTACTTTATTGTTAATTTTAGGTTGAGGTTATCAGCCAGATCGGGTTCAAGCGGCCTTTCATCTTTTATTTTATACCTTAATCGCTTCTTGGTCCCTCTTAGTCGGTATTCTTTTAAGTAGCTGAGATTCGGGTACCTTAAATTTGGGTTTTTTAAGTCTTAAAACTGAGTTCACAAATAATTTACAATTTTTGTTATTTGCATTAATTTTGGGTTTTTTAGTTAAAGTACCTATATATTTCGTACGTTTTTGGCTACCTAAGGCTCATGTAGAGGCCTTTATTGCTGGGTCTATGATTTTTGCGGGAGTCCTATTTAAATTAGGAGGGTATGGTTTAATTCGGATTCTTCTTATAAGTTAGAATGTCGCTATTAAGATTTTTGTTTCTATCATCATTAGCAGTGGTTTGGTAGAGGGTGTGCTAGCAAGTTTAATTTGTTTCCGACAGACTGACATTAAGTTTTTAATTACCTATTCTTGAGAGGCTTATATAGCTTTAGTCTTGGTTGTAATATTAACAATGAGTTTTAGCGGATTATGTAGGGCTTTCATTATAACAGTTGCCCATGGCCTTTGTTCTCCAGGTTTATTTTGTCAAACGAATATACTTTATTAATGAATAGGTACTCCGAGTCTTATATTTACTCAAGGGATATTAACTTTAATACCTTCATTGGCTATTGGATGATTTTTACGTAGTGCTGTCAATATACCAGACCCCCCCTCACTAAACTTATTAGGGGAAATTACCTGATTTGATTTACTAGTTCGTTGATGTTAGTTAACTGCGGTTCTAGTACGTTTTATATCTTTTTTTGGAGCGTTCTAACGTCTATTTTTCTATTCTTCTACTCAACACGACACTCGTCTTTCTTATTTAAATTCTTGTTAAGCAGGTGGGATACGAGAGCTTTTTATATTACTATTACATCTATAACTTCCTTTTAGTTTACTATTTTTTCTTGTCGATTTATTATATTATTGAGTACATTTTTGTTTCCTAAAAGAAGAATGGGTCGTGGTATTTTTTGTCATCAATGTAAAATCAATTTATTATAGTATTTATTCGTTTTTTTTTTTTTTAAGATATGTAATTTTATTTATCTTACTAGGGTCGCATGTCATTATGAATGAAAGTACAATTTATATTGTCTGAAAAAATAATGTCTTTAGTTTTAATAAAGCTAGTCTAGTTACAACTTTTTTACTTGTTTGGATATCTTTTTTTTTTATAAAATTTGTTCTCCTTATTAACTTTGCAATGATCATTTTGTGCAGCATATGTCAAATAGAAGGTAATCTAGATGTTAACCGATCTATACTATCAGTATTGACGTTTGTTTTTTCATTAGTTTCTTTAATTATTAGTCCTGACAGGATAAGAATTTTACTAGGACGGGATGGATTAAGACTAGTTTCTTATTGTTTAGTTATTTTTTATCAAAATAAAAAATCTTCTATTACTGGTATAATTACAGTTTTAACCAATCGTATCGGAGATTTATACTTGTTATCGGCGATTGCTTGAATAATTAATTTAGGAAAATGGAGTTTTATTTTTCATTTTCATTGAACTCTTTTTTCTGGCTATATTGATCTAAGCGTAATTCTCTTAATTTTAATTATTTTGATTGCTATAACTAAACGAGTTTAGATTCTTATTTCTTCCTGACTACCAGCGGCTATAGCAGTTCCTACTCCAGTGTCCCAGACTCTATTCTATTCTTTTACTTCAGTGACTGCAGGGGTTAATCTATTTATTAGGTTTTATCATATAACATTTGATGATTAAGTTTAAAATGTATGAATGTTCTTATTTGCAATGACTATATTTATTGCTGGTTTAGATGCTATTGTTGAGTATGATTTAAAGAAAATTAGTGGTTTATCTACTTTAAGACAACTAGGTGTGATAGGATTCTTCTTATCTTTTGAAATGCCAGTTTTAGTTTTTTTCCATTTATTAACCCATGCTTTATTCAAGGCTTTGTTGTCTTCCTGTACAGGACTATTTGTTCATGCAGCAGGAGGCACGCAAGAAATCCATAATATGGAGGGATTGGTTGATAAATCTTCTTTTGCTAGATTTTGCTTAAAGGTAGCTAATCTAGCTTTGTGTAGAAACCTGTTTTTAGCTGGATTTCAATGAAAGGATCTAATTATTGAAGTAGCTTCTAAAAGTTATATAAAACCATCTGTTTCTATTTTATCATCCATTTCTGCTGGTTTAACAACAGATTATTCATCTCGTCTAACTCATTATTCTATATGTAAGCTCTCTTATGGTAATTGATTATATTATTGTAGTGACGAAGATCCTTGTATTATAATGATTTCATTATTGGTTCTAGGATTAGGTGCAATTAGAGGTGGTGTGTCGTTGATTTGATTTATTTTACCTTACCCTAGCTTTGTAATTCTATCTTCATTTATAAAGTTGGCTGTATTATTTTTTGGTATTGTAGGGGCTTTAGATGGTATTAGATTAGTTAAATTTAATATTACTATTCATTTAGTCCCTGTAAGGACTTATCTCATAACCTATTTCATAAGGAGAATATGATTTCAAACGTTCTTTTCATGACAAAAAATTAGTAACACTCCTCTTAGTATGGGAGAAATAGTTATTAATAATTTAGATCGAGGTTGAGTAGAATATTTTGGTGCACAGGGGATTTATAAAATTTTTATTCTTACTTCTAATTCGATTTAATAATTTCGAAATACTTGATCTAAAATATTTTTTTTATTTTTTTTAACGCTATGTTAATTTTTAGGTATACCTTTGGTATTTGGCTATATCTAAAGTTCAATGTATTACGCAAAAGAACCCAGAGTAATTGACATATTATTTAGATGCGCTAAAAACTTCGGTTTTAACATTACAGTGAAGATGACCATAATACTATATCTATTTTTCATATTGTTTCTACTAAAGACCTTAGTTTTAACATTACTTAACCACCCCTTAACGATAGGAATGATTCCCATTGTCAAAACTATAATGATTTACCTAATTTTTGAAACATTTTGTCTAATTTCTTGATTCTCTTACATTCCATTCTTAATTTTACTAGGGGACATACTAGTAATATTTATCCATATTTTTAGACCTGCACCAAATGAAGAATTTATTTTCTTTTACTTAAGAATTAAACTTTCCTTTATGGTATTTATAGCAACATTTTTATATTTAATCATTTTTATAACTATAGACTCCATAGATATAGTAAGGCGAACATATTAGATGTCCTCCATTTAAGATATAAATACAAACCATAAAATTTTTCTAAGTAACTATTTTTACAAAACAATAATACGGACAGTATCTATATTTCTAGCAATTTATCTGTTACTAACCTTATTCATAGTGGTTAACATTATTGAAATAGACAAAGGTCCCCTCCGATCTTCAAAACGATAATTTCAATCTTCTTATATTAATTAGGAAAAACATTTTTAATTAACATTTAGTATTATTAAAGAAATTTTGAACTTATAGTTAATTAGTAATGGAAAGAAAAGTTCAAATAAATTGAAAAATTAATTTTAAGGAAGAAGGTATAATTAATTGTGCCTTGTGTATCACGGTGTACCTAATAATTTTTATGCATAGATTTCCCAAAAAAAAATAGCTAACTTTCTGTAATAAAGACTGTGTCATAATTTTGTTAAATATCTGTATAAATTCGAAATACTTTTTGACTTTTTTACTATTTGGTTTCTCGAGAAACGAACTTAACTTGGTCAACATACTTAAACTGATTGATTAATTTAGATTAGATGAGAGTTTAGAGGGATGAGCTCTTAACTATTATAAATTATGCTTTGTAATAGTTCTAAAATGTTTGTAGGCTTTTAAATAGGCATAGGTAAAAATTATGTTATAATTTATATTTTTCTAATAATTATTTTATTTTATTTGAAATCTTTTATTAAGATACATCGTTGAATTAATTAAGATTAGTAATAATGCTATAATTATTGGAAGAATTATTAATATTTATGGCGATAACGAATTTATTAAAGGAACTCGGCAAACAGGTTTTCTGCCTGCTTATCAAAAACATCTTCTTTTGATTAAATTTATGGGATGGCCTGCCCAATGAGTTTTAAAATGACTGCGGCATCCTGATCGTGCGCAAGTAGCATAATCATTTATCTTTTGTTTGGAGGCTGCTATGAATGGTTGGAAGAGAAACAAGCTCTCTTTACCATTAATATTGAATTTTGTTTTTAAGTGAAAGAGCTTAAATATTTTTGGAGGACGATAATATCCTATAGACCTTTAAATTCATGATTGGTAATAATTTAGGTAACGGTTAATTAAATTAATTATTTCGTTGGGGCGAAAGGAAGCTAAAATTAACTCTCCTTTTCTAATAAACATTCATAATCGAACAAATGATCTTTAAATAAATATCAAAAGACTAAGTTACCTTAGGGAAAACAGAGTAACCTTCTTTCAGAATTTGTATTGACCAGAGGGTTTGCGACCTCGACGTTGGGTTAAGAATTCTTTAGGGTGCAGAAGCTTGAAAGGGAGACTTCTCGATCTTTAAATTTTTACACGACCTGAGTTTATACCGGCGCGAGACAGGTTGGCTTCTATCTTTAAGTTAATTTTTTTTTTTAGAACGAAAGGACCAAATAACGAAATTTTTTGATAAAGATTAATATTAATAACTAAGTTTGATTCGGGTTTACGTTTTTTATTAATTTGAGAACTATATATAGGTAATGGTTAATGTTATTATCAATTATTTGGAATTAGTTAAATTTCATAAAATCGGCTGAACGTGCCAAGCGTCGAGGTTATATGAAGGATTTGAATGGAATAGTTTGGCGGAATAAAGCTAACATTTTAAAACAACTTTTTTATTCATTAACTGGGTTAAATTTTTATTTATATTAAAAATATTTTTACAAAATTATTTGGGTTTTTACAAATAGGTTTTAAACTAAGATTAAATACCCTATTATTATAAATTAAAATCCAGGATAGTAGAATCTCTTGAACCCAAAGAATATAGCGGTATCTGATTGTCATCAGAGGAATAGGTCCCGTAATTAATAGTCCACGTTTAACTTCACCTCTTTCGCTGTCAGCCTGTATACTGCCATGGCTAGATTATTTTTTAAAGAGATTTTCTAAATAAATTATTCTAGGTGTTCAGGTTGAGGTGCAGCTTATAAAGGGAAGTAGTGGGTTATAATTTAATTAACTATACGGCTTTCCAGTTTGTAATTAATATCAAGGTAGATTTGGCAGTAAGGTTCGCAAAAAATATCATTTTGAAAAAAGCCTCGAGATATGCACACGTCGCCCGTCTCTCTCCTTAAGAAGAAGTATGTCGTAACATAGTAGATGTACCGGGAATTCTATCTAGAAAGA
>10
TTAATGACTAACTTATCCTCAGTATTTGACCCTGCTATATCTAATTTAAATCTACCTTTCAACTGATTAAAAGCATTCTTATGACTTTTATTTGTTCTTTACATTTTTTGATTGCTACCTAAAGGACCCAAGATTTTATTAAACCTAACAATAAAAACTCTCCATTGAAAATTTAAGGTTCTACTATAAAACGGTGTAAACAGCTTACTAGGAAATACCTTTATATTTATTTATCTATTTCTCTTAATTTTATTTAATAACTTCTTGAGTTTATTTCCATACATTTTTACTGGTCCCTGTCATCTTACAGTAATATAGATTTCAGCACTTCCCGTACGAATAAGAATTATTCTTTACGGATGAATCAATCACACACAACATGCGTTAGCTTATTTAGTACCTCTAGGGACTCTGGCCATTTTAATACCGTTTATAGTACGTATAGAAACTATCAGGGATCTTATTCAGCCTAGTACTCTAGCTGTATGACTGGCAGTGAACATAATTATAGACCATCTTCAATTAACTCTACAAGGCAATCAAAGCCCCACTAAAAACTTTTCTCTTATAACTCTATTAATATTTACTCAAATTAAATTATTAACCTTAGAATTAGCTGTAGCTATTATCCGATCTTATGTATTTGCAATACTGACGACACTATATTCTAGAGAAGTAAAAATTCCACAAATTGCAGCTATAAATTAAGTAATTTTTTTTATTATATTTATCTTAATTCTATTAATTTTTAATACTCTTCTTTATTTCATTAATTATCCTCCCGCGGAGAATCATCTAGATAATGACAAAAATAAAAATAATACTAATAATTTCTCATTGAATTGAAAATTATTAATGTTACCTTTGTGAAAAACTTTTCCTTTATTAAAAATTGTTAACCGTATTCTAGTTAATCCGCCAGTCCCTTCATGTATTACAATTTGAAGAAATTTTGGCTCTCTACTAAGACTATGTTTAATTCTTCATACTGTAACAGGACTGTTTTTAGCTATATACTACTTACCTTGTGTAGATTCAGCTTCCTCTAGAGTATTTCATATCTGTCGTAATGTAAATTACGGACGATAACTACGGACCCTTGACGCTAATGAGGCCTTATTCTTCTTCATCTGTCTTTACCTACATGTAAGACGAGGTATAGATTATGAATCTTATCAGTTTTTCCAAACTTGAATTGCCGGAGTCGTGCTACTATTTTTAGTAACAGCAACCGCCTTTCTAAGGTATGTTTCGTTCTGAGGATAAATGTCTTTCTGAGGAGCTACAGTAATTACTAATCTAGTATCAGCTATCCCTTACGTAGAGAATAAGGTAGTCCAATCAGTTTGAGTAGGATTTGCCGTAGATAACGCCACGTTAACCCGATATTTTACTTTCCACTTTCTGTTATCCTTCATTATTGCAGAAATAACAATAATTCATTTTCTATTTTTACAATAAACAGGGTCAAACAATCCTCTTGGTTTTAATAGAGACATAGACAAGGCTCACTTTCACCCTTATTTTACAATTAATAATATGGTAGGCTTTATGATTTTAGTGACGGCTTTACAAATTCTTATCCCAATAGATCCCTTTTTATTAGGAGACCCTGAAAACTTTACTTCCGCAAATCCTCTAGCTACCCCAGTGCATATACAACCTGAATGATATTTCCTACTTGCTAATGCTATACTATGATCAATACCTAATAAGTTAGGAGAGGTTACTGCCTTTGTAGTATCAGTTTTAATGCTAATAGTTATACCATTTCTTCAAAAAACAAAATTTTGAGGCTGGGAATTCTATCCGTTTAGTCAAATTTTATTCTGATCTCTAGTTGTTATTGCAATTCTATTAACTTAAATTAGGGCCCGACAAGTGGAACAACCTTATATTCTATCAAGGCACATTTCTACAATCATCTATTTCGCTTATTTTGTTTTAACCTCTTTTTTTTTCAAATTTTGGGGCAAATTTATTAAAAGTTCTATATTGCGACGTTGATTATATTCAATAAATTATAACGACATTGAGACACTGTGTTTAATTTTTGGGACTTGAGCAGAAATACTAGGAACATCACTTAGTCTTCTAATTTGATCAGAGTTAGGTCAACCTGGAAGTCTAATTGGGTATAAACAAATTTACAGTGTAATTGTTACAGCTCATGCATTTATTATAATTTTTTTTGTAGTTGTATCTATTTTGATTAGGGGATTTGGAAACTGGCTTGTACCATTTATATTAGGAGCCCTTGATATAGCTTTTCTACGTCTGTATAATATGAGATTCTGATTACTACTTCCCTCATGAACCCTACAACTAGTTGGTGGTATTATAGAATGAGAAGCCGGAACAGGGTGAACTGTTTATCCTCCTAGATTGCCAGGTATTGCCCATGCTGGAGTCTCTGTAGATGAAATATTATTTTCTCTACATTTAGTTGGTATTTCTTGTATTTTAGGGGCAGTAAACTTTATTAGAACTATAATTAATATACGAACTCAAGGTCTTGATCTAAACCGAATCCCTATATTTATATGGGCCGTAGGAATTAAGGCCCTATTTCTTCTATTATCTCTTCCGGCTTCAGCAAGAGCTGTTACTATACCTTTAACTGACTGTAATCTAAATACTCCTTTCTTTGACCCTGCTAGAGGAGGAGACCCAATTTTATGCCAACTTCTATTTTGGTTCTTTGGTCGCCCTGAAGTTAACTTTTCAATTTTAGTCAGATTCGGTATATTCTCACATGTTATTAGTCAAGAAAGAGGTAAGAAAGAAGCTTTCGGGATGTTAGTGATAATTGATGCGATACTAGCAATTGGGATCCTACGATTTGTTTCGTGAGCTTTCGATATGTTTACTGTAGGAATAGACGTTGATACTCGAGCTTATTTTACTGCAGCTACAATAACTATTGCAATTCCTGCAGGAATTAAAATTTTTAGTTTGCTTGGAACTCCACGAGGAACACAATTTTCTTTTATGCCGTCTTTATTATGAGTTTTAGGATTTGTTTTTCTTTTTACAGCAGGAGGCCTAACAGGAGTAGATCTAGCGAATTCTAGAATTGATACTATCCTCCATAATACTTACTATGTTGTTGCCCATTTCTACTACGTACTATCTATAGGGGCAGTTTTTGCTACTTTAAAAGGATTTATTCATTGGTTTCCTTTGTTTACAGGAGTAATTATAAACCCGACATGGATACAAATTCAATTCTTATCAATATTTGTAGAAGTCAACTTAATTTTCTTCCCTCGACCTTTTTTAGGGCTAGCAGGAATACCAGGTTGATATTCTGATTATCCAGAAGCTTACGTGACTTTAAATGTTGTCTCGACTATTGGCTTTATAATCTTATTTGTAGCCACATTGGGATTTATTTTTATTATTTGAGATGCTTTTGTAATACAACGACTGTTTCTATTTTCACTAAATTTAAAATCATCTATTGAGTGAAATCACAACCACCTCCCTGCGGTACATGGGTACGCAGAATTACCTTTAATTACTGTTCTCCAGTTTATGACAACATAACCTTAATCAGGACTTTATGATGGAACTTCACCCCTAATAGAACAATTAACTTCTGTTCATGACCATGCACTACTAGTTGTAATCATAATTATTATTTTTGTAATTTACTTTATAACCACCCTACTATCTCATACATTTATTAATCACTAATTATTAGATGACTAATTAATTGAAACTATTTGAACAGTCTTCTCAGCAGTTTTTCTTATTGTTATTACTCGCTCTTCTCTTCGACTTTTATACTCAGTCGAAGAAATTCATAAATCAGCTTTGACCTTTAAGGCAGTAGGACACAAATGATACTGAAGTTATGAATATCCCGATTCTTCCGATATTGAATTCGATTCTTATATAATTCCTACAAATCAATTGGATCCAGGGGAATTCCGCCGACTAGACGTAGATAACCGTGTAGTTTTATCCGTTAACACTCAGATCCGTGTCCCAGTTAATGCAGCCGATGTTCTTCACTCTTGAACTGTCTCCAGCTTAGGAGTTAAGGCAGATGCTTCCCCAGGACGATTAAATCAATTTAGATTCTTTATTAAACGTCCAGGTCTATTATTTAGTTAATATTCAGAAATATGCGAGGCTAATCATAGTTTTATACCTATTGTTATTTAAGCTATTTGCGCAGAAGATTTTTTAAATTACGTATCATCTCAAATACTAGAACTGGACAGCTGAAAGATTGTAATATTAATGTCAACTCAACCAAATCACCCTTTCCATTTAGTTGGGCAAAGCGGTTGACTTCTTTCAGAAGCTTTAGAAGCTCTAGTAATAACTATGGAACTAGCTGAAAGCTTTCATAGTTTTAACATAAATCTATTTATTGTAGGCACCCTTGTTACTCTATTAGTGATGCTTCAATGATGACGAGATATAATATGAGAAGGTACTTTTCAAGGACATCACACTAAGCAAGCAACTTTAGGTCTACCTTGAGGAATAATTCTATTTATTATTTAGGAAGTTTTATTTTTCATGATTTTCTTCTAAGTTTTTCTTCATTGAAGTTCGGTCCTTGCTATTGAGATTGGCGCATTCTTGCCTCCTGCAGGAATTGATCTATTCAACACTTTTCAACTTCCCCTATTCAATGCATCCATCCTATTGGCCTCAGGGGCTACGGTAACATGAGCCTATCGTGGGTTAATAGAAAATAACTACATTCAGTGGTCACAAGGTATATTATTAACACTAATTTTAGGAATTTATCCTATTGCTCTCCAGGCATCTGAATATATTGAGGCGCCCTTCAACGTCGCAGACGCAGTTTACGGTTCAACATTTTTCGTAGCTACAGGAGTTCATGGTCTCCATGTGATTATTCGTACCACATTTCCATTAGTTCGTTTATTACACCACATATCTGACCATTTTTCCACAGCACATCATTTTGTACTTGAACCTGTAGCCTGACATTGACATTTCGTAAAGGTTGGTCGACTATTACTTTATATTTCAATTTATTTATGGAGAGGAATGTTTTTACGAAGAGAGTTTGTTTTTTGATCTTTTTTGATCTTAATTGTAGTTGTTTTTGTGGGAGTGGCTTTTTTGATCTCATTAGGGTGAAAAGTATTAGGTTATATCCAAATTCGAAAGGGTCTTAATATGGTAGGCTTTGTTGGGTTTTTTCAACCTTTTGCAGATGCTACTAAACTATTCACTAAAGAGCAAGTTTTTCCTTTCATATTTAATTATTTACCCTATTATACAGCTCCATTTTTTAGACTGTTTTTTTCTCTGTTAGTCTGGATATGAATCCATTTTTTGAGTGACTTGGTTACTCCTAATTTAAGGGTTATATTTTAGTTGTGACGTATTAGTGTCAGTGTTTATACTGTTATATCAGCCAGTTGGTTTTCTAATTCTAAATATCCTTTACTAGGAGTTCCACGAGCAGCAGCTCAAACTATGTCTTGTGAAAAAAGATTGGCTTCAATTTTATTATCTTTTTTATTTTTGCTTTAAAGATTTAATTTGCTACTATTTGATATTTTTCAGGATTACATAAGGTGATTTTTTTTTATTCCTCCCGCTTTAGCATTATTTTGATTTGTCTCTTGCTTTGCTGAGACCAACCGTACACCCTTTGATATTGCTGAAGGAGCGTCTGAGTTAGTTTTTGGCTTCAATACAGAGTATAGAGGGAGAGGGTTTGCTTTAATCATATTAGCAGAATCTACTAGAATCGTATTTATAAGGCTCTTATTTGGTATTATTTTTTTGGGGGGTATAGTCTCTGCTTTTTTATTTATAATTAACTTTTCACTTCTTCTGTCTATATTTATATGAGTACCAGGATCATCACCTCGATTTCGTTTTGATAAATTAATAGATTTAGCTTGAAAGTGTTTTTTGTCTGTCTCTCTAAATTATTTTTTATTTTTTTGGGGTATTATTCTTTTATTTTTCTATTAATCAGTAGAGTGCTTCATATTCAAAGTAATCATGGTAGCCACTTGCTCGATGTTAGTAATTCCTAGAGCTTTTTTTTTCTTTACTACACTGCTTTTACGAATGATTATTGTCGTATCCTCAGCTTCATGGTTTGGATCAGGCGTTGGACTAGAACTTAGTATTTTAACCTTTATCCTTACTATATTAAAAAAGAAAAATCAACAATCCCACTCAATGGCCGAATTAAAATTTCTTTTAGCTCAAGTCCTCGCTGCAGTTATATTTTTCTTAGGCGTCTCATTTCATTCGTTTAATTTTTATATTTTTTATATTTCTGTTATGCACACGTCATACACACAATTTTTAATTACCATTTGTCTACTTGTTAAAACAGAGGCAACTGCCTTTCATACATGATTTCCTACTGTATCAGAAGGTATATCTTGAAAAAATTTATTTATTTAAGTAACTAGCCAAAAAATTAATCCCCTATTCGTACTAATAACATATACCTCAGTAACCTTCACTAATTCTGTTGATATAACCATCATTTTATCAGCTCTTGCTGGTGGATTGGGTGTATTAAACCAAACTACAATATGTTCAATTATAGTTCTTCCTTCTTTCAGTGATATCGGATGAATACTAATCGTTGTAATTAGTAGGAGTTGTTTAATACTTATTTATTTTTTCATTAATACTCTTCTTTTATTGACTGTTGTTCCCTTTATCGTAGTCTCAAAAATATTTTATATTACTCAAATTATCTCTACTAAAAATGTAACCTGTTCAACAGAGATGCTAATCTTTTTTAGTCCTCACTCTTTAGGCGGGACAACTCCCCCCTTCTCAGGGTAATTTCCCAAGTGAATAATTATCAAAAAGATAATCGCTAGTAAAATAATCTTTATGATTATAATTCTAATCATTAATACTCTAATCACTTTAGATTATTATCCACGAATCGCTTTTACTGTTATTATAATGTATACAACAGATGTATGAAAATGAACTAACAAATTAAATTACAATATGGAGTTCTCAATCGTTTTTGTTTTTTTTGTAAAGCCTATTTCTTTGTTATGCTTTCCATTATTGCGTTTTTTTCTTATATTGTATATAATTTTTTGACTAGTGGGCCCTGTCTGCTTTCGGATACCCATTAATCCTCAATCTTTTTCGTTATTTACTACACAGGTATTAGGAGAAATAATTGCACTATTTTCCAATTTTTGTTTTGGTGCTTGAATTGGACTGGAACTTAATATTTTATGCTTTATCCCTATTATATTTGAAAAAAAAAAACGAAACAACTAAACAGAAACTGGACTGATGCAATTTGTAGTTTAAGCCTTAGCTTCTGTTATATTTCTATCAGGAGTTGTATTTCTCCCTTTTTCTTTTGATATTTTTTCTCTTATTATTATACGATTTTTATCCACACTGATTATAATGATTATCGCCCTACTTTTTAAAATATGGACAACCCCTTATCACGCATAATTTTAAACAATAGCAGAAGGTATATATCGAACTAACCTTCTAATTCTAATAGTTATCCAAAACATATTTTCTCTAGTAACACTACTAACTATTACCTCTTTTATCCACACTAAATTAATTGACTTAGCTGTCATCTTATCAACAATTGTTGAGGAATTAGGAGGGTTAAATCAAACTCTAATACGGTCAATAATGACTTTCTTTTCTATCAATCATATAAGTTGAATACTATTTTACTTAATTTTGAGTAACTCTCTAATAGTTATATACTTTATTATCTATATTCTCATCTCATTTCCTGTCGTCTGTTAATTTGATAAATCTTATATAACTTATATTACTCAAATTGACTCAATCTATAATGTAAACATTATAACATAGTTCTTAATACTTTTTAGCCTGCTTTCCTTAGGAGGGCTAATCCCCCCTTTTTCAGGGTTTTTACCCAAGTGAATTATTATTAAAAACATTATCGCCATTGTATTATCATTTATCATAATAGTCTTAGTAATTACTACTTTATTCATTCTATATTATTGTTTGTATAATGCTTTTTTAGACTCGGTCATATATACAAGTAATCAACGAAAATGAACTACATAAAAGAACATCAAAAAAGGAATTTCAATTAACTTCTCATTTAGTATAATATCTATCTCAATATTAGGGATAGTATTATGAAAATTTTTTTTTAGCTTATTAATGTTACATGGTACCGTTAAATTCTTGGTAGTATTAATTACTTTATTAGTAATATTTGTAGTCGTTTTTACTTTTTGTCTTTTTACTTCTCATCGTAAGCATTTGCTAGTCGCTCTGCTAAGATTAGAATTTATAAGGTTAAAACGATTCATATTCCTCTCTTACCATCCAGTTTATTAGAGTCTTGAATAATGTTTTATTATATTTTATCTAACCTTTGCGACTTGTGCAAGAACTTTAGGCTTATCAATTTTAGCTTCTATTGTTCGAACTCGCGGTAATGATTATTGTAACTCTTTTTACGCATTACAATATGTCTTTAATATTCAATATATGTTAAAATTTTTATTACTATCGTTCTTTTTGATCCCGTTTTGGATCTCTTTAAAAAGTTCGGTTTGGTACTTTTTAATGGTATCCACATGAATTATCGTAATAACATACTTTTGGTGAAGAAAAATTACTTTTGTTGTATTATATCGGGATTTAGGTTTTTTCACTTTATCGCAATGCGATATTTTTTCTAACTTTCTCGTTACTTTAAGTGTTTGAAATGTATTTTTAATAGTTATGAGAAGATATTAGATTCAAAAGAATACATAATATAGTAGGATTTTTATCGTTTTATTGTTTTTGCTAGTGATCTTTCTATCTTTGACACTTACTACCCTAGGTCTTTTTCTATTTTATCTTTTATTTGAAACATCATTAATTCCTACACTCCCTATAATAATAGAATGGGGGTATCAACCAGAGTGGATACATGCTTGCTTTTATTTACTATTTTATACTTTAATAGCTTCTCTGCCCTTATGAGTTGGTATTTTTTTCATAGAGTATCACACGAGTACTCTAGAGATAAGCATTCTCAAAGTTTGTGCTTGATTTACAACTGCATCACTACTTGTATTTTTTTTTGTAGCTATGGCTTTTCTGGTTAAAATAATTAAGTATTTAGGTCATTTTTGGCTACCTAAGGCTCAGGGAGCGGTCCTTGTCACCGGCTCCGTGATTTAAGCCGGGGTTTTTGCAAAATTAGGGGGGTATGGTTCAATACAGGTTCTGTCTATTAGCCTAAGTATTCTTAGTAAAGTCTCTGATCTTATATTAATTAGAAATGGATTGGTAGGGGGTGTGTCCGCCAGTTTAGTTTGTTTACGCCAGACTGATGATAGGTCTTTGATTGCTTACTCTTCAGTAGCACATATAGCGCTAGTGTTTGTAGTGCTATTTACAATGTACTTTTAAGGATAAACGGGTGCGATTGCTATAATATTTGCTCATGGGATAATTTCTTTGGGTTTATTCTGTTTAGCTAAGATTCCTTACGAGCGGATTGGTTGGCGTAGATGACTGCTAAGTCGAGAATTAATAAATTTTATGTCTAGAGTAGCTCTTTGATAATTTATATTGAGTGCCAGCTATATAGCTGCTCCCCCCTCCCTTAATTCATGAGGTGAAATTTGTTCTTTTAATGGAATAGTAAGTTTGAATGAGTTGTCCATATTTCTATTGAGGACTATATCTTTCTTAGCAGTTGTTTATAGTTTGCATTTATATTATACTACTCAACACTGGAGTCATCTTTCTGATATAAATTCATGTTGACAGGCAAGATTTCGAGAGTTTTTGTTATTATTTGTCCTTTTTTGATTTCTCTTTAATTTACTGATTTTTATCGCCGATTTACCATCCCTATAATTGCCATTAAATGTCTTAAAGAAAAGAATGTTTATGACTTCTGAGATGATGGGCTTAATATCGGTTTTTAAAATTATTTCTCTCTTTTTTTTTTTTGTACACATTTAATTATTGATTACATTTTTGGGGTTCAATTTTTTGCTTAAAAAAACGGCGATACTTTTTGAGTAAATAAAGGATGTTTTTAGTTTTTAAATAATTAAACTTTCTGTAATTTTTTTACTTGATTGAATATCTTTTACGTTTTTAAGATTAGTTCTTTTTATTAATTTCTCTATGGTTGTTTATTATAGAGAAAAGTTTATCGGAGACGATCTATATGTCAATCGGTTTATCCTACTAGTTTTAGAATTTGTTTTTACTATTGTATTGACAATTGCTAGTCCTAATTTGATTAGAATTCTATCAGGATAGGATGCATTAGGTCTAGTTTCTTATTGGTTGGTTATTTATTATTATAATGGATAATCTTCTAGTGCTGGGATACTTACTGCTTTATTTAATCGCGTTGAAGATGTATGCATTTTATTGACAATTGCATGAATAACTAATTGAGGAGATTGGAATTATGTATTTTATATATAAAGGTAAATTTTATCGAATAATAATGTTATATGGGTAATTAACTCTACTTTAATTATCCTAGTTACAATAACTAAGAAAGCTCAGATACCTTTTTTTGACTTATTACCCGCTGCCGTGGCAGTCCCTACTCCAGTTTCTACTGCCCTAGTCCATTCACCCGCTTTGGTGAACGCAGGGGTCTATCTATTAATTCGGTTTATTCCCTTTATTTTAAAAAGTTAAATATGATAAGCTTTATCGTTATTTTCTGCAATAACTGTGTTTATAGCTGGTTTAGTTGCTATTTTTGACTATGATTTAATGAAAATTATTGCTCTATCAACTCTAAGTCGACTAGGTGTGACAATATTTTCTGTATCTTTGGGGTTTCCTGTATTAGATTTCTTTCATTTATTAATCCACGGTTTATTTAGTGCTTTATTGTTTCTATGTGCAGGGGTTTCAATTCATGAGGCGGGACGCACGCAAGATACCCGGAAAATTGGGGGATTTAGTAATAAGTTCACTTTAACTAGTTTTTGCTCAAATATAGTTCATTTTGATATATGTGGAATATGGTTATTAGACGAATTTTATTCTAAGGATTTAATTATTGAAGTAACTTTTATAAGCTCTACAAATATATTCATTGTTGTTTAATTATTTGTTTCTACTGGCATAAGAGTTTTTTACTCAATACGTTTAACTTAGTGTTCTATATGCAAGTCACTTAGTAGCAACTGTTTGAATAATGCCAGTGATGAAGATGATCAAAATATGGTTAATCCTATATTCGTTTTAGGTATAGTTGAATTTGTAGGAGGGGCTGCGTTGAGTTGACTAATTTTTCCTTACCCATGCAGAACAATTTTACCTGGATTTCTGAAGATCGCCTAGTTATTTATTGGTATTGTAGGTTTCCTTATGGGAATTTAAATAGCTTGTAATACATTTAGTAATAATTTAATTTTTATTTGGTTTTGATTTTTTACTAACTTTACAGGAAGTATATGGTTTTTACCATACTTATCAGGTTAGAGAATTAGTTACCCCCCTTTACGTATAGAAATAGTAGTCCTAAATACTCTAGATCAAGGTTTACTAGAGTAGATAAGACCTCAGGGGACTCATGAAATTTTAATCATAAGTTATACTCTTATTTAAAAATTTCAAAACAACTCATTCAAGATTTATTTTTTAATTTTTATAGTCCCTTTATTAACTTTTTAACGTTTTTTACTACTCAACTTAATATTTATTAAAATGCATTACACTATAGATGTTTATTTAGTCGGTACATGGGAAAATACTGCTACTAATATTAAGTTGAACTTTATCTTGATAACGATAATCATATCGAATCTTCTTTTACCTATTTTATTATTAATGACTTTAGTTTTTACACCTGCGAATCACCCCCTATCAGTAGGATTAAATTTCTTCATCTAAAATCTTCTATTATGCTTGATAATAAGAACATTAAGTGTAATTTCTTGATTTTCTCATATTCTGTTTTTAATTCTCCTGAGGGAGATGTTGGTGATATTCATTTATAACTTCACACCAGCATCAAACGAAAAACAGGTCCCTTTTGACTTGAGAAATAAAATTTTTTTAATTCTATTAACAACAGCACTTTTTAATTGAACTGTGTTCATTATAATATGCCTAATAATCGTAAAAACAAGGTTGATCTAAAATCCTTCCATTAAAGATATAATTATAAAACAAAAAATTATATTAGGAAAATAATTTCAAAACAAATCTATAGGTACTATTACTATTTTTTTATTAATATGTTTATTTCTAGCTCTAATTGCAGTAGTAAATATTATTAAAATTAATAAAAGTCACCTGCGACCTTTAAAAGTCTAATTTTAATTTCGCTGTATTTTTCGAGAAAAATTATCCTAATTTAAATTTATTATTAGTAATAGAATATCGGATTTATAGTTTAATAGTACTGAAAAAGAAAGGTGAAATAAATCGAAAATTTTCTTTTAAGGAGGGAGATGTAAGTAATCGTACGTTGTGTATCAGGGGACACTTAGTAAATCCTATATAAAGATGGCCTGAAGAGAATGAGCTATCTCCTTATAATTGTTTTTGTGACATAACAATCTTAAATATGGTGTTAGTCGTGAAATGTTCTTCGGCTCCTCTCATATCTGGTTTTTCAAGAAATGAATTTAACTCAGTTTTTTTGTTTGATTTAGTTAATTAATTTGGATGAGGTAAAACCTTGAAGGGATTAGCTCTTAACTAATAAGAATTGTATCTTTTAAGAGATAAAAAATGTCTAAAGGCCTAGAAATAGCCATAAGTATTATTCATGTTATAATTTACATTTTTGAAATCACTACTTTTTTCTATTTTAAGTGTTTTATTGAAATAAATTCTTAAGTTAATTAAGACAAGTAAGAATATTTTAACTTGTAGAGTTATTACTATTATCTTTAATGAAAATAAATTTATTAATGGAGTTTGGCAAATATAACTTCCGCCTGTTTATCAAAAACATCTCTTTTTGATTAAATATAAGGTGTAGCCTGCCCAATGAGTTTTTAAAGGGCTGCCGTTTGTTGATCGTGAGAAAGTAGTACAATCACTAGTTTTTTGATTGGAGGCTGGCATGGATGGTTAGATGAGAAAAAAGTTATCTCTGTTGTTAATATTGAATTTTAATCTTAAGTGAAAAAGCTTAAATATTCTTGGGAGACGATAAGACCCTATACATCCTTATATTTGTATTTGGTAAATCTCTAGGTGATAGTTTATTATGCTGAATATTTTGTTAGGGTGACGGGAAGAAAGGAAAAACTTTTCATTTTTTATTAATATTTAAATTTGAATAAATGATCCTTAAAAAAAGTTTAAAAGATTAAGCTACCTTACGGATAACAGTGTAATCTTTTTTGAGAGTTTTTGCCGATATAAAGGTTTGCGACCTCGATGTTAGATCAAGACTTCCTCTCAGCGCAATAGGTCACTAGGAAGTCTGTTCGATTTTTAAAATCTTACCTGATTTGAGTTCAAACCGACGTAGGCTAGGTTGGTTTTTATCCTCAAGATAATATTTTATTATAGTACGAAAGGACTGAATGATGAAATCTTTAGAAAATGAATAATATTAATTGTTAAGTTTGATCCTGGCTTATTCTTTTTTTTAGTTTTGGAGCTAAATGTAAGCAGTAGTTAACATAATTATCAAATATTTTGAATTACTTAAAATTTCTGAGATCTGCTAATCGTGCCAGCCGCAGCGGTTAAAAGAGGTATTTAAATGAAATGAACTGATTCAATTATGCTATTAGTTTAAAAAAAATATTTTATTTCTTAATTAGGTGAAATCTTCATCTCCAGTAAAGATGCTTTCCAAAAATTATCTAGAACTTTTAGAATAAGTTATAATCTAGGATTAGATACCCTACTATTAATTATAAAAATCCTGAGTAGTAGAATTCTTGAAACTTAAAGAGTTTAGCGGTATTTTATTCTTGCTAGAGGAATCTGTCCCATAATCGATAGTCCCCGTTTAAACCTGCCTCCTTTGTTTTCAGTTTATATATCGCTGTTGTTAAATTACTTTTCAAGTACATTGTCTAGATTATTAATTTGATGACATCAGGTCAAGGTGTAGCTTACGAAGGGAAGAGGTAGATTACAATGAAATTTATTATTCGGATATTTAATCAAATACTGGAATGAACGTGGATTTGGTGATAAAGTTAAGTTAATATACTACAATGAAAAGAGCTCCGAGGTATGTACACATCGTCCGCCGATCTTTTTAAAGAGAGATAAGTCGAAACATAGTAGATGTACCGGAAAGTGTATCTAGATAGA
>11
ATGATAACTAACCTATTTTCTCTTTTTAATCTCTCTACTTCTATTTTGAATCTACCCTTAAATTGGTCAGGTACTTCCTCAGGGTTTATTTTTATTCCTAAAATTATCTGATCTATACTTACATAACTTAATGTATTATGAGACCAAATTGCAAAAGCTCTATACAGAGAATCCAAAATTCTTTTAAGAAAGGGTCCAACTAGTATGTACGGAATTACTTTGATACTTGTTTCTTTATACTTTCTTATCTTATTTAATAATCTTTTAAGTTTATTTCCATACATTTTTACTGATACTAGTCATCTGATAATATTATTAATTCTAGCACTACCCCTATGAATAACGTTTATATTCCACGATTGATTCAACCATACTGTACATATATTGGCTTACTTAGTATCTCTAGGGACCTTTACCGCTCTAATGCCTTTTATAGTATTTATTGAAACAATTAACAACCCTATATGGCCTGGTGCTCTAGCTGAACGGTTAGCAGCATATATAATTGTACGCCATTTACTCTTAACTATACTAGGAAATCAAGTCCCCGCTATTAGTATCTTTCTTTTGACTTTATTAATACTTGCACAAATTTTTTCATTAATATTAGAATCAGTCGTAGCTTTTATTCAGTCTTGTGCATTTGCTATTCTAATTACCTTAGATTCTAGGGAAGTAGATATCCCTTAAATAGCTCCTATAAATTGATTTACTCTATCTTTTTTATTTATTATGAATTTTTTTATATTCATTAATGCTATTTACTTTATCAACTCCTCCATTTATGAAAGTACTCTAGATAATGATGAAAAAAAAATTTATACTTACTCCAGTCTTATAAAATGAAAATGTATGATGTTAATTTAACAAACAATTCGTTCTCTACTCGAAATTAGTAATAACGCCCTAATTGACCTACCGGCCCCCTCAAATATTTCAATTTGACGAGATTTTGGCTCTCTTCTGGGCCTATGTCTAGTTATTCAAATTCTCACAGGACTTTTATTAGTTATATTCTACGCTTCTAAAGTCGACTCAGCTTTTTTAAGTGCAGCCCACATCTGTCGAAATGTAAATCATGGTTGGCTACTACAAACCATCCATGCTAATGGGGCCTCTTTTTTCTATATTTGCCTTTATATACATGTAGGACGAGGTATGTACTATGGGTCTTACTTATTTACCCTGACGTGACTTGTAGGAGTCGTTCCTCTATTTTTAATAATAGCTGCCGCTTTTCTAGGGTATGTTCTTCCTTAAGGTCAAATATCTTTCTGAGGAGCTACGGTAATAACAAATCTACTATCAGCTATCCTTTGCGTAGGTAAAGACGTAGTACAATAAGTTCGAGGAGGGCCTGCTGTAAATAACGCCACATTCACTAGATTTTTTATTTTCTATTTTCTAATACCTTCTATTATTGGGGGTATAACAATATTTCATTTATTATCCCCACACTAAACGGGGTCTAATAACTCTCTAGGTGTAATTAGAGACACAGATGAAATTCCCTTCCACCCTTATTTTACAATTAAGGGTACAGTGGACCTTGCAATTATATTATCGATTCTAATAATACTCACGCTATTTAACCTCTATTCACTAGGAGACCTCGATAACTTTACCCCTGCTAACCCTCTAGTTAGCCCAGTCCATATTCAACCGGAATGGTATTTCCTATTTGTTTATGCCATTCTTCGGTCAAGTCCTAATAAACTAGGGGGGGTTATTGCTTTATTAATGTATATTCTAATTTTAATTATGATATCATTCTTTCATGAAAGAAAATTTCGGGGTCTAAAACTTTACCCTATTAATCAAGTTTCGTTCTGAACCGTAGTTGGTACTGTAATCCTACTAATTTGAATTGGGGCCTAACCGGTGGAAGAATCTTATATTCTAATGGGGCAAACTCTAACAACTCTTTACTTTTGTTACTTTATTTCTACTCCTCTTCTCCTCAAACTATGAGATAAATTAGTAAATAAGACTATATTGAAACGTTGATTATTTTCGACAAATCATAAGGAAACTGGGACACAATATTTAATTTTTGGGGCTTGAGTAAGAATAGTAAGAACAGCATTAAGTCTACTTATTCGAGCAGGATTGGGCTAACCCGGTACTCTAATTGGAGATGACCAAATTTATAGTCTAATTGGTACTGTTGATGCTTTTATTATAATTTTTTGTATAGTTATATCTATCTTGGTTGGGAGACTTGGAAGTTGATTAGTACTATTTATATTTGGAGCCCCTGATATAGCTATCCCTTGGCTAAATAATATAAGATTTTAATTACTACCGCCCTCCTTAACTCTACTACTAACAGGTGGTACAGTAGAAAGATAGGCCGGAATAGGATGAACTGCATACCCCCTTCTTTCTGGCGATGTTGTTCACGCTGGAGCCTCTGTAGGTCTAGATATCTTTTCACTACATCTAGCCGGCATTTCCTCAATGTTAGGGGCAGTAAATTTTATTACAACTATTATTAATAAACGAGCTCAAGGTGTAACACTAGACCAAATACCTTTATTCGAGTGAGTTGTAGGGCTTACTATTATACTTCTACTACTATCTTTTCCCGTTCTAGCAAGGGCGATTGCTATACTATTAACTGATCGAGATTTAAATACTTCTCTCTTTAACCCCGCTGGAGGGGGAGAGCCTATTTTATATTAATATTTTTTTTGACTCTTTGGTCACCCTGAAGAACACATTTCCATTTTATCAGGATTTGGAATAATTTCCAATATTATTAGCTAAGAAAGAGAAAAGAGGGAAACTTTCATAACTTTAGGGATAATTCATGCTATACTAGCGATTGGGGTCCTAGGTTGTGTTATCCGGGCGCACCATATGTATACTCTAGGTATCGACGTAGAAGTTCGAGCTTATTTTACTGCAGCAACTATAATTATTTCTGTTCCCACAGGGATTAAAATTTTCAGCTGGTTAGGAACTATCCATGGAGCACCATTTACTTTCATATTTTCTTTATTATGAGCTTTATGGTTTGCATTCTTATTTATAGGAAGAGGGTTTACAGGAGTCGGCTTTGCGAATTCAAGAATTGATATTATTCTTCATGAAAATTACTATGTTGTAGTTCATTTTTACTATTTTTTATCTATAGGGGCTGTACTTGACATCTTAGCTAGGCTTGCTCATTGATTTCCTTTATTCGCAGGAGTAACTCTAAACCTGATCTAGCCAAAGATCCACTTTTTAATTACATTTATAGGGGTAAATATAATTTTCTTTCCTCAATTTTTTTTAGGGTTATTAGGTATACCGCGTCCATATTCAGATTATCCAGTCGCTTATACTTTGTGGAATGTTGTACCGTTAGCTGGCTTATTAATTTCATTTATGGCTACACTAGTATTTATTTTTATTATTCGAGAAGCTTTTCTAAGTAAGCAACCTATTCTATTTTCGCTTAATTTAACAATATCCGGTGAATGAACTCATAACCTCCCTCCTGCGGATCATAGTTACTGGGAACCACCTTACTTTACTAATTTCAAATTGATGGCAATATGAGTTTAATGAGGGTTTCAAGACGGAGAGTCTCCTTTAATAGAACAATTAACTTTTTTTAATGGTCACACACTACTAATTGTAATTCTTATTACAACTATAGTAGGTTATTTTGTAGCTACCCTAATTTCTAATACATTTATCAATCAATATCTAATAGACGGTCGACGAATTGAAACTACTTGAACAGTCTTTCCAGTATCCATCTTAATTGCTATTGCTCTCCCTTCTTTACGACTTTTATATTTAATTGATGAAGCTCATAAACCTGCTTTAACCCTTAAAGCAGTAGGACATCAGTGATGTTGATGTTATGAATATTCTGATTTCACTAATGCTGTATTCGACTTTTGCATAATTTCTACAAAGGAACTAGATGAAGGTGCATTTCGTCGATTAGATGTAAATAATCGAATAATACAGCCTTTTAATATACATATTCGTCTTTTAGTAACTGTAGCCGATGTAGCCCACTCTTGAGCCATGCCCACGCTGGGAGTTAAGTCAGACGCTCTCCTGGGACAGTTAAATTAATTAAAATTTTTAGTTAATGGCCATGGTGTCTTCTTTGGTCAATGTTCAGTAATCTGTGGTGCTGATCATGTCTTTGTACCAAGTATTATTGAAGCTATTTTCCTAGGAAATTTTTTAAATTTAATAACATAAAAATTGGCAGAATTTGGTTGCGGTATCAAAGTATGCTTCCTGTTAATTCAATTAGATCATCCTTATCATTTAGTTGGCAAAAGCCCTTGACCTCTCCCAGGTGCTTCTAGGGTTTTAACTGTAATTAGAAGATTAGCAAAATGATTTCATGCTTTTAACATTATTCAATTATTTCTTGACATTATCACTACTATATTAGTAATGTTTCAATGATGACGAGATATCACTAGAGAAGGAACTTACCAAGGACAGCATACTACACCAGTTACCATTGATCCACGATGAGGAATAATTCTACTTACTACCTCAGAAGTCTGATTATTCGTCTCATTCTTTTGAGCCATTTTTCATAGAAGTTTAGATCAAATAATTGTTATTGGATCTTCATGGCTTCCGGCTGGTATTAAACCATTTAACCCGTTTTGAATTTCTCTATTAAATACAGCTGTTCTATTAGCCTCAGGGGTCACGATTACATGAGCCCACCATGCACTGAAAGAGAATAATTGTAGTCAAGGTAATCAAGGACTATTACTTTCTGTTGTTTTAGGAATATACTTTACTACTCAAAGAGTGTTCGAATTCAATGAAGCACCTTCTACTATTGCTGACGCAGTTTGCGGGTTCGCATTTTTTGTAGCTATAGGATTCCATGGTCCTTATGTAGTGATCGGTACTTCGTTTCTAATCGTACGCTGATTACGTTACCTGTTTCGTCATTTCTTTACAAATCACCACTTTGGATTTGAAGCTGCGGCTTGATAATGACACTTTGTAGATGTTATTTGATCATTCTTTTATATATCCATCTATTGATGAGGAGGAATGAAGTACGGTGAAGTGTCGCTTGTCATTGGTTATTTAGCTCCAATTCTTTGGGTTCTAGCTAGAGTTTCTTTTTTGACTCTATCTGGTCTAAAAGTTTTAGCCTATAGCCAACTACAAAAGGGCTCTAATCGGGTGGGATTTGCAGGATTGTTTAAACCTCTTGCTAGTGCAATTGAATTATTTATTTAGGAACGAGCTTTCCCACTCGCTTCTAATAATTTTTTTCATTATATTTCTCTTGTTCTTAGTTTGTTTCCTTTTTTGTTAGAATGGTTTCAAATTTCTATTTTGAGTGACATGGTTACTTTTGATTTAGGAATTTTATTTTTTTTTTGTTGTATAAGTATGGGGGTTTATACTCTTATAATAGGTGGTTGATTTTCAAATTCCAAGTCCTCCCTATTAGGAGGTCTACGAACAGTGGCTTAAACTATCCCTTGCGAAGTAAGCTTGGCTTTAATTTTATCATCTTTTACTTTTTTAACTTAAAGTTATAATTTATTGCGTTTTTTCAATTTTCAAGATTATATATAGTGATTTTTTTTTATTATTCTTTATTTAGCATTAATTTGATTTGTTTCTTGTTTATTTGGAACCAGTCGTACTCCTTTTGGTTTTGTTGAAGGATGATCTGAGTTAGTTTGCGAACGTTATACTGAGTATAGAGGAGGTGGGTTTGTTCCAATTATATTGTCTGAATCCGCGACAATTTTATTTATAAGAATATTATTTAGTGACTTATTTATAGGAGGGACACTTCGTACATTCTTCTTTATTTTAAAGTTTTCACTAGTTGGATTTATGTGTGTTCGGTTTCGAGGGACTTTACCTCGAATTCGTTATGATACATTAATATATTAAACTTAAAAGGGCTTTTTGCTTATTTCTTTAAATTATTTATTTTTTTTTGGGGGCCTTAGAATTGTGTTTTTTGCCGGGTAGATGAAGTGTATAATTTTAAAACTGGCTGTACGGGCTGGTTGTCTGATTACCATTTCTTCTAATGCATTTTTTTTGTTTTCTACGCTTACGTTAGGAGTCTTAGTAGTACTATCTACCAACTCTTAATTTGCTTCTTGAATTGGGTTAGAAACAAACCTTATAATCTTTATTCCTATTATATTAGAAAAAAAAAATTGGCGATCCTATGCAGAGGCCACTCTAAAATATTTTTTAGTTCAAACTTTAGCTTCTGTTATATCTTTATCGGGTGTTTTTTCAAGTTCTTTAACTCTATTTTTTTCCCTGAAGTTTGATTTTGTAATTTATTTAACACCTTTTTTATCGACTATTGGCCTATTATTTAAAATAGGGGCAGCCCCTTTTTACTTTTGAATTCCTACTGTAGTAGTGGCTTTATTTTGAAAAAATTTTTTAACTTTAATAGTTATTCAGAGAATTGACCCCCTCCTTGTCCTACTAACATTCATTTCGCATGCTTTCTCTAATATTGTTGACATAATTATTATCTTTTCAGTACTTACAGGGGCTTTAGGGGGATTAAATCAAACTTTACTTCGCTCAATAATAGCTTTCTCCTCTGTCAATTATATAGGACGAATAATAGTTACGGTAACTATCAGTAATTTTCCATAATCAGCTTTTCTTTCTATTTATCTAATTATTCTATATCCTGTAATCCCATTATTTGAGAGAATTGAGATATCTTATATTACTCAAATTAATTCAACTAACGAAGTAGATACAATAACCAAATTCGTTATTTTTCTCAGTTTTCTTTTATTAGGCGGGCTAATTCCTCCCTTATTATGATTTTTACCCAAGTGAACTATTAATGAAAAAACAATTGCTAATAAAATGTTTCTAGTTATTATAGTTTTAGTTATCACTAGCTTACTTACTTTATATTATTATCTTCGAATCTCTTTTACTGCATTTCTTTTTAATACAAACGACATACCGCGGTGGATCACAAAATCGAAAATGAGTCGAGGGTCTTTAACTAGTTTCATATTTTTTATATTAACTATTTCACTATGTGGGTTAATATTGTGACAATCTTTTCCTTGTTCGATTTTGATTTTCATAGTTGCTCCTTATTCAACATGTCACGTCATAATTCATCCTATATCATTTTCATTTTTCACTACACTAATCTTAAGTATATTAATTGTAATATTTTCCAATTCACGATTTGCTTCTTGAATCGGACTAGAGACTAATCTTCTAACGTTTATTCCTACTATCTTAAAAGAAAAAAATCAACATTTTGCCTCAGAACCTGCACTAAGCTATCTTTTAGTTAAAGCCTTAGTTTCAACTTTACTTTTGTTTGGTGTTTTATTTCCTTCCTTTTGTCCATATAAATTCTTGATCTCGATTATGGATAACTGATTCACATCGTCTATATTTACTATTGGCCTACTATATAAAAAAGGTGCAACCCCCTTTCACTTATGAATTCCAATTGTAGCATGAGCTCTATCTTGAGTAAACTTATTGATTTTACTAACTATCCAGAAAATTGGTCTTTGATTTATGTTATTAACTTTTACCTAACTAACATACAATAATTTTGTAGAACAAGCTATCTTCTTTACACTATTCGTAGTGGCGTTTGGGGGATCAAACCTAAATTTATTACGTCCCATAATAACTTTCTCTTTTATCAATCATATAGGCTGATTACTAGTTGCTTTAACTATTAGTAATTTGATGTTACTTATATACTTTATTATTTATATCCTCATTCTGTTTACTGTGGTCTCATTATTTGAACTATTTAAAGTATTTTATATTAATCAAATTATAACAAATAATAATAATAACCTAATAACAAAATTATTAATATTTTTTAGACTTCTCTCAGTAGGCGGACTCATCCCTTCCCTTCTAGGGTTTTCACCTAATTAAATTATTATTGAGAAGATTTTTGGACGTAAAATATTTACCATAGCAATAATTATAATTATTACATCTTGAATCTCTTTATATTATTATCTACAAATAGCGTTTGCTGCTTTGATATTTGAAAGAAAAAATGAGCCGACTTGGACTATAAACTTAAAAGTAAAAATTGAAATATCAATTATTTTACCATTTTCCATTATGATTTTCTCATAATTTGGCTTAGTATTATTACATTTTATTTTTACTTTATTAATAATAAAGGAGCTTCTAGACTCTTTTACAGGATCAGTTATTTTTATAGTGTTTGTTGAAGTTTTTTTTGCTATAAGGATATTTTTTTCTAAACGTAAGCATCTGCTGGCTACTTTATTAAGTTTATAATTTATTATTTTGGCACTGTTTTTACTTCCCTATGATTAATTGGTTTTTTTGGGTTGCGTGTATAATTTTCCTTTATTTTTTCTGGTTATTCCAATTTGTGATGGTTCTTTAGGTATATCAACTTTAGTTTCTATCGTGCGTACTCACAGAAATGATTATTTTAATTCCTTAAATACTTCACAATGTTTGAGTAATATATTTTATACGTTAAGATTTTTGTTGTTATCGTTACTTTTGATCCCACCTTGCTTTTTATATGAATTTTAATCGTTTTATATATGAACGGTAATATAATGACTCTTAGTTTTTATAATTATTTTATGAATATCATTGAGTTTGATTACCAGTGCTCGGGATTTGAGTTTTTATGATTAGTGCCAATTCGATATCATTACCTATTTCTTAGTTATATTGCTCGTATGAATTACTTCTCTAATGATCATGAGAAGATATTTGGTTATAAGGAATCAGTATATTTCTGTAATTTCTATATCCTTGTTATTTATACTTCCTTTCCTTTTATATTTAACAGTTACAACCTCAGGTTTAATGTTCTTTTAAATTTTATTTGAAACTTCTTTGATTTCTACTTTTATTTTAATTTTAGATTGAGGGTTTCAACCCGAACGGGCGCAAGCTTGCTTTTATCTTTTATTTTATACTATATTTGCTTCATTGCTTTGATTAGTTGGTATTTTTTCGATAGACTGTGAAAAGCGTACTTTAGAAATATGTTTTTTGCGTATTCGCGCTGATACTACAAATCCCTTAATATTTTTATTTTTTGTTTTAATCCTGGCGTTTTTAGTTAAAATATTCATATATTTTGGTCATTTTTGTCTACCTAAGGCTCATGTATAAGCCCTTGTCACCGGTTCTATGATTTTAACGGGGATCCTACTGAAATTAGGGGGGTATGATATAGTACGAGTTCTTTCTCTAGTTGTTAGTGAGGTTATTAATATTTTAGGTACCTTATTAGTTAGAATTAAATTGTTAGGGGGTTTATTTGCTAAATTAATTTGTTAATGTCAGACAAACGCTAAGTCTTTAATTGCTTATACTTTAGTAGCTCATATAGAGTTAGTCTTAGGAGGAATATTCACATTAAGTTCTCGGGGGTGTAAAGGCGCTTTAATTATAATAATTGCCCATGGCCTGTGTTATTCAGGTCGATTTCGTTTGGCTAATATGTCCTATGAGTGTATTGGATCTCGGATTTTTCTTTTAAGTCTAGGAGTAATCACTTTATTGCCTTTATCAACCATTTGATGATTTTTGTTTAGTGCTCATAATATGGTAGGCCCCCTCACACTAAATTTATTAAGAGAAGTTTCTTTAATTAGTTGATTTGTTAGTTGATGTGAATTGATTATGGTGCAAGTGGGGTTTATAGATTTTTTAGCAGCAGCTTATAGCCTTTATTTATATTCTTCTGCTCAACACAGAATAAGTTTTTCTGATCTTAATTCTTATTAAGTAGCTAGAGTTCTAGAGTGTTTGTTAATGTTCCTTCATATAAGACTTCTTTTAACTTTGCTGTTTTTTTTGGTCAGGTTATCATTACAATGGACTTGTTTTTACACTATAAAAAAAAAGAAGGCTACTGACCACTTAGTCACCGGGGTTATATCTATTTATTATGTTATTTCTATATTGTTGCTTTTTCTGAGAGTTGTATTCTTAAGTATATTTAGAGGGGGGAGTGTTATTATAAATGGATCAGCAGCTCTTTTAGAGTGGACATACGATCTTTTAGGTTTTAATAGAATTAGTATTTCTAAAACTCTATTATTTGAGCTAATACCTTGTTTTTTTTTAAGAATTGTCCTATTTATTGTTTTTGTTAAGGCAATCTTGTACAGAAGTGGTCACATAGTCCGAGATCTGAGTATTAATCGGTTTATTATATTAGTTAAAGGATTTGTTTTTTCAATAGTACTTTTTATTATTTGTCCATATTTTATTAAATTTCCATCAGGATGGGATGGGCTAGGTTTAGTTTCTTATTGTACGGTTATTTATTATGAAAATTCAAATTCTTCTATCGCTGGTATACTAACATCTCTGTTTAATCGTGTTGGAGACTTATGTATTTAGTTATCAATTGCTTGAAAAATTAATTAAAGGAATTAAAATTTTACTCTTTATATGTATTGAATCCTTTTATCTAATAATATTTATTTAAAAGTCATCATCTCTACTTTAATTATTCTCGCTGCCATGATTAGGGGAGCCCAGATTTCTTTGTCTGCTTGTCTATCAGCTGCCATGGCCGCTCCTATCCCAGTTTCTTAGGCTCTGGTCCACTCGTTTATTTTAGTAACTGTAGGGGATTATCTGTTAATTCGTTTTCTCCCCTTAATATTACAATTATGCGGATGAGGAGTGTTATTATCCATATCCGCCGTAACTATATTCATAGCGGGTTTGGTTGCTATTTATGAATATGATTTCAAGGACATTACTGCTTCATCTACTCTAAGACAACTAGGAGTGATAATACTCTCTCAATCTTTGGGGCTTCCTGTATTAGCTTTTATTCTTTTATTAACCCATACTCTATTTAAGGCTTTGTTGTTTATATGTGCAGGGATGGTTATTCATGGAGTAGAAGGAACATAAGATATCCGTAGTATAGGAGGATTAGCGACCGAAAACCCTTTAGCTGGATCTTGCCTAAAGATAACTAATTTAGCTCTATGTGGAATATCGTTTTTAGCTCAGTTTTATTCCAAGGATCTGATTACTGTGATATCTTCAATAAATTTTATAAATAGATTTAGTCTTATTTTATTATTCATCTTAACTGTCTTAACAGCTAATTATTCAATTCAATTAACTTTTTTTTCTATATGTAAGCCCCTTTATTTTACTTCTTTAAACTATCCTAATGATGAAGATTGTTGAACTATATTTAAACCCATAGTTGTTCTAGGTTTAATTGCTATTACGGGATGTGCCGCGCTAAGTTGATTAATTTTTAGTTACCCTACATTAATTTTTTAACCTTAATTTCTGAATAAAGCAGCTTTATTTTTTATAATTTTAGGAGTTATCGTAGGTTTAATACTATATATATCTACTTTTGGTCTTTATTTTGTATCTATATGTAATTATTTTATTATTAATTTTATTGGAATTAGGTGGTTCTTACCTTTTATATTAGGGGATAAAATTAATTTCCCTTCTTTCCTTATGAGAGAAATATTTTTAAAGAATTTAAATCAAGGCTGAACAGAACAATTAGGAGCCCAAGACGTTTATAGAATACTAATTAAAAGTCCTACATTTATTTAATAATTTCAATACAATTCATCAAAGATTTATTTATAAGTTCTTTTACCCCTAACTTCTTTTTTTTAGCTAATTTTAATATTTATCTATATTTTCATCTAAGAGCAAGGCGATATCTTCGCGTACGTTATTCGCACATTTAAAATCACATCTAACGTCATTAGTATTAATTTAACAATTGATATAACAATCGTAACAAATCTCCTCGCAACAATTTTAGTAATTATAATTTAAATACTGATCCCTCTTACTTAACCCTTATCAATAGGATTAATCTCATTCGTCCAAACTATAATAGTTTGCCCAATTCTTGGGACACTTTGTAGAAGTTCTTGATTTTCATATATTCTTTTTTTAATCTTTTTAAGGGGAATACTAGTACCATTAATTTATATTTCAAGCTTAGCATCGGATGAAATACAAATCGTTTTTAACTTTAGTATCAATATCCTCACTATAATATTTATAACAGCAATTTTTTTTATAATCGTTAGTCTAACTATTAACTTCGTAATTACAAGAGTATTAAATTACATAAAAGACCCCACTGGAGACATGTCTATGAACCATAAAATTTTAGTATGCAGTTCTATTTATAAAATACGGATAGGGAAAATAACTATTTTTCTAGTAATTTATCTGTTTCTGTCACTATTGATAGTAGTAAATATTACTAACATGGACTAAGGTACCCTTCGCCCACCAGAATGTCTATTTTATTCTCGATATACTTTTTAGAAGAAACATTTTTTATTTGAATTTAGTATTAGTAATAGTATTTTGAACTTATAGTTAATTAGTACTGTGTGGGAAAGATGAAAAGGTACGAAAACTTAATTTTATGGAAGTAGATATAGGATATCGTTCCTTGTGTAGCAGGGTACAATTAGTAAATTTTATTAATAAATTTCCAAAAAAAAACGAGCTAGAGTCTAATGATTGTGTTTGTCGCATAATTATTTTAAATAGGAGTTTAGGAGTGAAGTACTAATCAGTTTTCTTGATTTCTGGTTTTTTAAAAAATGCATTTAATTCAGCTATTTAATTTAATTTGGTTAGTGAATTTAAATAAACTAGAAGTTTAGAGGGATGAGCTTCCAGCTAATAAGATTTAAGCTTTTTAATAGTTGGAAGGTGCTTATAGGTCTAAAAGTAGTCATAAATAAAAATTATGTTATAGTTTTCATGTTTATAGTAATTACTTTCTTCTAATTTAAATTTTTTATTATAAAAAAATCTTAAACTCATTAATATTAGTAATAATGATGAGATTAGTAGAATAGCTATTGATATTTTTAAAGAAAATAAACTTCTTAAAGGAATTCGGCAAATATACTTCTCGCTTGTTTACCAAAAATATCTCTTTTTGATAAAATATAAGGTATGGCTTGCTCAATAAATTTTTAAATGGTCGCGGTATTTTGATCGTGCGAAGGTAGCATAATAATTAGTCTTTCAATTGTGAACTGGTATGAATGGCTGAACGAGCAAAAGGCTGTTTACTTTATAAATTGCGAATTTTATTTTTGAGAGAAAAGGCTTAAAGATTTTTGAGGAACGTAAAGAACCCATAAATCTTTATACTTGTAATTGGTAAATATTTGGGTGATATCTTATTATACTGACTGTTGTGTCGAGGTGATAGGAAGAAAAAAATAACACATCGCTTTTTATAATCATCTATTGATGTGTGATTGATGCTTAAACAACGATTACAAGACTAACTTTCTTTAGGGGTAGCAATGTATCCCATTTTGTGAGGTCATATTAACAGCAGGGTTTGCGACATCGATGTTAAATCAAGATTCCGTTTCGGTGTAGCAGCTTAGAAAGAAGTCTGTTCGATTTTTAAGAGGTTACGTGATCTGAGTTCAGACCGGCGTAAGTCAGGTTGGTTTCTACCCTTAAGTTAATACTTCATTTTAGTACGAAAGGACCAACTGATAAAGTTTTTTGATTAAGACTAATCTTAACTATTAAGCTTGATTCTAGCTTGTGTTTTCCTTGAATTTTAGAGCTATATTCAAGCCGTAGTTGATATTCCTATTAATTATTTGGAATCAGCTAGAGCTTATAAGATTGACTAATTGTGCCAGCCGTCATGGTTAGACGAGGGACTCAAAAAAAATAGATTGATAGAATTAAGTAAATTATTTAAAATAAATTTTTGATTTGATATTTGGGTAAAACTTTTATGTAAATCAAAAATATGTTTAAATAATTTATTGAATCTTTAGAAATAGGCTTTAAACTGGAATTAGATACTCAATTATCCTCAATTGAAGTCCTGGGTAGTAAAATTTTTGAAACCCAAAGAATTTGGCGGTATTTTATTCTTACCTGAGGAACCTGTCCCGGAATTGATAATTCACACTTAATCTTATTACTTTTATTTTCAGTTTGTATACTGCCGTTGTCGGATTATTTTTAAAAAAAATTTTTTAAATTATTTATTTTACGAATTCAGGTCAAGGTGCAGCTCATGAGGAGGAATGGTGGGTTACAACATTCTTAATTATACGGATTTTTAGTTAAAGATCGCAACGCAGGTGGACTTAGAAGTAGATTTAATAAGAAAAAAAATGTTGAAAAAAGCTCTAAGATGTGCACAGATCGCCCGTCGCTCTCTTTTAGAAGAGATAGGTTGTAACATAGTAGATGTATTAAAAGATGTACTTAGAAGGA
>12
ATGATAACAAATCTATTTCCAGTATTAGACTCCTCAACTGCTATCTTTAGTCTACGTTTAAACTGATTAAGCACATTGTTATGATTTTTATCTATACCTCTCACTTTCCAATTTATATTTCGACGGACTAACGCTTTTCTAACCCAAGTCATAAGAGTGCTACATGGAGAACTAAACATTCTTCTACGATACGGCTCAATAAGCAAATATGGAAACACTTTAATATTTATTTTTTTATTCTTCTTTATTCTATTTAATAGTCTTTTAGGATTATTCTCTTATATTTTTACTGGGGCTAATCACCTAACGATGACATTAACTCTAGCCTTACCTTTACACATAAGTTCTATACTCCACGGTTGAATTAATGACACCAAACATATAATAGTCCATTTAGTACCTCAATGGACCCCGACTGATTTGATATCGTTTATTATATGTATTGAAACTATTAGTAATATAATTCGGCCTGGAACTCTAGCTGCACGATCTGCAGCTAATGTAATTGCAGACCATCTATTTTTAATTCAACTAGGAAATCAAGGTCCACACATGACTTTTTCTATTTTAGGTCTATTAATTTTTTTTTGAATTCCACTATTGACCTTAGAGCCAATTGTTGTTGTCCTTCAATCCTACGCATTTGCTGTTCTAACAACACTATATTCTAAGGCAGTAATTGTTTCGCAGATAGCTTTTCTTAATTGAGTCATCTTTCTTATTATTTTTATTTTATTTTTTCCATTTTTTATTGCTTTTGTTTATTTTATTTCTTTTACCCCCATGGAGAACAATCTAGCTAAAGATAAATAAGAAACTATTGCTTGCACCTGTTCTTTTAATTGAAGATGAATGATGCTAACTGTACGAAAAACTCACCCTTCAACAAAAATTGTTAACAGTGTCCTAGTGGATTTATCAGTCTCCTCAAATTTCAGAATTTGATGAAATTTTGAGTTTCCACTAGGGTCATGTTTAGTAATTCAAATCATCACAGGACTGTTCTTAGCTATCCACTATTCTCCTAATGTGGGTCTAGCTTTCTCTAGACTAGTTCACAATTGTCGGGATGTCAACTATGGACGACCACCACGGACCCATCATGCTTATGGGGCATCATTCTACTTCACTTGCCTATATTTACATATAGGATGAGGAATATATTATAGATCTCATTTATTTAGCAATACTTGAGTAGCTCGAGTTGTTCTTCTATTTCTAGTAATAGTAACCTCTTTTATAGGGTATGAATTGCCTTGAGAATATATAGCCTTTTGAGGGGCTACAGTAATTAGATATCTAGCATCAGCTATTCTTTACGTATGAACTAACGCAGTTGAATGGACTTGAGGGGGATTCTCTGTAGTTAATTCCACTTTATCACGACTTTTGACTTTGTATTTTTTTTTATCCTTCATGATTGCAGTTATAATAATAATTCATCTTTTATTTTTACATCAAACAAAGTCAGATAACGCTCTAGGACTAAATAAGGATACTGACTAAACTCTCTTTTACCTTTACTTTACAATTAAGGCCGTTATAGGCTTCATAATTATACTAATAGTTCTAATCTTTCTCATCTTAATTAATCCCCATCCAGTAGGAGACCCTGATAACTTTACCCCCGATAACCCGCTAGTTACCCCAGCTACTATTCAACTAGAATGGTATTTCCTATTTGTCTATGCTATTCTTCATCCAGCCTCTTATACATTAGGGGGGGTTATTGCCTTATAATTAACAATTTTAATCCTAATAACTATACCAGTTTTTCATAGAAGAAACTTTCGAGGTCTAGCGTTCTATTCCTTTAGTCAAATCTTGTTTTGATCTTTAGTTGGTACTATGATTCTATCAACCTGAATTGGGGCACAACTAGTAGAAGAACATTATAATTTAACAGGGTAAGTTTTAACAGTTATTTACTTCTCTAACTTTATTTTTACCCCTTTTCTCCTAAAATTGTGAGATAAATTAATTAATAAGAATATATTGTGATGTTGAACTTATTTAACGAATCATAAAGATATTGGAGTACTGTATTCGATTTTCCGAACGTGAACAGGAATAGTAGGAACATCACCAAGTTTCCTTAATCGAGCAGAACTGGGACAACCAGGAAGTCTAGTTGGAGATGATCAGAGTTATAATGTTGTTGTTACAGTTCACGCTGTTATTATAATTTTTTTTATAGTTAGAACCATTTTGATTGGGGGATCTGGAAATTGATCAGTACTTTTTATATTAGGAGCCTTCGATATAGCTTTCCTTCGAGTAAACAATATAAGTTTCTGATTATTACCATCTGCACTAACCTTATCATTAGTCGATGGAACTGTATAAAGAGGTGCAGGAACAGGATGATTTGTATGACCTTCTCTATTTAGAGGCATTGTACATGCGAGAGCATCCGTAAATCTAACAATTTTTTCTCTACGTTTCGCTGGTATTTTTTCAGCTTTAGAGGCAGTAAATTTTATTTTAATTATTACTAATATGGGAACCAAAGATATAAATCTAGACCGAATACCTTTATTTGTTCGAGCAGTAGGAATTACCGCTGAGTTTATACTTTTATCTCTTCCCGTTCTAGCAGGGGCTATTACCATATTATTACGTGAACGAGACCTGAACACTTCTTCCTTTGATCCTGCTAGAGGGGGAGATCCAATTATATATCAGTATTTATTTTAATTCTTTGGTCAGCCTAAAGTTTATATTATAATTTTACCTGTATTTTATATAATTCCTCATAATATTAATTAAGAAAGTAGCAACAAAGAAGCTTTCGATACATTAAGAATAATTTATGCTATACTAACGATTGGGGTTCTAGGAGTTATTGTATGGGCCCATCATATGTTTACTGTAGGAACAAAAGTACATATTCAACCGTATTTCACTACCGCTACTATAATTACTGCCGTTCCTACAGGAATCAAAATTTTTAGTTTGATAGGAACTCTTCATGGCACATAATTTATTTTTACAACTTCTTTATTATGAGCTATTGGTTTTATGTTTCTATTTACAGTATTATGTCTAACAGGATTTGTTCTTGCTAATCTAAGGATTGATATTGTCTTTAATGACACTTACTATGTTGTTGCTCATTTCCACTATTTACTGTCTTTAGGGGCTGTATTTGCTAATATAGCAGGGTTTATTCATCGATTTCCTTTATTTACAGGTATGACATTAATCCCTATATGATTGAAACTTCATTTCCTGGTGATGTTTATTGGGATAATTTTAACATTCTTCCCTCAATACTTTTCAGAGCTAGCTGGGCTACTTCGTTGATGTTTTGATCATACAGACACTTATATATCACAAAATCTAGTTTCACCAATTGGCTTAACGATTTCATTCTTCGTTACTCTAGAGTTTATTTTTATTATTTGTGAAGCTTTTGTAACAAAACGACCAGTCTCATTCTTACTTCATTCAACGTCTTCAATTGAGTGATATCATAATCTACCCCCTGTAGACCATAGTTACACAGAATTAGCTTGACTCTCTTATTTCATATGTATAGCAATATGGTTATAATTAGGCTTCCAAGACGGAGCTTCTCTTTCAATAGAATAAACTATTTTTTTTCATGATCATGCACTACTAGTTGTAATTATAATTGCTACTATAGTAGGTTATTTTACAAATACCTTAATATGTAACACGTTTTTTAATCGATACCTATCAGATGGACAACTAATTGAAATTATTTGCACTGTCTTTTCAACATCTATTTTAATTGTTATCGCTCCTCCTTCTCTACGCCTTTTATTTCTAATAGATGAGAATGATGAATCGACATTAACTATAAAATCAGTAGGACATAAACGATGTTGAGGTTAAGAATATTCTGATTTTACCAATATTGAATTTGACTTTTTCATAATTCCCACTAACGCACTTTTTGTTGGAACATTTCGTCTACTAGATGTAGATAACCGAATAATACTACCTTTTAACACACATATCCGTCACTTAGTAACTGCAGCAGATGTTTTTCATTCTTGACCTGTCTCTTTCTTAGGTGTTAAGGGGGATGCAGTCTTGGGTCGATTAAATAAATTAATATTATCAACTAATCGCCCAGAGGTTTTTTATGGCCAATGTTCAGAAATCGGCGGGGTTAATTATAGCTTCATACCCATTGTAATCGAAATCACTGACACAAAAGATTTCTTAAATTCAGTATCAACTTATATCGCAGAATCAATTGTCCGGGCGAGTGTTTATTCAATAACAACGAAATCAAATCGCCCTGTACATTTAATCGACCAAAGTCCTTGACCTTTCCCAGGAGCCCTAGGAGCTTTAACTATAACTACTAGACTAGCCAGATGATTTCATATATTTGACATCAACCTATTTCCGATAGGCCAAATAAGTGCTACATCAGCAATAATTTAATGACGATGAGATGTCACTCGAGAAGAAGCTTTCCATTACCCTAATGCTACGGAAGTAACGTTAGGTCTACGCTGAGGAATAATTCTATTTATTGCTCCAGAAGTCTTCTTCTTTGTTTCATTCTATTGAGCATTTTTTCATAGAAGACTAACCCCTACTATTGAAATAGGTTCATCATGACCTCCCACTGAAATTCAACCACTTAATCCCTTCCAAATCCCCCGACTAAATACAGTTATTCTATTAACATTAGAAATAAACCTTACATGAGCCCATGATGGATTAATAGAAAATAATTATGCTCAAAACACACAAGGACTACTTCTTACGGTAGTTTTATGAATATATTTTACTACTCTTCAAGCATTTGAATACACTGAAACTCCTTTCGCCATCGTCTAAGTAGTTTACAGGTCTACGTTCTTCATAGCTACAGGTCTCCATAGTTTTTATGTAATTATTGGTTCAATTTTTCTACTCAATTGTCCATTACGGCGTCTCTTTCCTCACTTTTCTACAGTACACCATTTTGAATTTGAAGCAGCAACTTAATGTTGATTCTTTGTAGATGTTTTCTGATTATTCCTTTATATTTAGATTTATTGATGAGCAGGAATAATCTGCGGTTATATGTTTTTTTTAATTTTTTTTCTACTTTCAGTTATAAGTGTTTTAGTTGGAGTAGCTTTTTTGACTTCATTATAGCCAGCGGTCTTAGGTCATATTTAAACTCGAAAGGGTCCGAGTACGGTAGGGCTGGTAGGATTCCTTCAACCTTCCGTTGATGCTATTAATTTATATTCAAAGGAACAAATTATTCTTTCTATTTCTAATTATTTTCCTTATTATAGTGCTCCTGGTCTTGGTTTATTTCTCTCTTTGTTAGTTTGATTTTGAATTCCTTGTATGAGTAATTTAGTTACTTTTGATTCAAGATTTTTATTTTTTCTGTGCTGTACAAGAATAAAAGCTTATACCCTTATAGTAGTAAGTTGGTCTTCTGGTCCTAAGTATTCTTTACTAAGAGGTTTTTGAGCGGTAATTCAGATTATTTCTTATGAAGTACGATTGGCTTTGATTTTATTAACCTCTATATTTTTAACTCAAAAATATGAGTCAGTAAATTTTATTCATTGTCAAAGTTATATAGAGTGAATTTTTTTTATTAGGCTTCTGTTAGCATTGTTTTAATTTATCTCTTGTTTAACTGAGTCTGACCGCACTCCTTTTGATTTTGCTGAAAATAAATCTGAGTTAGATCTTGAATATAATATTGAGCATAGGAGGGCAGAGTTGGCTTTGATTATATGAGCTTAGTACACTATTATTTTGTTTATAAGAACATTATTTGGCGTAGTATTTTTGGGGGGGCTATTTTACTCCTCTTTAGTTATTTTTAAGTTTTTAGTCGTTGCTTTTTGTTTTATTTGAATTTGAGGCACTTTACCTTGTTTATGTTATGATGAATTAATATATCTGGCTTGAAAGTCATTCTTCCCTCTTTTTTTAAATTACTTTTGATTTCGTCCGGGTCTTGTAGTTTTATTTGTTTCCCGTTTAAATGAATATTTTATTTTTAAACTGAAGGCGCCGGCCATTTGTAGAACACTTATTAATGCTACCTCATTTTTTTTTTCTTCTACGCTAAATTTATGACCCTTAATTGTCGTATCTCTCTACTATGGATTTGGTTCGTAAATCGGACTAGAAATAAGCATACCAACCTTTATTCCTCTTATTTTTGACAAAAAGAATCAATACGTCAACAGAGAAACTTCATTACAATATTCTTTATTCCGAGCCCTAGTTTCAGTTATATTTTTATTAGGGGCATTGTTGCTATCTTTTGCTCTGTACGATTTTTTTATCTCTACTATTTTATCCTAAAATTTACCATTTATGATTATTATTGGCCTAGTATTAAGAATAGGGCTAGCCCCTTTTCACTTATAAATTCCTACAGTAGGAGAAGCCCTATCTTGAATTGCCTTTTTAGTTTTATTAACTATCCAACTAGTTGAGCCCCTAGATGTACTATTTACAATCATCTTTTTTACATCCACTAAATTGATTTACATAGCTGTCATTCTATCAACACTTGTGGGAGGATTAGAAGGATTAAATTCGACTGAAGTACAATTAATCAAAGCCTTTTTCTCTATTAACCATAAATATTGATTACTGATTGCCTTAACCATAAGTAGTTTCATACTATTGACTTATTTTCCTATTTATTTTGCTGTTTTACTTCCTATCGTACTTTTATTTCAGATAATTAGAATGTCTTATATAACTCAAACCAGCTTTACTAATAATGTGAATATTATATCAAAGTTACCAATTTTTTCTAATGTTCTTTCTTTAGGCGTACTAAACCCCCCGCTCTTAGGGTTTATACCCAAATGATTTATTATAAAAAAAAGTATTACATTATTCGTTTTTCTTGTTATCGTAGTTGTAATTATTTCCACCTTGGTTACCTTGTATTATTATGTATGGAGTGTATTCATTGCAATGATATTATATAGAAGAAATTTATACACATGAACTACAAAATCAAAAATTAAAATAGTAGTTTTAATTAATTCCATTTTTATTATATCTACTATCTCAATAAGAGTATTATTATTATTACGTTTATTTCTCTATTTATTTGTAATGTTCGGACTTATTGAGGAGCCCGATTCTATGCTAGTTATTAATCCTAGGTATATTTATTTATTTTCTATACTAATTTCAAAAGCAATAGTTGTAATATTTTCAAATTCTCGAGTTGTTTTGAGAATTGTACTAGGAATTAATATTCTAACCTATGTCCCTATCGTATTAAAAACCAAAAACCGACATTTCTGTACAGAAGCAGCAGCTAAATATTTTGTAATTCAAACCTTAGCTTGAGTCTTTCCTTTGGTAGGTGTCATATTAAACTAATTTTGCTTGGATACATTTTTCATCTCAATTCTGAGGTTTTCATACAAACTAATTGTAGTCAGTATAAGCCTGGTATTTAAAATTGGGACATCCCCTTTTCATATATGAGTTTCGAATTTAACGGATGCTGTATTTTGAGAAGGCTTTTAAATGTTATTTATTATCCAAAAAATTAATTCTCTATTTGCACTACTAACTATAACCTCTTTTACCAACGCGAGTTTAGTTTATATAACCGTAATATTTTCACCAATTGTTGGGGGCTTAGGGGAATTTAATCCAATTACAATATGTTCAATTATAGCTTTTTCTTTTATTAATCATATTGGTTGAGTGCTAATGACTTTAACTATTAGTAATTGCCTATAATCTATACCTTTTATAATTTGTGTATTCATACCATTTACTGTTGTCCTTTCATTCGTAACATTTAATATTTCTCAAATTACTTAAATACGAGCAACCAACAAGGTGGCTCTTATCACAAAGTCCTTTATTTTCTTTAGTTTAATTTCCTTAGGGGGCCTCAACCCCCCCTTCTTAGAGTTTATACCTATGTTAATCGTTATTAATGGAGCAAGCTCAAATATTATTTCTTTCATTATCACAGTTTTAGTATTTAATACTTTAGTTATGTTATATTATTATTTACTAACTTCATTTTCTACTATTATTTTGTATGAAAAAGATATATACTTAAGTGCTTCAAAATTAGATTTTAATAGGGAAACTACAATTAGTTCAGTACTTCTTGTAATTACATTCTCATTGTGAGGCCTATTGTTTTCATAATTATTTATTAATTTACTTGCGTTAACTGAACTTAATTTATTTCCTGTAATACTGGTTACTTTTTTACTTTGTTTCGTATTTTTTTTTGCTTTATTTATTTTTTTTTCTTAGCATATACATCTGCTAGTTATTCTATTAAGACTTGAGTGTATAATACTAATGCTTTTTCTTCAGCTCTGTAATTTTTTGATCTGTTTGGGTAGTTTATAAAATTTTCTGTCAGTTTTTTTGGCTTTTGCAACTTGTTAAGGAGCCTTAGGCTTATCAATATTAGTCTCTATTGTTTGCACCTATGGTAGTGATTATTTTAATTCCTTTAATACGTCACGATGTTTTTATTTGATATTGTTTATGTTAAAATTTTTATTGTTATCGTTATTTTTGATCCCCTTAAACATCTTTTATTCCTCTGGGCCATGGTACTTCTTGGTTGTAAGTTTATGACTACTAGTTATTACAATATTTCGACAAATAAATAATACTTTTATTGTCGTCGCGTGGGATTTAAGTTAGGTTAATTTAGGTTCTTGCGATAGTTTAACTTACATTTTAGTTATTTTAAACGTATGGATTTTTGTATTAATAATTATGAGAAAATATTAGATTTAAAAAAACACATATAATAATGGGATATTAATATTTTTATTATTTTTATTATTTTTATTTTTATTTCGATTATTTACAACTTCAGATTTACTTACGTTTTATATTATTGTTGAGAGTTCTTTAATTCCTACGTCGTTTTTAGTTTTTGGTTGGGGGTATTAGCGAGAGCGAGTTCCAGCTGCTTTTCATTTTCTATTTTATATTTTAGTTGTTTCATTCCCGCTATCAGTTAGTACTTTTTTAATCGATTATGTCATGGGGACTCTACTGTTAAGTTTTTGAAAAACTTGTACTTTTTCTCCACATATATTATTCTGTGTAGTCTCTGTTCTAATTTTGGTCTTTTTAGTTAAAATACCTATATATTTGTTTCATTATTGACTTCCTAAGGGTCGTGTAGAAGCCTCTACTACTGGTTCTATGATTTTAGCGGGGGCTTTACTGAAGTTGGGGAGGTATGGATTATCTCGAGTGTTACCCCTAGTTTTCAGTGTTACCATCATAATATTTGTTGCTTCAATATTCAGAATCTGATCAGTAGGGGCTGTGCTGGCCAGTTTAATGTTCTTACGACAACCTGGTATCAAGTCTTCAGTTGTTTATTATAGACTAGCTCATATATCTTTAGTTTTCATAGGGATATTAACAATAATCTTTTGAGGATGTATTGGGGCCTTTATTTTAATAATCACCCATGGGCTATGTTCTTCAGGTTTATTTTATCTAGCTAATTTCTCTTAAGAGCGGTTTGATTCCCGGAGTTTTCTACTAATTCGAGTATTGTTTAGTTCAACTCCTAGTTTAGGCTTCTGATGGTTTTTATTTGTTAATGGAAATATAGCAGCCCCTCCCTGACTGGATTTTTTAGGAGAGATTTTTTTATTTGATTTTTCACTTAGTTGAAGAGGATTGTGTAGATTTCTTTTGAGTTACATATCTCTTTTGGCAGTAGCTTATAGTCTTCATTTATATTCTTTTACTCAGCACTGAATAAGCCTCACTAATCCAAATTCTAGTTAAGAAGACAGTATTCGCGACTTTTTAATAATATATTTTCATTTAAGATTACCTTTAATTTTATTGTTTTTTAGTGCCGGTATATTATTCCTATGGTTTTACTTTTTTATATTCACCAAAGATAGAGTTATCGGGCCCTAAACTGTTAGATAAGTACCGCTTTGTAAACTTATTTCCACATTATCTATTGTTTTTAGATTTGTAACTTTAATTATATCTTGAGGGTTAATTTCAATTATAATTGAAACGGCTTTTATTTTTGAGTGAACTAATGATTTTTTATGTTTGGATAGAGTTAGTGTAGTTGTAACTTTTTTATTTGATTGAATATCTTTTTTTTTTATAAGTTTTGTTCTTTTTATTTACCCTTTTTCGGTAGTTTTGTACGGTGAACATCATATAGGTGGAGATTTGTATACCAATTGATCCATTTTATCAGTTACAATATTTGTTTTTTCAATGGTACCTCTAATAAATGGTCCTAGTTTGATCGCAATCCTTTTAGGATGGAATGGATTATGTATAGTTTCTTATTATTTGGTCATTTATTGTCAAAACAGAAAATCTTTTGGTGCTGAGATATTAACAGTTCTATCTAATCGTGTTGGGGGTGTATCTATTTTATTGGCGAATACATGTATAATTTACATATGAGATTGTAGCTTTATATTTTATATGCAGTGAAGCTTAGTTTTTAACAATACTGAAATAATGATAATTATCTCTCTTTTAATCATTTTGGCTACTATAACTAAAAGAGCACAGATCCCACTTTCCGCCTAATTACCAGCTGCAATGGCAGCTCCTACCCCTGATTCGAATGCTCTAGTCCATGTTTCTACTTTAGTGATAGCAGGGGTTTATCTATTAATTCGTTTTTCTCCCCTTAATTTAAAAATTTAAATAACGGAAGTACTTTTATTTTTATCTGCACTTACGATATTAATAACTAGGTTAGCAGCTATTTGTGAATATGATTTTAAAGGAATCAATGCTTTATTTACTTCAAGATAATTTGGTGTGATAATATTTTCTATTTCTTGGGGACTTTCTGAATTGGATTCTTTTCATTTATTATTCCACGTTCTATTTAAGGCTTTATTATTTATATGTGCAGGAGTACTTATTCATGGAGTAGGGGGCATACAAGATATTCGTAGGACACGGGGACTTGCTAGCAAACTCCCTATTACTACATCTCGATTAAAAATAACCAGTTTAGCTTCATGCGGAATACTATTTGTCGCCGGGTTTTATTCCAAGGGTTCAGTTATAGACTTAGCTTTTATAAGCTTTACAAATGAGCTTATCTTTATTTTAGGATTTGTTTCTACCGGCTTAATGGCATACTATTCATCCCGATTAATGTATTTTACTATGTGTAAGATAGCTAGTTGTAAATTATTATGGAGTTTCAGTGATAAAGATGCTTATCACATGCTTATTCTGATATTTGTTTTAGAATTTGCTAACATTGTATGAGGTGGTGTTTTTGGTTGACTGATTTTTCCTTATCTTCGCTTAATTGTTTTACTTCCATATCTAAAATTTGCTACATTATTTTTCGTTGTCGTATAAGTCTTAATAAGAATTATAATGTTTTGAATTGACTTTAATGATCATTTAATGTCTGTAATGTTTTATTTCATTGCATATTTTATTAGCAGAATATGATTTCTACCTTTAAATTCAGGGGAAAAAATAATTAAATCTCCTCTAATCTTAGGAAAAATGGTCTTTAAGAGTCTGGATCAAGGTCGGATAGAGTAATTAAGAGCACTAGGGATATATAACAAAGTCACTAAGAGGTCAACTTGTATTACAAAATTTCAAAACAATTCATTTAAGATATATTTATTACTTCTTTCAGTCGGGTGATTCACTGTTCTTATTTTCTTAATATTCATCTACATTATTACATAAGAGGATAAAGCTGAAGATACTCACGTATTGGGCATACTTTAAAACTCCGAGCAACTTATTAGTCTTAAGTCTGTGATGAAACCGATAGTGTTAATCAGTTTACTCTTAACACTTTTAGTAGTAATGACTTTTATTCTTATTTTAGTAAATCACCTCCTATTAAGAGGGTTAAATCTCTTCCTCCAGAGTATATTAATTTGCTTGTCACTGGGGACAGTATGTGCAAATTCTTGATTTCCTTACATTTTATTTTTAGTTTTTCTCAGGGGTATAGTAGTATTGTTCATTTATATGTCCAGACTAGCATTGAATGAAATACAAGTTCCATTTAACTTAAGCACAAAGATTTTTCTTTTAATATTCATTACGGCATTTTTTTTTACAACAGCATTTATTATTATTAACCTTAGAATTTTAGAAACATGAAATGACTAAGAGGAATTCAATGAAGACATAATGATAAATCATATAAATTTATTAAGTAAATGTATTTATACAACAATTATATTAGTAATGTTTATTTTTCTAGTCATTTATTTATTTTTAACTCTAATTGTATTAGTAAATATTACTAAAATTCATAAAAGAACCCTCCGTCCCCTAGAATCATGATTTTCTTTTTGTATTATTATTCAGGAAAAATATTTTTAACTTAAATTTAGTACTATTAAAGGAATTATGAATTTGTAGTTAAATAGTAATGTAAAGGAAAACGGGAATAGGATGAAAATTCAATCTTAAAGAAGAAGATATAAATAACTGTACCTTTTGTATCAGGGGATACTTATTCAAATTCATATTAAGATTTCCCGAAAAAAGTTAGCTAATTTTATGTAATTATGTTTGTTTCCTAATTCCTTTAAACAAGAAAAAGGAAGCGAAAGGTTATCCGTCTCTCTAAGTATCTCGTTTTTTAAGAAAGGAATTTATCTTGGCTGTTCTATTTCATTAGATTAATTAACTTAGTTAAAACAACGGCTTGGAGGGATGAGCTTCTAACTATTTCAATTTATATTCTATACTAGTGGAGAAATGTTTCTATGTTTAAAAGTAGCCATAAGTGGTGATTGTCTTAGAATCTACATTTTTATAACAATTAATTTTTTTTACTTTAAGTTTTTCACTAGTATAAATCTTTAAATTAATTAGGATGACTACAAATGGTGTAATTAGTATAATCATTACTGATATTTTCAATTCTATTAAGTATTCTAAAGTAACTCGGCAAACTTAATTTCTGCCTGCCTATCAAAAACATCCCCTTCTAATTTAATGAGAGGTGAAACCTGGCCATTGTATTCTTAAAGTGCCGTGGTATTACGACCGTGCTAAGGTAGCATAATCATTAGTCCCTTAATTGGGGGCTGGTATGGATGGTTGGACGAGACAAAAGCTGTCTCTATTATGAATTCTGAATTTTATTTTTAAGCGAAAAAGTTTCAATGTGTTTGAAGGACGATAAGACCCTATGGATCTTTATGTTCGCAATTGGCAAATCTGTAGGTGAAGGTCAATTAAGTTAAATATTATGTTGGGGCGACAAAAAGGAGTAAACACCTTTTCTTTTATAATAAACATCTACTATTGAAAAGTTAATCCTCAAATAAAGATTAAAAGACTAAGTTACCTTATGGATAACTGCGTAATCTTATTTGAGAGTTCATATCGACAAAAGGGTTTGCTACCTGGATGTTGGATTAAGATTTCGTTCCGGTGCAGAAGCTTAAAAAGGAGTCTTTTCGACTTTTAAATTTTTACAAGATCTAAGTTCAGACCGGCATGAGACAGGTTGGTTTGTATCCTCAGACTTATATTCCATTATAATACGAAAGGACTCAATGAAGAAGTATTTTTATAAATCATAATGTTAACAGTTATGTTTGATTCTCGCTTATTTCTTCTTATGACCTACGATCTAAATGAATTTAGTGATTAATATTATTATCGATGATTTGGAATCAGTTAAAAGTTGTAAAATCGGCTAATCGTCTCAGCTACCACGGTTATACGAGGGATTCAAATGAAATTAATTGGTGGAATTAAGTCAATATTTTAAATTGAATTTTTTCTTTGTTAACTGAGTAAAATTTTTAGTTATATTAAAGATATCTTTAGAAATTCTTTTAGATTTTAAAAATTAGATATTAAACTAGGATTAGATACCCTATTGTTCTTTATTAAAATCTTGAATAGTATAATTCCTCTTTCCCAAAGAATTTGGCGGTATATTATATTAACTAGAGGGACTTGGCCCATAATTGATAGTCTCCGATAAAGTTTATTTTTTTTGTTTTTAGCTTATAGAACCCTGTTGTTGGATCATTTTTAAAGAAGATTTTCTAAATTATTAATCTTGTGACTTAAAGTCAAGGTGCATCTGATTATGCGGAATGATGGGTTACGATAAAATTTATGATACGGATTATTAATTATATAGGGTAATGAAGATGGATTTTATAGTACACAATGTTAAGTATAATACTTTGAATAAAGCTCTGAGACATGTACGCTTCGTCCGTCGCTATATTTCAGGAGAAATAAGTCGAAACAGAGTAGGTGTTTCGGAAGGTGTGTTCGGGATGT
>13
ATGTCAACAAATCTATTTTAAGCATTCGACCCCCTTACTTTTGTTTTAGGACTACCTTAAAACTGGCTAAACTCTCTCTTTGGACTTATATTTATCCCTTACACTTTCAGATTTATACCTACACGATTTAACTTTTTATGAAATGAAATAAAATAATCTTTTCACCTAGAAATCTAGAAACCTCTAAGACAAGGTCCAATTTGCATATAAGGAAGAACATTTACAGTTATCTCTTTATTCATTTTTATCCTATTTAACAGTTTTTCAGACTTATCTCATTATATTTCTACAAGTAATAACCACTGAGCAGTTGCATTGGTTTTAGCTCTACCTCTGTGAATAAAATATATATCCTACGGTTGGATCAATGACACTTAACATATATTTACTCACTTAGTACCTCTAGGGAAACCGGCCGTCCTAATATCTTTTATAGTATGTATTGAATCTGTTAGTATTATCATTCGACCCGGTCCCCTAGCCGTACGATTAGTAGTTAACATAATTGTAGGTCATCTACTATGAACGCTTTTAGGAAACCAAGGACCTTCTATAAGTCTTCCTAATCTACCTCTATTTATATTTGCCCAAATTCTTCGATTAATCTTAGAATCAGCGGTAGATGTTATTCAATCATATATATTTGCTATTCTAACTACTCTATATTCTAGGGAAGTAAATATTCCACAAATACCACCTATAAATCGGATTTTATTTTTAATTATATTTACTGCTATTTTTTTAATATTTATCGATTCTATTTACTTTTTTTATTCTCCTACCATAAGAATTACTCTAGATAATTATAACGTAAACAATAATACTAACACCCAATCTTGAAATTGAAGATGAATGATCTTACCTCCACGAAAAACACACTACCTACTAAAAATTATAAAGCATGACCTAGTGGATTTATCAGCTTCATCATATATTTCAACTTGATGATATTCTGGATCCCTCTTAGGCCTATACTTAGTTATTTAAATTATTACAGGACTATTCCCAGCTATACACTACTCTCCCTATGTAGAGCTTGGTTCCTTTAGGGTAGCGCTCCTCTGTCGAGATATAAACTATGGGTGACTCCTACGAACTATCCACGCTAATGGGGTTTCTTGTTTCTTTATTTATGTTTACACACGCGTAGGTCGAGAAATACATTATGAATCCTATCTATTTACTCGGACTTGAACTGCAGGAGTCGTTCTTCCAGTTTTAGCAATAGCAGCCGCCTCTCTAGGGTATGTATTACTCTGAGAACAAATATCTTTCTGAGGGGCTACAGTTATTACTAATCAATTATTAGCTGGTCCTTACATGGAAACTGGCGTAGTTCAATGAGTTTGAGGGGGGCTCGCTGTGGATAATGCTACGTTAACTCAATTTTTTACTTTTCACTGTTTGCTATCTTTCATTGTTCCAGGGATACCAATAATTCATCTGCTATTTCTACATCAATCAGGGTCTAATAACTTACTAGGCGTAAATAAAAACTCTGACGAAATCCCATTTCATTCTTATTTTACAATTAAGGATTTTGTATGTTTTTTAATCACTTTAATAGTTTTAATATTCCTCACCTTACATGGTCCCAATCTATTAAAAGATCCTGACAAGTTTGCCCTTGCTAACCCTTTATTTACCCTAGCCCATATTTAACCAAGATGACACTTCTTGTTTGTTCATGTTATTCTACGTTCAATTCCAAATAAACTGTGAGAGGTTCTTGTTTTATTAATATCAATCTTAATTCTAATGATTATACCATTCTATCATTAAAGAGAGTTTTGGGGTTTGGAATTTTACCCCGTGAATCAAATTTTGCTCTGAATTATAGTTGGTGTTGTAGTTCTTTTAACTTGAATTAGCGCTTTACCAGTGGAAGGACCTTACATTCTAACAGTGCAAATTTTAACATTTATATATCTCGATTACTTTGTTTTTATCCCTATTCTTTCAAATTTCCGAGACAAATTAGTCAATAGGAGTATATTTCAACGTCGACTATATTCAATAAATCATAAGGACGTTGGAATACTATACTTAATTTTTGAGTTTTGAGCAGGTATAGTATGAGCATTACTAAGCCAACTTATTTGTGCAGAATTAGGGCAATCTCGAAGTCTAATTAGAGATGGCCAAATTTAGGATTTAATTGTTTTAGCTCATGCATTTGCTATAATTTTATTCATAGTCTTACCTATTTCAATTGGGGGATTCGGAAATTGATTAATACCCTTTATATTAGGAGCCCCTGATATAGTTTTCCTTCTACTTAAAAATATAGGATCTTGATTACTATCAGTCGCATTAACTCTACTGCTAGCATGTAGCACCGTGGAAAGTGAGCCAGGAATAGAATTAATTTCTTATCCCCCTCTATCTTGAGTTATTGTCCATGCCGGGGATCCTGTAGATCTAGCAATTTCTTCTCTACATTTAGTTGGGATTTCTCCAATTTTAGGAGCGGAAAATTTTATTACAACTATCATTCAGATACGATCTCAAGGATTAACGCTGAACCGTACACCTCTGTTTATATGAGCTGTAGGAATTACTGCCCTTCTTCCTCTTCTATCTCTCTCCGTTCTAGCAGGGGCTGTCATTGTCCTATTAACCGACCTAAATTTAAACACTTCTTCCTTTGACCCTGCTGGAGGGGAAAATCCAACTTTAGACCAACATTTATTTTTATTTTTTGGTCATCCTGAAGTACATATTTTAATTCTGCTTGGATCTAGCATAATTTCTTATATTATTAGTCAAAAAATAGGCAAGAAGGAAGCTTTCGGAACGTTAGAAATAATTTATGCTATGTTAGCTATTGGGGTCCTAGGATTTGTTGTATAGGCCCACCATATGCTTACTGTAGGAATAGACGTAGATACGCTTGCCTGTTTTACTGAAGCAACAATAGTTATTGCAGTTCTTACAGGAATTACAATTTTTAGCTGGCTTGGAACTCTTCACGGAACACCATTAATTTTCACACTTCCTATATTATGAGTTTTAGGATTTAGATTTCTATTTACAGTAGGAAGTCTTATATGGTTTGTTCTATCGAACTCAAGAATTGACATCGTTTTTCACGATACTTACTATGTTCTAGCTTATTTTCACTACGTATTATCTATAGGGGCGATATTTGCTATCTTAACAAGGTTTACTCATTGGCCTTCTTTATTTACAGGAGTTACTATAAACCCTACATGTCTAGAAGTCTCTTTTTTAGTTATAATTATAAGGATGAATTTAATTTTCTTCCTTCAACATTTTTTAAGGCTAGCTGGGATACCTCGAAAATGCTCTGATCATCAAGACGCTTATACTACATGGAATGCTATGTCATCTATTGGATCACTAATCTCGTTTGCAGTTACTTTAGTATCTCTTTTTATTATCTGAGAAGCCCTTACAGCAAAGAGACTAGTTCTACTTGCTACTAATTTAACCACCTCTATTGAATGAAATCATAACCACCCCTCTGCCGAGCATAGTTGCGAAGAATTACCTTAAATCACTAATTTCCACTTGATGGCAGCATGACTTGAACTAGTGTTTTAAGATGGAGTTTCTCCTTTAATAGAACAATTAATTTTTTCTCATGACTACGCAATACGAATTGTAATTCTAATTATAACTTTAGTGGGTCGTTTTAATTTTACCTTACTCTCTAACACATTTACTAACCGATATCTATTAGATAAACAATTAATTGAAACTATCTGAGCTGTGTTCCCAGCAGCTATTCTAATTTTTATTGCCCTCTCTTTTCTGCGACTTCTAGATTTAATTGACGAAACTCTTGATCCAACTTCAACTTTTAAAGCAATAGGGTTTCAATGGTACTAAAGGTGTGAATATTTCAATTTTAATGATATTGACTCTGATTTTTACACAATTCCAACAAATGAACTGACTCCAAACAGATTTCGTCCACTAGATGTGGACATCCAAGTAGTGATTCCTTCTAACACACAGGCTTATCTTCTATTTACTGCAGCCGATTTTTTTCACTCTGGAGTTATTCCTAGCTTAGATGTTAGGGCGGATACTGTCCCAGGCCGTTTAAATTAGTTAAGCCTATCTATTAATCGCCCAGGTGTATTTTAGGGTCAATGTTCGGAGATCTGCGGGTCACGCCATAGCCCTATACCAATTGTAGTTGAAATTATTTCCGTAAAGGATTTTTTTAATCGAGGACTATCAAAAAATCAATCGCTGAATAGGTTTATGCGGGTTATGTCGATGACAACTTAATCAAATCACCCTTTTCATCTAGATGATGAAAGACCTTAACCTATCGTAGGATCTTTAGGGGCTGTAATTTTGGTCACAGGACGAGCCAAGTGATTTCATACATTTGATACAGATCTATTTGTCTTAGGCATAATAATTGCTTTGCTCGCTATATTTCAATAGTGACGAGATGTCACTTTAGAAGGAACTTTTCAAAGACTCCATACTAAGAAAGTTACTTTTGGTATACGGTGAGGAATAATTCTATTTATTATCTCGGAAATTTTATTCTTTGCCTCATTTTTTTGAGCTTTTTTTCACAGAAGATTCGCGCCAGTAGTTGAACTATGATTAGCCTGATCTTCCACGGGTATTAAAGCTTTTAACTCTTTCCATACTCCCCTATTAAATACAGCTATTTAACTGGCCTCAGGGGTTATAGTAACATGAGCACATCATGGACTATTAGCAAATCATTATACTCAATGTGAGCAAGATCTAATATTAATAGTCATTTTAGGGATTTGTTTTACTCCCATATTAACATTTGAGTACATTGAAACCCCTTTTACTATCGCAGACGCAGTTTATGGGTTTAAATTTTTTATAGCTACAGGATTTCATGGTCTCCTTATGATGATTGGTACTATATTTCCAGTCGTTTGCTTATTACGTCATTTATTGTACCACTTTTTTCCTAGACATCACTTTGGATTTTGAACTGCAGTCTGATATAGACACTTTGTAGGTGTAGTTTGACTATTCCTCTATGTTGCAATTTATTGATGAGGCGGGAAGTATTAGAGTGATATGTTTTAAATTGTGTCTCTTCTAATCTTCGTTATAGGTATTTTAGTTGGAGTGTCTTCTTTGACTGCATTGGGGCGTAAAGTTTTAGGATATGTTTAAATTTGAAAGGGTCCTAATAAGGTAGGGTTTGGAGGTTTACTTCTACTTTTTGTAGATGCTATAAAATTACCTACAAAGGAGTAAGTTTTCTTTTTTGTATCTAATTATTTGCATTATTATGTATCTCCTGTTTATAGTTTGTTTTTTTCTTTGTTAGTCTGATTGTCAATGCCTTATTTGAGCAATGTCGTTAACTTCGATGCACGACTTTTATTTTTTTCATGTTGCATAAGAAAGGGCGTTTATACTGTTATAGCTCCAGGTTGGCTTTCTAACTCTAAATATTCATTGTTAGGAGGTTTATGAGCAGTAGCTCAAATTATATCTTATGAAATAAGAGTAGCTTTAATTTTATGATCTTCTTTTTTTTTAATTTGATGTTATGATCAAATTGAATATGTTCATATTCAAGGTAATATATTATGATTTTTTTTTATGTCTCTTGCCTTAGCATTATTTCGATTTATTACCTGTTTAGCTGAGACTAATCGTACGCCTTTTGATTTTATCGAAGCTGAATCTGAGTTAGTTTCCAGATTTAATATAGAATACAGCAGAGGCGGGTTTGCTTTAATTTTACTAGCTGAGAACGCTGGAACTGTATTTATAAGAACATTAGTTGGTGTGTTTCTTTTGGGGGGTAGAATTTCAAGTTTTTTTTTAATATTTAAATCCTTCTTTGTTGCTTTTACATTTATATGAGTTCAAGGTACTTTACCTAGATTTCGGAACGATAGACTAAAATATTTAGCTTGAGAGTGTTTTTTGCTACTTTCTCTAAATTATCTTCTATTTGTTAGGGGTATTGTACTTTATCTTTCTTCTGGCTCGATAGAACATTTTATTGTTCAACAGTTCTCATAGGTAACTTATCTCAAGCTATTTAATCTTAAATCCATCTCATTTCGTTATATACTAGTTTTAAGAATCTTGATTGTCCTATCTTCTATTTCCTGATTAGGAGAGTGAATTTGACTAGAAATCAAGACTCCACGCTTTATTCCTTTTATATTTAAGAACAAAAACAAATGTTCATGTACTAAAGTCGGACTAAAATGTTTTTTCGTTCAAGCTCTAGCTCCAGTTATATTTTTTGTGGGCGCATTATTTCCGTCTTTCTGTCTCGATAATTCTTACAACCCTATTATTAAAATTTTTTTGCCACTCATTATAACGATTATAGCCCTTCTATTAAAACTGGGGGCAGTTCTTTTTGACTTATGATTACTAAGTGTAGCAGAAGCTATATCCTGATCAACCTTTTTTATTTTATTAACTATCCAGAAAGTTAGACCCTTATCTACACCACTAACAAACATCTCATGAGCCCACACTAGCTTTATCGTTATAGCTGCTATCTTATCAGTACTTGTTTGGGGGTTGAGGGGATTTAATCAAACTTCAATACGATTAGTTATAGCTTTTTCTACTGATATTCACATCGGTTGACCCCCAACTGCTCTAATCACTAGTGAATATCTATTTTTTATTTACTTTTTTATTTATCTATTTATTTTCATTCCAGTATTCTCGAGATTCAAATAATCTGATATATTGTATATTAACCAAATGAATCTATCTGACATTTTAGATCTTATAACTAAGTTACTAATTTTTTTTTGTCTTTCTTTTTTGGGGGGATTACCTCTCCCTTTCGTAGGGTTTTTATCCAAATGGATAGTTATAAAAAAGGCTATTACATTTGTAATATTTTTCATTATCATAGCTCTAATTATCACTACATTATTTACCTTATATTATTAGGTATAGATCACATTTGCCGGACTCGTATTAGGTACACATGATGTACTGAATTGAAATAAATAAGTAAAGATTAAAGTACAAACTTCAATTAAGGCTGTGTTTTTCATACCTTCTCTCTCTTTATTGGTATTAATAGAATAACGTTGTTCTATTATTTTATTTCCAATTTTCCCATTGGTTACACGGGCTCATTCTCCTATTACACTTAATCGTTAATTTGTTCTGTATTTTTCTACGATAGTATTAGGAATGTTAATTGCATTATTTTCCCATTTTTGATTTGGTTCATAAGTTGGACGAGAAATCAATGTTCTGAGTTTTGTTCCAACTATGCTAAAAAAAAAAAATCAACAGGTTGTTACAGAAACCACAATAAAATATTTTTTGATTCAAGCCCTTGTTCCAGCTGTATTTTTAATAAGTGGTAAATTTCTTTCTTTTTATCTTGTTATTTCAGACCCAAATATCATCGACATCTTGTTTGTACCAACTACATTCCCCATTGCCTTATTATTTAATATAGGGGCTTCCTCCCTTCATAGCTGATTACTTACTGCATCTAAAGATATATCTGGTACTAACTTTTTAATTTTAAAAACTATTCAAAAAATTGGTCCCCTATTTATTATACTATCATATATCTCATTTACACAAACTAACTTTGTTTTAACAGTAATCATTTTAGCAGTACTTATAAGGGGATTAGGGGGATTTAATCAAACTATAATTCGAGTATTCATAATATTTTCCTCAGTTAGTCATATTGGATGATTACTAATTGCTTTAACTATAGGTGATTTTTTATTATTACTATATTTACTTATTTACTTATCTATTTTATTTCCTGTTGTCTATTCCTTTGAGAAATTTAAAATATCTCACATTAGTTAAATCACCTCAACTTACAATATGGATATATCAACAAAATTGCGTTTTTTTTTTAAAGTTCTTTCTTTAGGGGGACCAAATCCCCCCTTTTTAGTATATGTATCTAGGTGAATTACTCATAAATAAGCTATAGCAATTATTTCGTTTATAATCGTAATAGTTTTATTTATCACTACATTAATTACCTTATGATATTATCTACCGATTACTTTTTATGCTTTTCTATTATATCCAAGATATATATTAACATCTAATAATAAGTTTAATATTAAAATAAAAATTACAATTAATTTTATATTTTCAGTCACCTCAATCTTTTTGTTAGATTTAATATTATACCCTTCATTTTTTATTTTGATTATGTTAAAAAACATCGTATAGGTTATAATTAAATCTATTGTTTAACTACTGCTTGTTGTAGTTTGTTTTGGTTTATTAATTTTTCTTACTAAACGAAAGCATCTGCTGGTCACTTTATTTAAATTGGAAAGTTTTATCTTGATACTCTATTTTCTTCTCTGTTATTTTTTAGTTTATTTGTGTAATAAGTATTATTTTGTTATATTTTTTTTGATTTTTACCGTTTGTGAAGGAGCTTTGGGTTCATTATTTGTAGATTCTACTGTTCATAATCACGGCAGCTACTATTTTAATCCTTCAAATGCATTTTAATGTACGAGTAAAACGTTCTATGTGTAAAAGTTTTTATTATTATCGTTTTTTTTGATCCCCTTGGGCGTTTCTTTAAGAAATTGGTTCTGAGGTTTTACGAATATAATTATCTGACTTTTAGTAATAACAATTTTTTGATTAGTGGGAATTAATTTTAATTCCTGTCCCTCGGATTTGAGTTTTTTAAATCTATAGCTTCTTGATAACCTTCCTTATTTTCTGGTTATTTTAAGCGTATGAATTTCTTTTTTAATAATTATGACGAGATATTAGCTTAAAAGAAATACATATTGTTATGGTGTTCTTATACATTTATTATTATTACTTTTTGTCCTTTTATCGGTAACCTTTACTACCTAAGGTTTATTAATCTTTTATATTTTCTATGAAAGTACTTTAATTCCTACTTTTCTTTTGATTTCAGGTTGACGCTATCAGCCAAAGCGTCCTCTGGCTTCTTTTTATTATCTACTTCATACTTTAGCCACTTCTTTACCTCTGCTAGTTGGTACCTATTATATAGATAATGGCTCGGGTACATTAAAGATGTCCTACTTGCGATTTTGTACCTATTCTACAAATACTTTATGTTCTGTTTTCATAATTGTAATTCTTTCTTTTTTGGCTAAAATCCCTATTTATTTTTTTCATTTTTGACTACCTAAGGCCCTCGTAAAAACACCTATAACTGATTCAGCGGTTCTAGCGGGGATTTTATTAGAATTCGGGAGGAATAGTCTAATAAGAGTTCTACTTTTTATTCTGAGTAGTGTTATTGAATTTTGTAGTTTTATATCAATGAGAATTAGGCTTGTAGGGGGTGTATCTGCTGGCTTTATTTGTTTACGATCAGCTGATATTAAGTTTTTAATTGCTTATTCTTCTATAGTTCATATAGCATTAGTTTCAGTTGGTACAATCACAACGCATGTTTAAGTTTGGATTGGTGCATTTATTATAATAATTGCCCATGGGTTATCTTTTTCTGGTTTATTTTGTTTAGCTAATAAATCTTATGAGCGGACTGGTGCTCGAAGAATTCTATTAAATCGAGGGTTATTGACATTAATGCCTAGATTAATTCTTTGAAGATCCATACTGAGTGGTGTTAAAATAGCAGCTCATACCTCCATAAATTTATTAGAGTAAATTTTTTTATTTCGTGTATTAGTAGGTAGACTTTTATGGTTTATGCTTCTAGTGGGTCATATATCTTTTTTTGCAGCTGTTTTTAGTTTGTATTTATATTCTTCTGCTTAACACGGAGCTAGTCTTACTAATCTATATTTTTGTTGGACGCCCAAAGTTTGAGAACTTTTAGTAAAATCTTTTCATTTAAGATGACTTTTTAATCTACTAATTTCTATCGTTAATTTAATATTTTTAAACTTATTAACGCACGGTTTAAAACAAATAAAGCTTGCTGAACTTTTTATGACGAGGGTAAAATCTTTTTATAATAGTATTCCTATATTCTTTTTTATTACTAGCTTTGTAATCTTAATTATGGTTAGAGGATTAAATTTAATTATAAATGATATGGCTTTTTTTACTGAGTGAAAAATTAATGTTTTTTGGTTGAGTAGAATGAGTATTACTATAACTTCCTTAATTGATCGGATATCTTTTTTTTTTATGATGTCTGTATTTTTTATTAATTCATCTAAGGTTATTCTGTATTGACGAAGTTATATAGGTTATAGTCTACATTCTAATTGATTTATTTTAATAGTATTAATATTTGTTTTTTCAATAGTACTTCAGATTACTGGTACTAATCTGATTAGAACTCTATTAGGATGGGATGGGTTAGGATTATTTTCTTATTGTTTGGTTACTTATTATCAAACTGGGATGTCTTCTAGTACTGGTATATTCATAGCCCGGCTTAATCGTGTAGTAGACGTATGCATTCTATTGGCAGTTGCATGAATAATTAGTTTAAGGGGTTTCAATTTTATTTTTTAAATATAATGAACTTTATTATTTGGTTTGACAGAATTATAGGTAACTATGTTTATATTAATTATCCTGGCTGCTATAAATCAAACAGCCCAGATTTCTTTCCCTGCCTGATTACCAGCAGTCAAGGCAGCTTTTACCCCCGTTTCTCACGATCTAGTTCACTCATCTACTTTAGTGACTGCGGTGGTTTATCTGTTAACCCGGATTTCTCCCCTAATATTACAAAATTAAATTCGTAATTTGCTAAGGGTTTTTTATGTATTAACTATATTTATAATTGATTTTGCTGCTAATTTTGAATATGATTTAGGAAAAATTATAGCTTTATCTACATTAAGACACCTAGGAGTAAGCATTTTTTCCATATCTTTAGGATTTCCTGTATTAGTTTTTTCTCATTTATCAACACACGCACTATTTAAAGTTCTGTTATTTTTATGTGCAGGAGTATTTACTCATTATGTAGGCGGTACTCAAGATATCCGTGGTATAGAATGATCTATTAGTAGTCTCCCTTTTGCTTTATTTCGCTTAAAAGTAGCGAATTTAACTTTATGCTGAATCCTTTTACCGGCAGGCTTTTATTCGAAGGACTTAGTTATTGAAATGACTTTTTTATGTTTTATAAAGATGTTTATTTCATCCTTATTATTTATTTCTATTGTATTAACAACATTCCACCTATTTTGTATAACTTACATTTTTATATTTAACTACTCCGATCACAATTATTTCTATTATATTGGTGACGATGATTGAGACATTATAATTATCTTTACATTTGTTATAGGTCCTGTTTGTATCTTAGGAGGAATTGCATTTAGTTGACTAATTTTTCCTCACCCTACCTTGATTTTTTTGCCTATATTTATAAAAATTGCTGCTTTAATCTTTGTTATTGTAGGATTTTTAATGAACATTGTATTAATTTGACTCGCTCTCAGCTATTCTTTGACATCTGTGAAATTTTATATTCTTACATATTGTGTTGGCAGTATATGATTCTTACCGTAGTTATCAGAGTGTGGAATTACTTACTCTCTTTTATATATAAGAGAAATGGTGTGAAGGGTTTCAGACCAGGGTTGCCAAAAGAAATCAGGTGCTCGAGACAATTGTAAGAATTAATATTGAAGTTCGACTTTAATTTAAAAATTTTAAAACATTTCATTTGAGATACTTTTATTATTTATCCTTGTTAGAAAGTTATCTTATTGGAAGTTCCTAATATTCTTTTATAGATTGGGTTCTTATCACGACGCAGATGACATCCAGGTAACCTACATAGGTAAAAACACCGTACAAAACATTCGTTCCTTCTTCACAATGACAATGATGATAATATTAAAGTTAATTTCAACGATTATAGTAATAAGGACTTTTATTTTTACAATTCCAAACCACCTTGTATTAAAAGGACCAATTCTGCTCTTCTGAATTATTCTAATTTGCCCAATTTTATGAACTTTTATAACAAGCTTTTGATTCACTTACATACTATTCTTAATTCTTATGGGGGGATTAATAGTAATTTCCATCTATATTTCAATACTAGCATCAAGTGAAAAAGAAGTCTCTACTAGTTTAAGCACTTAAATTTTCCTAATAATATCTTTAGCCGTATCTCCCCTTTACCTAATTGATTTAATTTTAAGCTTTGTAGTTCAATAAATACGAAGTACCTTAACTGAACTGATTTAAGGCGTAGCAATAGAATATAGAATTATTGTAAAAAAATGAATTTATAAAAAAATTATACGAGGATTAAATATGTTTTTAGTCATTTATCTATTTTTAATTCTATTTGTAGTGGTAAAATCTACTGTAATTGATAAGGGTCTCCTACGACTTTTAAGTGGATAGTTTTATTTTTGTTATGTTACTTAAGTAACATCATTTTTAGTAAAACCTAGTACTAACAGTGGAATTTTGGATTTTTAGTTAATGAGTGCTGTAAAGGAAAGTTGAACTAAAATATAAAATTAATCTTTAGTAGGAAGATATAAATTATCGTACCTTGTGTGTCAGGGGATACTAAGTAAGTTTTATATATAAATTTGCCGTAAAAAATGAGCTAACCTTTTGCAATAGCTTTTGTGGCATAATACTTTGAAATAGGAGAATGGAAGCGAAATGTTATTCGGACTTCCTAATTTTTGGTTTCTTAAGTAAGGAATTTAATTCAGCTTTTTTATTTGATTCGGTTAATTAACTTAGATAAGGTTAGAGTTTAGAGGGAAGAGCCCATGACTATTAAAATTTATATTGTATTAAAGTAATGAGATGTTTTTACGCTTAAAAATGGCCATAAGCAATGACTATGTCATAATTTACATGTTTGTAATCAGTACTTTTTTCTATTTTAAACATTTTATTAAGATAGATTCTCAAATTTATTAAAATTAGATATAATGGTATAATTAGTAGAAGAATTATTAGAATGTTTGATGAAAATAAACTTGTTAAAGGAACTCGGTAAATTTAATTTCCGCCTGTTTATCAAAAATCTTTCCTTTTGTGTAAATAAAAGGTATGGCCTGTTCAATGAATTTTTAAAGGGCCGCGGCATTTTGACCGTGCGAAGGTAGCATCATCATTTGTCTTTTAATTGGGTGTTGGTATGAATGGCTAGACGAGAAAAAAGCTGTCTCTATTATGAATATAGAATTTTATTTTTAAGCGAAAAAGCTTAAAGAATTTTGGATAACGTTAAGACCCAATAGATCTTTATATTCGTATATGGCAAATCTTCAGATAATAGTTCATTAGTTTAAATATTACGTTGGGACGACGGGGAGAAATAAATACCTCTTCTTTTTGCAAAAATATTTATAATTGAGTATTTGATACATAGATAAGGCTTATGAGATTAAGTTACCTTACGGATATCAGCGTAATCTTTTTTGAGAGTTCATATCACTAAAAATTTTTGTAACCTTGATGTTGGATTAAGGATTTCTCTTGGTGCGGCAGTTTAGAAGGAAGTCTGTTCGACTTTTAACTTCTTACTTGATTTGAGCTCAAGTCGGCGTGAGCCAGATTGGTTTCTTTCTTCAAATTCATTTTTCTTTTTAATACGAATGGACCGATTAATAGAATTTTTAAATAAGGAATAATATTTGGCGTTAAGTTTGGGTCTGGCTTATGTTTTTTTTTCATTTAAAATTTATACTTAAGTAGTAGTTAGTTTTATTACCAATTATTTGAAGTTAGTTAGAGCCTATAATGTCGGCTAATTGTGCCAGCCGCCACGGTTATACGAGGGATTTAAATGGAATCAATTAGTCGAATGAAGTAAATAATTTCAAATAAATTTTAATTTACTTAGTTGGGTGAAATTTTCATTTGGATGGATAATATCATTAAAAAATGTTTTAGGTCTATTGAAATAAGATCTGAACTAGGATTAAATACCCTATAAGTCTTTATTAAAAGCCAGGGTAGTAGAATTCTTTAAACCTAGAGAATTTGGCGATATTCTATCCTCACTAGAGGAACATGACCCGTAATTGATAGTCCACGTTTAACCTTACTTATTTTGTTATCAATTTGTATACTGCCGTTGTTGCATTATTTTTTAAAAGAATTTTCTTAATTGTTAATTTCATAATTTCACGTCAAGGAGTAGCTTATGGAGGGAGGTGGAGGGTTACAATAAAATCGGCTAAACGGATTCTAAATAACAAATAGGTATGAAGGTGGAATTAGCTGTAAATTTATGAACGTATACCCTTTTGAAAAAAGCTCTGAGATGTGTACCTAACGCTCGTCGTTCCCTTCCAGAAGAGATAAGTCCTAATATAGATGATGTACTGTAAGGTGTATCTAGAAAGT
>14
ATGATATCAAATCTATTTTCTGTATTTGACCCCTCTACGTTTTTTTTAGGCCTACCTTTAAATTGATTGAGGCCATTCATAAGGTTAATAATTATCCCCTTCACATTTCGATCAAAATCCCACCGAACCGAAATTTTGTGAAATCGGCTCGTAGAAGCTCTACATGCAGAATTCAAAATACTTCTAGGTGATGGTCTAGATAGCATATAAGGAAGCACTTTGCTATTTATTACTTCGTTTTTACTCAGTTTATTTAATAATTTTTTAGGCTTATTTCCTCATACCTTTACTGTGACTAGTCATCTCGCAGATACATTAGCTTTAGCACTACCCCTCTGAATAAGTTTTATACTCTATGACTGAATTAATCACACATAACGTAGATTTGCCCATTTAGTGCCTCAAGGGACCCCTGCCGTTCTAATGCCTTTTATAGTTTGTAAGGAGATTGTTAGTAACATTATTCGGCCTGGTACTCCAGCTGTATGGTTAGTAGCTGATATAATTGCAAGTCATCTACTACTAACTCTATTAGGAGACCTAGGCCCTGTTGCAATTATCTCTATCTTAACTCTGCCAATATTTGCACAAATCGTACTATTAATCTTAGAATCAGCCGCAGCCGATATTTAGTCTTATGTTTTTGCTGTTCTAGCAGCTCTATATTCTAGAGAAGTAAATATTTTTCAAATTTGACTTCTTAATTGACTAATGTTATGTATTATATTTTCGTTAATCCTTTTAGTTTTTAGTACTTTTGCTGATTTTTTTTATTTTCCTCCCATTGAAATTCCTCTAGGTGATGATAAAAAAGGAACTACTACTCACTCTTGTTCTCAAGATTGTAAATGAATAATGTTAATTTTACAAAGGACCCACCTCGTATTAAAAATTCTTAATAATGCTCTAGTAGATCTACCACCCCCTTCAAAGATTCCAACTAGATAAAATTTTGGCTCTTTACTGGGGTTATGTTTAGTTTCTCAAATTGTTACAGAGTTATTCTTAGCCATATACTACGCAACTAGTATAGATTTAGAACTCTCCGGGATAGCTCGTATCTGTCGAGATGTAAATTATGGATGACTATTACGTACCCTCCACGCTAATGGGGCATTATCCTTTTTCATCTGTCTCTATTTATATGTAGGACTAAGAATGTATTATGCGTTTCATATATTTACCCATACTTGAATAGCTGGCGTCGATCTTTTGTTTTTAGGAATAGGGGCCGCTTTTATAGGGTATGTTCTACCTTGAGTTCAAATATGTTTCTGAGGAGCTACAGTAATTACTAATCTAGTTTCAGCGATTTCTTACCTAGGCGACGACGTAGTTCAATGAATTTGAGGAGGGTTTGTCGTAGATAATGCAAATTGAAGTCGTCTTTTTATTCTCCATTGTCTATTACTTTTCATTGTTGCAAGTATAACAATAATACATCTTCTATTTTTACATCAAACAGGGTCTAACAACACGTTTGGACTAGCGTGAGATAAAGAGAAAATTCCCTGTCAATCTTTCTTTACAGTCGATAACATTGTAGGTTTAGTGATTATCATAATAATTCTGACAGTTCTTACCCCTATTAATCTTTACCTACCAGGAGACCCAGATAACTTCACCCCTGCTGACCCTCTAGTTACCCTAGTTCATATTCAACCTGAACGGTATTTCCTATTTGCCAATGCCATTCTTTGATCAATTCCTAATAAACTGGGTGGCGGGAATGCTTTGGTAATATCAATTTTAATTCTGATAATTATACCATTTTTACATAAGAGAAAATATCGTTGTTTAGAGTTTTACAGTTCCAATTTAATTCTTTTCTGAGCTCTAGCTAGTACCATATTGCTACTAATTTGATTTGGGACCTAATCTGTGGAAGATCCTTACATTCTAATAGGACAAATCTCTACAGTTCTCTACTTCGGTTATTTTATTTTAAACTCTTTTATACTAAGATTATGAGACAAATTTATTAACATACCCATAATGCGACGTTAATTATATTTATTGAATTAAAATCATATTGGAACAATGTATTCAATTTTCGGGGCTTGAGCAGGGATAATAGCAACACGACTCAATATATTAATTTGCGCAGAGTTAGGACAACCTGGATGTCTCATTGGAGATAACCAAACTTATAATGTAATTGTTACTTCTCATGCATTTATTATGATTTTTTTCGTAGTTGTGCCTCTTTTAAATGGGGGATTTGGAAATTGACCAGTACCTTTTATATTAGGAGCCCCTGCTATGGCTTTCCCTCGTCTAAATAATATAGGAATTTGGTCACTACCGCCCAAATTAACTTTACTACTAATAAGTGTTGCAATAGAAAGATGGGCAGGAACAGGGTGAACTGTTCATCCTTCTCTATCGGGAGGCACTGCCTATGCTGGAGCCTTAGTAGAATTAGCTATTTTCTCTCTACATTTAACCGATTTTTCCTCAATTTTAGGAGTTACAAGGTTTATGACAACTATTGTTAGTATGCGAACTAAAAGCATAACTCTAGACCGGATAGCTTTAATTGTTTGAATTGTAGAAATTGTTGCAATACTGCTCTTATTATCTCTTCCCGTTCTAGCAGGAGCTATTATTATACTACTAACTAACTAAAATATAAATATCGCTTTCTTCGACCCGGCTGGGGGGGGAGATCCAATTTTGTATCAACATTTAGTTTGGTTCTTTGGTCACTCTGGAGTCTGCATTTTAATTCTACTTGTGTTTGGTATAATTTATTATATTACTAGTCAAGAAAGAGGTAAAAAGGAAGCTTTCGGAACACTAGGAGTAATTTATGTTATTCTAACTAGCGGGGCTCTAGGATTTGATGTTTGAGCCCACCATATGTCTACTGTAGGTATAGACGTATATATACGAGCCTATTTTATTGTAGAAAATATAATTATTGCCGTCCCTGCAAGATTCAAAATTTTTAGTTGAATCGGGACTCGTTGCGGAACACAATTTAGATTTTCACCTTCTCTATTATGAGCTTCACGATCTGTATTCCTATTTAAAGTAGAAGGCCTTACAGGAGTCGTTTTTACTAGTTCAAGCATTGATATTGTTCTACATGATCTTCACTATGTTGTCGCTCATTTTCACTATGCTTTATCCACAAGAGCTGTGATCGTTATTTTAGCAGGGTTTGCTTATTGATTTCCTTTATTTACAGGAACAACATTAAACTGTTCATGATTAAAAGCTCATTTCTTAGTTATATTTATAGGGGTAAATTTAACTTTCTTCCCCCAACATTTTTTAGGGTTATTTGGACTATCTCGTCGATATCCTGATTACCCAGATGCTTATACATCAAGAAATTTTGTTTCTTCAATTGGTTCTACAATTTCACTTGTAGCTACCTTAAGATTCATTTTTATTATTTGGGATGCTTTTGTATCAGAACGACCTATTCTATTTTCGTTATATTTAACAACAACTAACGGACCAATTCATAACCTCACCCATTCTGGACATAGTTATGCAGACTTACCTTATATTATTATTTTCGGGTGCATGGTAATATGATTTCAATTAGGACTTCAAGACAGTGCTTCTCCCGTAATAGATCTACTAATACTTTTTCATGACCACGCACTACTAATAGTAATCTTGATTACAACTTTCGTAGGATATTTTATAATCAACTTGATATCTAATAAGTTCATTAATCGCTATTTATTGGATGGACAAACAATTGAAACTATTTGAACATTGTTTTCAGCCTTTACCTTAGTTTCTATTGCACTCTCTTCTCTGCAACCTTTATATATGATTGATGAATTTCTTGAACCATCTATAACAATTAAGTCAGTAGGACATCAATGATACTGAAGTTGTGAATATTTTGATTTTTCAAATATGGAATTCGATTCTTACATGAATCTTACGGATGAACTAGAACCAAGTACATTTCACATACTAGATGTACACAATCGGATAGTATTTCCTCTTAATGGACAAGTTCGTCTGCTAGTCACGGCTACCGATGTTTTTCAGTCTTGAGCCTTTCCCGCTTTAGGAGTTAAGACGAATGCTGTCCCAAAGTGGTAAAATCAATTAAGATTAATAATTAATCGACCAGAGCTTTTTTATAGTCTATGATGAGAAATCTGGTGGTCTAACCATGGTGTTATACCAATTGTAATTAAGGCTATTCCGGCAAAAGATTTTCTAAATTAGGTATTATCTTAAATTTTAGCACTTGATGGCAGAAAAAAATTGATGGCAATGTTAACTCAATCTAATTACACCTTCCACTTAGTTGATCAAGGTCCTTGACCTCTTCTAGGAGCTATAGGCGCTTTAACTATAAATACTACCTTAGCTAGATGATTTTATACTTTCAATATAAATTTATTTTCGCGAGGCATAATAATCGCTGTACTAGTTATATTTCAATGCTGGGGAGATGTTTCTCGAGAAGGAACTTTCCAAGACCTTCATACATAGCAGGAAACTCTAGGTCTACGGTGAAGAATAATTCTATCCATTGCTTCAGGAATTTTCTGATTTGTCTCATTTTTTAGAGCTTTTTTCCATAGCAGTACATCACCAATAATTGACATAGGACCGTCATGACCACAAACAGGAATTAAACCATTTAATTCATTTCAAATTCCCCTACTGAATTCAGCAACTCTATTAGCCTCAGCAGTTACAATAATATGAGCTTACTATGGACTAGTAGAGAACAACTTTACTCGATGCCAACAGGGATTACCATTTACAGTAACCTTAGGAATATACTTTAGTGCTCTACAAGCTCTTGAATACATTGAGGGCCCTTTCACTATCGCAGACGCAGTTTACGGTTCAATATTTTTTGCAGTCACACGGTTACATGGTCTCCATGTAATTATTGGTACTACAGTTCTACTAGCTTGTTTATTACGCTATATATTTCGCCTCTTTTCTCCAGTTCACCACCTTGGATTCGAAATTGTAGCTTGATATTAACATTTCATGGATGTTGTTTGGTTATACCTTTATGTTTCAACTTATTGGTGGGGTAGGGTGTAATATTGTAATATTATTTTTTTAAGTTCTTTTTTACTTTTAGTTGTATGTGTCTTAATTGGAGTGGCCTTTTTAATCTTGTTTAAGCAAAAGTTTCTAGATTACATTCAATTACGAAAGGATCTTAGTATAGTAGTATAGGTAAGTCTTCTTCAACCTTTTGCAGACGCTTCCAAATTATTTACTAAGGAGCAAGTTCTTCCTTCTATACCTAATTATTTTCCTTATTAAATTGCTCCTGTTATTAGTCTATTTCTTTCTTTGTTAGTTTGGTTTTGGATTCCTGCCTTGTGTGATTTTATTACATTTAATTTAATGATCCCATTTTTTTTATGTTATATAAGTATAGGGATTTATACTGTTATAGCTGTAGGGCGATCTTTAAATTCTAGGTATTCTTTATTAGGTGGTCTTCGAATAGTAACTCAAATTATTTCCTATGAAGAACGTTTGGCATTAATTTTATTACCTCTTCTATTTTTAACTCAGGTTCATGGTTTAATTAATTTTGTTGATCTTTTTAAACACATAGAATGATTTTTTTTTATTATTCTTCTCTTAGCTTTCATCGGATTTGTTTCTTGTTTAGTTGAGTCTAATGGTATTCCTTTTGATTTCGCTGAAGGTGAATTTGAGTTAGGTTCAAGATATAACACGGAGTATAGATGAGCTGGGTTTACCTTAATTATATTGGCAGAATGCGCTATAATTCTATTCATAAGAATTCTATTTAGTACCATTTTTCTGGGGGGTAAGATTTACACACCTTTCTTTATTGTTAGGTTTTCATTCGTTCCTTCTATATTTGTGTGAGTTCGAGGCACGCTCCCTTGATTTCGTTATGATAAATTCATATATGTGGCTTGAAAGAGATTTTTGCTTATATCTTTAGATTATCTTTTATTTCACTGGGGTTGTAGAATTCTTTTCCTCCCTCAATCTATAGAGGGTATAATTTTGGGAATCGATACGTAGATTATTTCTTTAAGGATAGTTAACCCTACAGCTACTTTATTTTTTACTTTACTAATTTTAAAATTTGCCATGGTCCTATCTTCCAATTCTTGATTTGGGGCTCGAATTGGGCTAGTAATTAATTTTCAAGCCTTTATTCCTCTTTTATTCTTAGAAAATAAACAACAAATTAATACAGAAGCTGAAACAAAATATTTTCTAGTTCAAGCCCTAGCTTCAGTTATCCTTTTATTAGGCGTTTTAATTACGTAGTTTTATCTGTTTGTTTTTTCTCTTACTTTTATGAAGTCCCCCGCATTACACACTTTAAGTTCTTTCGGCCTACTATTTAAAATAGGAGTAGCGCCTCTTCATACATGATTTGTTAACGCAGCTGCAGCTTTAACTTGAATGAATTTTTTTATTTTACTAACTATTCAACAATTTATTCCCCTACTTATAGCATTAACTTTTGTCGCATTAACCTTGACAAAACTTATTTTCATAATAGCCATATTTTCATCACTTGTAAGAGGATTGGAAGGGCTAAATCAAACCATATTACGGTCAATTAGAGCTTTATCTTCTATCAGTCACTTGAGATGAATATTAAATGCTTTAATGATTACTAATTTTCTGTTATTAATTTATTTTCTTATTTATATTCTAATTTTATCTCTCGTAGTCTTTTTATTTAGATATCTCATTGTATCTTATGCCAATCAGATCCAATTTACTAACAATGTTGGACAAATGTTAAAATTACTTATTTTTTTTTGTATACTCTCCTCAGGCGGATTAGCCCCTCTCCTCTTAGGGCTTTTACATAATTTAATTATTATTAAAATAGCTATCGCAATTATAATATTTCCGATTATCATTGTTCTAGTTATTACTACTCTTAGCACACTATATTATTATATACGTGTCGCATTCACTATTTTTCTGATAAATTCGGGAGATATACAATAATGAATTATATTAATAAATTTTAACGTAATACTTTCAATCTAATTTGTATATTTTGTAATAACTAATTCATCCGGTGGATTAACATTATTTTATTTTCTTGTTAATTTAGTTATAATCCTCATTTTAGTTACTCGAGTCTCTTCTTTGATAATGATTAATCCTAAATTAATTTGAATTTATTCAACGCTAGTTTTAAGATCGTTTATTGTCCTATCTTCTCATTCATGATGCAGTTTTTGAATTGGACTAGAACTTAACTTTTTATCCTTTATTCCATTTGTATTAAGGAAAAATAATCAACGACCTACTACAGAGGCCGTAATAAAAAATCTTTTAGCTTAACCCCTAATACTTGTGATATTTTTATTAAGTGTGATTTTTCATTTTTGTTAGCTTTAGAATATTTGTTCCTCAATTATAGAGAGTATCTTCTGTCTAATTCTTATCATTTTTGGCTTACTATTTAAAAAAGGGGCCGTCCCTTTTCACATATGAATTCCAAGTGTGCTAAAAGGTATATCTTCAGAAAACCTTTTAATTTTACTGACTATACAAAAAATTGACCCTTTATTTGTATAATTAACATTTGCTCGTCTAAAATTTTCCAATTTTATTTCTATAGCCGTCCTTTTATCAGCACTTACAGGGAGATAAAGGGGATTTATTTAAAAGACAATATGATCAATAACGATCTTCCCCTCTATTAGTCATATCGGCTGGTTACAAATTGTTCCAACTATTGGTAATTATTTATGATTTATATATTTCCTATTTTATTTTACTATACTATCTGCTGTGTTCTATTTATTCGAAAAATCTAAAATAGTTCATCTAATTCAAATTAAATCAACCAATAACGTGACTCTTACAATTAATTTACCCTTATTTTTTAGTCTATTTTCTTTAAGCGGACCAATCCCCCCCTTTTTAGCATTTTTACTTAAGTGAATTATTATCAAGAATGCTATTGCAATTATATCTTTTTTTATACTCATAGTTCTAGTTATTTCTACCTTAGTTACTTTATAATGCTATCTACGAATTGTATTTACTAAGTTTCTTTTACATTCAAGTGATTCAAATAAATTTACCACATGCTTAAAAATTTAAATGGAATTATCAGTTACATCCACATTCATTATATTATCAAACTCATTATAAGGTTTAATATTATTTAATCCTGTTCCTATTTTGATTATGTTAAATAATATAATAGAGATTTTAATAATATTAATTACTTTTTTTGTATTTGTCGTAATTAAATCAGATTTACGAATTCTTATTTAATAACGTGAAAATTTGTTAATTGTTTTATTAAGATTAGAATTTACTTTACTAATCCTTTTGTTTCTTTTCTGTTATTTATTGGTTAGTTTCAGTTATGAACTTTACTCTATATTATTCCTTCTAACTTTTACATTTTGTGAAGTAACTTTAAGTTTAGCAATCTTAGTTTCTTTTGTTCGGTCTTACGGTAGGGATTACTTCAATTCTTTAAATGCATTTCAGTTTTACAGTAAGACTTTCTTCATGCTAAATTTTTTTTTATTAATGTTATTTTTGACCCTCTTTTGCCTTTTTCTTAAAGATTGGCATTGATATTTGGTGATCGTTACTTTATGAGTTTTAGTTTTATCAATTTTTTGATTATTACCGTAAACGATTATTATCTTCTCTCGTGATTTAAGTTATTTCAATTTTTCCAGATGTGATATGATGTCTTATTCCTTTGTTTCTTTGAGCGTAATAATTGTTGTTTTAATAATTGTAAGAAAATATTCAATTTTAAGGAATATCTATTATGTCAGGATTTTTATAATTTCATTATTGTTTCTTTTTATCTTTTTATTTGCAACATTTACCATCGCAAGTTTGTTATCGTTTTATTTCTTTTTTGAAGGTTGTTTAATTGCGACATTTTTGCTAATTTTAGATTGGGGGTACCACCTTGAACGGGTTCAAGCATGTTTTTATTTTTTATTTTATATTCTGGTGGCCTCGCTGCATTTATCAGTAAGGACTCTATTAATAGACCAGGAACAGGGTACGTTTGATATATCTATTTTGCGATGGTATTCTCATTTTATAAACACTTTATTGTTTTTTTTTTTAGCGCAAATTGTGGCTTTTTTAGTTAGGATGTCTATTTATTTGGTTTATTTTTGACCACCTAAGGCTAATGCAGAAGACCCCGTACCGGATTCTGTGATTCTAGCGTGGGTTTTTCTGTAATTAGAGGGGTATGGTTTCTTGCGTGTTCTATCTCTAATTGTCAGTGATGTCATTAAAATATTTGATTTTTTATTGATTAGTATTAGAGTAGTAGGGAATGTAATTGCTAGTTTTATTTGTATATGATCGATTGATGTTAAGTCTTTAATTGCTAACTCTTCTGTAGTTCATATAGGGTTAGTTTTGGTTGAGGTCTTAAAGGTGAATTATTAAGGTTATAAAGGAGCTTTAATTACAATAATTGCCCATAGGTTATGTTCTTCAGATTTGTTTTGTTGGGCTAATATATCTCACGGACTGATAAGTGCTCGTAGTCTTCTAATAACTCGAGAATTATTCAGTTTACTACCTTGACTACTTATATGATGACTTTTAGTTAGTGCTGGTAATATAGCAGCTACTCCCTGACTAAATTGATTAGGCGAATTTTATCTATTAAGTAGATTAATAAGCTGATGAAGATTGCCTATGTTTCTATTGGGACATGTTTCTTTTTTGGCGGCTGCCTATAGTCCATATTTGTATTCTTTTTCTCAACACAGGACTTCTTTTTTTGATCTAATTGATCGTTATGAAGGCAGAGTACGAGAGGTTCTATTAATGTTTTCGCGTTCATGATTACCTTTTATTATACTAATTCCTAGTGCTAAAATAACATTAGTAGGATTACGTTTTACTGTCCTATAGATATATATATTTGTAGATATATTGATGGGTTTGGTTATATCAATTTATTATATTATTTTTACCGTGATTTTTTTTCTAAGCCTTGTAACTTTGGTTACGTTGTTTGGATTCATTTTTTTCTTAAGTGAAGCTACTATTTTTCTTGAGTCAAAAATTAATATTTTAGGTTTTAATAGAATTAATATTCTAGGAAATCTTCTATTTGATTGAATATCCTTTTTACTTATATGTCTTGTTCTTTTTATTATGTCTCTGATAGTTTTTTTTTACAGTGCAGAGCATATAATTGATGATCTGTATCTCAATCGATTTATTTTATTAGTTTAAGCATTTGTTTTTTCTATCGTTTTTCCAATTATTCCTCCTACTATGACTGAAATGCTATTATGATGGGATGGGTTAGGATTAGTTTCTTAATATCCGGTTTTTTATTATCAAAATGTAAAATCTCTAGGTGCCGGTATACTCACGGTTTTTTTTAATCGTGTTGGAGATGTACTCCTTTTATTGACAATTGGACGAATATCATAGTTAGGACGTTTAAATTTTATATTCTTTATTCAGTGAAGTTTTCTACAGAGTTATATTGAAATTAGGTTACTTATCTCTATTTTTACTATTTTAGCTGCTATAACTGAGAGAGCAAAAATTCCTTTTTCTGCCCGATTACAAGCTGCCACGGCAGCTTCTACCTCAGTTTCTTGCGCGTTAGTTCATTCATCTATTTGAGTGACTACAGGACTTTGCCTGTTATTTCGCTTTTCTCTCTTATTATTAGAGAATTAAGTATACAATATATTACTATTTTTACCTGCTTTAACTATATTTATAGCAGATTTAGCTGCTAATTATGAATATGATTTAAAAAAGATTATTGCTTTATCTACTTTAAGACAGTTGGGGGTGATCATATTTTCTTTATCTTTGGGTCCTTTCATACTAGTTCCTCTTCATATATTAACCCATGCTTTATTTAAGGCTCTCTTGTTTCTTTGTGCAGGGGTGGTTATTTATGGTGTAGGTAGAATGTAGGATATTCGTGGTATAAGAGGATATTTAAATAAAATCCCATTTACTGGGGCTTGTTTAGATATAGTTAATTTAGCTATGAGTGGATTACCGTTCTTAGCTAGCTTTTACCCTATGGATCTAATTATCGAAACACCTTAGATAGATTATATAAATGTCTTTACTTTGTTTCTATTATTTATTTCGACAGTCTTAACATCTGGTTACTCATTTCGTTTAACTTATTTTTCTATGCGTAGTTTGCTTAGTGGTAGTACAACAAATTATTTTCATGATGAGGATTGTTATAATATGGCTATTCCTATATTTGCTCAGTGATTAATTGCAATTACAGGAGGGGCTGTGTTAAGTTAACTCATTTTTCCTAACCTTAGCTGAACTATCCTACCTGTATTCTTAAAAATAGCTATATTATTTTTTATTGTTGTTTGCGTCTTAATTGATGGTTTACTGAAGTAATTTATTGTCAGTTGTCATTTGATATCTGTGTGGTTTTATTTTATTACTAATCTTGTTAGTAGTATATGACTTTTACTATTCCTAACAGGATATAAAATTATTTAGTCTCCCTTAGATATAGGAAAGGTCACCTTTAATATTTTAGATCAGGGTTAGATAGAATAATTAGGCGTTGAAGGGATTTACGATACTTTTATGTAGAATTCTAGTTTTATTCAATATTTTCAAAACGATTCATTTAAAATTTTTTTTTTATTTTTTCTAGCACTAATTACATTCTTTTTAGTAATTTTAGTACTCATCTATTTGTTCATTTTAGAGCATCATGCTGTCGTCATCATTATAATCGGCGTTTTCCCATCCACTAGTAAAAGCATGAGTTTTAACCTGACATATAAAAATATTATAGTAATGGGATTATTATTAACTATTTTACTACTATTCATTGTTGTTTTCATATTTCTAAATCGTCCCTTGTAAATAAGCCTAATTCTTATTGTTCAAACTATGATAGTTTAGCTGTTCTTTGGGACACTAGACATAATTTCTTGAGTCTCTTGTACTCTAATCTTAGTTTTCTTAGGGGCGTTACTAGTAATATTTATTTATGTTTCCAGACTTGCATCAAATGAAATGCAGTTTTCTTTTAATCCAATAACCAAAACCTCCCTTGCACTACTACTAAAAGCGTTTTTTTTTTGAATTGTGTTTCTCTTTTTCAACCCCTTATTTAAAATAATAAAAAATAACCTAGTTATACCCTTTGGAGATATAACCGAAAAACATAAAATTAGAGAAAATAAATGTATTTAGAAAATAATTATTTAACAAATAACTATATTTCTGGTAATTAACCTATTTCTAACTGTAATTGTTGTAGTAAATATTACTAAAATTAGTAATGCCCACTTACGGTTTCCAAGAGAATAATTTTAGTTTCGTCATGTTTTTAAGGTAAGATATTTTTAATTTAGATTTAGTATTATTAACGAAATTTTAAACTCAAAGTTTAAAAGTACTGTAAAGGAAATTCAAAAGCGATTGAAAATTCAATTTTAAAGAAGTAGGTATAAGTTATCGAACTTTGTATTTTAGGGAATTCTCAATAACTTTTAAATATAGATTCCCTGAAAGAGAAATGCAGAAGTTTTGTAACAGTTACGGTGTCAAGAATAGCTTGAATATAAGATTAGGAGTAAAATGTTATTCGGTTTTTCTTATATCTGGTTTCCTGAGAAATGAATTCTATTTAGTTATTCAATTTAGTTTAGTTTATTAGTTTAGATAAAGTCAAAGTTTAGAGCGGTTAGCTCCTAACTATCAAAATTTATATTTTTTAATAATTGTAAAAAGTTTTTAGACTTAGAAGTGGCCCTAAACAATGATTACTTTATAATTTACATTTTTAGAGTACTTAATTGTTTATGATTTTAATTATTCACTAAGATACAATCGTAAATCAATTAAAGTTAGTAATAATGTTGTAATTTGTAGGATAATTAATAATATTTTTAAAGAGAATAAGATAATAAGAGGATCTTGGTGAATATATTTTCCGCTTGGTCATCAAAAACATCTCCTCTTGGATTAGTATAAGGTATAGCCTGCCCACTGAAGTTTCAAATGGCCGCGGAACTTTGACTGTACGGAAGTAGCATAATCGTTAGTCTTTTAACTGTAGGCTGCTATGAAAGGCTGGACGAGTAAGAAGTTGTCCCTATTATAAATATTGAACTCTATTTCTAGGTGAAAAAGTTTGGATATTTTTGAAGAACGATAAGACCCTATAGATCTTCATATTTGTAAACGACCAATATTTTGGTAAGAGTTAATCATTTTATATACTCCGTTAGTGCGACGGGAAGATAAAAAGGATTCTCTTTTTATGATAAACATTTATATGTAAATGATAGATCCTTAATTAGGGATTAAAAGACTAAGTTACCTTAGAGGTAACCGCGTAGTCTTCTTCGAGAGTTTATATCAACAAGAGTGTTTGCGATTTCGATGTTAGATTAAGATTTCCTTACGGCGTAGAAGCATAAAAGAAACTCTGTTCGACTTTTAAGATCTTATATGATCAGAGTTCAAACTGACGTGAGCTAGGTTGGTTTCTATCCTCAAATTTAAATTTTATTTTAGTACGAAAGGACCAGGTATTAAAATTTTTAAATGAAGAATAATATTAATTATTGAGCTTGATTCTGTCTTATGTTCTAGTTCTCTGTAATAACTATATGTAAGTAGTAGTTAGTATTATTATCAAATATTTAGAATCAGCTAAAACTCAGAAGACTGGATAGCCATGAGAGTCGCCGCGGTTAGACGAAGTATTGAAACAAAATAAATTGGGGGAATAAAGTTAATGATTCAAAAAAGAGTTTTGGACTTTTAATTAGGTGAAATTATTATTTTTATTAAAAATAACTTTGAAAAGTTTATGAGATCTTTAAAATTAGATTATAGACTATGATTAGATACCCTATTATTCTTACTTTAAAACCTGGGTAGTAAAATTCTTGAAACCTAAAGAATATGGCGGTATCTCATTCTTGTCAGAGGAACCTGTCCTTTAATCGATAATCTACGAGAGATCTTACCTATTTTGTTATCAGCTTGTATACCGCCGTTATTAGATTACTTTTAAAGAAGATTATCTAATTTCATTATTTTATGATTTCAGGTCAAGCTGCAACTTATGAAAGGAGAGGGTGGGTTACAATGAACTTTATTATACGGATTTTTTATTAAAAATTGGTATGTTGGTGGATTTGGTAGTAATATTAGTTCAGTAAATTATTTTGAAAAGAGCTCTGAAATGTATATACGACGCCCATCGCTCTCTTTTGGAAGAGATAAGTTGTAACATTGTAGATGTACCTGAAGGTGTGTTTAGAAAGC
>15
ATGGTAACAAACCTATTTTCTGTTTGTAACATCTGTCCTTCTATTTTAGGTCTGCATTTAAATTGATTGAGTTCATTTTCAGGATTTTTACTTATCCCTTTCACTTTTTGATTCATATCCGAACGAGCTAATATCTTTTATAACAAAGTCATAAAAGCTCTGCGTAGAGAACTCAAAACACTATTAAGAGATGAACCAACTAGTGTACAGGGAAGTACGTTCATATTTATTTCTTTGTCCTTCTTTATTTTGTTAAATAACTTTTTAGATTTATTTTTTTATGTGTTAACTAGTACTGGCCATCTTGCATTAAATTTAACTCTAGCCCTACCACTATGAATAAGATTTGTATTTTACGGTTGAATCAATCATGCTAAACATATATTTACCCATTTAGTACCTCCAGGGACCGCTGCTGTTCTAATACCTTTTATGGGTTGACTTGAAACTACTTGTAATGTCAATCAGCGTGAGACTCTAGCTGCTTGACTAGCAGTTTATACAATTGTAGGCCATTTACAACCAACTCTATTAGGAAATCAAGGCCCCACAATAGCTGTTTCCCTTCTATCTCTATTGATATTAACTCCAATTCTGTTATCAACTTCAGAACCAGCCGTAGCGATTATTCAATCCTATATATTTACAGTACTAATAAACCTATACTCTAGAAAAGTAGAATTCCCACAAACGGCACCTCTAAATTGAATAACTCTATTTATTGTATTTACTGTAATTTTTTCAAACTTTATAACTCTTATTTATTTCCTCTACTTTCTTTCCATAGAGACTTCTCTAAAGGAAAACGCAAGGATATATACTACTAACTCCTCTCCATTGATTTGAAAATGACTGATATTAACTCTTTGAAAAGTTCACCCTCTAATAAAAATTATTAATAACGCTCTAGTGGATCTACTAGTCACTCCGAATTTAAGAGTTTGATGAAACTTTGTCTCCTTTTTAGGATTATTTTTAGTAATTCATTTTGTACCAGGAATGTTTTTAGCTATGCACTACACTCCTCGTGCAGATTTAGCTTTTTCTGGAGTAGTCCATATGCGTCAAGACATTAACTATGGATGACCACTACGAACCCTCCATGCTAATGGGGGATCCTTTGTCTTTGTCTGCCTTTATGTTCATGTAGGACGGGGAGTATTTTATGGCTCCTGTCTATTTGTACAGAATTGGTCAGTCGATGTCGTTTTCTTACTTTTAATAATAAGAACCGCTTTTATAGGGTATGTTCTACCTTGAGGTCAGGTATCTTTCTGAGGAGCTACAGAGATTACTAATTTAGTATTGCTTATTCCCTACGTAGGAGACAACGTAGTTCAATTAATTAGAGGGGGACTTGCTGTAGATAATGCAACTATAGCACGATTTTTTGTTTTTCATTTTCTGCTTCTTTTTATTGTTGTAGCTATAACAATGGTTCATCTTGTATTTCTCAACCAAACAGGGCTCAATATCCCCTTAGGACCAAATAGTGATGTTGACAAAATCCCCTTTTACCCTTGTTTTAAAATTAAGGATATAGTAGGATTACTAATTATAATGATAGCTCTTACAGTTCTTACCCTAATTAATCCCTAGTTATTAGGAGACCTTGATAACTTTGCCCCTGTTAACCCCATAGTCACCCCAGTTCATATTCAACCCGAATGATACCTATTATTTGCTTATGCCATTCTTCGGTCAATTTCTAATAAGCTTGGAGGAGTTACTGTTCTAGTAATATCAATCATTATTTTAAGAATCCTACCAATTTTTCATAAGAGAGAATTTTGAGGTCTAGAATTTTATCCTATTGATTAAATTCCATTCTGAACCTTAGTCAGTATTATCATTCTATTAATTTGAATTAGGGTACGAGTAGTAAAAAAATCTTTTATCATAACCGACCAAATTCTAACGGTTATTTATTTTATCTATTTTATCTTCACTCCTTTCGTCCTAAAATCGTTGGACAAATTATTTAATAGGACAAGATTGCACCGTTGACTGTATTCAACAAATTATAAGGATATTGAGATACTATTTTTAATTTCTGGGGTCTGAGCGGGAATAGTATTAATACTACTAAGTCTACTTAATCGAGCAGAATTGGGTCAGCCAGGAATTCTAACTGGGGACGACCAAGTCTATATTGTATTCGTAACTGCCCACTCATTAATTATAATTTTTTTTATAGTTATGTCTATTTTGATTGGGGGATTAGGTAGTTGATTAGTATATCTAATAGTACAAGCGTTTAATATAACTTTACTTCGATTCAATAATATAAGATTTTGGTTATTATCGCCATCTTGAACCCTAGTATTAGCAGGTGCCGTTGTAGAAAGAGGGGCTGGATCAGGATGAACAGTTTACCTCCCTCCATCTGGAGGTATTGCTCACGCCAGAGCCTCTGTAGGTCTAACTATTTTTTCTCTTCATTTAGCAGGTATTTAATCAGTCTTTGGGGCAATTAACTTTATTACAACTGTGATAAATATGCGACCTCAAGGCATAATTCTAGACCGAATTCCTTTATTTGTGTGAGCTGGAAGAATTACTGCCGTTCTTCTACTACTATTCCTTTCTGTTCTAGCAGGGGCTATTACTATACTATTAACTGACCTAAATTTAAACGCTTTTTTTTACGACCCTGCTGGAGGGGAAGACCCAATTTTATACCAACATTTGTTCTGGTTCTTTGATCGTCCTGAAGTTTATATTTTAATTCTACCAAAATTTGAGACAATCTCCAAAATTATTAGCCAAGAAAGAGGAAAGAAGAAAGCTTTTGGAAGAGTAGGAACAGTTTATGTTATGTTAGCTATTGTGGTCCTAGGGTTTGTTGTTTGAGCCCACTATATATTTATAGTAGGTACAGATGTTGACACCCGAGCTTACTTTACCGCCGCAACTATAATTATTGCAGTTCCTACAGGAATTAAGATTTTTGGTTGACTTGGAACACTTCACGGAGCACAACATACTTTTTCTCCTTCTTTATTATGATTCCTAGGATTTGTTTTCTTACTTACAGTAGATGGGCTAACAGGAGCTGTTTCAGTAAACTCGAGAATTGATATTTATCTCCATTATACGTACTATGTTATAGCTGATTTTCACTATGTTCCTTCTATAGGGGCAGTATTTACTATTTTAGCAGGATTCGTTCACTGATTCCCTTTGTTTACAGGAGTAATTCCAAATCATAACTGACTAAAAGTTTCTTCTTTTACAATATTTACAGGAGTGAATTTAACTTCTTTCACTCACCATTTTTTAGAGTTAGCTGGGAGGTTTCGTCGATACTCTGATTATCCAGATGTATAGACATCGCGAAATGTTGTGTCTCCAGTTGGTTCAATAATTTTACTTGAAGCAACCGTGGGATTTATTTTTATTATTTGAGAAACTTTTGTGACTACACGCCAAGTCCTATTTTCACTATATTTAACATCTTCTATTGAATGAAATCGTAACCTCCCCTCTGAAGAATATAGTTACGTGGGATTACCTAACGTTCCTTATTTCAAATTGATTACGACATGAATTAAGCTAGGATTTTTAGACGAAGCTTCTTCTTTAACAAAATAATTAATTTTTTTTCACGATCACACACTACTAGTAGTGGTTTTGATTACAACTCTTGTAGGTTATTTTATAACAACCCTATTATTTGATACATTTACTAGTCAATATCTATTAGACGGTCAACTAATCGAGATTATTTGAAGAGTCTTTCTTATTTTGATCTTGATTTTTATTGCCCTCTCTTTTTTATGACCACTATATTTAATTGATGAAGTTTATAAACTAACGTTTACTATCAAGGCAGTAGGACATCAGAGATACTGAGGTTATGAATACGTTAATTATACTGACATTGATTTTGACTTCTACATAGTTCCTACAAAAGGACTAGATGAAGGCGAATTTCGTCTATTAGATGTAGACATCCGAATAGCAATACCTATTAATACAAAAATTCGTTTTCTAGTAATTGCAGCCGATGTTCTCCATTCTTGAACTATGCCCTCTTTAAGGGTTAAGGCGAACACAGTCCCAGGACAATTAAATCAATCAAGATTTTTAATCAACCGCTCAGGTCTATTTTCTGAAAAATGTTCACAAATCAGCGGGGCTAATGTTATCTTTATACCTATTATTGTTGGGGGCATTAACACGTTAGTTTTCCTAAATTGGGTAGCATTTAAAAATGGCGAATTTGAAAGCTGAAAGACAGCTATGGCTATGTTAACCCCGATAAATCACCGTTACCAACTAGTTGATCGAATCCCTTGTTCCGTTGTAGGAGCTTTTGGAGCTTTATTTTTAGCTTCGGGATTAGCTGAATGATTTCATGCTTTCAACATAAACATATTTCTAGTAGGCATAATAATTAGTATACTAGTTATGATCGAATGACGACGAAATGTTACTTGAGAAGGAACTTTCCAAGGACTTCACACTAAGCTAGTTACTTTAGGTCTTCGATGAGGAATAATTTTTTTGATTATTTAAGAAGTTTTATTCTTCGTTTCTTTCTTCTGAGCATTTTTTCATAGAAAATTATCCCCAGTTATAGAAATAGGTTGGTTTTGATCTCCTGTCGGTATTCAGCCTTTTAACCCATGTCACATTCCCTTATTAAATACAGCAATTTAACTAGCCCCAGGGGTTACAATTACATGAGCTCATCACGGATTAATGGAAAAGAACTACACTCCAGACAAGCAAGAACCAGTTTTTACTGTCGTCCTAGGAATATATTTTACCATTCTATAAACATTAGAATGTTTTGAGGCATCTTTAACCATAGCAAACACAGTTTACTTGCCTACATTTTCTGCAGTAACAGGATACCATGGATTTCATGTAATTATTGATACTACTTCTCTACTCATTTGGCTATTATGTTATATATTACATCACTTCTTTTGAGGGCATCACTGTGGATTTGAAGCAGTAGCCTGATATTGACGCTTTGTAGATGTTGTTTGATTATTTGTATATATTTCAATTTACTGATGAGGAGGAATAAGATTTTGTAAAATGGTTATTGTATTTTCTTTTTTGATTTCAATTCTATGTATCCTGGCTGGATTAGCTTTTTTATCTTTACTAAAACGTAAGGTTTTAGTTTATATTTTATTTCACAAGGGCTCTAATAAGGTAGGGTTTGTAGGGTTTCTTCAACCGTTTGAAGGTGTTATTATATTATTTACTAAGGACCAGGGTCTTTCTTCTATATTTAATTACTTACCTTATTTTATTGTCCTCGTTTTTAATTTATTTCTTTCTTTTTGAATTTGGGTTTCAGTCCCCTCTTTGAGTCTTTTGATGGCCTTTGATTTAAGAGTGCTACTTCTCTTATGTTAAATAAGAATAGTAGCTTATCCTTTTATAGTTGTAGGTTGACCTTCCAATTTTAAGTATTCTTTACTGGGACTTTTCTGAGCGGTAGCTCGAACTATTTCTTATGAAGTAAGGTTGGCTTTATTTTTATTAATCCTTGTCTTTTTGACTTAAAGTTGTGATTTATTAAATATTTGTTAATGTTGATACTACGTGACATTATTTCTATTTATTTCGCTTCCATAAGTGTTATTTTGACTTGTTTCTTGCTTGACTGGGACTAACCGTACTCCTTTTGATTTTGCAGTAGGTGAATTTGAACTAGTTTCTGGATGTCATACAGAGTACCGAGTGGGCGGGTTTGCTTTAATTATATTGGCTAAATAAGCTAGAATTCTATTAACAAGACCATTGTTTATTGTCATTTTTTTAGGTTACATAACTTATACTTCTTTATTTTTTAGTAAGCTTTTATTGGTTGTTTTTTTATTTGTCTGAGCTCGAGGAAATTTCCCACGATTGCGTTATAATAAGTTAATATATTTGGCTCGCAAGTGTTTATTGCCTATTTCTTTAAATTATTTTTTACTTTTTTGCGGTTTTATAATTTTAGTCTTTTTTCTATTGATGGACAATTTAATTTTCAATCTGATCCCGTAAACTACTTGTCTGATGATATTTAATTCTAGGTCAATCCTTTTGCTTTCTATACTCGTTTCAATAATGTTGATTGTCAGATCCTTCAATTCCTGATTCGGTGCGTGAATTGAACTGAAATTAAACATTCTAACATTTATCCTTACTATAATAAAAAAAAAAAATTGATTTTTTTCCGCAGAAGCCCCATAAGAATATTTTTTTGCTCAAGCCCGAGCTTCAGTCCTATTTTTATTAGGCGTTATACTAGCTTTCTTTGCTTTATATCTTTTTTTCACTACAATTATTTAGAATTTATACGCAGTAATTTTATTCGCTATTGGTCTACCACTAAAATTAGGGGCAGCGCCACTCCCCTTATGAATTCCATGTGTATCTGAAGCTCTAACATAAGTTAACTTTTTAATTTTACTAACTCTTCAAAAACTTGCCCCCCTCTCCGTACTACTGACTCATATTCTATTAACCCACTCCAATTTCATATATATAGTTGTCTCCTTAACTGCGATTGCAGGGGGTATACGGGGGTTTAATCAAACATCACTACGTCCAATGATAACCTTTTCTTCTATTAAACATTTAGGTTGATTACTAATTACAGTAAATATTGGTGACTTTTTATTATCATTGTATTTTCCTCTTTATATTCGTATTCTTTTTCCTGTAATCTCTATATCTAACTAGCTCAATATACCCTATATTACTTATATACGCTCAAATATTTATGTAACCATTATATCAAAAATTTTTATTTCCTTTAGCATACAATCTACAGGGGGACTCAGTCCTTTCTTTTTACGGTTTTTTACCAAGTAAATTGTTATTAAGAATCCTATGGCTATTATAGTATTTTTCATTATCACAGTTGTAGTTGTTACTACTTTACTTACTCTTCATTACCATCTATCAATGGCGTTTAGTACCTTTATCTTATGTCCAAATGATAGATCAGTATGAATTATAAAATTAAAAATTAAGGTAGTAACTACTATTATATTTCTACTCTTTAAACCACTAATCTCATTCTTTGGCGTACTATTATTGCCATTATTTATTAATTTGTTTTTAATGCTCTTATTTATTAATCGGGTCAATTCATTGATGGTCTTTAATCCTAAGTCTATTTTATTTTTTATTACACTAATGTTTAGATCCTTAGTTGCACTATCTTCTGATCCTTGATTTGATGCGTGATTTGGACGAAGACTAAATTTTTTAACCTTCATTCCTATTATATTAAAAAAAAATAATCAAAAATCTTGCACGAAAGCCTGACTAAAATATTTTTTAGTTCAAGCCCTAGTTTCAGTTATATTTTTAATAGGAGTTGTTTTTCTTTCATCTTCTCCTTATACTTGTATAAACTTAATTATTGAATCCTCCCACATAACAAGTATAACTACTATTGCCCTGCTAGTCAAACTAGGGGTAGCCCCTTTTCATCGTTGAATCCCAACTGTAGCAGAAGCATTATCATGAAATAACTTTTTTATTTTAATACTTATCTAAAAAGTGGATCCTCCATTTGAACTATTAGCGTTTATATCTTTAACCCTATCTTATTTTATTTATAAAGTTGTCTTCTTACCATTGCTTGTAGGGGGGTTAAGATGATTAACTAAGACCAAATTACGATCATTCATAGCTTTTTTTTCGATCGGTCGTATTGGGTTATTACTCATTACTTCACCTATAGGTCATTCACTATTATTTATTTATTTTGGTATTTATATTTTTACTTTATTCCCTGCAGTCTCGTTATTCGATAAGTCTAAAATATGTTTTATTACTCCAATCCTTCTAAGTAATAATCTTGCCCCTAAAACTAAATTACCTATTTTTTTTAATTTTCTTTCTTTAGTGGGGTAAACCTTCCCTTTCTTAGAGTTTTTGCCAAAGTAAATTATTATCCAAAGTACAATTGCAATTATAATATATCATATTATCACAGTCAAAGCTATTATTACTTTAATCACCTTATTTTATTACCTACGAGTCACATTTTCTATTATTGTAATAAATCAAAGGGATATACAAACGTGAACAACATAATTAAGCTTTAAATTAGAAATTTTAATTATACCTGCATCCATTATATGTTCTATCTCATTGAGAGGATTAATATTATTCTGATTTTTGTATAACACATTCAAGTTAAATGATTGTCTAAAGGTTTTTCCAAAACTATTTATTTTTTTTATTTCCATTGTAATGTTGTTTGCTCTATGAATTATTGTTTCTAGACGTAAACATCCGTTGGTTACTTTACCAAGATTTGAATTTATGATATTAATATTATCCGTTTTATTCTCTTATTTATTGGTTAGTTTGCACTATAAATAAGACTTTACTTTATTTTTCCTGGTTTTTATAGTTTGTGAAGGGGTTTTAGGTTTATCATTTCCAGTACCTTTTGTTCGATGTCATGGTAGTGATAATTTTAATTATTTAAACACTTTACAATGTGCTAGACGGGATCTCTATATGTCGAAACCTTTATTACTTGCTTCATTTTTAATTCCTGTTGCCGCTTTTTTTAAGAGATGGCCTGGTTTTTTCATGATTGTCACTTTTTGACTTTTTACTGTTTGAATTTTTTTTTCATTAAGAGAAAACTATATTTTAATTTGTTGGGATCTAAATTTTTACGGTTTATTACAATTCGATATTATTACCTATTGTTTGGTTATCTTAGGCATATGAGTATTTCTCTTTATAGTTTTAAGAGGACATTAAACTTGAAAGAACACATATGTTAATAGAGTTTTTACACCTTTCTTATTGTTTCCATTTGTTTTGTTATATTTAACATATACTACCTCATAGTTATTACCATTTCACATTTTCTTTGAGTATTCCCTAATTCCTATTTCTCTTGTTATTTTAGGCTGGGGTTATCAACAAGAGCGAGTTCAAGCTTCTTTTTATATTTTATTTTGTACCTCATTGGCATCTCTACCTTTACTAGTTGGTATTTTTTTAATCGACCGTGATTAGGGTTCACCAGAATTCTATTACCTAGGTTTTTAAACTTATTCAGTAAATAGTTTACCTTTTGTGTTTTAATCTATAATTCTGGATCTTCCAGTTAAAATATCTATATATTTTGGTCATTTGTGATTATCCAAGGCTCATGTAGAAGCTTCTGTAGCTGGCTCTATAATTCTAGCGGGAGTTTTATCAAAATTAGGGGGGTATGCTTTAATACGGGTTCTTTCTTTAATGGCCAATAGTGTTGTTAAGTTATTAGATCCTTTATTTATTAGTATTAGATTAGTAGGGAGTGTAATAACCAGTTTAATCTGTCCATGCCAGGTTGATATCAAGTCTTTAATTGCTTCTCCTTCAGAGACTCACATAGCGATAGTCTTTGTAGAGCTGTTTATAACTTGCTTTTGAGGGTGAAGAGGAGTATTTATAATAATAGTTCCCCAGGGTCTATGTTCGTCAGGTTTATTTTGTTTAGTTAATAGTTTTTGGGAGAGAATAGATAATCGAAGTTTACCTTTAACTCGAGAATTAATAACTCTAATGCCTAGATTAACTGCTCGACCATTTTTTTCCAGTACTATTAAAATAGCGGCCCCTTTCTCACTAAATTTATTTAGTGAAATTATTTCATTTATTGCATTAATAACTTGATAATCGCTATTTGTGCTCCTTTTAGGTTGTCTATCTTCCTTTACAGCTTCTTATGGTCTTTATTTATATTCTGCTACCCAATACGGAACTAGACCTTCTGATATATTTGCTTGTCGAGGATTAGTAGCACGCAAATTTTTAATAACACTTCTTCGTTTAGGATTTCCTTTTAATTTACTAATCCTTTGTGATTGGTTATGATCAGTATAGTTTTGTTTTGTAAGTTCAAGAAAATTAAAGATTGTGGCATTTATGATAGTCTAGGTCGTATCGCTTTATAATATTATTGCTATATTTTTTTTTTTCATGAGATTTGCAACTTTAATTGTGTCTTGGGAGTTTGAATTGATTATAAATGATGCAGTAATTTTTTGTGAGCGAAAATTAAATTTTTTCGGTTCTGCTGAAGCTAGCATAGATAATTCCCTTCTATTTGACTGAATATCTTTTTTATGTCTAGGAATTGTACTTTTTATTAGTTGTTCTATTGTTGGTTTGTACAGAGATTATTATATAGGTTGTGGTCCGTATGCTAATCGAATCATTCTGCTAGTATCGGCGTTTGTTTTCTCTGTAGATTTTTTAATTATTAGTCCTAATTTAATTAGAATTTTATTAGGATGGGATGGCTTGCGTTTAGTATCTTGTTGTTTAGTTATTCATTACCAGGATAGAAAATATCGAACTGTTGGTATACTCACCGCATTATCTAATCGTTTTAGAGATATGTGTTTTTTATTAGCTATTGCTTGAAGAGTATACTTCTGAGATTGTAACTTCTTTCTTTGTGTATAGTGAACACTTTTATCTGGTTATAATGAAATATATATAATTATCTCTAATTTAATTATTCTGGCTATTACAACTACGAGAGTTCAGATTCCTTTTTCTGCTTGGTTTCCAGCTCCTATAAGGGCTTCAACCACTGTTTCCCCTGCTCTAGTTCATTAGTCAACTTTAGTAACCGCGGGAGTTTACTTAATAATTCGGCTTTCTCCTTTAATATTAGGAACCTCAGTCACATAATTTCTATTGTTAATTTCTGTATTAACTCTATTTATAGCTGGATTAGCTGCAATTTATGAATAAGATTTAAGATAAATTATTGCTTTGTCTACTCTAAGACAACTAGTGGTGATAATATTTTCTCTGTCTTTGTGATTCTCTGCACTAGATTCTTTTCATTTATTAACCCATGCTCTATTTAAGGCTTTGTTGTCTTTATGTGCAGGGATGGTGATTAATCGAGTAGGAGGCTCGCACAATATTCGTAGTATAGGGGGACTTTTTAATAGATTCCCTCTCACTAGAGGTTACTTCAACCTAGCTAATTTATTATTGTGTAGTATTCCGTTTTTAGTTGGCTTTTATCCTAAGGATTATATTATTGAAATAACTTTAATAAGTATTATAAACATATTTATTTATGTCCTAATATTTATCTTTACTGTCTTAACAGTTCTTTACTCATTTCGGTTAACAGATTTTTCCGTGTGTAATCTCCCTAGTTGTAGTTGATTATATGGTATCAGTAATGAAGATTGTTATTTCATACTTATCCCTATATTCGTTCTAAAATTACTTGCTATTTTAGGAGGTACTGCATTGATGTGACTCAATTTTCCTAACGCTACATTCATTATTCTACCTATATTTATAAAATTAATTGGTCTGTTTATTGTTGCGGTAGGCTTCTTAATAGGTGGTACAATATCTAGCAGTACTATCAGCTAACACTTAATATATGTGAAGTTTTCTTTTATTAAGTATTTTATTGGAGGAATATGATTTTTACCATTCTTATCAGTATAGATAATTACTAACTTCCCCCTAGATCTAGGAGTAATGTCTTTGTGTATTATAGGTCAAAGTCGGATAGCAAAATTAGGAGCTCAAGGTCTTTAAGAAACTTTGGTTTTTAGTTTAGGCTTTATTTAAAAAACTCAAAATAATTCCATAAAGGTTATTTTATTTATTTCTAATTTCCTAAGATACCCTTTTAGAACATTTTTAGTATTTATATATATTTTTTTTGTAGAGTACGTCTATCACGACGTCCGTGAAATTGGAAGTTTGCAAAACATTGACAGAAACTATATATTTAATTATATAATTTAGACACTGATAATGATATGGCTTTTTTTAACAATTGTTGTAGTAATAACTTTAATTCTATTTTTCCTAAATCATCCCCTATCAATAAGATTACCTCTTCTTTTTTAAACTATATAAATTTGCTTGTTATTAAGATCAATTAGTATTGGTCATTGATTTTTTTATTTTCTATTTTCAATTTTCCTAGGGGGATTACTAGTAGTATTTATCTATGTTTCCAAACCAGCATCAAATGAAAAATAAATCCATTTTAATTCGAGGCCTAATATTATCATTGTAAAATCACTAACAGCATTTCTTGTGATAATCATCTTCCTAGCTAACTACTTGTAATTTGAGAGAAATCGAACCATCCTAAAATTTTCCATTAGAAACATAATAATAAATTTTATAATATTACTAAGAAAATTTATTTATGAAACAAGTTCTGGAGTAATAATCTTTTTTTTAGTAATATATCCATTTTTAACTTGAATTATAATAGTTGATATTACTAATATAGATTAAAGTTCCTTCCGAACCTCAAAATAACGATTTTTTTTTTATTTTGTAAACTAAGAAAGACATTTTTCATTAAAATTGAGTATCATTAAAGAAAATTTGGATTTATAGTTAAAAAGTACTATAAAGGAAAGTTCAGATAGAATGGAAATTTAATTTTAAAGTAGAAGATCTAAATTACCGTACCTTGTGTATTTGGGCATAATACATCAATTTTTTATAAATATTTCCCAAAGCAAAAGATCCATTGTCTTGTAATTGTTTATGTGTCATAATCATGCAGATTATGATGTTAAAATCGAAAAGTTGTTTGCCTACTTTGATAACTGATTTCTTAAGAAATGAATTTAAATCAGCTTTTTTATTTAGTTTGGCTAACTAGTTTGGAAAAAGTAAAATTTTAGGGGGATGAGCTCCTAACTATTAAGATTTATATTTTTTATTGGTGGTAAAATGTTTGTAGGCTTAGAAACGGCCATAAGTAAAAATTATGTCATAGTTTACAACTTTATAATAATTCTTCTTTTCAATTCTGAATTTTTTATTGAAATACACTCTTAAATTAATTAGGATTGGAAATAATAGTATAACGAGTAGAATAATTACCAATATTTTTACAAAGAATAAATATATTAAAGGAACTCGCCAAATATCTTTATCGCCCGTTTAACAAAAACATCTCCTTTTGATAAAATTTGAGGGATAGCCTGTCCAATGATTTTTTAAATGGCCGCGGTACTTAGACCGTGCGAAGGAAGTACAATCATTAATCTTTTAATTGGAGGCTGGTATGAATGGCTAGACGAGAAAAAAACTGTCTCTATTATTAATGTTGAATTTTGCTTTAAAGTGAAAAAGCTTAAGTTTTTTTGGAGGACGATAAGACCTTATAGATCCTTGCATTGGTGAATAATAATTGTTTAGGTAATAGCCAATTAAATCAAATATCTTGTTGGGACGACGAAAGGAAATAAAAAACGCTTCTTACATAATAAATATTTATAATTATATAGCTGATCCTTAAAAAAAGATTAAAAAACTAAGTTACCTTGGAGATAACAGCGTAATTTTTTTTGAAAGTTCTTGTCGATAAAATAGCTTGTGACCTCGCTGTTGAATTAAGATTTCCTAGCGGTGCAGCATCTTAAAAGGAAGTCAGTTCGATCTTCAAGATCTTGTACGAGCAGAGATTAAACCGGCGTGAGCCAGGTTGGTTTCTATCCTCAAGTTACATTTTTATTTTTGCACAAAAGGACCAAATGTTGAAATTTTTAAATAAAGAATATAATTGGTCGTCAAGTTTGATTTTGGTTTATAATTTTTTTTAATTTAAGGAGTATATGTAAGCAGTAATCAGTGATAGCATCGATTATTTGGAACTAATTAAAGTTTACAAGATCGGCTAATCGTACTGGCAGTCGCGGTTACACGAGGGACTTGAATAAAATAACTTGAGGCAATTAAGTAAATGAGTTAAAATAAACTCTTAATACTGTTATTGGGTGAAATTTTCATCTAAATTCAAGATATTATTAAAAAATTTTTTATATCTATGAGAATAGATTAAAAACTAGCATCAAATACCCTATTATTCTTTATTAAAAACCAGGGTGGCGGAATTCTTGAAAGCTAAAGAATTAGGCGGTATCTTTTTCTCACCGGAGGAACTTGTTCCGCAATCGTTAATCCATGCTTCAATTTACCTCTTTTATCCTCAGTTCGTATACCGCCGTTGTTAGACTCTTTTTTAAGAACATTTTGGAATTTAATCATTTTAATACTTCAGGTTAAGGTGCAGATCATGATGGTGAATGGTGGATTACAATAATATTAACTATACGGATTTTTAATATAGAATTGGCTTGAAGGTGGATTTGGAAGTAAAATTATATATGAATACTATTCAGAAATAAGATGTGAAATGTGTAAACATCATTCGTCGCCCTCGTCAAGGAGAGATGAGTCGTAACAAATTAGATATACTGGAAGGTGTATCTAAAAAGA
>16
ATGACGATAAACCCATTTTCAGTCCTTGTCCCTTTTACCTCTATTTTAGGACTGCCTTTATACTGATTTAGGTCATTCTTAAGACCTTTACTTATTCGTATCACATTCAGATTTGTGCTTACCCGAATTAATAGCTTGTATAATGAAATTATATAAACTCTACACTGAGAATACAAAACTCTTTTAAGTAAAGGTTCTAATTGTAAACAAGGAAACACTTTAATACTTGTTTTTTTATTCATCTTCGTTATATTTAATAATTTCATAGAGTTATTTTTTTATGTTTTTACTAGAGCAAGTCATTTAGCAATAACATTGAATCTATCCCTGCCCCTATGAATAACATTTATGTTCTATAATTGAATTGATGACACAAAATATACATTAGCTCACTTAGTGCATAAATGTACTCCCTCAATTTTAATACCCTTTATAGTATTTGTTGAAATCTTTAGCAACATAATTCGACCTAGTACTCTAACCGTTCGTCTAGCAGCTAATATAGTTGTAGATTATCTATTATTAACTCTACTGCGAAATCAAGGCCCCACTTTAACTTCTTTTTTTTTCACTCTATTAATATTCACGCAAATTTTACTATTAATGCCCGAATCAGCTGTTGCTGTTATTCAACTTTATGATTTTGCTATTCTAACAACTCCATGTCAAAGAGAAATATATATTGCACAAATCTTACCTCTAAATTGATTAGTTTTATTTACTTTACTTACTGTAATTTCCCCAATATTTATAACCTTTATTTCTTTTAACCCTAGTCCCGCTACGGAAATTTGTCTAGATAAGGATAAAGAAAGAAATAATACTAGCAGCCTTTCATTAAATTAAGAATGAATGTTGTTTACTTTACGACAATCTCGTCTTCTAGTAAAAATTGTTATTGGTGTTCTAGTCGATCTGCAAGCCCCTTCAAATATTTCAACTTGATGAAATTTTGGCTCTCTTTTAGGATGATGCTTAACTATTCAATTTGTCGCAGGACTATTTTTAGCTGTGCACTATTCAATTCATGTAGATCCAGCTTTTTCTAGAGTAGCCTATATTCACCGTGGTGTCAATTATATATGACTACCACGAATCTTTCATGCTAATGGGGCTTCTTTCTTCTTCACTTGTGTGTACCTGCACGTCGGACTAGGTATATAGTATGGGTTTTATTTGTTTACGCATACTTGAACTGTAGGAGTCATTCTACTATTTCTAGTAATAACGACCGCTTTTATAGGTTATGTTTTACCTTGAGGACAAATATCTTTCCGGAGGGCTACTGTAATTACTAATCTACTATCAGCTGTCTCTTATGTAGAAAACGAAGTAGTTCAATGGATTTGAGGGCGGTTCTCAGCAGATAATGCTATTTTAACTCGATTTTGTACATTCCACTTTCTTTTACCCTTAATAGTTGTTGCTAAAACAATAGTTCACCTTCTATGCTCACACCAAACAGGGTCTAACAACCCTTTAGGAATAAACAGAGATATAGACAAAATTTCCTTTTACTCCTACTTCACAATTAAGGACATAGTAGGGTTCATAATTATAATAATAGCTCTGATATTACTTACCCTATTTAATCCCTAGATACTAGGATACTCTGATAACTTTAGTCCTGCCAGCTCTCAGGTGATGCCAGTTCATATTCAACTATGATGGTATTTCCTATTTGCTCTCGCTATTCTACGATCAATTCCTAATAAACAAGGAGGAGTTTTTGCTTGAGTAATATCAATTCTAATTTTAAGTATTATATCATTTTTACATAAAAGAGAGTTCCGAGTATTAGAATTTAATCTTATAAGCGAAACCTTATTCTGGATTTTAGTTGGGACTGTAATTTAACTGACTTGAATTAGAGCTCGGCCAGTAGAAGTGCTTTATATTCTAATAGGCCAAATTCTAACAGTTATTTATTTCGCTTACTCTATTTTTACGCCCTTCTTATTCAGATTATGAGACGAATTAATTTAAGAGACTATGTTGCAGCATTGATTGTATTCTACAAATCATAAGGACATTGGAACTCTATATTCTATTTGTGGAGCTTAGGCCGGAATATTAGGAACATCACTTAGTCTACCGATTTGAATAGAATTAGGACATCCTGGAAGTTTAATTGGAGGTGACCAAATTTATAATGTTATTGTTACAACTCATGTATTCATTATAATTTTTTTTATAGTTATATTTAATTAGAGTAGGAGGTTCGGTAATTGGTTAGTGCCTTCTGCATTAGGAGCCCATCATATAACTTTCCCTCGCCTAAATAACTTAAGATTTTGATTACTACCACCCTCGCTAACTCTACTACTAGTAGGTAATACTGTAGAAAGAGGAGCAGGAGCAAGGTGAACTGTTTATCCCCCTCTATCTAAAGGTATTGCTCATGCCGGAGCTTCTGTATACCTAGCTTTTTTTTCTCTACATCTAGCCGGTATTTCTTCAATTTTCGGAGCAGTAAGTTTCATTAGAACGATTATTAATATACGACCGCAAGTTATAGCTCTAAAACGAATACCCTTATCTGTTTGAACAGTAGGAAATGCTGCTCTTTTACTACTACTATCTCCTTCCGTCCTAGCTGTAGCGATTACTATGCTATTAACTGACGGAAATTTAAATACTTCTTTCTTTGACACAGGTGGAGAAGGAGACTCAATTTGAAATCAACATTTATTCTGATTTTTCAGTCACCCTGAAGTTTATATTTTAATTCTCCCTAGATTGGAAATGATTTCTCACATTACTAGCCAAGAAAGAGAAAAGAAGGAAATGTTTGGGACTTTAGGAATAATTTATGTCATGCTAGCAATTGGGCTCGTTAAATTTGTTGTCTGGGCATATCATATGTTAATTGCAGTTATAGGCGCAGATACTCAAGCTTACTTGACTGCAACATCAATAATTATTACTGTTTCTACAGGAATAGAAATTTTTAGTTGATTTGAAACAATTCACAGAATACAATTCACTTTTACATCTTCTCTCTTATGGGCTTTGGGATTTGTAATCGTATTTCCAATAGGAGGCATTACAGGAGCAGTTTTTGCTAATTCAAGAATTGATATTGTTCTCCATGGTACTTACTATGTTGTAGCTCATTTTCATTATATTTTATTTATAGGAGCAGTACTTGCTATTATAGGAGGGTTTACTCATTGAATTCCTTTATTTGCAGAAGCAACTTTAAAGCCGGCATGGTTAAAGGTTCATTTTTTAGTAATGTTTATAGGGGTAAATTTAACTTTCCTCTCTCAACTTTCTTTAGGACTAGCCGGAATACTACAACGATACTCTGTTTACCCAAATATTTATACTACATGAAAAGTACTTTCTTTAATTGGCTCAATAAAACCGTTTGTGGCTACATTAGCATTTATTCTTATTATTTGAGAAGCTTCTGCTACCAAAGGACCTGTCCTATTTTCAATAATTTTATCCTCCTCTACTGAGTTGAATCGTATCCTTCCTCATGCAAACCATAGTAACGTCGAACTACCGTTAATCACTTATATCATAGTAATGGCGACATGATTTCAACTAAGATTTCAAGACGGTACTCCTCCTTTAATAGAACTATTAATCTTTTTTCATAACCATGCAGTACCAGTACTGATCGTAGTTACAATTTTCGTATGTTACTTTCTAACAACCCTAGTATGTTATACACTTATTAACCGATATTTATTAGATGGATAACCAATTGAAGCAATTTGAACTGTCTTTTCAGCATTTATTTTAATTTTCATAGCTCTCCCTCCCCTTCGGCTTTTATACCTATTTGATGTAATTGATGAACTAACTTTAACTATCAAGGCAGTAAGACATCAATAATAATGAAGTTATGAATAATCTGATTTTGATATCATTGAATTTGATTCTCACATAACTTTTACAAAGGAGTTAAATACAAATAAATTTAGTCTATTAGATGTAGATGACCGAATTATAATACCCCTCAATACTAACATTCATCTTCTACTTATTACAGTTGATGCTCTTCACTCTTAAGTTATGCCCAGCCTAAGAACTAAGGCGGATGCTAACCCAGGATGATTAAACCAACTAAAACTTTTCATTAATCACTCAGGACTACCTTATGGCCACTGTTCAGAAATTTGCGGGGTTAACCATAGTTTTTTACCTATTGTTATAGAGGCCATTCCCATAAGAGATTTTTTAAACTGAGTAGCATCACAAATTTCAGCACTCGCCGGTTGAACGTATGAAAAATGAACATCAACCCAATTAGACCATTCCCAGCATCCAGTAGACTAAAGACCTTGACCTATTGCAGGATCTTTTGGTGCTTTAACCCTAACTATAGAACCAACTAAGTGTTTTCACACTTACAACATAAATCTATTTTTCTTAGGCATTGTCATCACAGTACTAGCTATAATTCGATGAATACGATATATCACTCGAGAAGGTGCTCTCCAAGGATTTCATAATCAGCCAGTTACTTTAGGCTTCCGATTAGGAATAAGTTTTTTTATTGTCTTAGAAGTATTATTTTATGTTTCATTCTATTGAACCTTCCATCACAGAAGTCTAGCCCCGACAATTGAAATTGGATCTTCTTCACCTCCAACGAGTATTAAGCCATTTAACCCATTTTAAATTCCCTTATTAGACACAACTGTTCTACTAACCTCCGGAGTCACAGTGACATAGGTCCATCATAGACTAATAAAAAATAACTATGCCCGGGGTATGCGAGGGCTATTTTCAACAGTAATTTTACGAATATATCTTACTCCACTACAAGTATTAGAATACATTGAAGCACCCTTTACCATGGCAGGTGCAGTTTACGGGTCAAGATTCTTTGTAACAACAGGATTCCACGGTTTCCATATAATTATTTGTACTATATTTTTGCCGATTAGTTTATTTCGTCATTTATTTTGCCATTTTTCTACTGGCCATCATTACGGATTTAAAACTGCTGTTTGACATTTACAGTTTGTAGATGTTGCTTAACTATTCCTAAATAATTCAATTTATTGATGAGGAGGGTTGTAGTGGGATGGAACGTTTATTATTTTAACCTTTTTAATATCAGTTGTAAGTGTTCTGGTTGGAGTTGCCTTTTTAACTTTGTTTGAACGAAAAATTTTAAGTTACACTTGATTACGAAAGGACCCTAATAAGGTGGGATTAGTAGAGTTACTTCAACCTTTTGCCGATACTATTAAATTATTTACTAAGGAGTAAATTCTGCCTCCTATATCTAACTATTTACCATTTTTTATGGCTCCCGCTCTTCGGTTATCTCTTTCTTTGTTAGTATGAGTTAGAATTCCTTAGTTGAGTGATTTTATTAACTTTGATTTAGAAGTTCTATTCTTTTTATGTTGTAAAAGAATGAGAGACTATACTATTATCACTGCATGTTGGTCTTCTAATTCTAAGTACTCTTTATCAGGAGGTTTTCGAGCGGTGGCGCAAAGCGTCTCTCATGAAGTAAGATTAACTTTGATTTCATTAACTTTTATCCTTTTAACTGTCAGTTGTAATTTATGGTAATTGGAATACAATTAAGAATATATAGGTTGACTTTTCTTATTTATTTCTCCTTTAGCAGTCCTTTGGCTTGTTTCTTGTGCATCTGAGACTAATCGTACTCCGTTTGATTTTGCAGAAGGTCAATCTGAGTTAGTTTCTGGATGTAATACAGAGTATAGAGGAGTTGGGCTTCCCTTAATTATATTGGCAGAATACGCTAGAATTCTATTTATAGGAACATTATATAGTATCATTTTTATGGGGGGTATAACTTTTTCACATTTCTTTCTTATTAAGTATTCACTTGTTGTATTTTTATTGGTTTGAGTACGAGACACATTACCTTGATTTCGATATGATAAACTAATATGTCTAACTTGAGAATGCTTTTCGCTTGTTTCTTTCAACTATCTTATATTTTTTTGGGGTTTTATAATTCTGTTTTCTCCTCCATAGAAAAATTATATAATTTTCAAGTTGGTTTATCGGTTTATTTCTCTGTTGATAATCAATCCTAGTCCTATATTATATTTTACTACACTGGTATTAAGAATGCTAATGGTAATATCTTCCAATTCATGATTTGCTTCTTGCATTAGACTAGAAATCAATATTCTAACTTTTTTTCCACTTATGTTAAAAAAATGTAATAGACATCCTTGCACAGAAGCCGCGCTAAAATATTTTTTAGTTCAAGCTTTAGCTTCAGTTATTTTTGTATTAGGTGTTTTATTTAATTCTTTTCGTCTTTTTATTTTCTTCTTGTCTCTGATGGTTAAGCCATTCGCATCAAATAGAATCTCTATCGGCCTGCTATTGAAACTAGGATCAGCTCCTTTTCATTTATGATCCCTAGATGTAACTGGAGCCGTAACATGAATTTACTTTTTGATTTTAGTTACTATTCAAATATTTGATCCTCTATCTATACTATTATCTCTAATTTTCTTTAGCCACACCAGATTGATTTTTTCAGTTGTTCTTTTATCGATAATTGTAGTGGGTTTGGAGGGATTTAATCAAACTCTTCTACGATCAATTATAACCTTTTCTTTGATCAGTCCTATGGGTTAAATGCTACTTACTATAACTGTTAGTAATTTTCTATGATTTATTCACTTTGTTATTTATACAATTATTTTACTCCCTGTGGTCTACCTATTTGAAAACCCTAATATATTTTGCATTAACCAAACAAAACCATGTAACCATGTTTCTCTTGCAATAAAATTAATAATTTCTTCTAGTCTACTTTTTTTAAGGTGACCAATCCTATCATTCGTAGGGTTTTTAATCAAGCGAATTGCTATAAAAAATCCGACAGCCATCATAGTATTTTTTATAACAATAGTTATAGTTCTAAATACTTTAATTGCCCTATATTATTATCTGCGAATTGCATTTTCTGCTTTTATGATATTCTGAAGAAATAAACTAACGTGAACAACCAAATCAAATATTAAAATAGAAATTTCAATTGAACTTGTATTTTTTATAACTTCTTTTTCATTTGTTGGCATAATCATTTGAATTTCATTTTTTAGTATGTTTATAATGTTCAGACTCGATGCAGAGGTGTCTTCTCTGATGATAATTAACCCTCGATTAGTTCTTTTTTTTTCTATACTAATGTTGAGGATGATAATTGTCCTTTCTTCTAATCCTTGATTTTGAGCGTCAATAGGACTATAAACCAATTTTTTAACTTTTATTCCTCTTACGTTAAATAAAAAAAATCAATGCAATATTACGGAAGCTTGACTCCAATGTATTTTAGTTCAAGCTTTAGCTTCAGTTATTCTTTTACTAAGTGTTTTACTAAATTTATCTCCTCTTTATAATCCTTATATTTTTATTATCAAGGCCGCATTCACAAGTATTATAATCACTCTTAGTCTACCCTTTAATATAGGTGTAGCCTCTTTTCATATATAAATTCCAAGTGTAGTAGAATCTATTTCTTGAATTGCTTTCCTTATCTTACTATCCATCTAAAAAATGGACTCCCTAGTTGTACTACTAATATTCATCTTACAAGCGTATACTCGTTTCATTCACATAGTTATCATCCTCTCAGTAATCATAGGCGGGTTAGGAGGTCTTAATAGAACTCTAATATGACGAATAATAGCTTTCTCTTCTATCAGCTATATAGGTTGATTACTAATTTTTTTAATTATTAGTAACTTTCTGATTTTTAATTATTCCATTATTTATGTAATTATCTTGTTCCCAGTCATCCCTTGATTTGAAAAGTCCGATATATTTTACATTACTCAAATTAAAATAACTAATTATGTAGATCGAGTGTCCAATTTACCCATTTTTTTTAGTCTATGTTTTTTGGGGGGACTGGTCCCCCCCTTCTTAGGTTTTTTATCCAAGTGAATCATTGTTAAAAATGCTATTGCAATTATCATAATAACTATAGTAATGGTTTAAATTATTACTATGTTAGTCACCTTATATTGTTATCCTCGAATCGCATTTGCTGGCTTTAGTTTAAATCTGAATGCTAAACTAATATGAACTACAAAATTACAAATAAACATAGAATCTGTAATCGAATATCTTCTCATCCCAACGTTAATCTCGCTGATTGGCTTATTATAATTCGATCTTTTTCTAGATTTAATTATGTTAAATGACCTTTTAGAGTTATTTATAATTTTAGTTAATTTCTTGATGTTTATTGCAGTTTTTACCGCTCTACGAATTTTTGTCTCTGGACGTAGACTTTTATGTGTTACCATATTAAGATTTAAATTTATTACACTAGTGCAATTTGGTGTTTTCGCTTATTTTTTATTCTGTTTGCGCTATGAGTATTATTTTATTTTATTTTTTCTAACTTTTGCAGTTTGTGAATGAGCTTTAGGTTTATCTATCCTAGTCTTGATTGTTCGTACTCACGGAAGGGATTATTTTAATCTTTTTAAGGAATTACAATCCGTGAGAAAGTTATATTTTGTGTTAAAACTTTTATTTATATCGTTATTCAAAATCCCGTTTCGCGATTTTTTTGAATATTCGCCTTTTTATATATTGATTATAATTATATGACTTTTTATACTTTTATTTTCTTCACGAACACTAATTAGTTTTATTATCTCTTCTAGTGATTTGAGTTTTGTCAGTTTATTGTAAGTTTGTACTATTTCCTATTCTCTAATTGCTTTGAGCATATGAATTTTTTTTATAATAGTTATGAGAAGGTATCAGATTATAGGGAGTCCACATTCTGGGAGAATTTTTATAGTTTTAGTCTTTATTTTTTCATTATTTCAGTAGTTGACATTTACCACTACGAATTTATTTTCGTTCTATATTTTATTTAAATCATCTTTAATTCCTACTTTACTATTAATTTTAGGTTGGAGGTATCAGCCAGAGCGAGTGCAAGCAACTTTTTATTTTCTATTTTTTACATTGGTCGCTTCTCTACCCTTTTTAGTTGGTATTTTTTGAATAGGTTATGATATAGGTACACTAGAAATATTCATTTTACAATTTAAAACTTGTTTTATAAATACTATGGTATCTTTTCTCTTCGCTTTAATTTTGGCTTTTTTGGTTAAAATACCAATATATTTTGTTCACTTTTGGCTACCTAAGGCTCATGTGGAAGCCCCTGTAACTGGTCTTATGATTTTAGCGGGGGTTCTACTAGAATTAGTGGGGTACGGCCTATTTCGAGCTCTAATTCTAATTGTTAGCACTGTTTCTAAATTATTTGGATATTTATTATTTAGTATTGGCATGGTAGGGGGTCTATTTGCTAGTTTTATTTCTTTGCGACAAACTGATGTTAGGTTTCTGATTGCTCATTCTTCAGTAGGTTATATAGATTTAGTTTTTGTAGGTATATTAATAATAAGTTTTTGAGGTTGCTCAGACGCATCTGTTACAATAATTGCTCATGGGCTGTGTGCTTCAGGTTTATTTTGTTTAGCTAATATAACTTATGAGCGGACTGGGACTCGTAGTTTTCTTCTTATTTGAGGACTAATAGCATTCATCTCTTGATTAGTTTGTTTATGGTTTTTATTTAATGCTGTAAATATGGCCGCCCCACCCTCTCTAAATTCACTAGGTGGAATTAACTTATTTAACGGATTTTTTGATTGATGTTTTGTTCCCATACTTCTAGTGAGGGTTACATCTTTTTTTGCGATTGCGTATAACCTATATTTATATTCTTGTATTCAACACGGAACACAATCATTTCACCGATATTCTTGTTGAGGCGGAAGAATCCGAGAGTTTTTGTCTATATTTTTGCATTCTTTATTTCCTTTTATTTTACTGATTCTCTGGACCGAGTTAACATGTTTTTGATTTTAATTGCCCCATTTAAAAGAAGAAAGGTTTCTAGCACCTTTTACGGTAAATAACATATCATTTTATAAAATTATCCCTGTAATTTTTTTTCTTATAAGATCTGGAATCTTATTTATTTGCAGTGGGTTAAATCTTTTTATAAATGGCAAGGGAATATTTGTTGAGTGGAAAATTAACTTTTTTAACTTGAATAGAGTTAACATTATTAATACTTTTTTACTTGATTGAATATCTGTTTTTTTTTTAAGATTTGTTCTATGTATTAAGTCTTCTGTGGTTATTTTATATAGAAATGAATATATAAGAGACGATCTGTATGATAATTGATTTATTCTACTAGTTTCGATATTTGTTTTTTCTATAGTATTTCTAATATTAAGCCCTAATATGATTAGAATTCCATTAGGATGAAATGGGTTGGGATAAGTTTCGTATGGCCTGGTTATTTAATATCAAAATACAAAGCCTTCTAGGGTTGGTATATTAATTGATTTGCCCAACCTTATTGGAGATACATTCATTTTGTTAGTAATTGCATGAGGAATAAAGGTGGGAAGTTGTACTTTTATATCTTATATGAAGCAAACTCTGTTATTTGATTATGCTGAATTTAGAATGATGTTCGCTATTTTAATTGTTCTGGCTGCTACAACTAGAAGAGCTCAGAATCCTTTATCTGCTTGATTACACGCAGTCATGGTAGCTCCTACCCCTGCTTCCCATGCTTTAGTCCATTCATCCACTTTAGTGACTGCGGCGGTTTGCGTGTTAATTCGTTATTGTCCCTTAACTTTTGAAAATATAGTATGATATATACGATTATTTTTATCTGTACTAACTATGTGTGTAGCTGGTTTAGGTACTATTAATGAATATGATTTGAAGAAAATGATTACTTTATCAACTTCAAGTCAACGAGGGGTGATAATATCATTTATGTCCGTAAGATTTAGTGTTCTAGTTTTTTTTCATATAACAACACATGCTTTATTTAAGGCTTTGTTGTTCCTATGTGCAGGGGTGGTTGTTTATGGTTTATGAGGCGCGCAAGAGACCCGTAATATAGAGGGGTCTACATAGAAGATCCCCTTTGCTGGGTCTTACTTAAAAATTACTAATTTGGCATTATATGGAATACTGTTTTTAACCGATCTTTATCCTAAGGATCTAACTAATGAAATTTCTCCATTAAGTCATATAAATCCATTTATTTTAATTTTAATATTGGTTCCTACTGGCTTAACTACTAGTTACTCAATGCGTTTAACATTTTTTTCTTCAGTTAGTCGCTCTAGGTGTTTTTGGTTATCTTGCTTTAATTATGAAGTTTATCATAATATAGTTTTGCCTATAATAGTTTTGGGATTAAGTCTAATCGAATGAAGGACGACGTCGCGTTAACTTATTTTTTCCTTCTCTAAATTAATATTGTCACCTTGTTTTCTTAAAATAGTAGCCTTATTCTTCGTTATTTCACGAGTCTTCATTGGTAACTTGTTAGCTAGATTAAGTTTCAGTGATGATTTGTTCTCTGTGGGTTGTTCTTTGATTGGATATTTTACTGGTAGTCTACGGTTCTTACCTTAAAAAGCAGGACGGTAAATAACTAACTCTCCTTCAACTTTGGGGAAAATATACTAAAAAGTCGTTGATCTAGGATGAACAGATTAGCTAAGAGCTTAAGGGGTATATGAAAAATTAATTCGCAGTCCAACATTAAGTCAATGTTTACAAAACAATTCATTGAAGATATATTGTTTATTTATTGTATTTTTATATTTACATTTTCAAATAATCTGAAAATTAGTTTTTGTTTTTATTGTGGAGCATATCGCTGTCGACGTCTATATGGTCGGCAGGTTTATATGCTGCACTAAAGTCATTAGTATTAACTCAACAAAGAAAATCATTATAATGATTATCCTTCTTTTAACATTTTTGATAGTAATAACCTTTATTTTTATATTGCTAAATTACCCGCTATCGATAGCACTAATTCTCCTTATCTAAACTATCCTAATTTGCCTAATACTAGCAACGGTTTAGATTACTTTTTGATTCTTATGCACTCGATTCTTACTTATCCTGAGAGGAACACTAGTACCATTCATCTTAATTTCTGAACTAGCATTAGATGAAATGCAAATTATCTTTAAAACAAGAACGAAACTTTTCCTTACAGTGTTTATAAGAACATTTTTATTTACAGTTATTTTTGTAATTATAAACCTCGTACCTCTAGAAATATGAAGTGACCTAAATGAACCCATTTAATACATAGTCATAAAAGTTAAAATTTCAGCGATTAAATTGATTGATAATTAAATCATTTGACCAATCGTTGTATTTATAGTAATTTATCTACTTCTAACCCTTATTGTAGTAGGAAACATTAGTAGAATAGATAAAGGTCCCCTCCGATCCTTTAAAATCCAATTTTGGTTTTGCTGTCTTATTTAGGAAAAACAATTTTAATTCAGATTTTGTACTTCAAATTAAATTTTGGATTCATAGTGATGAAGTGTTGTGAAGGAAAGTTGAAAAAGAATGAAAATACAATTTTAAAAAAGAGGATATAGATTGACGTACCTTGTATATTAGGGGACGCTCAATAAATCCTATATTCTTATTTTCCAAAAAAAAGAAATTAACTTTTTGTATTAACTGCTGTGTCATAATTCTTTAAAACCTGAGGATAATGGTGAAATATTATTCGGATTCTTTGATATCTGGTTTCTTAAGAAATGAGTAAAATTCCGTTTTTTTATTTGATCTGATCAGTTAATTTAGGCAGGGTAAAATTTTAGAGAGATGAGTTTCTAACTATTTAAATTGATATTTTATAGTAAATGTGACATGTTTGTATGATTAGAAATTGCCACATTTAATAATAATGTTATAATCTACATTTTTGTAACGATTAATTTTTGTTAATTTATATGATTTATTAAGATAAATTCCTAAGTTAATAAAAATTAGCAATAATTGTATTATCAGTAAAATAATTCATCTTAGTCTTAATGAAAATAAATATATTAAAGGAACTTGGCAAATATATTCTCCGCCTGTTTTTCTAGAACATCTCTCTTTAATCAAATTTAAGGTATGGCCTACCCTCTGTATATTTAAATGGCCGCGGTATTTTGACCGTGCGAAGGTAGCATAATCATTAGCCTTTTAACCTAGGGCTTGTATGAATGGCCGGACGACAAAAAAGCTGTCCTCGTTATGAATAGTATATTTTATTTCTAAGTAAAAAAGTGTAAATATTTTTGATGGACGATAAGTTCCTATAAACCTTTATATTCTTATTTGGTAAATCTTGTGGGTGTGGTTAACCTGTTTAATTATTTTATTAGGGTGACAGGAAGGAAAGAACAATTCTTTTTTAATGAAAAACAATTGTGAGTAAAGAAATGATTATTAAATTGAGTCTAAACGACTAAATGACCTTAGGGATAACAGCTGAATTTTTTTTGAGAGTTCGTATCGATAAAAGGGTTTGCGACCTCGATACTGGATTAAAGAATCTTTACGGTGCAGAAGTTTTATAGGAAGTCTGTTTGACTTTTAAAATCTCACGTGTTCTGAGTTCAAACCGGCGTGAGCCAGGTCGATTCTTATTCTTAAGTTTATATTTCATTTTAGTAAGAGGGGACCAAATGACGAAATTTTCAAATTAAGAATAATATTAGTTGTTAAGTTTGATCCTGGCTTATGTTCTAATTGAATTTATAAGTTACATATACGCGGTAGTTTATATTATTATCAAGGATTTGAGATTAGCAGCAGTTTATAAAATCGGCTAATCGTGCCAGCCGCCGTGGTTATATGAGGGATTTGATGGAACTAGATTGAGCTATTTAAATAAACTATTTGAAATAAAGATTTAATTTTTTAATTACGTAGAACTTTTATCCAAATAAAAAATATCTTTCAAGGATTTTTTAGATCTATAAAGTTAGTTTATAAACTGGGATTAGTTACCCTATTAGTCTTAATTAAATTCTTGGGTAGTAAAATTTTTGGAATCTAAACAATTCGGCGGTACTTTATTCTTCCCAGAGTAACCTGCCTTATAATCGACAGCCCTTGATAAAATTTACTTCTCTTGTTTTTAGTTCGTATACTGCCGCTGTTAGGGTATTTGTAAAGACAACTTCCTAACGTGACTATTTTATGACGCCAGGTCAAGGTGCAGTCTACGAAGGGAGGAGGTGGGTTACAATAAAATGAATAATGGGGATTATTAATTAATTATTAGTATGTAGGTGGATTTATAAGTAAAATTAATCAGATAGTACATTCTGAAAAAGGCTCTGGGATGTGTACACATCGCCTGTCGCTCTGTGTAAGATTAGATAAGTCGTAATATAGTATAATTACCGAGAGGTGTATTTAGAAGGA
>17
GTGACAAAAAATTTATCTCATGTATTTGACCCCAGCATTTCTTAAATAGGTCAACATTTGAACTGTCTAAGATCATTCTCTGGACTTCTATTCTTTTCTTACGCTTTCGGATTATTACATAGACGAATTTTAATTTTACGTAACCAAATTATAGAGATCCTACATGCAGAATTCAAAATTCTATTAAGGACAGGCCCAGAAAACTAACAAGAAAACACTTTTATATTAATTTCTTTATTTTCTAACATCTCATTTTATAATTTCCTACGCTTACTTCCTTACATTATTACTGGTATAAGCCTTCTAGCAATAGCTTTGACTTTAGTTCTACCTCTATGAATATCTTTTATACTTTACCATAAGATCAATCACACCAAACACATATTTGCCCATTCAGCGCCTTTAGGGACCCCGACAATTCTAATACCTTTTATAGTATCCATTGAACTTATTATTAACCATATTCGGTCTGGTATTCTAGTTGTACGATTAATAGCTAATATAATTTCAGGCCATCTACTATTAACTCTACTGAGAAATAAAGGCCTCGTTATAACTCGATTTATTCTAATGTTATTAATTTTTACACGAATTCTATTACTGATCTTAGAATTATCTGTAGCTGTTATTCAATCTTATGCATTTGCAGTTCTAACAACCCCATATTCAAGAGAGGTTAATATTCCACAAATGGTACCTCTAAACTGAATTGTCCTATTTCTTTTATCTTTTGTAACTCTTCTAGTTTTTATAACGTTAAGTTGTTTCACTTATAATTCAACCCTAGAAAAAAATCTAATTGGGAACAGAATAGTAATTAACACTAATACCTCTTCTTTAGATTGAAAATAATTGATGTCACCATTACGACTAAATCACCCTGTAATAAAAATGGCAAATAATGCCCTAGTGGATCTACCAGCCCTCTCAAATATTTCAATTCGATAGAATTTTGGCCCCCTATTAGGACTATGTTTAATCGTTCAAATTGTTACTGGTCTGTTCCTAGTTATATACTATATTCCCGACGTAGACCTAGCTTTCTCTATGGTAGCTCACATTTGTCGTCATGTCAATTTTAGATGACTATTACTAACCTTTCGCGCTAATGGGGCTTCATTCTTCTTTATCTGCCTTAATCTGCGTATAGGACGAGGAATATATTATGGGTTTTATTCTTTTACCCATACTCGATTCGTAGGAGTCATCCCTTTATGCTTAGTAATTGGGGCCTCCTGTATTGGGTACGTTCTATCTTGAAGATAGCTATCTTTTTGGAGGGCTACTCTAATTACTAATATAGTATAAGCTATTTCTTATATAGGAAATAACCTAGCTCCATGAATTTGAGGGTGGTTTGCAGTAGATAATGCAACACTGAATCGATTCTTCGCTATTCATTTCTTACTACTCTTCATTGTTGCAGGTATAACAATAATTTATCCATTATTTCTTTAACAAATAGGATCGAATAACTCTCTTGGATTAAACAGAGATACTGATAAATTTCCTTTTTACCCTTATCTTACAACTAAGCATTTGGTAGGCTTTGTAATTATACTAATAGTTCTAATAATCCTTACCCTGATTGACCCCTATTTACTAGGAGACTCTGATAATCCTATCCCTATTAACCCACGAGTTACCTCCGTTCATACTCGACCAGAGTGATACTTCCCATTTGTCTACGTTATTCTTCGATCAATTCCTAATAAGCTAAGAGGGGTTATTGCTTTAGTAATATTAATTCTAATTTTAATAATTATACCATTTTTTCGTAATAGAAAGTTCCGAGGTTTTGATTTTTATCCTATTAAGAAATTTTTATTTTGAACCTTAATTTTTATAGTAATTCTATTAACTTAAATTGGGGCCCGACCAATAGAGAATCCCTACATTCTAACAGGGCAACTCTTAACGGTTATTTGTTTCAGTTATTTTATATTTAACTCTATTCTACTCAGATTTTGAGACAACTCAACTAATAAAACGTTACTGCGACACTGATTCTATTCAATAAATCATAAGGATATTAGTATACTATGTGTTAATTTTGGAGCTTGATCAGGAATAGTAGAAGCTTCTTTAATTATGCTTATTCTGGCAGAAATAAATCAACCTGGAAGACTAATTGGTGATGATCAAATTTATAATGTAATTATTACTGCTCATACATTTTTTATAAGTTCTTTTATAGTTACCCCTATCATAATTGGGGGATTCGGAAATTGATTAGTCCTTGTGCTAGTAGGGGCTTCTGATATAGCTTTTCCCCGTCTAAACGACATGTAATTTTGATTACTACCCCCTTCTCTAACCCTATTATTAGCAGATGGTGCTGTAGAAAGAGGAGCAGGAACAAGTTGAACTGTTTACCCCTCTCTATCAGGAGTTATTGCCCATGCCAAAGCCTCTGTCGATCTAACCATTTTTTCTCTGCATTTAGCAGGCGTTGCACCTATTTTAGAGGGAGTGAACTTTATTACAACTATCACTGATATACGACCTGGAGGAATAACTCTAGACCGAATTCCCTCATTTGTGTAAGCGGTAGGGATTACTAATCCCTTTTAACCTCTAACTCTTGCCGTTCTAGCAGGAGCTAATACTATATTATTAACTGGTCGACATTTAAATACTTCTATTTTTGACCCAGCTGGAATGGGAAATCGAGTTTTATAACGATATCTATTTTGATTCTTTGGTCATCCTAAAGTCTATATTCTAATTTTACCAGGATTTGGTATTATGTCTCACATTATTATCCAAGGAAGGGGCAAAGAGGAATCTCTGGGATCACTAGGTGTAATTTAGGCAATATTAACAATTGGGGTTTTAGGGTTTATTGTGTGGGTCCATTATATGTTTACTGTAGGCATAGACGTTGACACCCCAGCCTATTCTACAGAAGCAACAAAAATTGTTGCCGTTTCTACAAGAATTAAAATTCTTGGTTGGCTTGGAATTTTGCACGGAACACGATTTACTTTAACCCCCTCTATATCCTGAGCCATAGGATGTGTATTCCTATTCACAGTAGGAGGGCTGACAGGAGTTGTTCTTGCAAACTCAAGAATTGATATCGTTCTTTATGATACTCAATATGTAGTGGCACACTTTCACTATGGGCTATCCATAGGGGCTGTATTTGCTATTTTAGTAGGCTTTATTCATTGATTTCCTTTATTTACAGGAGTAACCCTAAACCCAACATGATTAAAAATCCATTTCTTGATAATATTTACAGGGGTAAGTTTAACTCTCTTCCCTCAACATTTTTTGGGGTTAGATGGTGTGCCTCGTCGATATTCCGTTTACCCAGATGCTTGTACTTCATGAAATATAGTATCTACTATTGGCGCAATAATTTCATTCGTAGGTACTTTAGTATTTATTTTTATTTTTTTGGAAGCTGTTGTTTATGAACGACCGGTTCTATTTTGACTATATCTAACTTCTTCGGTTGAATAAAAGCGCAACCTCCCTCCCGCCAAATATAATCATGGAGAATTACCTTAAATTACTCGATTCTTTATGTTGGCAACATGACTTCAAGTAGCATCTCAAGCTGTACCTTCACTTTTGATAGAACAATCAACCCTTTTTCATGACTATCCACTACTAGTTTTATACCTAATTACAACTCTTATAGGTTATTTAGTAGCAACCCTAATATCTAATATATTCATTAATCGACACCAATTAGAAGGACAACCTATTGAGGCTATTTGAACGATCTTTCCAGCAACTATCCTAATTGCTGTTACTCTCTCTTTTCTACGATTTTTATATCTAACTGATGAGATTCATAAACCAGCCTTAACTTCTAATGCAATAGGACACCAATGATGTTGAAGTCATAAATATTTTGAGTTTGCCAATTTTCAATTTGACTCATACCTAATTCCTACAAATGAATTAGACCAAAGAGAATTTCGTCTGCTAGATGTGGACAACCGTGTTGCACTGTCTTTTAATATACATATCTGTCTTCTAGTAACTGCAGCTGAAGCTTTTCACTATTGAGCTGTCCCCACTTTAAGTGTAAAGGCGTATGCTGTCCCAGAGCGATTGAATCAACAAAGACTTTTAATTAATCGTATAGACGTTTTTTATGGGCAATGTTCAGGAATCTGTGGAGCTAATCATAGTTTCATACCAATTGTAATGGAGACTTTTACTATAAAAGTTTTCATAAAATGAGTTTCGTCTAAAAGGTAAAAATTGTATGCCTGGAGGCAGTGACTGTGAATGTGATCTGAAGCAGATCACCCTATTCATTTAGTAGGTCAAAGATCTTGACCTCTTGCAGGAGCTTTAGGAGCTGTAATTAGAATTACTGAACTAGCTAAATTATTTTATACAATTTACGTAAACCTATTTATCGTGGGCTTAGTAATTACTATTTTAGTTATATTTTAATGATAACGAGTTGTGATATGAGAAATAACTTTACAAGGACTTTATACTAAGTAAGTGACTTTAGGGCTACTATGAGGAATATTCCTATTTATTGATTCAGAAGTTTTATTTCTTGTGTCCTTCTATTGGGCTTCTCTTCGTAGAATTCTAGCGCCTACTATTGAAATAGGAACAGTTTGACCCCCTGCAAAAGTTAAACCATTTAATCCATTTCAAATTCCCCCGCTAGATACATGTCTTCTTCTATCCTCAAGAGTTACGGTTACTTGAACCCACCATGGACTAATGCGATATAGCTGTACTCAATCCTAATAGGGACTACTATTTACAGACTTTTTCGGAATATGTTCCACTACTCTACAAGCATTAGAATACCTTCGAGCTATTTGCACTACTGCAGACGCAGTTTACGGGTCACCATTTTTTGTAGTAATAGGATTCCATAACCTCCATGTTATTATTGGAGCTACATTTTTATTCGTTTGCTTATTATGTCACATAGCCCCCCACTTCTCTACAAGGCATCAGTTTGGTTTTGAAGCGGCAGTCTGGTATTAACATTCTGTAAATGTTGTTTAATTAATCCTCTATATGTTAATCAATTGATGAGGAGGAATGTTCATAGGAGGCATGTTTTTTTTAACTACTCTTTTAATGTTGATTATATAGGTCTTTGTTGGAGTGAGTTTTCTAACTCTATTTGAACGAAAGTTTTTAAGCTATATTCAGTTATGGAAGGGTTCTTATAAGGTAAGATTTGTGAGTTTATTTCTACCTGTTGCGGGTGCTATTAAATTATTTATCAAGGAACACACTTTTACTCTTATATCTTACTATTTTCTCTATTTGATAGCCCCTGTAATTATTTTATTTCTTTCTTTGTTAGTTTTGTTGTTAGTTTCCTATTTGATTGACAATTTCAATTTTAATATAAGAGTTTTATTTTTTTTATGTTGTATGTGAATAGGGGTTTATATTTTTTTAACTGCAGGTTAGTATTCTAATTCTAAGTATTCTTTACTAGGAGGTTTACGAGCCGCAGCCCAAACTATTTTTTATGGAGTAAGATTGGTTTTAATTTTATTATGCTTTGTATTATGGATCACGGAGTATGAATTAACTGATTTTGTTTATTATCAAGATTATATAGGGTGATTTTTTTTTATTTTTCTTCTTTTAGCTTTAGTCTGGTTTATTTCTTACTTAGCTGAGATTAACGATACTCCTTCGGATTTTGCTGAAGGTGTATCTGAGTTAGTTTCTAGAATTAATACAGAGTATAGAGGAGGGGGGCTTGTCTTAATTACATTGGATGAATACACCAGACTTTTTTTTATAAGGTTATTATTTATTATCATATTATTTGGAGGGGTAACTTTTTATTTAATTTTTTTTTCTAAGTTTCCATTAGTTGTCTATATTTTCGTCTGAGTTCGAGGTACTCTACCTCGATTTCTGTATGATAAATTAATAAATTTCGTTTTGAGGCGCTCTTAGCCTGTTCCTCTAAATTATTGTTTATTTGTGATAGGTTTCATAATGCTGTATTTTTCCCTGATAAAAGAGTGTTCAATTTTTAAACTTGTTGCGCATGCGACTTCTTTAAGGTTAATTAAACCTAACTTAGTTTTATTCTTTCTTTCACTAGTTTTCAGAGTCTTAATGACACTATCTTCCGATTCCTGATTCGGTTCTTGAATTTGATTAGAAGACAATCCACCGAACTTTATCCCTCTTATATTTTTAACAAAGAATCAACACTCTTGCACAGAAGCTGACGTAAAATATTTTTTACTTTAAGCCCTATCTTCAGTTATATTTAAATTGGGGGTTCTAATACTTTCTTTTAACGTGTATTATTATTGTATTAATATTATTTGATTATCATTTAATCCAATTATACTCTCTATTTAGCTAGTACTAAAATTAGGGGCAGTCCCTCTTTACTTATGATTTCCAACTGTGGTCGAAGCTATAACTTGAATTATCTTTTTTATTTTGATAATTATTCGAAAAATCGATCTTCTATTTGTTCTACTAACAATCACCTGATGAATTTAACCCAGATGTGTTTATATAGGAGTCATTTTAACACCACTTGTCGGGGGATTAGGACGATTCAATCAAACTCTATTACGGTCAATGATAACTTTTTCATCTATCTACCTTATAGGTTGATTATTAGTGGCTATAACTATTAGTAATTTTATAATATCCATCTATTTTTTTATTTATATTATTATTATATATACTATGGTTCATTTATTTAGGAAGTTTGAAGTACTATATATTACTCAAATAAGTTCAGCCTACAATGTGACCCTAATAAGGAATTTTCTGGTATTTTTTAGTCTACTGTTCTTAGGAGGGCTAGCGCCCCCCTTTTTAGAGGTTTTACCTAAATGAATTATTATTAAAAATGTAATAATAATTATAATACTTTTCAGTGTCAAAGTTTTAATTATTACTACATTGCTTACTGTATATTATTATTTATGAATTGCATTTATTGCATTGATTTTACATCGAAGATATGTACATAAATGAATTACAAATTTAAAAAAGAAAATGGATTTTTCAATTATTTTTACATTTTTTATCATGACTACCTCATTAATATGGTTAATATTTTTTTAATTATATATTACTTTAATTTTAATATTTAAACTTCTAACTTGGGTCAGTAGATTGCAGATATTTTGTCCTAGATAGGTTTTATTTATTCCTACACTATTGTTAAAAACAATAGTTATTATATCTTCTAATTCTTGATTAGGTCCGTGAATTGGTTTGGGAATCAGTTCTTTAACCTTCATTACTATAATCTTAAGAAAGAATAATCAATTATTCTAGACAGAAGCCGCATTAAAATATTTTTTAGTTTAGGTCCTAACTTCAATCATATTCTTATCTGGGGTCTTCTTACATTCTTCTTACCCTTATGGTTTTTTCCTTTTTATTATAGAATACTTATTCATACCAATTATAATATCTTTTGGCCTATGATCTAAATTAGTGATAGTCCCTTTTCATAAATGAGTCCCACTTGTAGTAGAAGAGAAACTTTGAATAGAATTTCTAATCTCAACAACTACCCAAAATTTAGATCCTCTATCTCTACTATTAGCTATTATCTCCTTAACCCTTACTGAAGTTATCTACATAGATATTATTTTGTCAGCAATTTTAGGGAGATTATAGGGATTAAATCAAACATTAATACGATCACTCATAGCTTTTTCTTTTATTGGTCATATAGGTTGATTACTAATTGATATAATTCTGAGCGATTGTTTAGTATTAATATATTTTTTTAATTATATACTTATTTTATTTCTTGTAATCTTTCTATTCCAAACGATCAAAATATCTCATATTACTCTAATGGGTGCAACTAACAATAGAGCCGCAATAACTAAGATATTTATTTTTTTTAGTCTTCTTTCCTTAGAAGGACTTTGCCCCCCTTTCCTAGGGTTTTTACCATAGTGAATTATTATTAAGAATGCACTTACAATGCTAATATTTTTTATAAATATAGTTCTAATTGTTATTACTCTAATTACCCTATATTATTTTCTAGGAATCGCTTTTGTTGCCTTTATCTTGAATTGATAGAATAAACACTAGTTAAGTGGAAAATTGGATTTTAAAGAAGATACTTCAGCTAGTTTTGCACTCTTTATCGAGACAGTGTCATTGTCTGGCTTAAAACTTTTAAGTTTTGTTCATATTTTATCAATGTTCAGTTTTCTTTTAGAATTGCCTATAATATTAACAATTTTTTTTGTATCTACTATAGTTTTTTTCGCTTTATTAATTTTTATTCCCAAACTTAAGCATCTGTTGGTAACTTCGTTAAGATCTTAATGTATAATTCTGATACTTTTTGCTTTTTTCTCTTATTCTTTGGTTTATTTGGGTTATTTATAAGATTTTATTTTGATTTTTTGAACTTTTACAGTATGTTAAGGATCGTTAAGTTTATCTGTTTTAGCTCCTATTGTTCGATCTCTTGGACGTGATTATTTCGTACCTTTAAATGCACTACAATGTATTAGTAATAGTTTTTTTATGTTAAATTTTTTATTTGTAATGTTGTTTTTAATTCTTTTTTACATCTACTCTAAAGATTGGTCTTTATTTTTTTTGGCCTTAGTTATATGAGTTCTTATTTTTTCCATTTTGTGTTGAACTCAATTCACATTTATTATCCATCCTTGGGATTTAGGTTTTTTTAATTAATGGCAGCCTCCTGATTTTTCTAATTCTCTAGTTATATAGTGATTATGTATTATTGTTTTAATAGTTATATGAAGATAATAGATTAAAACGAATACATTTTATAACGGAGTCTTTATAGTTTTAGTCCTTGTTCTATTTGTAAATCTACATTTTACATTTGCAGCTTCTGATTTATTATTAGCTTATATTTTATTCGAACGCTTTATAGCTCCTACTTGTTTCCTAAATTTAGTTCGGGGCTATCAACTAGAGTGGATTCAAGCTGCTTTTTACCTTCTATTGTATACTTTGGCTGTTTCTTTATCTTTATTAATTGGTATTTTCTGAATAGTCTGTGTCTTGGTTACTTTAAGTATTAGTATTTTGCGATACGATGTTGATTTTTCAAATTCTTTAATTTTTTGTTTCTATCCTATAATTTTAACTTTTTTAGTTAAGATACCTATGTATTTTGGACATCTTTGGTAACCTAAGGCACATGTAGAAGCCCCCATAACTGGTTCTATGACCTTAGCGGGGGTTCCATTGAAACTATGGGGGTGTGGCATGATACGAGTTCTACATTTAAGTATTGGCATTGTTATGAAATTCTTCCATTCTATATTAATTAATATTTGAATAGTAGGGGGTATGATGGTTAGTTTTATTTATATTAAATAGACGGATATTAAGTCTTTAATTACTTATTCTTCTGTTGCTTATATCGTACTAGTTTTCGGAGCAATATTAACAATAAATTTGTGAGAGTGTTACGAGGCTTTATCTATTATAATTACCCATGGACTATGTTTTTCCGCCCTATTTTGTTTAGTTAATATTTCTTATGAACGGGCTGATACTCTTAGACTGTTATTGATTCGAGGATTATTAACTTTAATGCCTGCTTTTACTTTTTGATCATTCTTACTTAGTGTTGTTGATATAGCGGTTACCCCCTCACTAAATTTACTAGGTGAAATTTGTTTACCTATTAGATAAGTAGATTGATGAGGGCCGACTGTATTTCTGTTGGGTTTTTTATCATCTTTTGCAGCTGTTTACAGTCTATAACTACATTCTTCTACCCAACATGGAACCCGTCTTTCTAATCTAAATTTATGTTGGGCAGTTAGAATTCGATAGTTTTTAGTATTGTTTTTTTACTTATGACTTCCTTTTAACTTACTAATTTTTTTTGATCAATTATTATTGTTTTTAATGTGTTTTGAATTTTTCAGAAAACAAAAGGTTCTCGCTTCTTCCATGTTCTGGGAGATCTCTCTTTATAATATCATTTCTAATTTACTTTTTTCTTTCGAACTTGGATCATTAACTAGACATTGAGGGTTATATTATAGTTTCAAAGAAACGGCAAGATTTATTAAAAGAAAAATAAATATCTTTAGGTTAGATAGAGTTAGCCTTGCTGCAACTTTTTTCTTTGATTAAATACCTTACTTCTTTATAAACTTTGATTTTATTATAAACTCTTCAATGGTTATTTTATACAGAGATTAACATATAGGTGATGATCTAAATACTAATCGATTTATTTTATTAGTGTTAGCGTTTCTTTTTTCAATAGTATTGCTGTTTACTAATTCAAATTTAATCAGAAGTCTACTAGGATGGGATGGTTTAAGTTTAGTTTTGTACTTTTTGGTTATCTATTATTAAAGCAGAAGACTTGTTATTGCAAGTATAGTTTCAGCTCTATTTAATCGTGTTGTAGATGTACGTTTTTTGTGAGCTATTGTTTGGATAATAATGTTAGGAAGTTTAAATTTTATCTTTTTCTTACAGTGAGCTCTATTAATTGATAATACTGAACTATCAATGTTTATCTCTATTTTTATTATTTTGGCTTTTATAACGAAGAGAGCTCAGCTTCCTTTCTCTGCTTGACTACCAGCCGTTATAGCCGCTCCTACCCAAGTCACTCAAGCTCTTATTCACTTGTCTACTTTACCGACTACGGGGGTTTACGTATTAGATCGTTTTTCTTCTTGAATATTGAAAAGTCTACTGTGAGAAATACTATTATTTTTGTCTGCACTAACTATATTTATATCGGGTTTGGCTGCTATTTTTGAATATGGTTTAAAGATGAATATTGCCTTATCTACTCTAAGACAGCTAGGATTGATAATATTTTTCATGTCTCTGGTCCTTTCAGTACTACCTTTTTTACATCCATTAATTGGCGCGTTATTTAAGGCTTTAATGTCTTCATTCGCGGGGGTTATTATTCATGATGTTGGAAGCACTCAAGATATCCGTAATATAGGACGAATTGTACTTAAATTCCCTTTCACTCGATCTTGCTTAAATGTAGCTAATTTGGCTTTATGTGGAATAACGTTTTTAGCTGGCTTTTATTCTAAGGTTTTAATTATTGAAATGGCTCTAAAAAGTTATGTAAGTATATTTGCTTTAAGATTATTATTTATTTCTACTACTTTAACAGTGGTTTACTCAATCCGATTAACTTACTTTTATACAAGTAAGATGTCTAGTATTAACAGAATATATTTTTTTAGTGATGAACAAGGTTGTAATATAGTTACCTCTCTATTTGTCTTAGCATCCATTGTCATCATAGGAGATACTGGTTTGATTTAACTAAGTTTTCCTTACTTTAGTTTCATTATTTTACCTTTACTTCTAAAAATAATCGTCTTATTTTTTGTGACGGTAGGCGTTATAATAGGAATAACTTTATTTATGATTACTTCTAGTTATTACTTGCAGTCTATGAAGTTTTATTTTATTAATAATTTTATTGGAAGAATTTGATCTTTACCGTTCGTATCAGGGTAAATCACTACCAAACCCCCTCTATATTTAGGAAATATGGCTTTAAATAATCTAGATTAAGGTTGAATAGGGGAACTAGGAACTCAAAGTGTTTATAGTAGTTTATTTTATAGTTCTGGTTTTATTAAAGAATTTCAAAATAACTCGATAAAGATATTTTCATGAGTTTCTTTGTCGCGAATTTTCCCTATTTGTACTTTTTTACGATTCATCTATTATTTAAAAATCATAAAAGAGGATAAACAAATCATCATAATAGGCTATTCTCATAGAATCGATAATTATATTTATCTCGATTTTAGAATAGAAACGATTATAATAAAAAATCTTCTCTTAACAGTTTTAGCAGTAATAACTCTATTTTTAACTTTAATAAATCACCCCCTTGCAATAAGGCTGAGTTTCTTCGTTCATACTATCTTAATTTGTCTAATTTTAGGAACAGTTAGTATATGTTATTGATTTTCTTTTATTCTATTTATGATTTTTTTGGAGGGAATCCTAGTATGATTTGTTTATGTCTCAACATTAGCATCAAACGAGAAACAAGCTTCTTTCTGTTTAAGAACTATTTTCTTCCTCATAGTGTTGGTCGGAGAATCCCTTTTTAGAATTATTTTTATTATTATAAACCTGGTAATTATAAAAGCAAGAAGCACCTAAAATGAATCTAATTGAAAAATTATTATAAACTATAAGATTCTAGTCGTTAAAAATATTTGTAGAACAATAATATGTGTAATAAATATATTTTTAGTAACTTGTCTTCTTTTGACCCTAGGAGTTGTAGTAAACATTATTAAAATTGCTAAAGGCCCCCTACGACCCCTAGAATTATAGTTTTAACTTCTTTACGTTTATTAGGTATAAGATTTTCTATATAAATTTAGCATTATTAAAAAAGTTTTGAATTGATAGCCTATAAGCACTGTGAAAGAAAGTTGAAATAGAATGAAAATGAAATTTTAAAGAAGAAGACATAAATTATTGTGTCTTGTTGATTAGGGGATACTTAACATTATTTGTGTATAAATCTCCCGAAAACAGAGAGCTAACTTATTGTAACTGCTTCTGTGTCATAACCATTTTTAACACTTAGTTAGAAATGAAACGTTATTCGGTTTCTATGATATCTGGTTTTTTACGGAATGAAATTAATTCAGCTATTTTATTTAATTTAATTAATTGGCTTAGATAACCTAAAAGTTTAGGAGGATTAGCCTCTAACATTTAAAATATATATTTCTTACTTGTGGTAAAATGTTTATACGCTTAGAAATATCTAAAAGAAATAATTATGTTACAATTTACATTTTTATAGAAATTGTTTTGCTTAGATTTAGTTTATTTATTAAAGTAATGTTTTAAACTTATTTGAATTAGAAATAGTGTTATAATTAGTGGAATAATTAGTTAAATTTTTAATGAAAATAGATATATTAAAGGAACTCGACAAATATATTTTTCGCGTATTTATCAAAAACATCTCCCTTCATTTAAATTTAAAGTACGGTCTGCGCACTGAATTTCTAAAGAGCCGCGGTATTTTGACCTTGCGAAGGGAACATAATCATTAGTCTTTTGATTGGAGGCCGGTATGAATGGCTAGATAAGAAAAATGCTGTCGCTATTATAAATTTTGAATTTAATTTTTAGGTTAAGAAGCTTAAATGTTCTTGATTGACAATAAGACCCTATAGTACTTTATGTATATAATTGGCAAGTCTTTAGGTGACAGATTATTACATAAAATGTTGGGTTGTGGCAACGGAAAGAAAGAAATAACTTTTTTTTGATTATAAACATTAATAATTGAACAGTTGACCCTTCAAGCTGGATTAAAAGATTAAGTTACCTTATGTATAACAGCGTAATCTTTTTTGAGAGTTCATATTGACGAAAGGGTTAGCGACCTCGATTTTGGATTAAGAATTTTTTACGGAGCAGAAGTTTTAAAGGGAGTCTGTTCGACTTTTAAAATTTTATATGATCTGAGTTCAGACCAGCGTGAGCCAGGTTGGTTACTATCATCGCGTTACTATTGTATTTTAATACGAAGGGGTCAAATAGTAAAATTTTTATATAGAGAATAATATTAATAGTGAAGTTTGAACCTAGCTGGTGCATTTTTTTAATTTATGAACTATATATAACATGTAACTGATTTCATTATCGAGTATGTTGAACTAGCTACAGTTACTAATATTGGCGAATCGTGTCAGCTGCCGTGGTTATACGAGGGATTTAAGAGAAATAAATCAGGGGAATTAAGTTAATAATTTAAAATAAATTTCTTACTTATTAATTATTAGAAATTTTTACTCAAACTCAAAATGCTTTTGAGGAGTTTATTGGATCTTTGAAAATAAATTATAAACTAGGATCAGATACCTTATTATTCTAAATTATCATCCTGGGTAGTAAAATTCTTGAAACCTAATGATTTTGGCGGTATTTTATTCTTGCCACAGGAACCTGTCCCGTAATCGATAACCCATGTTTAAATTTACCTCTCTTGTTAACAGTTTGTATACCGTCGTTGCTAGATTATTTTTAAGAAAAATTGTCTAATTTAATTATTTTGAGACTTCGGGTCAAGGTGCAGCTCACGAATGGGGGTGGTGGGTTACAATGAAACTAACTAAACGAGTTTTTAGTTAATTTTTAGTATGAAGGTGGATTTGGCAGTAAAGTTAGAAAAAAAAAATATGTTGAAAACGGCTCTGAGATGTGTGCACACTGCCTGTCGCACTCTTTAAGGAGAGACAATTCGTAACATAGTAGATGTTCTGCAATGTGTATCTAAAAAGT
>18
ACAATAGTTAACCTATTTCCTGTTTTTGACCCCTCTACTTCCATTTTAGGTCTATTTTTAAACTGATTAAACTCTATTCTAGGATTTTTATTTTTTCCTTACACTTTCTGACTTATACCTAAACGAACAAACAATTTATGAAAACATATCATATACATTCTACATGGAGAAGTCAAAATCCCTACGAGTGTAGGTCCAACCTGCAAAAGAGGAGGTAGTTTCATATTTATTTCACTATTCTGCTTTATTTTATTTAATAATTTTTTAGGGTTATTTCCTTATATCTTTACTGGTGCAAGTCAACTAACAATTACCTTAAGTCTAGTTCTACCCCTATGAATATCATTTATATTCAACGATTGAATTAATTACACATAGCATATGGTTGCCCACATAGTATCCCAAAGGACCCCGGTCATTCTAACACCTTTTATGGTATGTATTGAAACTACTAGTAACTTCATCTGACCTGGTACTCCATCCGTTCGATTAGCAGCAAATATAATTACAGACCATCTACCGTTAACGTTTCTAGGAAATCAAGGTCTCATTATAAGTCCCCTCCTTTTATCTCTATTAATATTTGCATAAATTCTACTATCAACGTTAGAATCATCTGTCGCTGCTATTCAATCGCATGTATCTGCAATTCTAACTACCCCCTATACTAGAGAAGTAAGTATCCCACAAGTGGCATCTATTAATCGACTTATTCTTTTCATTACCTATACACTAACTTTCCTAATCTTGATTACTATTTTTTATTTTATTTACTTTCCTCCTATAGCCATTACTATAAATAATGAGAAAATAAAAAATACTACTCACTCATCTTTTTTAAGTTGAAAATGATTGACGTTACCTCTGCTAAAAACTCATCCTTTAATAAAAATTGATGACAACGCTCTAATGGACCTACCGACCCCTTCCAACATTTTAATTTGATGAAATTTCGGCTCTCTATTAGGCTTGTGCTTAATTATTCAAATTCTCACAGGACTATTCTTAGCTATGCTCTACACTATTTATGTAGACTTAGCTTTTTCTAGAGTAGCCCATATCTGATGAGATATAAATTATGGATGATTTCTTCGAACCCTCCATGGTAATAGGACCTCATTTTTCTTAAGTTATGTTTATTTTCAAGTAGGACTAGGGATATATTAAGGGTCTTATCTATCTTTCTATATATTATTCGAAGGAGTTATTCTCCTATTATTAGTAAGAGCAACCTTTTTTTTAGGGCGTGTTTTACCCTGAGGACAAATATCGTTCTTATGGGCTATAGTTATTACAAATCCATTGTCAGCAATCCCTTACGTCGGAAATGATGTAGTTCAATAAATATGAAAGGGATTTGCTGTAGATAATGGCACTATAATTCGGTTTTTTATGTTTCAAGTTTTATTACCTTTTATTGTTGCAGAAATAACAATAATTCTTCTACTATTCTTATATCAAACAGGATCAAAGATCCCTCTAGGAGTAAATAGAGACACTAACAAAATTCCTTTTCATCCTTACTTTCGTATTAAGGACATTGAAGGCTTTATAATTATAATAAACGCTCTATTAATCCTTGCGTCACGAAACCCCAATTCCCTAAGAGATCCTGATAAGCCCACCCCAACTAACCCTCTATTCACTCCAGTGCATATACGACCAGAATGATATTTCCCGTTTGCCTACGCTATTCAACGATATATCCCTAATAAATTAGGACGGTTAATCGATTTATTGATGATAGTTCTAATTTTAGTAATTATACCATTTTTTCATAACAGATAATTTCGAGGCTTAGAATTTCATCCCATTAATTAAATTTAGTCCTGAACTTGAATGGCAATTGTAGTACTATTAATCTAAATGGGGGCTCGACCAGTAGAAGATGCTTATGCTTTAACGAGTCAAAATTTAATTGCTATTTACTTTTGTTATTTTACTTTAACTCCTTTTCTGCTTACATTGAGATACAATATAACTAAAATTTATATATTGCAACGCCGACTATACTCAACAAATGATAAGAATACTAGGACATTTTATTTAATTTCCGGAGCCTAAGCAGGAGTAGTAGGAACAGCATTAAGTGTGCTAACTCGAACAGAATTAAGTTAGCCCGGAAGACTAATTAGAGATGGTTAGGTTTATAATGTGGTTGTTACCGCTTATGTTTTTGACATAATTTACTTTATAGTCAAACCTATTTTGATTGGGGGATTTGGTAATTGATTAGTACCTCTGATGTTAAGAGCTCCTGATATGGCTTTCCTCCGTCTAAATAATATAAGATTCTGATTACTGCCACACGGACTAACCCAACTATTTTCAAGTAATACAGTAGAAACAGGTGCAGGAACAAGGGGAACTATTTATCTCCCTCTATTTGGAGGTATTGCTGATGCCGGAGCCCCCGTAAATCTATGAGTTTTTTTTCCACATTTAACCGGTGTTTCATCAATTCTAGGGGCAGTTGATTTTATTAAAAATATTATTAATATGTGAGCTAAAAGAATAACTCTTGAACGAATGCTTCCATTTGTATGAGCTGTAGGAATTACTGCTCTACTTGTATTCCTATCTCTTCCTGGTCTATCAGGAGTTCTCACAATACTATTAACTGACCGCAATTCAAACACTTATTTTTATGAACTCGCTGGATGGGGAGACCTGATTTTATATTAACATTTATTTTGATTCTTTGATCACCCTGAAGTTTATATTTTAATTCTACCTGGATTTGGTATAATTTCTTACATTATTAGCTATGAAAGATCTGATAACGAAGCTTTCGGAATGTTACAAATAATTTGTGCTGTATGAACAATCGGGGTCTTAAAATCTGTTAGCTTAACCCATCATATGTGTACTGTAGGTATAGACGTCGACACTTGAGCTCACCTTACTGTAGCAACTATGATTTTTGCTGTTCCTACAGGTATTAAGATTTTTAGATGACTTGGAACTCTACACGACACACAATCAACATTTACGCCTTCCTTATCACGAGCCCCAGGATTTGTTTTCCTATTTACGGTAAGAAGCCTGACAGGAGTTGTTCTTGCTAACTCAAGAATCGATATTGTTTTCCACGACACTTATTATGTTATAGCTTACTTTTACTATGCACTGTCCATAGGAGTAGTACTCACTATTATAACAGGGTTTACTCATTGATTTCCTTTATTTACAGCAGTAACCCTAAACTTTATATGATTAAAATTTCGCTTTTTAATGAGTTTTGTAGGGGTAAACTTAATCTACCCTCCTCGACCTCTTTTAGGGTGAGCTGAAATACCCCGTCGATATTCAGATTACCCAGACGTTTGCACTTTATGAAATGCAGTTTCTTCTATTGGCTCAATAATTTCTCTTGTAGCTACTTTAAGATTCATTTTCATTATCTGAGAAGCTATCATAGCACAACGACTGATTGTATTCTCAGTAAATTTAACATCTTCTATGGAGTGAAACCATAGCTTTCCCTCCGGTGAACATGGTTATGAAGAATTATCCTTGGTCACTCATTTCGAATTTATGGCAACATGATTCCAACTAGGACATCAACACGGTGCTTCTCCTTTCATAAAACAAATGATTTTTTTTTATGATCATGTGCTATTAGTTCTAATTCTAATTACTACTTTGGTAGGTCATTTTATAATAAAACTAATATTTGATGCATTCATTAACCGCTATCGTTTGGATGGTCAACTAATTGAAATAGTTTGAATAGCCTTTCCAGCATTTATTTTAATTTCTGCTGCTCTCCCTTCTTTTCGACTTCTTTACATAGCTAACGAATTTCATGAACCAATCATAACTATTAAGGCTATAGGATATCAATGATATTGTAGGTATGAATACTCTGATTTCACTGATGTTGGATTTGACTCTTACATAATTACTATAAAGGAACTAGATGAAGGTACATTCCATCTACTAGATGTAGACAATCGAGTAGTAGTAACTTTTAATACTCAAATTCGTCTGCAAGTTACTGCAGCCGATGTTCTTCACTCTTGAACCATGTTTACCCTGGGAATTAAGGTGGAAGCTGTCCCAAGACGATTAAACCAATTAAATCTTTTTACTAATCGACCTGGAGCCTTTTTTGGACAACATTCAGAAATTTGCGTGGCTAATCGTAATTTTATACCGATCGTAGTTGAAGGTATTCAAGTAAAATACTTTCTGAACTGGGTTACATTACAAATTTTATAACTTGATTTCAGAGAGTGAGTAATTTTAATGTTAAATCAATTAAATCGTCCCTTTCATTTAGTAGTTCAGAACCCTTTACCCCTTTGAGGAGCCTATAGATCTTTAAGTATAACTACAGGTCTCGTTAATTGATTTAATACTTTTGATACAAGTCCATTTTCCTGAAGAATACTAATTACTATGTTAGTTACATTCCAATGATGACGAGATGTCACCCGAGAGGGAACCTACCAAGCTCTTCATACAAGTCAAGTTGCTTTAGATCTGTGATGAGGAATAATTCCTTTCATTACCTCAGAGATCTTCTTCTTCGTCTCATTCTCCCGGGCATTTTCTCATAGAAGACCAGCCCTAGCAATGGAAATAGTATCATCTTGAGCTCCTGTAGATATACAACCATTTGACCCATTTCAAATGCCTTTGTTAAATACAGCAATTCCACTAGTTTCTTAAGTTTGAATTACATGAGTTTATCATGGATTACTAGAAAATAACTCTACTCAGTGCAAAGAAGGACTATTTTTTACAGCTATTTTGGGAGTATAGTTTACTGCCCTCCATCTATTAGAATACTATGAAGCACTTTTTACTATTGCAAGCGTAATTTACGGGTTATCATTTTATGTGGCAACAGGATTACATGGACTCTAAGTGATAATCGGTACTACTTTTCCATTAGTTTGTTTACTACATCATACATCTTATCACTTTTATTCAGAACATTACTTTGCATTTCAAGCTGCAGCCTGATACTTGGATTTTGTAGATGTTGTCTGATTATTCTTCTATATCGCGATTGATTGATGAGAAGGTCTGAAATATAAGATTATGTTTATTATTTTAAATTCTTTATTTTTAGTTGTCTTAGTTTTAGTTGGAGTTGCTCTCTTAACTTTGTTAGAATGAAAGATGTTAGGCTATAATCTGTTTCGAAATGGTCCTAATAAGGTACGATTCATAGGGTGTCTTCAACCTTTTGCTTATGTTATTAAATTATTAGCTATGAAACAAATTTTTCCTTGTATTTTTAACTATTTTTTTTATTTTGTTGCCCCTATCTTTAGTTTATTTCTTACTTTCTTAGTTTTCATTTGAACTCCCTGTTTTTGTGATATTGCTACTTTTGATTCGACGCTGTTATTTTATCTATGTTATACTAGTAGAGGGGTTTATACTCTTTTAGTGGCAGGATGATCTCTCAATTCTAGGCATTTTTTATTCGAAGGATTGTGAGCGGTAGCTCAAACTATATCTTATGGAATAAGATTGACTTTGATTTTATTATCATTTATATTTTTTACTCAAAGATTTGATTTAGTAAAATTTATAGTTTATCAGGATTATATAGTATGATTCCTTCTTATTTCCCTCCTTTTAACTTTCTCTTGATTCGTTTCTTATTTAATTGCGACTAGTTGTACTCCTTTCGAATTTGGTGAGGATGAATCTCAATTAGTCTCCAAATATAATACCGAGTATATAGAAGGTGGGTTTGCTTTAAATTTGTTGGCGGAGTACGCTAGAACTTTATTCATATGAATGTTACTTAGTATCATTTCTTGGGGCGGTAAAACTTATTTTTTTATTTCTATTTCTAAGTTTTTATTAATTGTTTTGATCCTTGTTTAAGTTTGAGGCACTTTACCTCGAATGCGTTATGATAAATTAATATATTTCGCTGGAAAGTGTTTTTTACCTGCTTCTTTTAATTCTCTTTCATCTTTCTTGTGTATTATAGTTCTATTTATTTCTGGGCTGAATGAGTATTTTATGTTGAAATTTATTACGTAGGTCCTTTGTCCGTAGAAAATTAATCCTAAGTCTTTCGTCCTTTTTAATCCATTAATTTTAAGAGGATTAATTATCCTTTCTTCTGATTCATGATTCGAATAGTGAACTGGACTAGAGAGAAATATTTTATCCTATATTCCTCTTATACTAAAAAAAGAAGGTCAACACTCCCCTAAAGTAGCTAGATTAAAATATTTTTTCATTCAAGCCAAAGCTCCGACTACCTTTCTATTATGTATATTACTTGACTGTGTACCTCTGTACATTTTCATTATCATTTTCATTGTAACCAAGTGCGAAACATTTATAATTTCTGTTGTGCTACTACTTAAAATAGGGGCACTCCCTTTCCATATATGAATTACAACCGTAATAGAACCTTTCTCCTGAATAAACTTCTTTATTTTATTAACTATCCAGAAAACATATCTTTTATTTGTAGTGCTAGCATTTATTCTATTACCCTTCACTGATTTGGTCGGCTTAACTACCAGTTTAACAGCAGTTATAGGGGGATTAGGGGGATTCACTCAAACTTAACAATGATCAATAATAGCATTTCCCATTATCAATCATGGGGATTGAGTACTTATCGCTTTAATCATTCATAATTTTCTAGTAACTATTTATTCCATTATTTATACACTAATTTTTTTTCCTGTAGTCTGTTTATTTGAAAAAACCAAAAAATCTCATATATATCATATTAATTTTTCCGACAACTCGATGCTTTTAACTAAATTTCCATTTTTTTCTAATCATCTTTCTTTAGGGGGGCTCATTTCTCACTTTTTAGGGTTTTTGCCCGAATGAATCATTGTTAAAAGAGCTACCGTTGTTATATGAATTTTAATTGTTATAGCTCCAACTATTTCAACTCTGATTATATTACATTATTGTCTGCGAATCACATCTATGGCTTTTATATTTTATCTTAACAATAAATCAAGATGAACAATATAATCCAAAATTAAGAAAGGACTTTCAATTAATTGCACGTTCATTATGACAGCAATTTCAATGATTGGATTGATATTGCGAAAGTCATATCTTAGTTTAAACAGAATTCTCAAACTGAATCTCAGATCTCCTTTTCTGTTGAAAGTTAATCCTAAATTTATCTTATTTTTTACTTCGCTAATTTTAAGAATGTTAATTGTTCTATCTTCCGATGCTTGGTATGCTTCTTGAATCGGACTAGAATTCGATATTCTAACCTTTATTCCTATTTTATTAAATAAAAATAATCAACGATCCATTACAGAAGCTAAAACAAAATTTTATTTTATTCAAGTTTCGGCTTCAGTAGTATTTTTACCGGGGGTTTCATTTCTATTTTTTCATTTATACATTTTTTTTATTCCTTTTATTTAAACCTTATCCGCACGAATTATACTCACTGTCGGTTCTCTATTTAAACTAGGAGCAGCTCCTTGTTATAACTGATTACCAAGTGTAGCAGAAGGTCTATCTTGAAATGACTTTTTGATCTGAATAACTGTACAAAAAATGGATCTCTTAATTGTAATATTAACATTTAAACTATCAAACCACATAAATTTTATTACTATAACTATCACTTTGTTAGCACCTGTTGGGGGGTTAGGGGGGTTTAATCAAACCATACTACGTTCAAAAAAAGTTTTCTCTTCTATTAATCATATTGGATGATTGTGAGTTGCTTTAACTATGAAAAGTTGTGTGTAACTTATTAATTTTATTATTTATTTTATTATTTTATGTACTGTAGTATTTGTATTTCAGATTGCTAATATAACGTATCTTACACAAATTATCATATCTTCTAATGTGAGTTTTATGAGTAGAATCATAATTTTTTCAAATCTTCTTTCTTTAGGGGGACTCATCCCCCTCTTCTTAGGGTTTTTACCTAAGTAAATTGTTATTGAAAAAACGACTGCAATTATATCATTTCTTATAACTATAACTTTATTTATAACCACTTTAGTTCCTTTATGCTGTTATATACAAAAATCATTTTCTGCTTTGTTGTTCTCTAGAAGGGATACACACTAATGAACAAGATGATTAAATATAAAACAAGGAATACCAATTAGTTCTGAAGTTATAAAAATCTCAGTCTTATTAATTGGTTTATTTTATTTACATTTTATTCTTAGTTTGTTGATGTTAGGTGATTGTCTATAATTTTTTATAATATCGTTTGTTTTTTTATGACTTTTTGTATTTTTTCCTGGTCTACAAATTTTTATTACTAAACGTAGGCATCTGCTGGTTTTTTTATTAAGATTAGAATATATAATTTTGGCAACTTTTTATTTTTAGTGTGATTTATCGATTTACTTGAATTATGGAAGTCATTTTATTATATTTTTTCTAACTTTTATAGCATGTGAAGGAGCTTTAGGTTTATCAATTTTAGTTTCTATAGTTCGAATCCATGGGAGTGATTATTTCAATATTTTAAGTATACTATAATGTGTCGTTATAGTTTTATTTATATTAGAATTTTTATTATTATCGGTGTTTTTGACCCCGCGTGTCGATTTTTTTAAGGGTAGGTATTGAGAACTGATGATGATAATTATATAACTTTTTGTATTTACTTTTTTTTGAGCTATAGCAGTTAATTTTATTATCGGCTCTCGGTATTTAAGTTTTTTCAACGTATGGTAATGTGATACCGTTTTTTATGTTCTACTTAGTTTAGGCATTTGAATCTTTTTTTTAATAATCTTGAGATGATATTAGGTAATTAGGCACACATATTTTGATAGAATTTTTATACTTTTTTTATTTATTCTATTGCTCTTTTTATATCCAAGATTTACAACTACAGTTTTACTCTTATTCTATATTTTTTTTGAAACTTTTTTAATTTCTACTTTCTTTCTAATTTTAGGTTGAGGGTACCAACCGGAGTGGGGTAAAGCTGCTTTTTATTTTTTCTTTTGTACTTTAGTTGCTTCTCTGTCTCTATCCGTGGGGATTCTTTTTATAGATGGTAATCTGGGTACACTAAAAATATGTATTTTAAGAGTTTACGCGGAAGTTATAAACACTTTATTTTTACTGGTTTTTGCTTTAATTTCGGCTTTTTTAGTTAAAATACCTATATATTTTGTTCATTGTTGATTACAAAATGCCCAAGTAGAGGCAGCTATTACAGGTTCTATGATTGTAGGGGGGGTCCTACTGAAGTTAGGGGTGTATGGTTTATTACGGTTTCTTTTTCTAAATGTCAATATTGCCATTAAAATGCGTAGTCTTTTATTAATTGGAATTAGAATAGTAGGTGGTGTGTTTGCTAATTTAATCTGTTTACCTTAAACTGATATTAGGTCTTTAATTACTTATTTTTCAGTGGCTCAGATAATATTGGTCTTTGAAAGGACCTTTAAAATGTACTTTAGGGGTTGTACAGAGTCCTTAATGATAATAATCGCTCATGGCCTGTGTTCTTCAGGTTTATTTTGTTTAGCTTATTTATCCTATAAGCGTATTCGTACTCAGAGTCTTCCACTAACCCGAGGGATATTATATCTCATTCCTTAATTATCGATTTGATGATTTTTATTCAGCATTTGAAATATGGTAGCTTCCTTCTCACTAAATTTATTAGGCGAAATCTGCTTAATTAATGGATTAGTATGTTGGGGTTGGCTGATTATTATTTTTGTGGTGTTAATATCTTTTTTTGCAGCTACTTATAGTTCTTATTTATATTGTTCTACCTAATATGGAACTCCTTTTTCTCATTTATATTCTAGTTGAGATAGCAGAATTCGAGAGTTTTTAATATTGTTCTTGCATTTAGGTTTTCCTTCTATATTAACAATTTATTGGGCTTAATTACCATTCCACTGGTTATGCTTTGAGAATTTAATAGAACTTAACATGATAGCATTTACCATGATGAGAGTAATTTTGTTTTATAAAATTATTTCTATATTTTCTTTTTTTTTTAGATTTGTCAGTTTAATATTATGTTGGGGCTTGGAGTTCATTTTAAATAACACGGTAATTTTTTTTGAGTGAAACTTCGACATTTTTAGCATGAGTAGAATTAGTGTTACTGTAAAACTTCTATTAGTTTGAATATCTTTTTTATTTCTGAGATTTGTTCCGTTCATTCACTCCTCTATGGCTGTTTTGTACAGAAGTAATTATATAGGTGGTGAACTGTGTGTAAATCGGTTTATTTTATTAGTTCTGGGATTTGTATTTTCGATAATATTATTAATTATTGGCCCTAATATAATTAGAACCCTATCAGGATGGAATGGATGAGGATAAGTTCCTTATTATTTACTTATCTGTTATCAAAAAAGAAAGTCTACTAGTGCTGTTATACTAACAACTTTGTTAAATCGTACTAGAGATGTATGTATTTTATTGGCAATTACTTGACTATTAAATTTGGGAAGTTGTAATTATGTTCCTTATATGCAGTGGGAACTTTTATCTGATAAGACTGAGACAATTAAAATTATATTTATTTTAAATATTATGGTTGCTATAACTAAGAGAACCCAAATTCTTTTTTCTGCCTGGTTACCAGAAGCTATAGCAGTCCCTACCTCAGTTCCTCTCGCGCTAGTCCTCCTATCTACTTTAGGATCTGCTGGGGTTTATCTATTTATTTGATTTTTTCCCTTATTGCTAAAATATTAAGTGTGCGATATACTAATGTTTTCATCTGCAGTAACGATATTTATGGCAGGTTTAGGGTCTAATTGAGAATATGATTTGAAAAAAATTATTGTTTTATTGACTCTAAGTCAACTAGGAGTGATAATATTTTCTTTACCTTTGTGATTTCATGAATTGGCTTTTTTTCAACTATTAACTCATAATCTATCTAAGTCTTTGTTGTTCATTTGTGCAGGGGCGGCTATTCATGTAGTAGGTGGCACACAAGACATTCGTGATATAGAAGGACTAGCGATTTGCCTTCCTCTAACTTGAGCATGCTTTAAGGTGCCTAATTCAGCTCTGTTTGGGATACCGTTTTTAGCTGGTTTTTATTCTTAGGATTTAATTATTGAAATAACCTGAATAAGTCATATAAGTCTACCTATTTTTATTTGATTATTTATTTCTGCTATCTTAACAGCTTGTTACTCATTAAGGTTAACATGTTTTTCTATACGCAAAAAGCCTAGTTGTAGTTGTTCGTCTTATCATAGTAATGAAGAGTGTTATATCATAGTTAGACGAATATTTGTTTTAGTATTAGTTGCAATAATAGGAGGAGCCGCGTTCAGTTGATTATTTTTTTCTGATCCTACTTTAATTATTCTTCCGGTATTTTTGAAATTAACCGCTTTATTTTTTGTTCTTGTGGGCGTTTTAATTAGTGTTATATTATTACGGAGTACTTTTAGTCATCATTTAATAACCGTAGGTTTTGAATTTATTTTATATTTTATTGGAACTATGTAATTTTTACCATTTATATCAGGAAACCGAATAACGAATTTTCCTTTACAAACAGGAGAAATATTCTTAAATGAAATAGATCAGGGTAGGATGAAATATTTTGGAGATCAATTGATTTAAGGAATTTTTTTTATGAGTTCAATTTTTATTCGACATTTTCAACACGATGCATCCAAGATTTTTTTGTTAGTTTTCTTATGCGTAGGTTTACTTTCTTGTATTTGGTTACCACTTATCTAGATTACTATTTTAGAGCATGACGCTGAAGAGGCCGCCATATACAGTATATTTAAAAACCCATCTATAAACATTATAAGTAAGATTATAATGAACATGACTATAATAATAAAGTTATTATTAACAATTACAGTAATTATAATTTTTATTCCGTTTTTTCTATAACATCCTCTATCAATAGGATTAATGCTCTTCATTTTAATTATCCTAAGTTGCCTGATTTCAGGAGCAGTTAGGATTATTTTATGATTTTTTTACACTCTATTTTCAATTTTGCTAGGAGGAATTCTAGTAATATTCATATACATTTCTTCACTAGAATCAAATGTATTAGCTATCCCCTTAAATATAAACACTAAAACTTTCGTTATGGTTTTTATGGGACTATCTTTTATTGGAAGTGTATTGCGTATTATCATATTCACTTTTAAAAAAACAAGTAATGCCTTAAAAGGATCTATTTAGGACAGAATAACAGAACTTAAGGTTTTGGTAATAAATAATACTTATTGATCAATGATTTGAATAATAACTATTCCTCTAGTTATATATTTATTACTGGCTCTAATAGTTATTGTAGATATTACTAAAGCAGATAGAAGTTCCCTTTTACCCCTAAAACTTTAATTTTGGTTTTATTATGTTAATTAGGAAAAATATTTTTTATTTAAATTTAATATAATTAAAGGAATTTTGGATTTACAGTAAATTAGTTCTGTGAGAGACAGTTGATATAGTATGAAAATTTGATTTTATAGAAGAAGATATAAGCTATCGTATCTTGTGTTTCATCTGATAATAACGATATTTAATATAAAGATTTCCCGAAAAAAAAGAGCTAAATTCTTATAATTGTTTTTGAGGCAATAAAATACTTAATATGCAGCTAATAGTGAAATGTTATTCGGATCTTTTCATATCTGGTTTTCTAAGAAATGAATTTAATTCAGTTTTTTTATTTGCTTTGGTTAGTTGATTGAGTTGAAGTGAAAGTTTGGGGGGATGAGCTCTAAACTATTGGAACTTATATTTTTTATTAGTTGTAATATGTTTTTAGGCTTAAATGTAGCCTTAGGTAAAAATTATGTTATAAATTAAATTTATGTACGAATTATTTCATTCACTTTTACATAATTTATTAAGATAAATTCCTGAATTAATTATGTTCAGTAATATTGGTGAGATTAGCAGAATAATTATTGACATTTTTAAATAAAGTAAGTTTATATAAGGAATTCGGCAAATATGTTTTCCGCCTGCTTATCAATGACATTTCCTCGTGATTAAATATGATGTACAGCCTCCCCGGTGCTTTCCTAAAGAGCCGCGGTATTTTGTCCGTACGAAGGTAGCATAGTTATTAGGCTTTTAATTGGTGGCTCTTATGATTGGCTGGACGTGTAAAAAACTGTTTCTGTTATGAATTTTGAATTTTATTTCTAGGTGAACAGGCTTATATATTTTTGGAGGACGGTAAGACCGTATACAGCTTTGTATTCATATTGGGTAAAACTTTAGGCGACACTTTATTGGTCTAAATATTTTGTTGGGGTGACGGGAAGGAAAAAATAACTCTACTTTTATGGTAAATGATTATAATTAAAAACATGATCCTTAAATAAAAATTAAGAGACTTAGCTACGTTATGGATATCAGCGTAGTCTTTTTTGAGAGAACACATCGATAAAAGCGTTTGCGACCTTGATGTTGGATTACGATTTCGTTACGGTGCAGCAACCGAGAAGGGAGTCTGTTCAACTTTTAAATTCTCACACGATCAGAGTTTGGACCGGCGCGAGCCAGGTTGGTTTTTTTCCTCTAGTTATTACTTTACTTTAGTACGAAGGGACCAGATAGCGAAATACTTAGATCAAGGATATTATCAACTGTTAATTTTGATTCTGGCTTATGTTTTTTTTTTAATTACGAGCTATATAGAGGCAGTAGTTAGCATCATCATCCAATATTTGGAATTAGTTAAATTCTATAAGATCGGCTAATTGTGCCAGCCGCTGCGGTTATACGAAGGATGTAAAGAAAATAGATTGGTGAAATTAAGCTGATGATTTAAAATAAGTTTTTTAACTGGAAAGCGGGTGGAACTCTTACTTATACAAAAAATATTACGGAGGAATTTAAAGTGTTTAATGAAAGAGTTTATAAACTTGGATTAGATACTCTGTTATTTCTATCTAAAATCTTGGGTAGTAGAATTTTTGAAACCTAAAGAGTTTAGCGGTACTTTATACTTACTAGAGTAACATGCCCCATAATCAATAATTCACGTTTAATCTTATCTTTTTTGTTCTCAGTTTGTGCACTGCCGTTGTCGGATTATTTTTAAAAAAGACATTCTTATTTAATCATTTAATGACCTCAAGTCAAGGTGCAGTTTATGAAGGGCGGTATTGGGCCACAATAAAACTAATTATACGGACCTTTAGTTTAAAATTGAAATGAAGGCAGATTTGGTAGTAATATTATTTATGTATATTAACTTGAAAAAGGCTCTGAGGTGTCTACACATCGCCCGTCGTTTTCTCTTAGGAGAGATAAGTCGTGACATAGTAGATGTACTGGAAGGTGACTCTAGATACT
>19
ATGACATCATACCTATTTTCAGTATTGGGCCCCTCTACTTCTATTTTAAGTCTGCCTTTAAACTGAATAAGCTCTCTTATAGTTTTTTTATTTCTATCTTTTACTTTCTAATCTGTGCCCAAACGAGTTGATATTTTATAAAACCCAGTAATACAAAAATTTCATACAGAATTCAAAACACTATTAATAAGTGAGTCAAGTACCAAACAAGGAAACACTTTGATATTTATTACATTATTCTTCTTTATTCGACTTCACAATTTTCTACGCCTATTTTCAGATGTTTTCACTAGTACTAGTCATCTAGTAATAACACTGGCCCTAACTCTATTTATATGAATAACATTTATAAGCTTTGGTTGAATCAATCAGACAAAACATATATTTGCTCACTTAGTGCTTTTAGGGACATTCGCCGTTCTATTACCTTTTACAGTATGTATTGACACTATAAGGAACCTAATGTGGCTTGGAACTCAAGTAGTATGATTAGTAACTATCATAATTACAGACCATCTACTGTTAGTTCTATTAGCGAACCAAGGCCGTCTCATAAGTACTTCTACTCTAACTTTGTTAACATTTACACAAATTCTACTATTAATTTGGGAATCAGCTGCAGCCGTTATTTAATCCCATGTATTTGCAAATCTAATTACTCTATATTCTAGAGAAATAAAAATTCAGTAAATAGCATCTCTAGGTTGATTAATTTCATTTATTTTATTCATTGTATCTTTTTTAGTATTTATAAGTATTATTTACTACATTAGTTATTCTCTCACAGAAATTCATCTTGCTGAGAATAAAAAAAAAATTAGTTCTAACACCTCTTTGTTAAATTGAAAATGAATGACGTTCACTCTACGACAAACTCACCCACTATTTCAAATTATTAATAGTGCTCTAATGCGTCTACCAGCTCCTTCGAATATTTCAAGTTAATGACATTTCGGATCTTTATTAGGATTATGCTTAGCAATTCAAATTGTAACAGGTCTATTCGTAATTTTATACTACAGTCGCAAAGTTGATTGAGCTTTCTTTAAAGTAGTCCATATTTGACGAGTTGTCAACTAGAGATGACTACTACGAACCCTTCATGCTGATGGGCCTCCATTCTTCTTCGCCTGCCTTTATCTCCAGGTGGGATGAGGAATATATTATGATTCTTATTCTTTTACACATACTTAATTAGTCAAAGTTGTTCTTCTATTATTAGTAGTAGCAAACGCTTTTGTAGGGTATGTTCTATCTTGAGGACAAATGTCTCTTTGAGGAGTTACAGTAATTACTAATTTAGTATCAGTTATGTCCTACATAAGGGCCGAAGTAGTTCAATGAATTTGAGGGGGGCTAGCCATTAATAATGTACCATTAGCTCGATTTTTTATTTCCGTTTTTCTGCTACTATTCATAGTTGTAGAGATAGCAATAGTTCATTTTTTTATTGTACATCAAACAGGATCTAACAGCTCCTTAGGACTAAATAGAGTTCTTGACAAGATCTTCTTTCCCCCTGACTTTACAATTAAGGATATTGTGGGCTTCTTAACTATATCGGTAGATTTAATAGTGCTTATTCAAATCAATCCCTATATATTAGGAGACCCAGATAACTTCAACCCTGCTAACCCTTTAGTTACCCCAGTTCATCATCAACTAGAATGATACTTCCTACTTGCCTATTTTATTTTGCGATTAATTACTAATAAATTAGGAGGGGTTATTGCTTTAGTAATATCAATTCTAATTCTGGTAGTCCTACCATTATTCCACAAAAGAAAGTTACGAGGACTAGGATTTTACCCCATAAATCAAATACTGTTCAGACTTCTAGTGTGTACTGTAATCCTATTAACTTGAACTGGGGCTCTGCAAGTTGAAGCCCCTTATACTTTGATAGGACAAGTTTTTACAGTTATTTATTTCATTTACTTTGTTATTAACTCTTTTGTCTTAAAATCATGCGATAACTTGGTTAGTAAGAATATTGTGCAGCGTTAACTTTATTCAACAAATCTTAAGGATATTGGGACACAACATTTAATTTTTGGGGCTTGAGCAGGAATAGTAGGAACATCACTAAGTCTACTTATTTGAGCCGAATTGGGACAACCAGGAACTCTAATTGGAGATATCCAAATTTATAATGTAGTTGTTACTGCTCATGCTTCCATTATAATTTTTTTTATAGTCATACCTATCTTGATTGGGGGGTTTGGGAATTAATTAGTACCTTTTATATTGGAATCTTCTGATATAGCATTCCTTCGTCTATATAATCTGAGATTCCGATTACTACCCCCCGCTCTAACTTCACCACCAGCAGGTGGTACTGTAGACAGTCGGGCAGGAACAGGATGAGCTGTTTATCCCCCTCTATCTGGAGCTATTGTTCATACTGGAGCCTCTGTAGATCTGACTATTTTTCCTTTACACTTAACTGGTGTCTCCTCAATTTCAGCGGCAGCAAACTTTATTACAACCATAATTAATATATAAACTCAAGCAATAACTTTTGATCGAAATCCTATATTTGTAAGAGCTGTAGTTATTACTATTCTAATTCTACCACCGTATCTTCCTGTTCTAGCAGGAGCTATTACTATACTGTTAACTGATCGAAATTTAGATACTCCTTTTTTTGACCCTGCTGGAGGAGGAGACCCAATTTTACACCAACGGTTATTCTGATTCTTTGGTCATCCTGAAATTTATATTCCAAGTTTACCTGGATTTGGAATATTTTTTTACTTTAGTAATCACGCCAGGATTAAGAAGGAAACTTTTGGAACATTAGGAATAATTTATGCTATACTAGCGATTGGGCTCTCAGGATTTGTTCTTTGGGTCTTCCATATGTTCACTGTTGGAATAAACGTTGACACTCGAGCTTATCTTACAGAAGCAACAATAATTATTGCTGTTCCTACAGGAATTATGTTTTTTAGTTGAATTGAGACTCTCCACGGAACACAATTTACATTTTCACTCTCTTCGTTATGAGCCTTAGGATTCGTATTTCTATTTACAGTATGAGGCGTTACAAAAGTTGTTCTGGCAGACTCACGAATTGATATTGTTCTCTACGATACTTATCATGTTGTTGCTCATATTAACTGTGTTCTATCTATAGAGGCAGTATTTGCTATTTTAGAAGGGTTTGCTCATCGATCCTCCTTATTTGCAGGAGTAACTATAAACCCTACATGACTAAAAGTTCATTTTCTTACTATGTTTATAGGGGTAAGTTTTGTGTTCTTCCTTCGACTTTTTTTAGGGTTAGCCGGAATTCCTCGTTGATATTCTGATTATCCAAATGCTTACTCTTCATGAAACGTTGTTTTTTAAATTGGCTCCACAACCTCATTAGTAGCTATTTTAGTTTTTATTTTTATTACTTGGGAAACTTACAGAACACTACGATCACTTCAACCTTCAGTAAATTTAGCATCTTCAATTGAATAGGATCATAATCTCCCCCCTTGAAAACATAGTTACGCAGAATTACCTTTAATCCCTCGTTTCAATTTGATGGCAACATGCCTTCAATTAGGACTACAAGATGGTGCTTCCCTCTATATAGAACAACCAACTTTTTTTCATGATCACACACAACTAATTGTGATTCTAATTACAACATCTGTAGGTTACTTTATAACAATCTCATTATCTGATATATTCATTAATCGATATCTATTAGATGGTCAAATAATTAAAACAGTCTGTACAGTCTTTCTAGCTTTTATTCTAATGTCTATTACTCTGCCTTCTCTACCACTTCTATATCTATTTGATGAAATTAATGAGCCAGCTTCAACTATTAAGGCAGTAGGACACCAATGATATAGAAGTTACGTAAGTCCTAATTTTACTAATATGAAATTTAATTCTTACATGATTCCTACAAATTAATCAGGTGCCTCTATTCTCCGTTTACTATATGTATATAAACATGTAGTATTGCTTTTTAGTACTCATATTCGTCATCTTGTAACTATGACCTATGGTTTTCACCCTTGAGCTATGCCTAGTCTAGTTATTATGGTGGACGCTGTTCGAGGTCGATTAAATCAACTAAGACTTTTAATCAACCGACCGGGTCTTTTCTATGGGCAATGTTCAGAAATCTGCGGGGCTAGTCATTATTTCACACCCATTGGTGTTGAAGCTATAACCGCAAAAGATTTTGTGAGATGAGTTTGATCCCAAATGGAAGCACTGCATCGGTGACAGAGGTCTCCGTCAATATTAACTGAATTAAATCAGCTTTTCTACTCAGTTGAGCAAAGCCCTTGATCTCCCCTAGGAGCTTTCGGAGCTTTAACTACAACAACAGGACTAGTTAAATGATTCCATATTTTTAAGATAGGTATATTTTTTCTAGGGATTGTAATTACTATACTAGTTATAATTCAATGGTTACGAGATGTCACCCGAGAAGGAACTTTCCAAGGACTTCGCATTTGTCCAGTTAGTTTTGGTCTTCGATGAGGAGTAATTCTATTTACAACTTCAGAAGTTTTCTTCTTCGTCTGGTTCTTTTGACCTTTTTTTTATAAAAGTTTAGCACCTACAATTAAAATATGAGCAATTTGACCCCCTGCTGGTATTCGACCATTTAATCGATCTTAGATCCCTTTACTAAATACAGCAATGCTTCTAGTTTCAGGAACTACGGTTACATGATCTCATCATGGACTAATACAAAATAACTACACTCAATGTATGCAAGGCTTACTATTTACTGTTATTTTGGGAATATATCTCGCTGCACTTCAAGCATTTGAACACAATGAAGCACCATTTACCATCGCACACACAGTTTACAGCTCAACATTTTTTATAGCTAAAGGATTCCATGGTCTCCATGTAATTAGTGGTACTATATTTGTATTCGTTTGCTTATAGCGACATATTCTTCATTATTTCTCTTTAATACACCATTTTGGATTTGAAGCTGCAGCCCGACACTGACATTTTGTAGATGTGGATTGGTTAATCCTTTATATTTCTATCTATTCATGAGGAATGATGTATTCTTGTAAAGCGTATTTTATTTTTTCTGATTTAACTTTAGCTGTATGAATTCAGGTTGGAGTAGCTTTCTTAACTATACCTGAGAGAAAGTTTTCAGGTTACGCTCAAACGAGAAAGGGTTCTAATGAGGTAGGGTTTGTTGGTTTTCTTCAACCTATTGTCGACGCTATTAGGTCATTTACTAAGGAGTAGACTTTCCTAAGTACATCTAACTATTTACCTTATTATATTCCTTCTGTTTCTAGTGTATCTTTTTCTCTGCTAACTTGGAGATCTATTCCTTCCTTAAATGGTTTTGAGATCTTCAGCTTAAGGGTTTTCTTTTTTTTGTGTTGTTTAAGAATGGTGGTTTATACTTTTATAATAGCAGGTTTGACTTCTAACTCTAAGCATTCTTTATTAATAGCATATCTAGCGGTAACTCGAACTATTTCTTATAAGGTAAGACTGACATTATTTTTATTACCTTTTATATTTTTAATTTAAAGTTATGAATTAATAAGATTTGTAGATTATCAAAATTAAATAGTGTGATTTTTTTTTATTACTCTTTTTTTAACATTGTTTTGATTTGTTTCTCGCTTAGCTGAGATTAATTGTACCCTTTTTGATTATGCTGAAGGTGAGTTTGAGATAGTTCTTGGGTTTAATACCGAGTATAGATGGGGTAGGTTTACTCTAACTAAATTAGCAGAATATGCAAGAATTTTATTTATGAGAGTAGTATTTGGTGTTATATTTTCGGGAGGTATAATACCTTAGTTTCTGTTTCTTTTTAAGTTTTTATTAGTTGTCTTCTTTCTTGTTTGAATTCGAGGCACTTTCGCTTGATTTCGTTAGGATAAAATAACATATTTAGCGTGAAAGTCTTTTTTGCCTTTTTCATTTAATTATCTTTCATTTCTCCCGCGGATCATAATTTTGCTTTGTTGTTATTTTAAAGAATATTTAATTGTTGTGCTGGTGAAGTAGGTCACTATTGTGTACAGAGTTAATTCTTGGTTATTTTAATTTTTTATCTTACTAATTTTAGGACTCTTAATTGTATTATCCTCCAATTCTTGATTCGGTATGTGAATTGGACTGAAGATTAATTTTTTGTCCTTTATCCCTATTATTTTTAAAAGAAGAAATGGATACTTCAATACAGAAGCTACACTAAAATCTTTTTTAGTTCAAGACTTAGCTTCAGGTATATTTTTATTAAGAGTTTTATTACTATCATTTGCTCTTTATATTTTCTCTCTTACAATTATGATGGGGCCATGTATACCTATTATATTCACCCTTTATCTCCTATTAAAATTAGGTGCAGCCCTCTTCCATATATAAATTGCTAGTGTAGCAGAAGCTCTAACTTGAATTAACTTTTTTATTTTATTGACTATTCAAAAATTTAGTCTCTTATTTATATTATTAACATTCATTTCTCTTACATACATTAAGTTTCTTGAAACAACTGTCATCTTATGAGTATTTGCAGGGGAATTTGGAGGAATAAGTTAATCTATAACACGTTTATTAATAGTTTTTTCTTCTATCAGTCATATATGTTGACTGCTAATTGCTCTGACTATTAGGTTTTTTCTGATATTTATTTATTGTTTTATTCATTTATTTATTTCATTTACTAACGTCTTTTTATTTTAGAATTCTATTATAGCTTATATTACTCCAATCATTTCAACTAATAGTACAATTGTATGATCAAAGTTATTTATTTTTTCTAACCTACTACATTTGAGTGGATTAACCCCCCCCTTTTTGGGATTTTTACCTAAATGTATTGTTATTGAAAAAATTATTATAATCATAATATTTGTCAATACCATAGTCTTAATTATGTATATCCTAGTTACATTATATCATTACTTATGGATTGCTTGTACTATATTAATTTTATATAGAAGGGACATATTTAACTGAACTACATAACTAAACCTTAGTATAGCAATTTCTATTATATGTATATTATTAATATCATCGATCTCTACGATAGGATTAATACTTTTATATCTTATTATGAGTTTACTTATAGTTTTTAAACCGAGTACTCAGATTAGTTTTCTCATGCTAACTAATTCTAAGTCATTTATGTTTTTTACTACATCAATTTTTAGAACGTTAGTTGTTCTATCCTCTAAATCATGATTTGGTGCGCGAATCGGTCTAGAAATTAAGTTTTTAGCCCTTATCCCCTGTATATTTAAGAAAAAAAATCAACGGTCGATAACAATAGCTGGACTAAAATATTTTTCTATTCAAGCTCTAGCGTCAGTCATATTTTTATTAGGGATTTTGTAACTCTCTTTCGACTTTTTTATTACTTTTATTACTATTATTGAAGTCTCATACCTACCAATTATAGTGACTTCCGGTCTGCTACTAAAAATAGAAGTAGCTCTCTTTCATTTCCGATTTCCAACTGTTGCTGAAGGTATAACACAAAATAACTTTTTAATTTTAATAACTACCCAAAAAACAGACCCCCTTCTAGCACTATTAATATTTATTTCATTAACCTCGAGTAAGTTTATTAAAATAGTTATCATCTTGTCAGCACTTATTGGGGGTCAAGGGGGATTTAATCAAACTATACTATGCTCAATGGTAATTTTTTCTCCGATTAATTATATAGGTTGATTACTAATTGCTTTGATTATAAGTTACTCTCCATTTTCCATATACTTTTTTATTTATTTAGTTATTCTATGTCCTGTAGTACCTTTGCTTAAAATATCCAATATATCCTATAATACTCAGATTATATCAAGTAACGGTATAGATCTTATAATAAGGTTCCTTATTTTTCATATTGTACTTTCCGTAGGCGGGCTAAACCCTCCCTTCTTAAGATTTTTGCCTAAGTGAATTATTATAAAAGGAACTATTGCAATCATAACATTCCTCACTGGAATTGTTCTAGTTATATCTACATTAGTTACCCTATATTATTATCCAGGAATTGCATTTACTACATTAATGTTATTCACAAGTGATATACCCTAATGAACGTCAACATTAAATATCAACATAGTAATCTTAATTAAATTAATATCCATTATAACTTTATTCTCACTGATCGGTTTAATATTATAACTTTCTTTTATTTTTTTATATATGTTGGGTGATTTCATATTGATATCTGTAAGATTAATTATTTTTTTTCTATTTGTTATAATTTTTTTCGCTCTATGAACTTTTTTTTTCAAACGCAAACATCTGCTGATTATTTTGTAAAGACTAGAGTCTATCATACAGGTACTTTTTTTATCTCAATCTATTCTATTGGCTGGTTTGAATTATACCTATGTTTTTTCTTTATTTTTTTTGGCTTTCGTGGTTTATGGAAGATCTTTAGGTTTATCAATTTTGGTTCTTATTGTCTGAGCTCACAGTAAAAATGCTCTTAATTCTTAAAATGTGTTGCAATGTATTTACAAGATATTTTATATGTTTAAATTTTTATCATTAACGTTATTTTTGATTCTTTTTTGTTTTTATATGAAGGATTGGTATTGTATTTTATTGACAGTAATTTTATGACTTTTTGTTTTAATAATTTCTTGACCAATACCACTTACAAGAATTATAATTATGTGGGGTTTAAATTTTTTCAATGTATGGCATTCTGATATTGTTTTTTACTCTCTAGTTACTTTAAGCGTATGAATTTTGTTTTTAATAACTATGAAAAGATGTCAGATTGTAAGAAATACGTAATTTAGTAGAATTTTTATACTTTTAGTATTTATACTTTTTTTCTGCCTATATCAAACTTATATAACTTCAAGTTTATTATTATTTGATATTTTCTTAGAATTTCCCTTAATCCCTACTCTTTTTGTGATTTTGGTTTGGGGTTATCAGCCAGAGCGGATACAAGCTGGTTTTTACTTTCTATTTTATACTTTATTTGCTTTTTTGCCTTTACTAGTTGGTATTTTTTTTATTAACGACGGCACGGGCACTTTAGACACATGTAATTTGCGAATTCGAAATCATTTTACAAATTCTTCATTTTTTATGTTTTTTACTTTAGTTCTAGTCTTTTCAGTTAAATTACCTATGTATCTAGTTCGTCTATGATTACCAAAGGCGCAAGTTGAGGCCCCTGTTGCTGGTTCTATAATATTGACTGGGACTCTACTGAAACTAGGGGGGTATTGTTTGTTAGGATTTCTACCGTTTATTGTGAATGATGTTATTGAATTTTTCAAACCTTTTTTAATTAGTATTAGATTCGTAACGGGTATATTAGCTAGGTTAGTTTTTATACGACAGACTGATGTAAGGTCTTTAATCGCTTATTCTTCAGTAGATCATATAACGTTAGTTTCTAGAGGGTTATTACCAATCTATTTTTGAGGGTGTATTGGGCCATTTATTATGGTAATTGCCCATGGATTGGGTTCTTTTGGGTTATTCTGTGTTGCTAATCTATTTTATGAACGGATAGAGTCTCGTAGTTTTATATTGACTCGAGGAATATTTACTCCTCCGCCTGAAATAACTTTTTGATGACTTTTATTTATGGCATCTAGCATAGCTGCTCCCCCCTCACTCAATTTATTAGGCTGAATTTATTTATTTAATTGATTAGTTAGGTGTGGTTGAGACCTCTTGTTTCTTTTGGCCTTTATTTCTCTTTTTGCAGCTGTTTAAAGTCTTTATTTACATTTTTACACCCAGCACGGAACATCCTTTTCTAGATTATATTATTTTTGAGATGCCAGACTCCGGAACTTTTTTATGAAATTTTCTCATTTATGATTACCTTTAAATTTACCATTTTTTAGTGTCGGTTTGACATCTTTATGATTTTAGTTTGATAATTTAAAAAAATAAGGGTTTGTGTCGTCTGAGATGACCTTTGTTATATCATATTATAATATTGTTTCTATATTATTGTTTATTTAGAGCTTGGTAGTCTCTAATCTATTTTCTGGGTTAATTTTTTTTAAAATTGATACGAATATTTTTTTTGAATGAAATTATGATGTTTTTTGCTTCTAAAGAGTCAATTTAGACGTAACTCTTTTATTTGATTGAATATCCAATTTATTTTCAAGACTTGTTTTTTTTATTAACTCTACTATAGTTATTTTGTACAGTAATTATTATATAGTTGGTGATCTATATGTTAATCGACTTATTTTAATTGTTTTAGGATTTGTTTTTTCTATGATCTTAATAATTATTACCCCTGGTTTGATTAAATTTCTATTAAGATAGGATGAATTAGGTTTAGTTTCTGACGGTTTGGTTATTTATTATCAAAATAGTAAAGCTCCTAGTGATGGTATTCTTACTGCTTTGTTTAATAGTGTTAGTAATGTATATATCTTATTAGTAATTGGTTTGATAATTAACTTTGGAAGTTAAAACTTTATATTTTATATGCGGTGAAGGTTTTTATTTTGGAATATTGCAATAATAGTAATTATTTCTTTTTTTATTATTCTTGCTGCTATAACTGAGAGAGCTCAAACTACTTTTTTCGCTTGATTACCAGCGGCTATAACAGCTCCCACCCCTGTTTCTCACGCTTTAGTACACTCATTTACATTAGTGACTGCGGAGGTTTATCCATTAGCCTGATTTTTTCCTTTAATTTTAGAAAAATCGGAAACTGCAGTCCTATTGTCTGTATCTGTACTAACCATGTTTATAGCTGGATAAGTTGCTATTTATAAGTATGAGTTAAAGAAGATTATTGCTTTAACTACTCTAAGACATCTAGGAGTGATAGTATTTTCTGTTTCTTTAGACATTCCTGTACTAGCTTTTTCTCATTTATTAACCTATGCTCTATTTAAGGCTTTGTTATTTCTATGTGCAGGGGTGCTTATCCATAAAATCGGGGGTATGCAAGATATTCGGGGTATAGGAGGACTTGTTATTAAATTTCCCCTTATTAGGGCTTGTCTAAATATAGCTAATTTGGCTTTATTTGAATTACCACTTTTAGCTGGATTTTATTTTAAGGACCTAACTATTGAAACTGCTATAATAAGTTTATTAAGTATATTTGATTTTATTTTATCATTCATTTTTACTGGTTTAACAGCATTTTATTCAATTTGTTTAACTCTTTTCTGTATATGTAAGTCCTCTGGTGATATTTCCTTTTATTAACTCAGTGATGAAGATTGTAATGATATAGTTATGTTTATATTTGTTTTAAGAGTAGGTGCTATTGTAGGAGGTACTAGGTTGAGTGGACTGTTTTTCCCTCAACTTAATTTAATTGTTTTACCTTTATTTTTAAAATTAGTAGCTGTGTTTCTGATTGTTGTCGGCGTCTTGATTAGAATTATAATATCTAGGTCTAACCTTAGTAATCATTTAATAACAGTGTTATTGTATTTTTATCCTTATCTTACTGGGAGAATATGATCTTTACTCTTTATATCAGGGAATGGAATACGTAGCTTTCCGTTAATTTTAGGGAAACTTCTACAAAATATTTTTGATTACGGTTAGATAAAGAATCTAGGTGCTCAAAAGATTTATAAAATTCTTACTCAGAGTTACACTTTTAATTAATTATTTCAAAATTATTTACTGAAAATTTTTTTTCTATTTTTTCTTGCTTTATATTTACCCATATGAATTATTTTAATTTGAATCTATACTTTTAATTTTGAGCCTAATGCTGAAGAACTATACATAGACCGTTACTTTACCAGCATCTCGTATGACAATAATCTTAACTTAATAATGTTAATAAATATAATAATACTTCTGATTTTAATAACTTTAGTACTAATAACTTTTATTTTTTTATTTGAGAATCACCCCCTATCAATAGGACTAATTCTTCTCATCCAAACTCTACTAATCTGCCTTATATCAAGGACATTTAATGTAAGTTTCTGATTCCTATATGGTCTATTCTAAATTTTGCTAGGGGGAATCCTAGTAATAGTTATTAATGTTTCCCCACGAACATCAAACGAAATGAAAAATATCTTTAATCTAAGAACTAAAACTAGCCTAATAATATTAAAAATAGAGGTTTTTCTTAGAATTGTTCTTATTATTATAGACCCTATGTTTGTAACTACAAAAAATAACCTAAACATACCCAGCGAAGACAAATTAATAAAACATAAAGTCCTTCTAAGTAATCAATCTAATAAAACAATTATTGATCAAATTACACTTTTTTTAGTCATATATCTACTACTGAGTTTAATAGTAGTGGTAAAGAATACTAAATTTGGCAATGGGCCCCTCCGATCAATGAATAAATAATTTTAATTTTATTATATTCCTTATGCAAAATATTTTTTATTCAAATCAAGTATTAGTAATTAATTTTTCGATCGATAGAAAAATAGTGCTGTAAAGGAAAGGTGAAATACAATGTCGACTTAATTCTAAAGAATAATATATAAATAATCATACCTTGTCTATCCGGGGACACTTACTAAAATTTATATACAGGTTTCCCGAGAAAAGTAACCTAATTTTTTATAATAGTGAGTGTGTTATAATCATTTTAAGTAAAAAGTTAAAAGTGAAATGTTATTTGGATGCTTGGATATCTGGTTTTTTAAGAAATAGGTTTAATTCAGTCCATTTATTTAATTCAATACATAAATTAAGATGGGGTAAAAATTTAGAGGGATGGGCTTCTAACCATTAATGATTATATTTTATAGTAGTGAGAATATGACTTTAGGTTTGTAGGTAGCCTTAAATAATGATTACGTTATGATTTACTCTTTTATAACAATTATCTTATTCTTGTTTAAATTTTTCGTTGAAATATAGTCTAAGATTAAATAGAATTAATAATAATTCTGTAATTAGTAGAATATTCATTGGTTTCTTTAATGAAGATGGATATATTATAGGAACTCGGCAACTATAATTTATGCTTGTTGATCAAAAACATCTCCTCATGATTTAATTAGAGGTACGGCCTACTCAATGAGGTTCTAAATGGCCACATTACATTGACGATGCTAAGGTAGAATAATCATTAGCCTTTTGCTTGGAGGCTTGTATGAACTGTTGGACGAGAAAAATACTGTCTCTATTATGAATATTGAATTTTGTTTTTGAGTGAAAAGGCTTAAATATTTTTGATGATCGATAAGACCATATAGATCTTTATGTTTATCATTGGTAAATATTTAGGTGACAGTCTATTTAACTGAATATTTTGTTGGGGCGACAGGATGAAAAAAATATTTCCTCTTCTACGATAAATATTTATTATTAAATTGCTAATCCTCAAATCAAGATTAAAAGACTAAGTTACCCTGGGGGTAACAACGTAATCTTTTTCGAAAGTTTATATCAACAAAAGGGTTTGCGATCTCGATGTCGGATTAAGGGCCCTTCGGGGCGCAGCAGTTTCATAAAAAGTCTGTTCGACTTTTAAAATTTTACATGATCTGAATTTAGTCCGGCGAGAGTCAAGTTGGTTTTTATCCTTGTGTTTATATTCCACTTCAGTACGAAAGGTTCAAATGACAAGATTTTTAAATTAAGAATAATATCAATTATTGAGTTTGATTATGGCTCGAGCTTTTTTTAAATCTATAAATAATATATTAGCAGTAGTTAATATTATCATCAATCGTTTGGAATCAGTTAAAGTTTTTAAGATCGGCATATCGTGTCAGCCGTCGCGATTATACGAAGGGTTCAAATGAAATCATTTGGCGGAATTACGTAAACTATCTAAAAAAAATTTTTGATTTGGTAATTGGGTAAGATTTTTATTTAAATTAAATATTTTATGGAAGAATCTATTAAATCTATAGAAATAAATTTTTAATTAGGATCAGATACCCGATTATTCTTAACTAAAATCCATGGTAGTAAAATTCTTTAAACCTAAAGGATTTAGTAGTATTCCATTCTTACCAGAGGAACCTGTTTCGTGATCGTTGGACTACATTTAATTTTACCTCTTTTGTTTTCAGTTTATATACCGCCGGTGTTAGATTATTTCATTAAAATATTTGCTAACTAATTTACTTCAGGAGTTCTGGTCAAGATGCAGCTTGTGAAGGGAAGCGGTGGATTACAATAAGATTGATAATACGGATTATTTATTTAAAATTAGTATGTAGGCGGATCTAAGAGTAAAATTGGTTAGATATAGCTTTTTGAAAAAAACTCTGAGATGTGCACATATAGTCCGACGTTCTCCTTTGGAGGTGGTAAGTCGTAACATAGTTGACGTACTGGAACGTGCATCTAGAAAGT
>20
ATGATAACAGACCTGTTATCTGTATCTGCTCCCTCTACTTTTATTTTAGGTTTACCTTTTGACTGATTAAGATTTTTCTTAGAATTTTTATTTATTCCTAGCACATTGTTATTCATGCCTTAACGAGTTTACGTATTTTGAATTAAAGTTATTAAAGATCTACATGGAGAATTCAAAATTCTGCTATGTGAGTGTTCAAATGGCAAACAAGGAGACACTTTCATAGCTATTGCTTTATTTTTCTTCATTTTATTTAATAATTTTATATGCCTATTTTCGTATGTTTTAACTGGTACTAGTCATTTAGCACTAATATTAACACTTGCCTTATTCCTATGAATAGGTTTTAGATTCTATAGTTGAATTAATCATAAATAACATATATTAGCTTATCTAGTACATTAAGGGACCCCAGACGCTTTTATACCTTTTATGGTATGTTCTGAAACTATTAGTAATGTAATCCGTTCCGGGACTCTAGCTATGCGATTAGCTGCTTACATAATTGCAGGCTATCTATTATTAACTTTACTAGGAAATTAAGGTTCCATCATGAGTATTACTCTTCCAACTATACTAATTTTCACTAAAATTCTGTTATTAACTTTGGAATTAGCTGGAGCCATTACTTCATCTTATGTATTCGCTGTTCTAACAACCCTTTATTCTAAAGAAGCAAATATCCCACAAATAGCACTTATCAATTGGTTAATTCTATTGATTTTATTTATTCTAATTTTCCTAGTTTTTATAACTAATATTTATGTCAATTACTTTCGTCCTACAGATACTTCCCTAAATATTAACAGAAAAACAAATAATCCTAACTCCTGTTTTTTAAATTGAAAATGAATAATAGTAACACTACGAAAAACCCACTCTTTATTAAAAATTATTAGTATTAACCTAGAGGATTTACCAGCCCTTTTAAACATTGCAATTCGATGAAACTTTGGATCTCTCCTAGGCTTGTGTTCAATTATCAAAATTATTACCGAATTATTCTTAACTATGTACTACATCTGTAATATAGATCCAGTTTTCTCTATAGTAGTTTACATTTGTCGAGATTTAAATTACGGATGTTTACTACTAGCTCTTCACGCTAATGGAGCCTCTCTCTTTTGTATCTGTTTTTATCTATATGTAGGACGAAGACTACATTATGAGTCGTCTTTTTTCACCAATGTTTGATTTGTCGGAGTCGTTCTCCTATTTTTTGTAATAACAACCGCTGTTATAGGATGAGTTCTACCTTGAGGACTAATATCTTTCTGAGTGACTACTGTAATTATTAATCTAATATCAGCTATTCCTTACGTAGGAAATGACGTAGCTCTAGGAATTTAAGGGGGTTTTGCAGTAGATAATCCAATGTTATTTCGATTTTTCACTTTCCATTTTCTAGTATCTTTTATTATTGCGGGCGTAATAATAATTCATTTAGTATTTCTATACCAATCAGGGTCTATCTACTCTTTATGAGTAGACAGTGACATAGACAAAAACCCCTTTCATCCTTACTACACAAATAAGGATATTGTAGTTGTTTTAATTATAATAATAGTTCTAATAATACTGACCCAAATCGATCCTTATATACTAGGAGACCCAGATAACTTTACCCCTGCTAACCCTCTGATTACCCCAGCTTATATTCAATTCGAATCGTATTTTCTGCTTGCCTATGCTATCCCACGATCAATTTCTGATAAGTTAGGAGGGGTCATTGCTCTATTAATATCAATTCTAATTTTGCTAATTACACCATTTTTCCATACAAGAAAGTTTCGAGGCTTAGTATTTTATCCCATTAGCCAAATTCTATTTTGATCTTCAGTTGGTACTGTAATTCTACTAACATGAATTGGGGCTCTACCAGTAGAAGATCCTTATACTCTAACAGGACAAACTCTAAAAGTTCTTTACTTCGATTACTTCATTTTGATTCCCTCCCTACTAAAATTATGAGATAAACTAATTGAAAAGTCTATATTACAACGTTGACTATCTCCAACACACCATGAGGATGTCGGGACACTGCACTTTACTTTTCGGGCTTGAGCGGCAATGGTAGGGACAGAACTAAATTTATATATTCGAGCAGCACTGGGACAATCAGGAAGTCTAATTAGGGATGATCAGAATTATAATTTCATTGTTATAGCTCGTGCATTTTTTATAATTTTCTTTATATTTATACCAATTCTAACTGGTGGATTTGGAGACTAATTAGTACCTCTAACAATAGGGGTCCCCAATATAGTTTTCACTCGTTTAAATAATATAAGTTCCTGATTGCTACTCCCGCCTCCAACCCTACTATTAACAGGAAGTGCAGTGGAAACTGAGACATGTACAGGGTGAATAAGTTACCCCTCTTTACCTGGAGGTATCGCTCGCGCGGGGGTCTTTGTAGATTTAACAATTTTTTCTTTACATCTAGCTGGTATATCTTCTGTTTTACAGGCAGTCAACGTTATCAAAATTATTATTATTCTGCGACTTCAAGGAATAACTCTTGACCGAAGCCCTTTATTTGTATGAGTTGTAGGGATAACTGCTGTACTTCTACTACCGTCTCTTCCAGTCTCAGCAGGAGCCATTATTATATTATTGACTGATCGAAACCTAAATATTTCATTTTTTGACCCTCTTTGAGGAGGAGACCCAATTTTATACCAACATTTATTCTGATTCTTCGGTCACCCTGAAGTTTATATTTTAATTTTACCTGGTTTTGGGATAATTTCCCATATTATAAGTTAAGAAAGAGGAGAGAGGGAAGCTTACTAACCTTTAGGAATAATTTATGCTATATTAGGAATTGGGGTCCTAGGATTTGTTTTATGGGCCCATCATATATTTACCATAGGTATAGCCATAGAGACTCAAGCCTATATTACTGCAGCAACAATAATTATTGCAGTTCCTACGAGAATTAAAATTTTTATTTGACTCGGAACTCTTCACGGAATATAATTTATTTTCACCCCTTCTCAATTGTGAGCTATAGGATTAGTATTCTTATTTATAATAGGGGCTTTGACAGGTGTTGTCCTAGGAAACTTAAGGATTTATATTGTTCTCCAAGACACTCACTATGTTGTTGCTTATTGTCATTATGTACTATTAATAGGGGTTGTAATTACTATATTTGCTGGGTTTATTCATTAATTTCCTTTATTTACTGAGGTAACTTTAAATCCTGCATGGTTAGAGATCCAATTTTTAATTATGTTTATAGGGGTAAGATCAACTTTTTTCCCTCAATATTTTTTAGGGTCAACAGGAATGCCTTGACGATACTCCGATTATTCAAGCGCTTATACCTCTTGAAATGTTGCTTCTTCAACTGGTTCAATCATTTCATTTATAGCTACATTAGGATTTATTTCTGTTTTTTGACAAGTTTTTGTAACAAAACGATCGGTTCTATTCTCATTAAATCTAACCATCTTTATAGAATGAAATCATAACCTGTCCTCTGTTGAACATAGTTACACAGCATTACCCTGTGTCACACATTTCTACTCGATGGCAGCATTAATTCAATTAGGCTTTCAATACGGAACCTCACCTTTAAAAGATCAACTAATTTTTTTTCATGATCACGCATTACTAGTTGTAATTATAATTACTACTTTTGCAGGGTCTTTTATAACCATTCTAATACCTAATACGTTTACTGATCGATACCTATTCGACGGACAACTAATTGAAACAATTTGAACTGTCTTTCCAGCTCTCATTATAATTTCTATTTCTTTTCCTTCTTTCCGTTTATTATACCAAATCGATGACATTAGTAAACCTGCATGAACAACGAAGGTAGTAGGACACCAATGACACTGAAGTTGTGAATGTTTTGATTATACAGATACTGAATTTGATTCTTTCATAACCTCTACTAAAGAACTAAATCCAGGAAAATGTCGTCTACCAGATGTAGATAACCGAATAGTACCACCTTTTAATAATCACATGCGTCTTTTAGTAACTGCAGCGGATGTTTTTCACTTCTACACCGTGCCTAGTCAAGGAGTTAAAGCGGATGCAGTTTCGGGACGATTAAGTCAACTAAGTCTTTTAATTGAGCACCTAGGACTATTTTATGGGCAATGTTTAGGAATCTGCGGGGCTAAGTATAATTTTATACACATTGTAGTAGGAGGCATTACTGCTACAGATTTCTTAAATTGAGTATCATGTAAAAGTGTAGCAATAGTTACCTGAAAGATAGCACTGTCAATCTTAACTGAAGCAAATCACCCTAACCATTTGGGAGATCAAAGACCCTGACCTTTTACAAGAGCCTTAGGGGCTATAATTTCAACTACAGGATTAGCTAAATGTTCACATATTTTTGATATTACTTCATTTTTCCTCTGTATTACAAGCACTATCTTAGTTATATTCCAATAATGATGAGATAGCACTCGAGAAGGAACTTATCAAAGACTTCATACGAACCAAGTGACTCTGGGCCTACGAGGAGGAATAATTTTATTTATTACTTCAGAATTTTTATTCTTTGCCTTATTCTTTTGAGCCTTTTTTCATAGAAGATTAGCTCCTACAATTGAAATAAGAGCGGCCTGACCTCCGGCTGGTATTGAACATTTCAACCCAATTCACGCCTTCCTACTAAATACAGCATTTCGATTAGCCTCGGGAGTTACGGTTATATGAGTACACCACGGACTAATAGAAAATGGCTATAGTCTAGGCATACAAGGGCTAATGCTTACAATAATTTTGAGGATGTATTTTACTGCCCTTCAAGTATTCGAATAGATTGAAACTCTTTTCACTATAGCAGTCACGGTTTTTGGGCTTACCTTTTTTGTAACTACAGGATTTCATGGTCCCCACGTAACCATTAGTACCACATTTCTGATTGCTTGTTTTTCCCGATTCATATTTTATCACTTTTCTCCAAGACATCATATTGGATTTGAAGCTGCAGCGTAACATTGACATTTTGTAGATGTTGTGTGATTATTCCTCTATATTTCAATTTATTGATGAGGATGAATGAAGTGGAGAGAAATGTTTCCTTTTATTTCTTTTTTGGTATTAGTTATATGCGCTCTAATTAGAGTGGCTTTTTTAACTTTTTTCGTGCGAAAGTTTTTTGGTAATATACAAATTCGAAGGTATCCTAATAAGGCAAGATTTGTAGGATTCCTTCAACTTTTTGCATATGCTATTAAATTATTTAATAAGGAGCAATCGTTCCATTAAGTATCTAACTTTTTACTTTCTTTTATTGCTACTGTTTTTAGTTTATTTCTCTCCTTGTTAGTTTGGGTTTGCATTCCTTATTATAGTGGTTTTGTCACTTTTAATTTAAGAGTTGTATTTTTTTTGTGCAGTATCAGTATGAGGGTTTATACTGATATAGCAGCTGGTTGGTCTATTAATCCTTAGTACTTTTAACTAGGATCTTTTCGAGCGGTAGCTCAAACTATTCCTCATGAATTCAAATTGGCTTTAATTTTACTATCCCTTGTATTTTTAGCTCAATGTTTTAATTTACGAAATTCAGTTTGTTATCAAGGTTGTATGGGATGGTCTTTTTTTGTCTCTCTTCCTTGAGCATCAATTTAATTTGACTCTTATCTTGATCAGACTAACCGTACTCCGTTTGATTTTGCTGAAGAAAAATCCGAGTTAGTCTCTGAATTTAATACAGAGTATAGAGGAGCTGGGTTCTCTTTAATTACATTAGCTGAATACATTAGAACTTTATTTATACGAATGTTATTTGGTATTATATTTTTGGGGGGTAGAATTCATACATTTTTTTTTATTTTTAAATTTTTGTTTTCTGTTCTTATGTTTGTATGAGCTCAAGGCACTTGTCCTTTATTCCGTTATGATAAATTAATGTGTTTAGCTTGAAAGTATTTTTTGCCTGTTTGTCTCAGTTATCTTTTATTGTTCTGGAGCTTTATTATAGTATTTTTCTATCTGTTTGAATAATGTTTAACGTTTAAACTGTTTACGTAGGTCACATCCCTGACTTTATTTATTTCTAAGTTTACAGTATTTCGGACGACACTATTTTCAATTCTCATAATTGTACTATCGTCCGAATCTTGATTTGTTTCTTGGAGAGGACTAGAAGTTAATCCTCTAAGTTTTATTCTAATAATATCTAAAAATAATAGTCAACAATCCTCAACTGAAGCCTGATTAAAATATTTTTTAGTTCGAGCCCTAGCTTTTGTCTTAATTTTTCTAGGTGCAATATCACATCTACTTTATCTTGATATTCATTCTATCTCTATCTTGGAAATTGACTGCACATCGATTATATTCATTATTGGACTGCTTTTTAAATTAGGGGCAGTCCCTTCCCATAAATGAATTTTAAATGCAGCTGAAGTTATATCTTGAATAAACTTTCTAATTTAAATAACTTTCTAAAAAGTGGATCCGTTATTTCCACCATTATCTCTTATCATTTAACCTTATACAAATTTTATTTACATAGTTGTCATTTTATCAGGTATTGTGAGGGGGTTAGGGGGATTAAATCAAACCATACTACGGTAAATAATAGTTTTTTCTTCTATCGATCATATCGGATGATTACTGGTAATTCTAAATATTATGAATACTCTATAATTTATATACTTTCTTATTTATTTACTTTACCTATTTACTCTGGCCTCGTTTCTTGATTAATCTAACAGACCTTACATTAGTCAAACTAATTTATCTGATAATGTTGATCCTATGACAAGGTTACTCTTTTTTTTTAGTTTACTTTCCCTAGGCGGGATATTCCCCCCCTTTAAAGGGTTTTTACCCAAGTAAGTTGTTACAAAGAACACTACTTCATTTATAACCTTGCCTATAATAATAGTTTTCATTATTTCAACACAACTCATACTTTATTGTTATCTACGAATTGCACTTCTTACCTTCGTATTATATCCTAGTGTTGTACACTAATGATATACATAATCAAATATCGAATAAGGGATTTCAATTCTATTTGTATTTACTGTTACGTTAATCTCGTTAATAGGGTTAATCTAACTATGTTTAGTTCTCTATTTATCTTTAATTTTTAGACTATAGTTGGGGGCGACTTCTCTTCAAAGAGTTAATCCTAACTCTATTTTATTTATTATTACACTGATATTAGGAGTATTCATTATGCTGTCTTCCCATTCATCATTTGGTACGTGATCTGGACTAAAATTCAATTTTCTAAACGTTATCCCTCTCATATTTGAAAAAAATAATCAACACTCTTCAACAGAAGCGAGAGTAGAACATTCTCTAACTCAAGCCTTAGCTTCAGTTATACTTTTATTATCGGTAGTCTTTATTTCTCATTACCTTTTCAGTTTCCTCTTCTGCATTATTGGAGGATTGGATATACCCATTATATTCACTATTGGTCCACTACTAAAATTAGAGGCAGCCCCCTTCCATTGGCAAAATCCCAGTGTAGACGAGGCTTTAATAGGAATTAATTTTTTTATTTTGTTAACAATCCAAAGAATTGATCCCCTGGTTATACTATTAACTTCTTTCCCGTGGACTTCCAAGAATTTTGTTGTTCTAGCTATCATTTTATCAGTAATTGTAGGAGGATTGCCGGGATTTAGTCAAATCATGCTACGACCAATTATAATTTTTTCTTCAATCCGTCATTTAGGTTGGACACTAATTGCTATGATTGTTAGTAACTTTTAAGGATTTTTATATCTTTTGATTTGTTTCCTTCCTTAATTTCCTTTCGTATAGGTATTTAAAAAATTCAAAATATCCCTTATTACTCAAATTAACTCAACGAACAGTGTCGCTTATTGAACTAAATTCCCATTATTTTTTAGTCTATTTTCCCTAGGAGGGATCGCCCCCCCTTTCTTAGGGTTTTTAAATAAGTGAATATGTATTCAAAAAACAATCACTATTATGTTTACTTTTGGAACAATAGTCCTGATCAACACAACTTTACTTACCTTATATTATTATCTAATTATCGTTTTTTTTGCATTTATAGGATTCACAAACAATATATACATATAAACCCGAAAATTAAATTCTAAAATAGTAACTTCAATAAGATTTAAATCTACTATGATTGCTATTTCAAAGTTGAGATTAATACTGTTTCTATGCTTTTTCAATTTGCTTATGTTAATAGTTTCACAAAAACTTATGAAAGACTGAATTATTTTTCTACAATCTTTTGGAGTTGTTTTAGCTATATGAATTTTTCTTTCTAGATGTAAGCCTTTGTTAGTTACTTTATTAAAAATAGAATGTTTAGTTTAGATGTGTTTCTGATTATTCTGTTTTTAATTGATCTGTTTAGGTTGTGAATTTTATTCTGTCTTATTTGATTTTATTTTTATAATTTGTGGAGGGGCTTTGGGTTTATCTGTTTTGATCTCTATGGTTCGGACTCGCGGCAGTGATTATTTTGATTCTTTCAATGTACTACAATGTTTGTGTTAAATGTCTTACGTGTTAAGATTTTTACAATTATCGTTGTTTTCAATCCCTTTGAGCATTTTTTTAAAAAGTTGAACTAGACTTCTAGTAATGATATCTAACCGAATTTTGGTAACTATAATTTTTTGATGGATAAGAACTACTCTTAATACCGACTGTCGTGATTTGGGTATTCTAAATTTATCTCTATTTAAGATTCTTCCTTATTTTCTGGTTACTCTACGCGTATGAATTTTTTTTTTTATATTTATGAGGAGATATTAGATTAAAGGACACAATTATGATTATAGGGTTTTTATCCTCTTACTAATTTTTCTAGTATTCTTTATATATCTTATATTTACAACTTTAAAATTAATTTTATTTTATATTATTCTTAAAGGGGCTTTGATTCCTGCCTTCCTTATACTTTTAGGTTAAGGCCATCAACCAGAGTGGGTTCTAACTAGTTTTTATCTCTTATTTTATACTTTAGTTCCTTCTTTGCCCTTTTCAGTTCGTATTTTGTTTATCGAGCGCGACAATGGCACTTTAGAGTTTAGTGTTTTTCGAATCTGTACTAATACTACAAATAATTTGTTTTTTGTATCTATACCTTTAGTTTTGGCTATTTTGGTTAAAATACCTATATATTCTGTTCACTTTCAATTGCCTAAGGCTCATGTGGAAGCCCCTATAACTGGTTCTATGATTTTGGCTTTGGTTCTACTGAAGTTTGGAGGGCGTAGTTTCTTACGGATTCCGCTTGTAGTGGTGGGTAATGCTATTAATTTATTTGGATCTTTATTGATTGGAATCAGATCGGTACGGGGTGTATATGTAAGCTTTTTTTGATTACGACAGACAGATATTAAGTTTTTAATTGCGTATTCTTCTGTAGCTCTTACGACATTAGCTTTTGTAGGGATATTCATAATAACTCTTTGAGGGTGCATAGGGGCTTTCATTATTATAATTGCCCATAGCCTATGTTCTTCTGGTTTATTCTGCTTAGTTAATCTTTCTTATGAATGTTTAGGTCCTCGTAGTTTACTATTAACGCGGGGACTAATAACTCTAAATCTTTGATTAACCCTTTGATTATTTTCATGTAGTGTTCGTAATGTCTCAGCCTCTCTCGCACTATATTTTCTAGGAGAAATTTTTTTATTTAGTCGAGTTGTACGTTGATGATTAAGGACTGTACGGTTTGTGGGGCTTTTATATTTTTTAGGAGGTGGATATATTCTTTATTTATATTCCTCTACTCAACACGGGACTCTTTTTTTTAATCCATATACCTGTTTAGCAGGCAGAATACGAGTATTCTTTATAATGTTTTTACATTCATGATTCCCTTTAAACTTATTAATCTTTTGTACTGGGTTTTAATTAGTACGGTTTTAGTTTCCCGATTTACAAAAGTAAAGGGTTGTGGCACTTTATGTTATTATAGTCATTTCATTCTATAATATTATTTCCATATATTTATATTTCTTGAGAATTGAAACGTTTATCACGTTGTGCAGGTTAAATTTTGTTATAATTGAAACGGTATTACTTATAGAGAGAGAAGATAGCCTTTTTTGTCGTAATAGAGTTAGATTTGTTGTAAATCTTTCACTTGATTGAATATCTTTTTTTTTTCTAAGGTTTATTCTCTCTATTTATATCTCTATGGTTGTGTTTAACAGTAAAAGGTATACTGGTGAGTAGATAAATGCTAATCGTTCTATTCTATTAGTAGTAGTATTTGTTATTTCAAAAATTTTGTTAATTATTCGTCCTAATGTAATTAGAATTCTATTAGGATGAGATGGACCATGTCTGGTTTATTATTGTCTAGTAATCTATTATCTAAATGGGAAATTTACTCGTGTTGGCACACTAACAGCTCTAACTATTCGTATTGGAGATGTGTTTTTTTTATTGACAATAGATTGAATAATTAATTTAAGAGTTTGAGATTTTAGATCTTATGTATAATGAACATTGTGTTTTGCTAATACTGTAATGCAAATAATTGTTGCTATATTTATAATTTTGGCTGCTGTAATTTAAAGAGCTCAGATTCCTTTCTCTGTCGGACTGCCGGCTTACATGGCAGCTCCTATTACTATGTTGTGAGCTCTAGTCCATTCTTTTAATTTAGTGACTGCAGAGGCTAATCTATTAATTTGCTTTTATTCTTTTTCTTTATGAACTCAGATATGAGATATACTATTGTTAATACCTGCGGTAACTACGTTTATCGCTGGGTTTGTTACTGATTAATAATATGATTTGAAAAAAATTATGGTTTTATCCACTCTAAGTCAACTAGGAGTGACAATACTTTTTATATCTTTGGGCTTACCTGTATTAGTTTTTCTTTTTTTATTAATACATGCTCTATTTAAGACTTTATTGGTTTTATGTGCAGGTGTTGTTATTAATGGAATAGGGGGCACAGAAAATACCTGTCGTATAGGAGGATCCATCAGTAGATTTCTTTTAACTCGTCCTTGCTTCCATGTAGCTGATTTCGCTTTGTATGAAATACCGTTTTAAGCTGGACTTGATTCTAAGGTTTTAGTTACTGAAATATTTTTTATATGTTGTAGAAATATATTCAGTCTTATGTTAATATTTATCCCTACCATATTAACAGCATCTTACTCAATTTGACTAACATATTTAACCTTGCGTATAATCCTGAAATCTGATCCTTTATATTATATTCACTATAAAGATGCAAATAATATCGTTATTCCAATATTTGTTTTAGGATTAATCGCAATTGTGGGAGGTGTTGCATTGGCTTGACTGATTTTTCCTTGTCCTAGATGAGTTGTTCTACCTTTTTCAATAAAATTTGCTGTTTTATTTTTTGTTATTGCAGGCGTCTTGGTAAGTTTCATTTTAGTTCGAATTAATTTTGATAATTATTTGCTATCTCTGAAGTCATCTTTTATTGAAAATTTTACGGGAAACACATGCTTTTTCCCTTAAATATCAGGGGGAGGTATTACAAAATCTCTATTACATGTAGGAGAAATGTTTTTTTATCATCGGTATCAAGGCTGGACAGAGAAACTAGGGACTCAATGGATTTATAGTATTAGCTTAGAAAGACTTACTTTTATTTAATTATCTCAAAATAATTCACTAAATATTTAATCATTGTTATGCTTTCCTCTCAATTTGCCATTTTGAATATTTTTCACATTCATCCTTGTTATTTCGTTCTACCATGACGCTTAAAACGTTAATATAAATGGTAGAATAAAAAGCAAGGCTAGCAATGTTTGTTTTCAGTTCACAATTTACAGGATTATAATAAATAATCTAATATTAATTGTTTTAGTAGTTATAACTTTTATATTCATCTTTTCAAGTCACCCCCTATCAATAGGACTAATTCTTCTCTTCCATATTATACTAGTATGCTGAACTTTTGGGGCGTTATTTCAAGCTACCTGATCTTCTTACACTCTGTTCTTAGTGTTGCTGGGGGGAATGCTAATAATATTTATTTATATTTCGACACTCGCAGCAAATGAAACACAGGTGCCAATTAATTTTAGCATTAGAGTTTTACTCATGGTGTTATTAGTAGCATTTTTTTTTGCTATTGTTTCTATTATCATTAACCTGATACATGAGTAAACAAGAAGGGTTCTACGAGTACTCACTTAAGACATAAAAATAAAACACAAAAATCTAGTATGTAAATATATTTATAAAACAAGTTTATGATTAATAATTATTTTTTAAGTTGCTTATCTACTTCTGATTCTAATTGTAGTGCTAAGCATTATTAAAACTAACAAGGGACCCCTTTGATCTTTGAAATCATAATTTTAATTTTGTTGTATTTATTAGGAAAAGCATTTTGATCTTAGCTATAGTATGAGTAAAGAAACTCTGGATTTATAGTGAAAAAGTACTGTAAAGGAAATTTTAAATAGATGGAAAATTTAATTTTAAAGAAGAAGATATAAACTGTCGTACCTCGTGTATCAGGGGATGCGAAGAAAAATTTATTTATAGATTTCCCTAAATAAATGAACTAGGTTCTTTTAATCGTCTTTGTGTCATAAATCTTATTAACATGTGAATAGGAGTAAAAAGCTATTCGGATCCTTTTATATTTGGTTTTTTGAGAAATGAATTTAAATCAGCTTTTTTATTTAATCCAGTTAGTTAACTTAGATAAAGTAAAATTTTGGTGGTATAAGTTTCTAACAAATAGAATTTATATTTATTTATAGTTAAAAAATGTTTTTAACTTTAGAAATAGACATTAGCAATAATTATGTTAGAATTCATTTTTTTGTAATTGTTATTTTTTTTTACTTTAATTAATTTGGTAAGATAAGTTATTAAATTAATTAAAATTAAATACAATGGAATAACTAGTAGATTAATTTGTGATATTTTTAGTAAAAATAGATATCTTAAAGGAACTCGGCAAATATTTTTTCTGTCTGTTTAACAGGAACATTTCCTCTTGTTTTGATTTGATGCATGTCCTGCCCACAGAATTTTTTAATGGTCGCGATATTTTGGCCGTGCGAAGGTAGCATTATCATTAGTCATTCAATTGGGGGCTGGTATGAATTATTAGACGGGAAAAAAATTGCCTCTGTTATGAATTTTGATTTTTATTCTTAAGTGAAAAAACTTAAATAATTTTGGAAAACGGTAAGACCCTATGGAGTCTTTTATATGTGTTTGATTAATCTTCAGGCAATAGCCAATTAAACTAAAAATTATGTTGGGGCGACAAAAAGAAAAAAGTATCACTTCTTTTCTAATAAGTACTTATAAATGAAGAAATGATCTTTAAATTAAGATTAAAGTACTGAATTACTTTAGGGAGAACAGCATAGTCTTTTCTGAGAGTTCATATTTATAAAATGGTTTGCGACCTTGATGTTGGATTAAGATTTCGTTTCGGTGCAGAAGTACATACAGAAGTTTGATCGGTTTTTAAATTCTTTGATGTTCTGAATTCAAACCGGCGTGAGCTAGTTTGGTTCCTATCTTCAAGTTAAATTTTTATTTTAGTATGGAAGGACCGAATGGTGAAATTTTTATGTAAAGAACAATACTAATGGTTAAGGTCGATCCTGGCTTTTGTTTTCTTTTAGTTCAACATCCACATATAAGCAGTAGTTAGTTTTGTTATCAATTCCTTCGAATTAGTCAAAGTTTAAAAAATCGGCTAATCGTGCCAGCTGCTCCAGATAGACGAAGGGTTCAAACAGAATAATTTGGTGGAATGAAATATATTATTTAAAATAAAGTTTTTATTTGTTAATTACGTGAATTTTTTATTTAGATAGAAAAGATTGTTGAAAAATTAATAGGACCCATGGAAATAGATTATAAACTAGGATTAGATACGCTATTATTCTTCATTATAATCTATGGGAATAGAACTCTCTACACCTAAAGAAATTGGCGGTACTTGTTACTGATTAGAAGAATCTGTCAGGTAATCATTAGTCTACGTTTAAATTTACCTCTCTTGTTAATATTTTGTATATCGCCGTGGTTAAATTATTTTGCAAGTAAATCTTCTAAATTATTCATTTAATGAGCTCGGGTCAAGCTGCAGCTTTTGAAGGGGAGTGGTGGGTTACAATAAAGTTTATTATATGGATACTTGGTTTATTATTAGTGTGAAGGTAGATTTAGAAGTAAAATGAGACAAAAATACTATTTTGACACAAGCTCTGAGACATACACACATTGCCCGTCGCTCCCTCTAAAGAGGGAGAAGCCATAACATAGTAGATGTACCAGAAGGTATATCTACAAAGC
>21
ATGTTAAGAAACCTATTTTCAGTATTTGATTCCTTGACTTCTATAATAATTCTACCTTTAAGCTGACTATGATCATTGTTTGGCTTTCTATTTATTCCTTCCACTTTCTGACTTATATCTACCCGAATTAACATTATATGAAATTAAGCCATGGAAACTCTACATGAAGAATTTAAAACTCTATTAAAAAACTACCCAAATGGTAGACAGGTATATACATTCATATTTAATTCTTAGTTCTTCTTTATTCTATTTATTAATTCTTCAGGGTTACTTCCATATGTGTTTACTAGTACTAGCTGTCTAGCAGTTACACTGACTCTAGCTTTTCCCCTGTGAATGAGATTTATATTTTATGTTAGACACAAGCACACAAAACACATATTCGCCCACTTAATTCCTCAAGGGACTCCTGTAATTCTAACATCTTTTATAGTACGGACTGAAACTATTAATAATATAATTCGCCCTGGAACCTTAGCTGTATCATTAGCAGCTAATATATACGCCGGCCATTTACTATGGACCCTATTAGGTAATCAGGGGCCCACTTCAAGTACCTCTATCTTAATTTTATTAATATTTACTCAAATTCTACTATTATTATTAGAAGTAGCCGTAGCTGTTATTCAATGTTATGCATTTGTAGTTCTAACTACTCTTTATACAAGAGAAGCAGATATCCGTCAGATAGCGTTTTCAAATTGAATATTTATATTCAATTTATTTATTTTATCTTTTTTAATTCTTACTACTATTATTCACTTCAACTATAATACTTCCGCAGAAAAGACTCTAACAAATAACGAAAAAAAAATAACTATTAACTTCTTTTCTTTAAATTGAAAATAAATGGTGTTACCATTACGAAAAACTCACCCCTTTCTAAAAATCTTTGATAACGCCCTAGTGGATCTACCAGCACATTCATATATCTCAGTCTGATGAAATTTTGACTCTCTTATGGAACGAATTATAATTATTCAAATTGTCACAGGTATATTCTTAGCTATATTCTACACTGCTGACATAAAATTAGCTTTCTCTAGAGTAACGCACATCTGTCGGGATGTGAACTATGGATAACTTCTATGAACTCTCTATGCTAATGGGGCAACTTTCTTCTTTCTTCGTCTTTATTTGCATATAGGCCGGCGAATACATTATGCCTCTCACGTATTTATCCTTACTTGATTTGTTGGGGCTATTCTACTATTTCAAATAATAGCAACTGTTTGTATAGGGTACGCTCCACCCTGGGGACAGATATCTTTTTGAGGGGTTACAGTTATGATGAATCTAGTTTTAACTATTTCTTACGTTGGAGATGACGTAGTTCAATAGATTTGAGGGGGGTTCGCAGTAGAGAACGCAACTTCAATTCGATTTTCTACTTTCCATTTACATTAACCTTTTAATATTGCAGGTTGAACATTGATTCCTCTTCTATTCTTTTAGCCAATAGGATCTAGTAATCCCTTTGGGCTATGTAGAGGTACTGTTGAAATGCCATTTCACCCTTACTTCTCAACTAAAGAAGTTGTAGACTTCATAATTATACTAACAGTTCTAATAGTCCTTACCCTAATTAATCCCCATATATTAGGAGTTCCTGATAAATTCTCCTGTACAAACCCTCTAGATACTCCAGTGCAAATTCAACCTGAATGACATTACTTGTTTGCCGAGGCCACTCTACGTTCTATTCCTAATAAACTATGAGCGGTTATCGCCGTAGTATTATCAATTTTAATTTTAATAATTACACCACTTTTTCGTGACAGAAAATTATGAGGTTTAGTATTTTATCCCATTAATCAAATCATGTTCTGAACTTTAATAGGTACTGTAATTCTACTAATTTGAATTAGGGTTCGACCAGTAGGAGGATTTTATATTTTAATAGTCCAAATTTTAATCATTGTTTATTTCTCTTACTTTATTTTAACCCTTTCTGTACTAAAATTATTAGACAAATTAGTTAATAAGAATATATTGTGACGTTGGCTGTATTTAACAAATAAGGAGGATATCGGTACGCTGTACTCAATTTTTGAGGCTTAATTGGGAATAGTAGGAACATCACTAAGTCTTCTAATTCGAACGGAATTTGGACAACTTGGGAGTGTAATTGGAGATGGCCAAATTTTTACTGTGACTATCAGTGCTTGTGTATTTATTACAATTTTTTTTATAGTTATGTGTATTTTAATTAGGGGATTTGCAAATTGACTAGTATCCTTAATATTAGGGACACTAGATATAGCTTTCCTTTGTCTAAATAATATAAGATTTTGAATACTATCACCTTCCTTTATCCTACTTCTAGCAGGGGGTGCTGTAGTAAGCAGGGTAGGAACAGGGTGAACTATTTATCCCACTCTATCTAGAAGTATTGCCCACGTCGGAGCTTCTGTGGATGTAGCAATTTTTCCTCTACATTTTGCTGGTGTTTCTTTTATTTTAGGGGCAGTAAATTTCATTACAACTACCTTTAATATGCGGACTCAAGGAATATCTCTAGACTAAATCCCTTTATTCGTGTGAGCTGCAGGAATTACTGCTCTACTTCGCCTACTATCCCTTCCCGTGCTAGCAGGAGCTATTACTATACTATTTACTGATCGAAATCTAAATACCTTTTTCTTTGACCCGACTGGAGGGGAGGATCCGATTTCATATCGACATTTATTTTGAGTCTTTGGTCATCCTGAAGTTTATATTTTAATTCTACCAGGATTTGGTATAATCTCTCATATTAATAGCTAAGAGTGAGATCAAAAGGGAGTGTTTGGAATATTAGGGATAATTTATGCCATACTAGCAATTGTGGTTTTAGGATTTGTTGTATGAGCCCACCATATGTTTACTGTAGGAATAGATGTAGACACACGAATCTATTGTACAGCAGCAACAATAATTATTGCGGTTCCGACAGGGATTAACATTTTAAGATGATTTACAAATTTTCACGGGACACAGTTTAATTTTACACCTTCTATATCATGAGTCTTAGGATACGCATTTCTATTTACAGTAGGAGGTCTTACAGGAGTTGTTCTTGTTATCTCTAGAACTGATTTTTTTTACCATGACACTTACTACGTTGTAGCTCATCTTCATTATATGTTATCCACAGGGGCTGTATTCGTAATTTTAGGGGGATTTACTCATAGATTTCTTTTATTTACGGGAATAACTATAAACTCTACATGGTTGAATATACATTACTCCGTTATGTTTATAGGGGTAAATTTAGCTTTTTCCCCTCAATATTTTTTAGGGTTAGAAGGAATATCTCGACGATACTCTGATTACCCAGATGTATATACTTTATGAAATATTGTATCTTCTGTTGGCTCAATAATTTTAATTTCAGCTACTTTAGTATCTATTTATATTATTAGATAAGCTTTAGTAGCTAGACGACCAGCCATATTTCCCCCTAATCTAACAACTTCTAGTGTATGAAATCATACCCTCTCTCTTGCAGAAAATCGTTACTCAAAATAACTTTAAACCACTCATTTCAGAATGATGGCAATTTGAGTTCTGCTAAGTCTTCAAGATGGAGCTTTTCCTCTAGTAGAACAATTAATCTTTTTACGTGATTACCCCCTAAAAATTGTCATTTTAATCATGACTTTTGTAGGTTATTTTATAACTAGTTTAACATCTAATCAATTTATTAATCGATATCTGTTAGGAGGACAATTAATTGATATTACTTGAACAGTCTTTCCTTCGTTCAGTTTAATTCCTATTGCTCTCCCTTCTCTTTGACTTTTGTATCGAATTGATGAGATTCATAAACTAGACTTAACTCTTAAAATAGTCAGACATCAATGAAATTGAAGTTATGCATATTTGGATTCTAATGATATTGAGATTGATTCTTACACAGTTCTCACAAATGAATTATATGCAAGTGGATCTTATCTACTAGATGTTGATAACCGAATTGTACTACCTATAAATATCCTAATTCGTTCTTTAGTAGCAACTGACGATGTTCTTCACTTCTGAGCCGTCCCAACTTTACGGGTTAAGGCAGATGCTGTCCCAGGCAGATTAATTCAATTAAGTCTTCTAATTAATCGCCCAGGGTTCTTTTATGGATAATGTCCAGAAATCTGCGGGGCAGATCATAGTTTTATACCAATCGTTATTGAGAGTATTGACGCGAAAGAGTTCTTAGAGTGAGAGTCATTAAGAATTCCATAACTTAATGGCAGAAAGTGATTTACCTCAATGCCAACTCGTTTAAATTAGTCTTATCATCTAGTTGATGAGAGACCTTGACCTGTTCTAAAGGCGTTAGTAGCTTTAACTCTTAATATAGGATTAGCTAAATGATTTCATACTTTTGGCACAAATCTATTTCTCCTAGGGATATTGAATATCCTATTAACTATAATTCAATGATGACGAGATATCACTCGAGAAGGAACTTTTCAAGGACAACACACTAAATAGGTTGCTTTAGGCCTACGGTGAGGAATAATTCTATTTATTGTTTCAGAAATTTTATTTTTCACCTCTTATTTCTGAACATTTTTCTATAGCGGCCTAGCCCCAACCATTGAATTAGGATCATCTTGTCCTCCTGCAGGTATTGAACTATTAAAGCCATTATAAATCCCTCTATTAGATACAGCAATTTTACCAGCTTCGGGAGTCACAATGACATGAGCCCACCACGGACTAATTGATAATAACTACCCTCTAGGTACGCAAGGCCTAGAGTTTACAGTCCTTTTAGAAGTGTATTTTACTACTCTACTGGCTTCAGAACATATGGAATCACTTTTTATTGTTGCTGATATAGTGTACGGTTCAACTTTTTTTGTAGTTACTGGATTTCATGGACTCGACGTACTTAGCGGTACTACATTCTTAGCAATTTGCTTATTACGTTATCTAATTCACCACTTCTCTCCAAATCATCACTCTGGATTCGTAGCTGCAGCTTGATACTGACACTTTATAGATGTAGTCTGATTATTCTTTTATGTTCCGACTTATTCATGATAGGGAAAGTTGTTAAGAAATATGTTTATTATTATATTTTATTTAATCTTAACTGTTTGTGTCGTTGTAAGAGTGACTTTTTTGACTTCATTAGAGTGAAAGATTTTAGGTTACATTCAGCTATGTAAAGGTTCCAATAAGATAAGATTTGTAGTGGTATGACAACCTATCGCAGGTGCCGTTAAATTAATTAATCAGGAACAAACTTTTCCTTTTATATCTAATTATTTTCCTTTTTTAACTGCTCCTGCTTGTAGTTTATTTCTTTCTTTGTCGGTTTGATTATCAGCTCCTTGTAGGACTGATTGTGTTATCAAAAATTTATGGGTTTGATTTTTTTTATGTTGTATGAGGATAGCCGTTGATACTCTCCTAGTTGGAGGCTGATCTTTTAATTCAAAGTATCCTTTATTAGGAGCATTTCGAGCGGTGGCTCAGACCATTTCTTTTGAGGTAAGTTTGGCTTTAATTTTATTATATTTTATTTTTTTAAATCATAGTTATGATACAATGAAAATTCATAATTATCAACGTTATGTGACATGAATTTTTTTTGTCTCTCCTCCTTTAGCATTTATTTAATTTGTATCTTGTTTAGCTGAGACTAACCGTACTCTTTTTGACTTTACTTAAGGTAAATCCGAGTTAGTTTGTGGATGTAATACAGAGTATAGAGGAGATGGGTCTGTTCTAACTACAATGGCAAAATACACCAGGATTTTATTTATAAGATTGTTATTTAGTGTCATGTTGTTGGGGGAAATAGTTTTTGCTTTTTTATGTTTTTTTATGTCTTCAGTAGTTGTTTTCTTATTTATATAAGTCCGAGGGTCCTTCCCTCGATTTCGTTGTGATAAATTAATAAATATAGTGTGAAAGCGTCTTTTGCCCGTTTCTTTAGATTATCTTCTATTTTTTTGGGGTTTTATAATTTTGTTTTTTTGTTTTTTGATAAAATGCTTAATACTCCATCTGGTTTCGCAGATCACTTATCTATTGATCTTTAATCCTTGGTCTCTTCCATCTTTTTCTACACTAATATTAGGAACGTTTCTAGCTTTATCCTCCACCTCCTAATTCGGTGCGTGAATTGGACTAAAGCTCAATTTTCTGACTGTTATCCCCCTTATATTAAAAAAAAAAAATCAGTATCTCAATGCAGATGTTACAACAACATGTTTTCTAATTCAAGTCCTAGCTTCAGTTATTTTTTTATTAAGGGTAATATTTCTTTCTCTTACTTTTTATATTTCTGCTATCGCATTTATTAAGCCTTGATATAGACCACCTATAACTACTCTTAGACTACTACTAAAAATAAAGGCAGCTTCTTTTCATATATGAACTCCTGGAGTAGCTGAAGCTATATTTTGAACTATCTTTTTAATCTTAGTAACTATCCGAAAATTCGATCTCTTTATTATACTACTATCATTCACCCTATTAACCACCGCAAAGTTTGTTGTTATAAATGGTATCTTATGTGAAGTTGTAGGGAGGTTAGGAAAATTTAATCAGACGACAATACGTTCAATAATAGTCTCCTTTTTTATAATTCATATCGGTTGACTACTAATTGCTTTATTTATCAGTAATTATTTATTATTTGTTGATCTCTTAATTTATTTCCTTACTTTATTCCCTGTTGTTTTCTTATTTCAATAGTCTAATTTATCTTCTATTACTCAAACTATTTTCACTAACAATATGATTATTATAAATAAATTAACTATTTACTTTAATCTTTCCCTATGAGGTGGACTAATTCCCTCCTTCTTAGGATTTTTACGTAAGTGGATTATTATGGAATAAACTATAGCGATTATAGCACTTCTTATTACTATAATTCTAATTGTTACTATTCTATTCACCCTATATTCTTATCTACGAATTGCTTTTGTTGCCTTTATATCAGTCGCAAAAAATAGACTTAAACAAGCTATAAAATCAAATAAAAAAATGGAACTTCCAATAATATTCCTATTTTTTTTAAATGTTATCTCACTATCATAGTTGGCCTTTTCAAACTTTTTCATTAAATTAATTGTATTTCTCGAACAGGCGGCGCAAGCATCTGTTCTTGTTCAAGTTTACCCTAAATTTTTATTGTTTTTGTCCACACTAGTATCAGGAGTCTTAATGGATTTATCTTCTGATTCTTAATTTGGAGCTTGAATAGGATTAGAAAGTAATATGTTAACCTTTATCCCAATTATATCTAAGAAATAAAATTAAAATTGAGTCACAGAAGACGATATAAGATACTTTTTAGTTCAGACACTAGCTTTAATTATAATTTTGATAGGTGTTTTAATTTATTCCGTTGGTGTTGATAATTGTATTATCTTCATCATAAATATATCCTTCCCTTGAATTATAGTAATTATTGGACTATTTTTTACAATAGGAGCAGCCCCTTTATATATGTGAGTACCTCCTGTAATAGTAGCTTTAAGCTGAGTTAAAGTTTCAATTTCACTAACTATCCGAAAACTTAATCATTCGTTAGTACTACTAACGTCAATCCAACCAACGTACACTAATTTTATTTTCTTAACTACCATTTCATCAGTAATTGTAGGTGGGCTATGAGGATTTACTCAAAATATAATACGTTCAATAGTAGCTCTTTCTCCTATTAGTCATATTGGTTGATCACTAGTAATTTTAACTATTAGTACATTCCCATTATCTATTGACTATTTTATTTATTCGATTATTCGATGCCCTGTCGTTTTTCTGTTTAACAGATTTGATATGTTCCATATTTCTAAAATTAACTTAACTAACAATGCAACTCTTCTGGCAAAGTTTGGTATTTTTTCGTATTCCCTATCCCTAGGGGGACTATGCTCCTCTTTAATAGGGTGTCTACTCAAGTGAATTATTATTGAATAAGCTATTGCAATTATAACATTTCTTATTATCACAATTTTGATTATTACAATTTGAGACACTCTATATTATTATCTACGGATCCGTCTTACAGCATTTATACAAAATTGAAGGGATATACTTACATGGAATAATGAATTCAATATCAAGATAGAGATTTCAATTAGTTTTGTATCCTTGATAACTAATATCTCATTAGGGGGATTAACGTAATTATAATTATTTGTGATTTTGTTTATACCAAGGAATTCTTTATAGATGTTTATCATTTTAATTATTTTTCTCCTTTCTTTTGTAGTTATTTTTGCTTCATGGATTATCATTGTTAAACGTCAATATCTACTAGCTGCTTGATTAGGATTAAAAGGTATAATTTTGATACTTTTCCTTTACTTCTGTTTCTTTTCAGGTTGGTTGGGTGTTAAGTAACGTTGTATTTTATTTTTTCTAGCTTTAGCAGTTTGTAGGGGAGCTTTAGGCTTATCAATCATAGTCTCTATTGTTCGAACTCACGGTAGAGATTATTTTAATTCTTTCAAGGCTTTGCAACGCTTGGGGATGACTTTTTTGATGTTGAAACTTCTACTATCATTTATGTTTTTAATCCCTTTCAGTGTTTTCTATGACGATTGACTTTGACACATGAGGATTGTAAGTTTATGACTGTTTGTATTTATAATCTTTTTGCTAATATCGTTACCTTTTAGTATCATTCCTTAGGATTCAGATTTCTTTAATCTAAAGGAATTCGATATTATTTCATATTTTTTGGTTATATTAAGCGTATGAATTTTTTTTTTTATGATAATGAGAAGACATGAGGTTCAAGTTAGCGCAAACAGTACTAAAATCGTTATAGTTTTAATATTTTTTTTTTTTCTATTTCTATATTTACCCTTTTATACTTCAGATTTATTGTCTTTTTATATAATATTTGTATGAACTCTAATTGCTACTTTATTTTTGATTTCAGGTTGGGGTTATCAACCAGAGCGTGCCCAAGCTACGTTATACTTTTTATTTTATACGTTAGTTGCGCCCCGGTCTCTTTTAGTTGGTATTTTTTTTCTAGATTGTGTCAAGGGTACATTAGGTTTAAGTATTTTAAAATTTGGTACTGATCTTATAAATATTTTATTTTTTGTACTTTAAATCTTGAATATAGCTTTTCTAGTTAAAATACCTATATATGTTGGCCATATTTGGCTATTTAAGGCGCATGTAGAAGCCTCCATAGCTGGATCCGTGATTTTAGCGAGGGTTCTATTGAAACTAGTGGGTCACGGTTTAGTTCGTGCGCTATCCTTAGTCAACAGTAGTCATATTAAGCTATTCAAGCGTGTCCCAATTTGAATAAGATTAGTAGGGGGTGTATTTACTAGTTTAATCTGTTTACGACAGACTCAAGTTAAACCTTTAATTGCTTATTCTTCAGTAACTCATGTAGCGTTGGTTTTTGGAGGTATATTTACAGTACATTACTGAGGATACAAAGGTGTATTTGCTGAGACAATTGCTCATGGGCTTTGTTCTTCTGGTTTATTTTATTTAGCTAATATCTCTTGTGAACGGATTGAGGCGCGTAGTATCTTATTAACCCAAGGACTAATTAGTTTAATCCCTTGATTAACTACTAGATGATTCTTATTTATAGTTGGTAGTATAATAGCCCCCCCCTCACTCAATTTATTAGATGAAAATCTTTTTTTTAGCAGAATTGTCTGTTGATGTTAGTTGATTATGCTTCTTGTGGGGTTTATATCTTTTTTTGTAGTTGTTTATAGTCTATATTTATATTCTTATTCCCAAAGCGAAACTACTATTACTGGTCCCAATGATAGTCATCAAGGCAGCGTTTGTGAGTTTTTTCTCATATTTTTACATTTATGATTTCCTTTAAATTAACACATTTTTTGTGAAGAGTCATTCTAGTTTTCTTTTTGTTTTCATAGTTAACAAGCAAAAAAGGTGGCGACTTCTATGATAGCTTTGGAAACATACATTTCTAATTTCATTTCTATATCTTTATTATTTTTTAGTCTTGCTACTTTAATTAGATTTAGAGGACTGAATTTTATTTTAAATGAAACGGATATTTGTTTTGAATGAAAAAATAATATTCTATGCGTTTATAGGGTTAGTTTTATTATAACTTTTTTACTTGACTGAGTGTCTTTTTTTTTTGTGGGAATTGTTCCGTTTATTAATTCTACTAAGGTTGTTTTTTACAATTGATAATACATAAGTGACGTTCTATATGCTAATCGATTTACTCTATCAGTACTGGCATTTGTTTTTCACATAGTAGTTCAGATTATTTCCCCTAATTTGATTAAAGCTCTATTACGATGTGATGGATTAGGATTAGTTTCCCATTGCTTGTTTATTTATTATCAAAATGTAAAATTTTATAACGTTGGTATATTAACAGCTTTATCTAATCGCGTAGGAGATGTATTTTTTTTATTGGCAATTGCATGAATAACCAATCTAGGAGGTTTAAATTGTCTATTGTATATCCGTTGAGTGTTTTTTATTGATTATACTGATATGTATGTAGTCATGTCTATTTTTATTACTCTGGCTGCTATAACTAGGAAAGCTCGGATACTTTTTTCTGCTCGACTACCAACAGTCACGGCAGCTCCTGCTCCAGTGTCCTACGCTCCAATCCATCCGTCCATCTTAGCGACTGCTGGGGTTTACCTATTAGTTCGGTTTTCTCCCTTAATCTTAGAAAATCGTGTATGTGACGTATTATTGTCCATATCTGTCACAACAATATGCTTAGCTGGTTTAGTTGCTAATTATGAATATGAGTTAAAAAAAGTTATTGCTTTATCAACTCTAAGATAACTAGGCGTGATAATATTTACTTTTTCTTTGGGACTTCCTGTACTAGCTTTTTCTCATTTATTAATCCATGCTTTATTTAGGGCTTTATTGTTTTTATGTCCAGAGGTGGTTATTCATCCAATAGGGGGCACAGAAGATTTTATTACCTTAAGAGGGTTATTTATAAGATTGCCTTTAATTTGATCTTGCTTAAAGGTAGCTAATTTAAGTTTGTGTGAAATCCCGATTTTAGCAGGGTTTTATTTTGAGGATTTAATTATTGAATTTAGTTTGATAGATTATATAGATATATTTACTATTATTTTTTTATCAGTTACTATCGGCTTAACGGTTGTTTACTCATTTCGATTAATCTTTTTCTCTATATGTATGCCCCCTAGTGTTATTTCATTAGATTGTGTTGGTTATAAAGAGGGTAATAAAAAAATAAAATCTATATTTATTCTAGGATTAATTTCAATTTCAGGAGGTGGTGCATTGAGTCGAATAATATTTCCTAACCCTATCTTAATTTTTTTACCTTCGTTGCTCAAAAAGAGAGCTTTACTTTTTGGTATTGTAAGAATCGTAATGGGTATTATATTACTTCGAATTAATTTCGGTCAACATTTAATTTCTTTAATGTGTTTTGTTATTCAATTTTTTGTTGGAAGTATATGATTTTTACCGTTATTATCAGGGCAACGTATTACCAACTCTCTTTTGAATATGGGAAAAATGTTTTTTAATTATCTAGGTTAGGGTTGGTCAGAGTAAATCTGAGCTCAAGGTACTTGTGGATGTTTAAATAGAAGGTCCACTTTTATTAAATACTTTCAAAACAATTCATTAAATATTCATTTTTTAATATTTATTGCACTCTCCTTACCTTTTTTGCTTTTTCTAGTACTTATCTATACTTTTGTTTTAGTGCACCTTGTTTATAGTACGAACGCAATCGGCGAGTCATTAATCATTTTGAAAAACTCACGTGCAGACTTCATAGTTAATATGAAGATCACAATCTATCTATTCTGAACTCTTTTATTATTAATGACATTTTTATGAATATTATTATTTCACCCCTTTTCAATAGGGTTAATGTTCCTTACCTAAACTATATTAATTTGCCTAATATTGGGAACATTTAGTCTTAATTTTTAATTCTCTTATATTCTATTTTTAATTTTTTTGGGAGGAATACTAGTTTTATTCATTTATGCTACCAGACTGGCATCAAACGAAAAACAAATTTTCTTTAAACTAAGCACTAAATTTTCTCTTATAGTATTCATAATATCATTCTTACTTATAATTATATTGATTACTATTGATTAGGTAATTATAAAAGCTAGGAGTAGCTTAAAACAGCCCCATTAAGATATAAATAGAAGTCAAGATATTTGACTAATTTACTACCTTTATATAAACATAATTTGACTGATAACTTTCTTTTCAGTAACCTATCTACTTCTGTCACTATTTGTTGCGGTTAATATTATTATAATAGATAAAAGTCCCCTCCGACCCCTAAAAAAATAATTTTTATATAGCTATGGTATTTAGTTAAAACATTTTTAATTCCGATTTAGTACTGGTAATGAAATTTAGGATTTATAGTTAACTAGTACCGTAAAGGGACGTTGTGAGAAAATGAAAATTTAATCAAAAAGAAGAAGATATAGGTCATCGTACCTTTTTTTTCAGGGAACGCTTAATAAGTTCTATATATAGATTTCCCGAAATAAATGAGCTATACTCTTTTAATTGTCATCGTGTCATAATAGTTTCGAATATTAGTTTAGTGGTGGAATGCTATACGGTTTTACTGATATCTGATTTTTTAAGGATTGAATTTGATTCAGTCTTTTTATCTAATCTGATTAGTTAATTTACATAAAGTAAAATTTTAGGGGGATGAGCTTCTAATTATAAAGACATATATTTCATATTAGAAGTAAGATGTTTATAGGTTTAAAAATAGCCATAGGTAAAAATTATGTTATAATTTAAATTTTGGAAATAATTATTTTTTTCTAATTTACCTATTTTGTTATGATAAATTCTTAAACTAACTGAGATTATTGATTAATGTTGAATTAGTAGACGAATTCTTTATACTCTTAAAGACAATAAACAGATCAAAGGAGCTTGGCAAGTATATCTTTTGCCTACTCAACAATGCCATCGTCCTTTGCTAATTTCTGAGGGATGACCTGCCCAATGAATTTTTAAAGGGCCGCGGTATTCTGGCCGTGCGAGAGTATTACCATCATTAGTCTTTCAATTGGAGGCTGTTGTGAATGGCTGGACGAGAAAAAATCTGTCTCCATTATTGATATTGAATTTTTTTTTTAAATGTAAAAGCTTGAATACGTTTGAAGGACGATAAGACCCTATAGAACTTTATATCCACAATTGATAAATATATAGGTAATAGTTGATTAGGGTAAATATTGTGTTGGGGCGAGGGAAAAAAAAAAATAACTTTTCTTTTTTATTAAGCATTTATTACTGAATAAATAATCTTTAAATAAAGTTTAAAAGAGCAAGTTACCCTAGAGATAACAGTGCAATCTTTTTTGAGAGTTCATACCGACAAAAAGGTTTTCGACTTCGATCTGGGATTAAGGTGTCTCCAAGGTGCAGAAGTTAAGGAGGAAGACTGTTTGACTTTTAAGATCTTACATCCTATGAGTTCAAACCGGCGCACGTCAGTTTGGTTTCCATCTTCATGTTTATATTTCGTTTTAGTGTGGAAGAATCAGATAATGAAATCGGTTAATTAAGGACAATATTGATCGCTAAGTTTGACTCTGGCTTATGTTTTATTTTAATTTAAAATCCATATATAGGCGGCAGTTAATATGATTATTAATTATCTGGGGGTAGTTAAAGGTTATAAGATCGGCTAATCGTGCCAGCCGCCACGGTTATATGAAGGATTCAAATGAAATAGATCGGTGGAATTAAATTAACGATGTAAAATAAATTTTTGATTGGTTAATTTGATGAAATTTTTATTTAAATAAAAAACATTATTTAAGAACTTATTAGATCTACCAAAATAGAGATTAAACTAGGATTACATACCTTATCATTCTCTGCTTAAATCTATGGTAGTAATATTTTTGAAGTCCAAAGAATTCGGCGGTATTTCATTCTAATTAGAGGAACCTGTGCCGTAATCGATAGTCCATGTTTAACTCTACCCTATTCGTTTTCAGCTTGAATACCGCCGTTGTGAGGCTATTTTTTAAAAATTTTTTCTTATCTTTTTTTTTTATGGCTTCAGGTCAAGGTACAGCTTATGAGGGAGAGTGGTGGGTTACAATAGTATGTATCATACGGATTTATAGTTAATATTTAGTATGAAGATGGATTTGGTAGTAAACTTAGTTAAGTACACCCATTTGAAATAGGTTCCGAAATATGTACACAACGTTTTTCGCTCCTTTTTCGGAGAGATACTTCGTAACAAAGTAGATATACTGGAAGGTGTATCTAGTAGAA
>22
ATGATAATAAATCTATTTTCTGTTTTTGACCTTTTTACTTCTTTTGCAAGGCTTCTTTTAAACTGGTTTAGAATAATCTTAGGATTTTTATTCATTCCTTCCACTTAATGACTTGCACTTAAACTAACCAAAATTTTATGAAACCAACCCACATAAGCTCTACATCAAGAATTCAAAATCCTTATAGAAAATGTTCCAAACAGCAAACAAGGATGAACCTTTATATTTATTTCTTTACTCATCTTTATCTTTTTTAATAAATTTTTAGTCTTATTTCCATATTTTTTTATTAGTACAAGTGATTTACCAATAATGTTAACACTCGCCCTACCCCTATGAATAGGATCTATATTTTACGGTTGATTCAATCACACAAAACACATATTTGCCCATCTATTTCTTCTAGGGACACTAGCCGTTTTAATACCTTTTATAGTATCTGTTGAAACTTTTAGTAGCATCATTTGGCCTAGATCTTTAGCTGTGTGATTAGCGGCAGATATAATTGCAGGCTATCTACTCCTAAACCGATTAGAAAACCAAGGGCCCATTATAACTGTTTTTATTCTAACTGTATTGATTTTTACTTAAATTCTATTATTAATTTTAGAGTCAACTGTTGCTGTTATTCAATCCTATGTGTTTGCAGCTCTAGGTACCCTATATCCTAGAGAAGTAAATATTCCATAAATATCTACTCCTAATCGACTAGTCCTATTTATTATATTTATTATAACTTTTTATGTATCTATAACTTTTATTTATTTATTCAACTCTCTTTCTTCAAAATTTTCTCTAAGTAATAATAAATAAACAGATAATACTTACATCTGTTTCTTAAACTGAGAATGAAAGATGTTGATCCTACGAAATACACACCCCTTATTAAAAATCTTTTAAAATCCCCTAGTGGATCTGCCGGCTTTTTCTAACATTACAGACTGATGAAATCTTGGTTCTCGTTTAGGGTTATGCTTAATCATTCATGTTGTAACCGGTCTATTCTTAGCTACACACTACTCTCCCAATGTAGACAAAGCTTTTTCTGGAGTAGTTTACCATTGTCAAGATGTTAACTATGGATGATGATTATGAACCCTTCACACTAATGGGGCTTCTTTATTCTTCACTTGTCTTTATCTACATGTAGGATGAGGAATATATTATGGGTTTTATTTATTTATCCTTACTCGATCTGTAGGAGTCATTCCCCTATTGATAGCTATAGGAGGCGCTTTTATAGGGTATGTTTTACCTTGAGGCCAAATATTTTTTTGAGGGGCTACTGTAATTACAAGCCTAGAACCAGCAGTTCATTACATAGGAAATAACGTAATACAATGAGTATGAGGGGGGTTCATAGTTGATAATGCAACTCTAACTCGATTCTTTACTTTCTATTTTTTATTACCCTTTATAGTCGCATGTATAACAATAATTCATCTTCTATTACCACATCAAACAAGTTCTAATAATCCTCTAGGCATAAATAGATATATCAACAAAGTTCCTCTTTACCCTTACTTTACGATTAAGAACTTTGTAGGCTTCCTAATTATATTAATAGTTTTGATAGTTTTTACACTATTTAATCCTTATCTGCTAGGAGACCCTGATAATTCTACCCCCGCTAACCCGCTAGTTGCCCAAGTTCATATTCAACCCGAATGGTATTTCCTATTTGCTTATGCTCTTTAACGAGCCATATCTGATAGATTGGGGGGGGGTATTACTCTAGTAATATCAATTCTAATTTTGTTAATTTTACCATTCTGACGTAAGAGAAAATTTCGAGGCCTAGGATCTTATCCCATTAGTCAGATCACGTTCTGAACTTTAGTAACAACTATAGTATTATTAACTTGAATTGGAGCCCGATCCAGAATAGTTTCTTATAATCTAATAGAACAAGTTCTAACAGTCGTTTATTTTCGCTACTTTATTCACACCCCTCTTCTATTAAAATCGGGAGATAAATTAATAAAAGATTTTATATCGCAACGTTGATCATATCCAACTAACTAGAAGGATATTGGAACTCTATATATTATTTTAGGGGCTTGAGCAGGAATAGAAGGAACATCCCTGAGTCCGCTAATTCGGGCAAAATTGGGTTAGCCAAGAAATCTAATTGGGGATCACCAGATTTATAAAGTAACTTTCACTGCTCATGCTTTAACTATCACTTTTTTCATAGGTATATTTATTTTTATTGGAGGATTTGGAAATTGATTAATACCTCTAATATCAGAACCCCTTGGTATAGTTTTCCATTGTCTAAATGATATAAAATTCTGGCTACTACTATCCTTACTAACTCTACTACTAGCAGGTGGTCCTGTAGACAGGGGGGCGGTAACAGGGTTAACTGTTTATCCTCCTCTATTTTGAGGCATTGCCCATGCCGGAGCCTTTGTAGATATAGCCATTTTTTCGCTATATTTAGCTGGTACTTCCTTAATTTTACGGGCAGTAAACAATATCACATCAATCATGAATATGCGGACTCAAGGTATATTTCTGGATTGAATCCCTTTATTTATGAGATCTGTAGGAATTACTGCCCTGCTTCTACTACTACCCTTTCTTGTTCCAGCAGGAGCTATCACTATACTATTAACTGACAGAAATCTAAATACTTGTTTCTTTGACGCAGCTGGAGGGAGAGACCCAATTCTGAATCAACATCTATTTTGTTCCCTTGGTTACCCTGGACTTTGTATTTTAGCTTTACCAGGACTTGTTATAATTTCTCATACTATTAGCTAAAAAAGAGGGAAGTAAGAAGCTTTCCGAATGTTAGGAAGAATTTATGCTATACTAGCTATTAGGATACCAGGACTTGTTGTTTGAGCTCACCATACGATTACTGCAGGTATAGGCGTAGATACTCGAGCATACTTTACTGCTGCTATTATAACTATTGCAGTTCCTACGGGAATTAAGATTTTTATTTTGTTCGGAACTTTTGACGGACCACAATTAACTTTTACACCCTCTTTATTGTAAGCCTTAGGATTTGTATTTCCATTGACAGTAGGAGGTTTTGCTGGAATTGTTTTAGCAAATTCAAGAATTGATATTATTTCGTATGACACTTTCTATGTTGTTGCTCAACATCACTATGGGCTATCAATAAGGGTAGTATTTGTTGTTGTAGTGGGATTTACTCATTGATCCCCTTTGTTTACAGAAGTAACTATAAACCCTGTATGACTAAAGGTCCACTTCTTTTTGGTGTTTATGGGGGTATATTTAAAGTTTTTTCTCCAAGATTATTTAGGTTTAGCAGGAGTGCCTTGTCGATACCCAGATCATCCAGACGCTTATATTTCATGATATGTTGTTTATTCAATTGGCTCAATAATCTCTTTCGTGGTCACCTTAATATTTATATTTGTTATTTGAGAAGCGTTAGATACAAAACGACCTGTTTTCTTTACGTTTAATCTAACAACATCTATTGAATGATGTTATCACCTCCTCCCCGCAGATTATAGGTACGCAGAACAATCCTAGATTACTTATTTCAGATTTATGGGAACATGACTCCAAGTCGGACTACAAGACTGAGCTTCTCCTTTAATAGAATAATTAATTTTTTTTAATAACCACACAATACTAGTGGTTATTTTAATTACGACCTCAGTAGGTTATTTTATAGCTTCCCTATTATTTAATACATTTACTAATCGATATTTAATAGATGGTTAGTTTATTGAAACTATTAGGCCTGTATTACCTGCGCTAATCTTAAGCACTATGGTTCCCTCTTTGCTACGGTTTTTATATCTAATTGATGAAATTCATGACCCATCTTTAACCATTAAAGCTGTAGGGCATTAATGATATTGAAGTTATGAATATTCTGATTTTGTTAATATTGAATTTGACTCTCACATAATTTCTGCAAATGAACTGAATGCCGGTGCATTTCATGTACTCGATGGAGATAACCGAGTTATAGTACCTTATAATAGTCACATTCGTTTGCTACTTACTGCCGTCTATGAGTTTCACTCTTGGGCTATCCCAAGTTTAGGTGTTAAGGCAGATGCTGTTCTAGGCCGAGTAAATCAATTAAGTCTCTATATTAATCGACCAGGGCTATTTCATGGGCAATGCTCAGAAATCTGCGGGGCTAACCCGAGTTTTATACCAATTGCTGTTGAAGGTATTCACGTTAAGGGTTTTTTAAAATGAGCATTAACACAAACCCAAGAATTAGACGGTTTATCGAGAGAATTGTCAATGTCAGATCCACCAAATCGCTCTTTCCAGCTAGTTAATCTAAGTCTTTGACCGAAACTAGGGGCTTTCGAAGCTTTACTTATAAAAACAGGATTAGCTGAATGACCTCACACTTTTGATACAGATCTATTTATCCTAAGTATAATGATTACTCTATTAGTTATAAGTCAATGATGACGAAATGTTATCCGAGAAGTTAGCTTCCAAGGGCTTCATACTAAGCAAGTTGCTTTAGGTCTCCGATGAGGAACAATTCTATTTATTGTCTAAGAAGTTTTATTCTTTGTTTCATTCTTTCGAGCTTTGCTTCATAAAAATCTAACACCTACTGTTGAACTAAAAGTACCTTGATATCTACAGGACATCAAAACATCTAACCCATTTCAAATTCCCCTACTAAGTACAGCCATACTACTAGCCTCGGGAATTATGGTTACTTGAGCTTGCCATGGAATAGTAAAAAATAATTACACCTAATGCGGAAAAGGATTATTTGTTGCCGTAATCTTAGGGATATATTTAACTGCTTTATAAGCATTTGAATTTATTGAAGCATCTTTTACTATCGCATATGTAATTTACGGCGCAATAATCTACACTGCCACTAGATTCCAGGGTCTTCATGCAACTATTGGTACTACACTTCTAATCATTTTCTTATTATGTTACAGACTACATCATATCTCTACAAATCACTACTTCAGATTTGAAGAAGCAGCCTGATATGCACATTTTGTAGACATCGTTTGATCATTCCTTTACATTTCAATTTGTTGATGAGGAGTATAATATTAATGTGAAATTTTTTTTGTCTCTATAGATTTAATTTTAATTGTAGTTGTTGTGGTTGGAGTTGCTTTTTTAACTATATTAGCGTGAAAGCTATTAAGTTACACTCGAACTCGAAAGGGTCCTAACAAGGTAGGATTTAGAAGTTTTCTTCAACCTTTTGCTGATGCTGTTAAATTATTTACAGAGTAGTAAGCTCTTGCTTTCGTATCTAACTGTTTGCCTCATTTTATTTCTCCTGTTTTTAGCTTATTTTTTTCCTTGTTAGTTTGACCTTTGATTCCTTCTGTAAGTGATTATGTTACTTTTAATCTAGGAGTGTTATTTTTTATATGTTGTATAAGAATGAGAGTCTATTTTCTTATAGTTGCAGGTTGATATTACGATTCCAAGTATTACTTATTAGGCGGTTTACGAGCTGTAGCTCAACCTATTTCTTATGAAGTAAGACTAGCATCTATTTTATAGTTTTTTATATTTTTAACTTAAAGATATGATTTAATTAGGTTTGTAGAGTCTCAATATAAAATCTACTGACTTTTATACATTACTCCTCCTTTAGTATTATTTCGTTTTGTTTCTTTTTTTGCTGAGGCTAACCGTACTTCTTTTGATTTTGCTGAAGATGAATCTGAGTTAGTTCCTGGCTATATTACGGTGTATAGAGTGTGTGGGCTTGTTCTCTTTATATTTGCCGAACGCGCCAGATTTATTTTTACTAGAATATTATCTATTGTCAGCTTTTTAGGGGGTTTTAGTTATTCATTTTTCTTTATTTTAAAATTTTCGTTAGTAGCTTTTGTCTCTGTATGAGTTCGAGGGTCTTTCCCTTGTTTTCACTACGATAAATTAATACACCTGGCTTGAAAGAGATGGTCGCTCATTTCTTTTAATTGTTTTCTTTTCTTCCGGGGTATTATAATTTTGTTTATTTTGGACCTAAAAGAGTATTTAGTGTTCGCATTGTTTAAACCTGTTACTCCGCTTGTATTAATTAATCCTAAATCAGTTTGTTTTTTTATTAAAATAATTTTAAGAACCATTATTGTCCTATTTTCAGACTCTTGGTTTGCTCTTTGAATTGGCCTAGTAATCATCATTCTATCTCCCATTCCCATTATATCCAAAAACAAAAACCAACACTCCAATACAGAAGCTGGACTAAAGTATTTTTTCGTTCAAGTCTTAGCTTCAGCTATATTTTTATTGGGAGTTTTATTTCTTCATTTTCCTCTATATATTTGTTCATTCATTTTTATCCTAATATCTTATAAAAAAACTATATTCACTATTGGCCTGTTATCTAAAATGGGGGTAGCTATTCACCATAAATGATTTCCAAGTGTAGCAGAAGACCTATCATGAACAATTTTTTTGATCTTATGAATTGTCTAAAAAATAGATTTCCTAGTTCTGCTACTAGCAATCATCTGACTTAACCTAACTAAATTAGGTTATGTAATTGTCATCTTTTGTGCACTTGTTGGAGCCTTAGGGGGGTTTAGTCAAATTAAATTAAGTTCAACTATAGCCCTTTCTTCTGTTAGTCATATAGAATAATTATTAGTTGATTTAACCATTAGTAATTTACTATTATCTATTTACCTTATTGTCTATTTAATTATTTTACGGCCTGCAGTCTCATTATCTGAGAAATTCAAAATATCCTATATAAATCAAACTAAACCAAGTAACAATCTTGGCCATATAACAAAGTTATCCATCTCTTTAGGTCTATTTTATTTAAGGGGACTAACCCCTCCATTCTTAGGGTTTTTGCTTAAGGGGAATATTCTTATAAAAACTTTTATAATTATAATAATACTTATTATCATAGTTTTAGTCATATCAACTTTAATCACTCTATCTTATTATCCAAGGATTGCTTTATCGGTTTTTATTATATATAGAAGGGATATACTGAATTGAACTAATTAATTAAATATTCACAGGGGAATTTCAATTTTTTTTGTGTTTTTTATAATGAGAATATCATTAGTTGGTTTAAAATTGTTTCAATCTTTTCTCACTTTATTCATAATTCCCACAATGCTTTCGAGGGTGACTTCTTAAGTGATTCTTAATCTTAAGATAATTTTATCTTTTTCTACACTAGTAATAAGAATGTTTATGGTAATATCCTCTAATTTTCGATTTAGTTCGCGAATTGGACTGGAAGTCACTTTTCTAACCTTTACTCCTATTATACTAAAAAAAAGTAATGGGCGTTCCAACGCAGGAGCTAGAGTAAAATATTATTTGGTTCAAGCATTGGCTTCAGTTATCCTTTTAGTTAGGGTTTTGTTAAACGTCTTCTATTTATGCAGTTCCTTATTTTCTCTTATACAAACGCCGCATATACCGTTTATTTTTACTGTTATACTACTATTAAAATTAGGGGCAGCCCTTTTTCATTAATGAATTTCAAGTGTAGCAGAAGTTATATCCGGAATAGTTTTTTTTATTTTATTAACTATCCAAAAAATCGCTCCCTAAGTCGTACTACTAAGGTTTACCTCTCACACCCACACTGAATTTGTGCTATTACCTTTCACCATATTAGCACTTGCTGGCGCATTAGAGGGATTAAACCAAACTAAACTACATTTAATAATAGATTTTTCTTCTGTTAATTATATAGGGTGACTATTAATTACTCTAGCTTTTGGTAATTTTCTCTGATGTATCTATTTTTCCAACTATATACTTAACTTCTTTTCTGTAGCATTATTATCCAACCAAGTTAAGATATCTTACATTACTTAGAATACTTCAACCAACGCTGCAGATCCTACAACGAAGTTATTTATCTTTTTTAGTCCATTACCGTTAGGCGATCTTTCCCTTCCTTTCTTAGGGTTTTGTTCTAAATGAGTTGTTATTATAAATACAATTGCCTTTATAAAATTCGTCATCATAACTGTTTTAGATATTTCAGCTTTAGTTACATTATTTTATTAACTACGAAGTGTTTTTATTGCATTCTTAATAAATGCAGGGAATATAACCTCTTGAGCTATAAAAAATAATATTAATATATTTCTATCAATTATATCGGTATTATTTATATAAGGTGTTTCTTTTAGAGGGTTGATTTTTTTTGTATTATTACTTTATTTAGTTACTTTAAATAATTTTTTAAAATTTATTAGACTATTAATTATTTTGTTAGAATTTATTCTAGTTACTTTCGCTCTATTAATTTTTGTTTTTAAACGCTAGCTTATGCTAACGACTTTAATAAGATTAGAATATAAGATTCTAAAGCTATTCTTTTTTTTCTGTTATTCTTTGGTTTGTCTGTGTTATAAGAAATACTTCGTTTTATTTTTTCCAACTTTTCCAGTTTGTGAGGGAGTTTTAAGTTTATCAATTTTAGTGTCTACTGTTCGAGCCCACGGTAGCGATTATCTTAATTTTTTAAGTGTATTACGATGTATAATTGAGACGTTTGCTATGTTAAAGTTTTTATTTGTAGCGTTATTTTTGATCCCCTAACTAGTTCTTCTTAAATATTGGTATTGGCATGCGTTAATTGCAAGCATCTGCCTCGTCGCTATATTACTTTTTCGATTAATAAGTTTTGTTATTAAAATTATACTTTGGCATTTGAGTTTTTTATATTTATCTTCAATTAATATTATCTATTATTTTTTAATTCTTTTAGCCATATGGACAAGTTCTTTAATAGTTATGAGAAGCTTCCAGACAGCAAAGAATCCGTCTTATAGTAAAATTTTTATACTTCTAGTATTATTACTTTTGATCTTTCTATATTTATCACTTACAGTTTCATACTTATTTTTATTTGATATTTTGTTTGAGATTTCTTTAATTTCTATTGTTCTTTTAATATTAGGTTTGAGGCATCAGCCAGAGCGGGTTCAGGCTGGTTTATATTTTTGATTTTATACTCTATTTTATTTTTTGCCTTTCTTGATTAATATTTTTCTAGTTAATCTTGAGTCGGGTCCATTAAATATATTTAATTTGAGAATTTATACTGATACCACAAATAGTTTTTTGTTTGTATCTTTTGCCGTGATTTTAGCTTTTTTGGCTAAAATACCAATATATTTTGTTCATTTTTGACTACTTAAGGCTCATGTAGAAGTTCCCTTTGCTGGCTCCATGATTCTAGTAGCAGTTCTACTAAAATTAGGAGTGTACGGTTTGTTCCGGGTCCTACTTTTTATTATCGGTGTAGTTATTAATATATTTGGTCCTTTTTTAACACTTATTAAATTAGTAAGTGGTCTATTTACTAGAATAATTTATTTACGGCAAACTGATATTGAGTTTCTAATTGCTTATCCTTCGGTAGCTCAAATCGCGTTAGTTTTTTTAGGTGCATCAACTGGAAATTTGTGAAGTTGAATGGGTGAATTAATTATGATAAGTGCCTGTGAACTAAGTTCGTCTGATTTATTTTGGCTAGTGAATATATTTTATGAACGGATTGGTTATCGTAGTCTGCTATAAACTCGAGGCTTCTTTACATTATTTCTTCCACTAACTATTTGATGCTCTATACATACTGCTGCTAATATAGAAGTCCCTCCCACATTAAATTTATTAGGGGAAGTTTTTTTATTTATTTGCTGAGTAAAGTGAAGTGTGTGAACTATGTTACTTATGGCTCTAATACCTTTTTTATCAGCCGCTTGTGGCCTTTATCTATATTTTTGTACTCAACACGGTACAATATTTCCTAATATATATTCTAGTTAACAAGTAAGAGTCCGAGATTTTTTTCTAATACTTTTTCATTTATGAATTCCTGTAAGTTTACCAATTTGTTGGGCTAATTTAACATTCCAATGAGTTTTGTTTAAAAGTTTGAAATAACAGTAAGTCGTGGCACCCTCTATTATCAAGGCAATCTCAATTTATAATATTTTTTCAACTTCATTTCTTGCCATAACTCTTGTAATTTTAATCACATTTTATGGGTTGAATTTTTTTATAAATGAAACGGTTATTTCTATTGACTGAAAAATTATTTTTTTTTGTCTTAAAACAATTACTCTTGATGAAGCTTGTTTATTTGATTGAGTGTCTTTTTTATTTATAAAATTTGTTTCATTTATCATTTCGGCTATGGCTATTTTTTATAGAAAAGACTATTTATGCGGCGATCTGTATGCTAATTAGTTTATTCTAGTTGTTTTGGTCTTTGTTTTCTCGATCAAATTTCTAATTATTAGTCCCAACATGATCAGAATCCTATTACGATGGGATGGATTAGGTTTGCATTCTTATTGCTTGGTTATTTTTTTTTGAACTAGAAAATCTGCTACTGCCAGTACTCTAAAAGCATTATGTAATCGCATGGGAAATGTAGCTATTTTATTGGCAATAGCATGAAGAATTACCTTAGGAAGTTGAAATTTTATATATTATATGCAATGAGCTATTTTATTTGATTATATTGAATTAAGAATGCTAATATCCATTTTAATTATCATGCCTGTTATAACGAAGGGAACTCAGATTCCTTTCCTTGCCTGACTTCCAGTTGCAATAGCAGTTCCTATCCCTGTCTCCTATGCTCTAGTTCATTCATCGACCTTAGCTACTGCGGGGGTTTATCTATCTAGTCACTTTTCTCCTCCGATATTAGAACGTTTAGTAAGAAAGATACTATTGTTTATATCTTCAGCAACAATATTTATAGCTGGCTTAGCAGCGTATTATGAATATGAGTTAATATTGATTAGTGCTTTATCTACTCTAAGTTAACTAGGTGTGATAATATTTTCTTCTTCTTCGGGGCTTCCTCTATTGGCTTTTTTTCATCTGTTGACACATGCACTATTCAAGGCTTGGTTGTAGCTATGTGTAAGAGTGGTTATTTGTGGTGTAGGAGGCTCGCAAGATATCCGCAGGATAGGAGAACTCCTTATTAATTTTCCGCTTACTACATTTTGCTTAAATGTAGCTAACGTAGCTTGATGTGGAATACCGTTTTTAGCTGAGTTTTATTCTCAGGAAGTAGTTATTGAAATATTTCTAATCAGTTCCATAGATAGATTCCACTTAGTATTACTATTTATTTCCACCGGCTTAACAGCCTGTTACTCATTCTGATTAACTTATTTCTTTATAAATAAGTCTTCTAGGTATGTTACGGTATATTATTTTTGTAATGAAGATCGTTATAATATAGTTATTTCTATATTTCTTTAAAGATTAATGGCTATTTTGGCAAGAGCAACGTTGAGTTGATTAACTTTTCACTACCCTACTGTAATTATTTTACCTTTATTGATAAGAATAGTTGCTTCATTTTTTGCCGATGTAGGAGTCTAAGTAGTTATTTAATTCTTTCGAAATACCTTTACTAATCATGTAATGTCTTAGGGGTTTTATTTTATTACAAATTTTTTAGGAAGCATATACTTTTTATCATTATTATCAAGATGTAGTATTACCAACAGTCCTTCAAAGACATGAAAAATAGTTTTAAGTAATGTAAATCAAGGGTGAATTGAGAATTTAGGTGCCCAAGTTATATATGAAATTTTACTGAGAAGTTCAACTTTAATTTAATTATTTCAAGACAATACATTCAGACTCTTTCTCTTGATTTTTTTATCTGCACATTTATCTTTTTGTCTTTTTTAAATATTCATGTCGGTTTTTAGTCAAGAGCAAGGTGGTGGAGGCAACTGCATTATCGGCTGACTTTAAAGCACTACTTCGTACATTATTTATAAACGACCAGTATCCATTGTTATCGTAATTAACCGGATTTGAATACTGCTTATATTCATTCCATCGATTTTAATCTTTCTAAATCTCCCGCTATCAGCAGGACTAAAGCTTATTGTCCAGACGATACTAAATTACCTAATTTTAGGATTATTAAGAATTGATTCTTGATTTTCTTTCATACTTTTTTTAGATCTTGTATGGGTACGTCTAGTAATATTTATTTATATTTCTACACTAGCATCAAATAAAAAATGCATTTAATTTAAATTAAACACTAAAAATTTCCTAATAGTATTACTTAAATCATTTTTTTTTATAATTATTTCCGTTACTGAGAACCTCGTATTTAAAACAACAAGAAAAAACCAAAATCAACCCAGTCAAGACACAATTATAGACTATAAAGATTTAGTTATGAACGATTTTTATATAACAACTATTTTTCTAATAACTATGTTTTTAGTATCTTATCTACTTTCGAGTCTATTTGAAGTAGCAAATATTACTGAACTTGATCAAGGGCCTCTACGTCCCCTAAAATACTAATTTTAATTTTGTTATGTATTTTAATTAAAATTTTTCTAATTTAGATTTAATATTATTAATGAAATTCAAGATTTATAGCGAATAAGTATTATAAAGGAAAGTTGAAATAATTTGTAAATTTTTTTTTAAAAAAGAAGGTATAAGTTACCGTATTCTATGTCTCAGGGGACACTCACTAGATCTTTTATACAGTTTTCCTGAAAAAAATGGGCTAATTTCTTGTGACTGTTCTTGTTCCGTAACTATTTTAAACATGAAAATAGTAGTGAAATATTAAGCTGATTTTTTTATACCTGCTTTTTTAAGAGGTGAATCTAATTCAGTTGTTTTATTTGACTTGATTAGTTAGTCTATTTTAAATGAAAGTCTAGGGGGATAAGCTTTTTACTATTGGAATTTATATTTTTTAAAAGTGGAAAAGTCATTATATGCTTAGAAGTAGCCATGAGTAAAAATCATGTTATAATTTACATTTTTGTCGAAATTATTTTTTTTAAGTTTCCCTTTTTTATTGAGATAAAATCTGAAATGAACTAAGACTAGTAAGACTGACTGCATTAGTAGAATAATTATTTGTGTTTTTAATCCGAATTAGTATGTTAAAGTCACTCGGTAACTAACCTTTCCGCCTGTTTATCAAAAACATCTCCTTTTGTCTTAATATGAGGTATGGCCTGCCCAATGAAATTTTAAAGGGCCGCAGTATTTTGAACGCGCGATGGTAGCATAGTCATTGATCTCTTAATTGGACGCTGGTATGAATGGTTGGATGAGAAAATATCTGTGTCTATTAATAATTTTGAATTTTATCTTCGAGTGAAAAAGTTTAAATATTTTTGAAGGACGATAAGACCCTATAGATCTTTATATCTCTAAATGGAAATTCTTTTGGCAATGGCTGATTCGGTTGAGTGTTGCGTTGGGGCGACAGGAAGGAAAAAAGATCTCTTCTTTCTTAATAAACATATATAATTAAATAAATGGTCCTTAAATCAAGATTAAAAGAATAAATCGCCACAACGATAACAATGTAACCTTTTCTGAAAGTTTATACCGATGTAAAAGTTTGCGATCCCGATGTCGGATTAAGGCTTCCTTTCGGTGCGGAAGCTAAATAGGACGACCGTTCAACCTTTAAAATCTGTCATGATCTAAGTTCAAACCGGTGTGAGTCAAATTGGTTTCTATCTTCAAACTAAAATTTCAATTTAGTATGAAAGGATCAAAACGTTAGAATTTTATATTGAGAATAGAACTAATAATTAAGTCTGATTCTGGTTATTGTTTTTTTGCCATTTGAAATCTTTACGCATGCAGTAGTTAATATTATTATCTATTATTTAGAACCAAATAGAGTTCATAGGATCTGCTAATGGTCCCTGCCGCCGCGGTTATACGAAGGATTTAAATGAAATAACTTGAGTGAATTAAGTTAATTGTTTAAAATAAAGTTTTAGTTTATTAATTAGGTGTAATTTTTATTTAAATTTAAGATATTTTTGAGAAATTTATAGGATTTATGGAAATAGCTTTTAAACTAGGATTAGATACCCTATTATTCTTAATAATTATCCTGGGTAGGAAAATTCTATAATCCCGCAGAATTTGGCGGTGTTTCATTCTTGCCAGAGGAACTTGTCCCTTAATCGATAGTTCTCGATAAAGCTTACCTCCCTTGTTATTTGGTTGTCTACCGCCGTTGTCAGAATATTAAAAAAAAAAGTTCTCTAAATTTTTTATCTTATGACTTCAGGTCAAGATGCAGCTTATGAAGGGGAGCAGTGGATCACGATAACATTAATTATACGAATTTCTTGTTTAATTTTATAGTGAAGTTGGATATGGAAGTATAATTATATAAAAATACTCTGTTGAATAAGGCCCTGAAATATGTGCACATCGCTTGTCGCTCGCTTCGGGGAAAGATTAGCTGTAATATAGTAGATGTATCGGAAAGTGTATCTAGAAAGT
>23
ATGATAACTAACATCTTCTCGGAATTTGATCTCATTACGTCTACTTTCACTCTAACTTTAAACTCACTAAGCTTATTCTTCGGTTTTCTTTTTATCCTTTTTGTTTTCTGATTAATGCCTACACGAACCAATTTAATATACTACCAAGTTGTAGAAGCTCTACATCGAGAATTTAAAATTCTATTATTTGAAGTTCCTACGTGTATTCAAGGAGATACTTTGACATTTACTTCATTATTCTTATCTATTCTATAGAACCATATTTTAGGCCTATTTCCATATATTTTTACTAATTCTAGTCGCCTGGCAATTACATCAACTCCAGCTCTACCCTTATGTATAACATTTATACTCTACGGTTGAATTAATCACACACAGTATATATTTGCTCAACTAGTACCTTAAGGGACTCCAGCCGTTCTCATACCTTTTATGGTGCTGACTGAAACTATTAGAAACATTATTCGGCCTGGGACTCTAGCTGTACGACTAGCAGTTAATATAATTGCAGGACATCTACTATTAACTTTACTCGGAAATCAAGGTCTTACCATAAGTACCTTTATTCTAACTCTATTAATCTTAACTCAAATTCTACTAACAACGTTAGAGTGAGCTGCAATTGTTTATCAATCTTATGTATTCGTTGTTCTAAGAATTCTAAATTCAAGAGAAGTAGATATGCCCCAAATAGCACCTATAAAATGACTATTACATGTTGTTATTTTTATTGCAACTTTTTTAGTATATATTTCTATTATTCATCTTGATTATACTCCTCTTGCTTAGAATTCTCTTGGTAAAAATAAAACAAGAACCGATCCTGATACCCTTTCTTTAAATTGAAATTGAATGATGCTAATCCCACGAAAAACCCGCCTCCTACTAAAAATTATTAATAACGCCCCAGTGAATCCACCAGCCCCTTCGAATATTTCGATTTGATAAAATTTTGGTTCGCCTCTAGGGCTATGTTTGGTGATTCAAATTGTCACTGAACTATTCTTAGCAATACACTACCCCTCCCATGCTGATCTTGCTTTCTTTAAAGTAATTTACATTTGTAGTGATGTCAATTAAGGATGACTTCTACGAACCCTTCATGCCTTTGGAGCTGCATTTTTCTTTATTTGCGTTTACCCACATGTAGGACGAGGAATAGATTATGGAACATATCTTTTTATCCTTACTTGATTTACCAATGTTGTTCTTCTATTCTTAGTAATAGCAGCCACTTTTTTAGGGTACGTATTACCTTGAGGTCAGATATCTTCATGAGGAGCTACTGCAATTACTGATGTAGTATCAGCCTTCCCTTACGTAGGAAATGACATTGTTCAATAAGTTTGATGGGGGTTTGCAGTATATAATGCAACCTTAACCCAGTTTTTCATGCTTCATTTTCTGTTACCATTTATTGTTGTAGGTACAACAATAATCCACCTTCTATTCTTACATCAAACAGAGTCTAATAACCCTCTAGGTCTAAATAGAGATATTGATAAAATCTCTTTTTATCCTTATTTCACAATTAAGGAGATTGTAGGCTTCATAATTATACTAATAAGCGTAACAATCCTTACCCTATTTAGCCCCTCTTTATTAGGAGATCCTGACGATTGTATCCCTACGAACCCACTAGTTACTCCAATTCAAGGCCAACCCGAATGATATTTTCTATTCGCTTACGCTATTTTACGATCAAATCCTAATGAACTAGGAAGGGTTATTGGTTTAGTAATGTTAACCCTAATTTTAAAAATTTTACCACTCTGTCATAAGAGGGAGTTCCAAGGTCTAGAATTATATCCCATTAATCAAATTCTGTTTTGACCTTTTGTAGCCACTGTATTTTTATTAACTTGAATTGGAGCTCGTCTAGAAGAAGATCCCTATATTCTAACAGGACAAATCTTAACAGTGATTTGCTTCTCTTACTTTATATTCGCCCTTATTTTCCTAGAATTGTGAGATAAATTAATTAATGAGGCTACTCTGCGACGTTGACCATATTCAACAAATTAAGAGGATATTGGAACACTATACTTTATTTTTGGGGTTTGAGCAGGAATAGTAATAACAGCTCCCAGTCTACCTATCCGAACAGAATTGGGACAACCTGGAACTTCAATTGGAGATGATCAAATTTAAAACGTGGTTGTTACTGTTCATGTTTTTGTTATTATTCTCTTTATGGTTATGTCTATTTTAATTGGGGGATTTGGAAACTCTCTAGTACTTTTTATGTTAGGAGCCTCTGATACAGCTTTCCCTAGTCCAAATAGCTTAAAATTTTGATTACTACCTCCCACATTAACTCTACTACTATAAGGAGGTGCATTAGAAAGGGGGACCGAAATTGGGTGGATTCATTATCTCCGTCTATCAGGAGGTATTGTTAATGCTGGAGCCTCCGTAGATCTAGCTATTTTTTCTCCACATTTCGCAAATGTTTCATCTATCTTAGGGGTAATAAACTTTATTACAACTATTATTAATTTCCGATTTAAGGATATAACTCTTGAACGAATACCTCTATTTGTTTGAGCTGTAGGAGCCACGGCTATACTCCTACTATTGTCTCTTACCGTTCTGGCAGGAGCTATTACTATAATATTAACTGACCGGAATCTAAACACTAATTCTTTTGACCCTGCTAGGGGGGGAGACCCAATTTTGTATCAACATCTATTTTGATTCTTTGGTTACTTTGGAGCTTATATTTTAATTCTAACTGGATTTGGGATAATTTCACATATTAGTAGCCGGGAAAGTGGAAAGCAGGAAGCTTCCGGGATATTAGGAATAATTTGTACTATACAAGTAATTGGGTTCCCAGGATTTGTTGTTTGAGCACTCCATATATTAACTGTAGAAAAAGATGTAGACACTCAAGTCCATTTTACCGCAGCAACTGTAATTGTTGCTGTTTCCACAGGAATTGAGTTTTTTAGAAGGCTTGGAACTCTCCACGGTACATAGTTTACATTCAGGCCTTCTTTACTATGAGTATTAGGATTTGTCTCCCTATTTATAATAGGAGGCCTGACAGGAGTTGCTTGTACCAACTCACGAGTTTGTTTTGTTTTCAATGATACATACTATGTGATAGCTCATTTTTGCTATGTTCTATCTATAGGAGCTGCATTGGCTATTGTGGCGCGGATTACTCATTGATTCCCCTTATTTAGAGCAGCAATATTGAATCTGACATGATTAAAAGCTTATTTCTACGTTACATTCATAAGGGTAAATATTACTTTTTCCCCTCAAAATTTTTTAGGGCTTGCTGGAATGTCTCGCTGATACCCTTATTATGCAGGCGCTTATACGTTATGAAATGTTGTATCTTCAATTGGCTCATTAATTTCTTTTGTAGATGCGTTCGTATTTGTTTTTACTACTAGGGAAGCTCTTGTCACGGACGAACAGGTTCTATTTCCACCTAACTCGGCATCACCAATCGAGTGAAATCATAACCCTCCCCTTGTTGAACACGATTACGTGGAATCACCTTAAGTTACTAATTTCCCTTGGATGGCGATATGACCTCTACTAGGACTTCTATATGGAGCTTCTCCTTTAATAGAACAATTAATCTTTTTCCATGACCATGCAGTTCTAGTTCTAATTCTAATTACGGTTTTAGTAAGTTATTTTGTAACAACACTAACACCTGATACATTTGTTAATAGACATTCAATAGATGGCCAACTAATTGAAGTTATTTTAACAGTCTTTCCAGTAGTTATTTTAATTCTTATTGCTTTTCCTTCTCTTCGCATTATATTTCTAATTGATGAAGTACCTTAACCTGCTTTAATTTTTAAGGCAATAGAATATCAATGATATTGGAGTTATAGATATTATGATTTTCTTGATATTGAATTTGATTCTTACATGATTCCCACAATTGAACTAGATCCAGGAGAATTTCGTTTATTAGATGTAGATAACTGAACAGTATTACCTTTTAATACTCAATTTAGTCTTCTAGTAACTGCAGCCGATGTTTTTCATTCTTGAACTATTCCTACCTTAGGTGTTAAGGCGAATGCTGTCCCAAGCCGATCTAATTAACTAAGACTTTTAAGTAATCGCCCAGATATTTTTTTTGGTCAATGCTCAGAAATCTGCGGAGCTAATCATAATTTTATACTAATTGTTATTGAAGTTATTACTACACAATATTTCTTAAATCGGGTGATGCCTTAAATTTAGGCACTAGATGGCTGCGGGTAAAAAATTTAAATGTCATGCGAATCAAATCATCCTTTCCATTTAGGAGATCAAAGCCCTCGAGCTCTTATAGGAGCCTTCGTAGCTTTAATGATAACTACTGGAATAGCTAAAAGATTTTAAACTTATAATGTAAATCTATTTTTGCTAGGCATATTAAGTACTATAATAGTTATAATTCAGTGATGGCGAGATGTCAATCAAGAAGGGACTTTCCCAGCATTTCACAATAACGCGGTTATTTTAGGCCCACGATGAAGAATAATTTTATTTATTTCTTCTGAACTTTTATTTTTCGTCTCCCCTTTTTGAGTTTTTTTAGATAGAAGTTTAGCCCCAGTTATTTAATTAGGTGCATCCTGACCTCCAGCAGGGATTGAACCATTTAACCCTCTTCTAATCCTTTAACTGAATACAGCTATTCTACTAACTTCAGGTGTCATAGTTTCATGAACATACCATGGATTAATAGAAAATAGTTATACTTAATGCAAATAGGGTCTACTAGTTGCTCCGATTTTAGGGATATATTTTATTGCTCAACAAGCATTTGACTACTTTGCAGCACCTTCCGCCATCACCGACGCAGTCTACGGTTCTTCACTTTTCGTTGCTAGAGGATTCTATAGTCTTCATGTAATTACTGGTACTGCATTTCTTATAATTTGTTTATTATGCCGTCTGTTTCATCTCTTTCCTCGTGAGCATCGCTTTAGCCTTGAAGCAGTTACCTGGTATTGACATCTTGCAGATTCTGTTTAATCATTCCTTTACATTTCAATTTATTGACGAGGAGGTATGTGCTTGTGTTCAGTGTGTGTCTCATTAACTCTTTTTATTTTAATTGTTTGTGTTTTAGCGGGAGTTTCTTTTTTAACTTCATTAGAGCGTAAGACGTTATGTTATATTCAAATATGAAAGGGCCTTAATAAGGTAGTATCTGTAGGTTTACTTCAACTTCTTACTGATGCTATTAAACGATTCTATAAGGCATCTACTTTTCTTTCAAGTTCTAATTATTTACCTTATTATATTACCCCTGTTTTTAGATTAATCCTTATTTAGTGAGTCTAAGTTTCAATTTCTTTTTAGAGCCACTTTATAAGTTTTGATCCAGAAGTTTTATTTTTTTTATGTTGCATAAGGATGGGGATTTATAATATTATAGCTGCAGGTTGGATGTCAAAATCAAATCATTCTCTATTAGAAGTTTTACGAGCCGTTGCTCATATTATTTCTAACGAAGTAAGATCGGTATTAATTTAATTATGTCTTATTGTCTTAACTGACGGTTGTAATTTAACGAAATTTGATTATTTTCAAAATTATATTGGATGATTCTTTTTTATTTCTTTTCTTTTAGCATTACTTCGATTTGCTTCTTATTTTGCTGAGCCTAGTCGTACTCCCATTGATGTAGCAGAAGGAAATTCTGAGTTAGTCTCCGGTTTCAATACTGAGTATAGATGGGGTGGGTTTGCTTTAATTATTTTAGCTGAATATACTAGATTTTTATTCTTGAGAGTATTATTTAGTATCATATTTTTAGGAGGTAGACTTTATACTTTTTTTTTTTTTTTTGGACTTTTATTTATTATTATTATATTTGTTTGAATGCAAGGTACTTTCCCTTGAATTCATTATGATAAGTTAATATATTTAGCTTGAAAGTCTTCTTTACCTGTTTCTTTAGATTATCTCCTGTTCTCCGGGGGTATTAGGATTTTATTATTTACTGGATGCAATGAGTGTATAATTTTCAGTTAGGTGACTTAGTTCACTACCCATATGATAACTAGTCCTATTCCTTTTTTACTACATTCTACAATAACTTTAAGAATCTTGATGGTTCTGTCTTCTGTTTCATGGCTTATTTCTTGAGTTGTACTAGAACCAAGTCTCCTAACCTTTATTCCTATTATGTTAAAATATAAAAATTAGAAAAACAACACAGCAGCCTCACTAAAAAGTTTTTTAGTCTAAGCCTTAGCTTCATACATATTTTTACTTGGTGTTATAGTTCACTCAATTATTGATAGTTGCTTTTTTATTTCATTAATTGCAACGTTACACATATTTTTTATATTCGCTATTGGTTTGCTATTAAAGTCAGAGGCAGTGTCTTTTCATTCGTGAAATCCAGTTGTAGCAGAAGCTACGTGTTAATTAACCTTTTTAATTCTAATTATTATCCAAAAAATAGATCCTCTAGATTTATTATTAACATTAATCTCATATACGCATACCAACTTTATTCACTTAATTGTCATCTTATCAGCACCTATTGGGTGGTTAGGGGGACTTTATGAAACTCTACTAAGGCTAACCCTAGCATTTTCTTCAATCAGTTATATAGGATGAATATTAGTTGCTATGATTGCTAGTAACGCTCCAATATTTAATTATTTTTTTATTTACATAGTTATTCTACTTACTATTACCTCACTGTTCAAAAAATTTTAAATATCTTATACTACTCAAATCAGTTCAACTAACATTGGGGGCCAAATAACAAAGTTACTTGCTTATTTTACTCCATTATTATTTCGCAGATTACCTACCCCCATCTTAGGATTTTTACCTAAATGAAATATTATTAGAAATGCCATTGCTATTATAACCTTTGCTGTAATTACAGTTTTAATTATTACTACTCAACTTACTCTATTCTATGATCTACGAATTTCATTTAATGCTTTCACTTTTCTTAGGAGCGATACACATACATAAACTAAAAGATTAAATTTTAAAAAAGTAACTTCAATTATATTTGTATTTATTATTGTATAATTCTCATTGTTATGCTTAATAGTATTGCCATTTTTTATTAATATAGTTTTAATGCCCGACGTTGTTATGCAGGTCACTTCTCTAATAAAAATTAATTCTAGCTGTATCTTATTTTTTAGTTTACTAGTTTTAGGAATCTTATGGATGCTTATTTCCAATTCTTGATTCGTCCCTTGAGTTGATATAGAACTCAACTCTCTAACTTTTGTCTCTTTTATATCAAAAAGAAATAACCAACACTCACTTGCAGAAGCCAGAATGAAATATTTTTTAGTACAAACTTTAGCTTAAGTTATACTTTTATCAGGAGTTCTATCTCTTTTTCTTTCTATTGATAATACCTATATCTCTTAAATTGGAAACATCCAGATATCAATTGCCATTGCTTTTGCCCGACTATTTAAAATAGGGGCAGCCCCCTTCCATATGTGAACGCCGAGTGTAACAGAAGCTATAAGTTGAAGAAACTATCTAATTTTAGTTACTATTCAAAAAATTAAGCCCCTATTTCTACTACTAACTATTATGTGATTAACCCCCACTAAATTAGTTTTTATAACTATCATCTTATTTACAATTGTAGGAGGATAAGGGGGATTAAATCAAGTTACAATACGATCAATCATAGCTTTCTCATCTATTAATTATATTGGTGAATCGCCGATAGCTATAACCATCAGTAATTGTCTATTATTCTCATGCTTTCTTACTTATATATTTATTCTAATTATTGTAGTGTCATTATCTGAAAACCTTGATGGATCTTATATAACTCAAATTAATTTAACTAACTAAATGGCACGTATAATAAAGTTGCTTTTTTTTATTAATCTTCTCTCATTAGGGGGGCTCACGCCCACCTTCTTAGGATTGTTACTTACGTGAATTGTTATTAAAAGGTCAATAGCTATTATAATAATTGCCACACTCGTAATTTTAATTATGACTGCATTAACCACCTTATATTCCTTTTTACGAATTACACGTACTACTTTGATATTAGACAAAAGAAAGCTGCTAAAAAGAATTGTACAAGTAAAATATAAAATGGAAATAACAATTAATTTTGCATCTATTACGGCTTCTATTTCTTGAGCCGGATTAATCTTTTGAAAATTAGTTATTAATTTATTTATGGTAAATGTGTTTCTTTAATGGTTTATATGATTGGTTATTTTTTTTATTCTTTTTGTAATTTTTTTAACTTTATTAGTTTTTTTTTCTAAACGTAAACATTTGCTAGTTGCCTTATTAAGATTAGAATGCATCATACTGGTACTTTTTGTTTCTTTATAGTATTTATGAGCTCCTTTAGATTACAAAAAATATTTTTTTTTATTGTTTCTTGCCTTTGCAGTTTGTGAAGGAGCTTTAGATTTACTTATCTTAGTTGCTATTGTTCGAACTTACAGTAGCGTATATTTTAATTCGTTTAATGTCTTACAACACAAGAGTGAAGAAGTAGATATGCTAAAATTTTTATTATTAGCGTTCTTTTCTATCCTTCTTTGTGCTTGTCCAAAGGGGTGGTATTGCCGTCGATTGATCATAGTATTATAATTTCTGATATTTTTATTCTTTTCGAGAATGATTTTTACTTTTTTTATCGGTTTGTGGGATTTAGGTTCTGTAAATTTTCGGTTACTTAATATTATATCTCATCTTTTAGTTACAATGAGCATTTAAACTATCTTTTTAATAAGTTTAAGAGGATAGTAAATTTAAGGGCATACAAATATTAATGTTCTTTTTTTAACTCTATTATTTTTTCTGTTGTTGTTTCTATTTGTGACATTTACAACTTCAATTTTATTAATATTTTATATAGTTTTTGAAAGTTCTTCAATTCCTTCTTTCTTTCTAATTTTAGGTTGGGGGTACTAACCAGAGCGTGATCAAGCTACTTTCCACTTTTTATTTTATACTTTATTTGCTTCATTGCCCTATTTGGCTGGTCTTTTTTGTATAGATTATGAATTGGGTACTTTAGAAAGATGTTTCTTTCGATTTTGTTCTCATTTCATTAACACCATATTATTTATTCTTTTTGTTCTAATCTTGGCTTAACTAGTTAAAATACCTGTATGTTTTGGTCATTAGTGACTGTCTAACGCGCATGTAGTAACACTTATAGCTGGTTCTATGATTTTAGTGAGGATTTTATTAAAATTAGGGGGGTATGGTCTATTACGGGTTTTTTTTTTTATTGTGAATAATGTTTTAAGATTATTTGTTCCTTTATTGATTAGTATTAGATTAGTAGAAGGTGAATTCGCTTATTCAATTTGTTTACGTCAGACTATTATCAAGTTTTTAATTGTTTATTCTTCAGCATCTCATATACCACTGGTTTGTGTAGGTATCTCTACAATTGGTTTTTGGGGGTTTAACGGAGCTTTATTTATAACAGTTGCCTATGGGTTATGTTTTCCTGGTTTATTTAGTTTGGCTAATATATTTTATGAACGGATTGACTCTTTAAGTCTTTTACTAAGTCGTAGTTTTTTTTCTTTGGTGCCCAGTTTAGCTTTCTGATGATTGTTATTGATTGCTGTTAACATAGTGGCCCCTACTTCATTAAATCTATTTGGGGAATTTTTTTTGTTTATTCGTATAATAAGTTGATGTTGATTGGTTATGGTTCTAATGAGCTTATTATCTTTTTTTGCAGCTGATTGTAGTCTATATGTATATTTTTGTACTCAACATGGAACTTGTCCTCCTGACATATATACTTGTTAAGAAGGCAGTATCCGAGAGTCTTTTATGATAAATTTCCATTGAAGACGACCTATTAATTTACTGATTCCCCGAGTTAATTTATTTTCGGCATGTTTTAAATTTCGAAGTCTAAAAATGCAAAAGTTTGTTGGCACTAGAGTCACCTGGATTAGATCAATTTATAATATTACTTCTATAATTTTTCTTATTTTTAGCTTTGTAAGATTAGTCATATTTTCAGGACCAATTTTATTTTTAATTGAATCATTTGTTTTCTTAGAGTAAAAGATTAATATTTTAAGATTGGATTGAGTTAATATTGTAGTAACTCTTTTATTTGAATAAAGATCTTTCTTATTTATAAGTTTTGTTCTTTTTATTGAACTTACTATGGTTATTTGATAGAGAAATAACTATATAGGTAGTGATCCATATGTTATTCGATTTATTGTAATATTTATAGGATTTATTTATTTAATAATTTTTCCAATGATTAGTCCTAACCTAATTAGAATACTGTTAGGATGGGATGGATTAGGTCTAGTTTCTTATTGTTTAGTTATTTATCATCAAAACGAAAAATATTCAAGGGATCGTGCATTGACAACCTTATCTAATCGTATTGGAAATGTATCATTTTTATTAGCAATTGGATCAATAAGTACTTTAGGAAATTGTAATTTTTTTCTTCAAATATTGTGTGCTGCTCTTTTTGACTCGATTAAATTAAAAGTAATTATCTTTATCTTAATTTTTATAGATGTAATAACTGAAAGAGCTTAGATTCCTTTGTCTACTCGATTACCAGCGGCCACGGCTGCTCCTACCCCAGCTTCTCACACTCGAGTTCACTCATCTACTTTGGTGACTGCAGGGGTTTATCTGTTAATTAGGACTTGTCCCCTACTGTTAAGAAATCAAGCTTTTAAAGTGTTATTATTTATACCTGCAGTATCTATGCTTATAGCTGGCTTAGCCGCTATTTCTGAATCTGGTTAAAAGAAAAATATTGTTTTATCTTATCTAAGACAACTAGGAGTGATAATACTTTCTTTAACACTCGGACTCTTTGTTTTAACCTTTTATCACTTGTTGACTCATGCTTTATTAAAAGCTTTGTTGTTTTTATCTGCAGCGGTCGGTCCTCTTGGAGTAAGAGGCACGCAAGATATTCGTAGTGTAGGAAGACTTGCACTAAAATTCCCCTTTACCTGATCTTGCTTAAATGTAGTTAAGTGAGCTCTCTGTGGATTCCCTTTCTTAACTGGATTTTATTCTAAGGATCTAATTTTTGAAACAGCTTCGATAATACTAATAAATGTACTCATTTCTATTTTAATATTTATTTCTACTGATTTAATGGTTCACTACTCATTTTGTTTAACATATCCTTTCATGTGTAAAGAACTTGAATGTGGTACCTTACGTTATATTAATGACGAAGATTTTCACAATATAGTTAGCCCTATATTAATTTTAGGATTAGTTGCAATCATAGGAGGTACAACGTCGAGTTGATTAATTTTCCCTTACCCTACCTTAAATATTTTACTTATATTCCTAAAATTAGCTGTGTCTTTTTTTTTCATTGTAGGCATCCTTATAAGGATCTTATTAGCTAGTCTTACTTTTAGACATTATTTGATGTCTATGAGTTTTTGTTTTATTATTAATTTCATTGGGAGTATGTGATTTTTACCTCTCTTATCAGGACAGAGAGTTGCTAAGTCCCCTTTAGGTTAAGGAGAACTGTAATGTAATAACTAGGAACATGGTGGGGTAGAGTAGTTAGGAATTCAAGGTATTTATGAGAGTTCAATTAGAGGTTCTACGTTTGTTTAATAATATCAAAACAACTCTTTTAAGATTTTTTTAATAGTTTTCCTAGCCTAATTATCTTCTTTTTGCGTATTATTAGTGTTCATCTATACAATTATTTTAGAACATGACGCCGGATATTTAAGCGTGATCGCGAGATTTTGAACCGCGATTAGGAACATTAGTTTTAAATTTTAAACAAAACCGAATATAATGACATATTTGTTATTAAGAATTTTAGTACTAATGACTTTTCTTGTAATTTTTTTAAATCACTCCTTATCAATCGATTTAATACTACTCATTCCAACTATATTAATTAGCTTAATTATAAGAATAATAAAAATAACTTATTGATTCTCTTACATATTTCTCTTAATTTACCTAGGCGGATTACTTGTAATATTTATTTATTTTTCAACATTAACATTAAACAAGATAAGAGTCTTATTTTTATTAAGAACCAAATTTTTTCTCATAGATTTTTCTACACCATTTTCCTTGAGATTGTTTTTTTTCATTATGATCCACGTACATCATACATCTAGAAATGAGTAAGAACTGCCTTCTGAGGACATAACTATAAAACATATAACCCTAGTCACTAATTGCATCTATAACAAAGAAATTTGACTAGTGACTATAATTTTAGTCATTTATTTTTTTTTAACTTTAATAATAGTAGTCAATATTACTAAAATCGATGAAAGCTCCCTCCGATCTTTTGTATGTCAATTTTAATATTGGTACATTTATCAGGAAAAATAGTATTAATTTAAATTTTGTATTAGTAATGGAATTTTGAATTTATAGTAAATTGGTATTGTGAAGGAAAGTTGAAATAGATTGAGAATTTAATTACAAAGATGTAGATATAAGTTATTGTACCTTGTGTCTCAGGGTATACTTAGTAAAATTTGTATAAAGACTTCTCAAGGAGAATAAGCTAATGTTTTAAAATTGTGTCTGTGTCATAATTCCTATTAACAAGTGAATAGTAATCAAATTTCATTCGTTTTTTTTATTATCTGGTTTCTAAGGGAACGCACTTTATGTAGCTTTTTTATTTGATTTAATTAGTTCATTTAGATTAGGCGAAATTTTAGAAGGATTAACTCCTAACCATTAAAATTTATGTTCGTTAATAGAGTTAAAATGATTATAGGCCTGAAAATAGCCATAAGTTATAATTATGTTATAATTTATAATCTTGCTATAATTATTATTTTCTAATTTAAATTTTTTATTGAAATACATTCCTAAATTAATTAAAACAAGTAAAAATGTAATTATTAGTAGGATAATTATTGATATTTTTAACGAAAATAAATTTACCAAAGGAACCCGGCCAATATCTGTTCCGCCTGTTCATCAAAAACATCTCTTTTTTATTAAATATGAGGTTTAAACTGCTCACTGATTTTTTAAAGAGCCGTGGTATTTTGACCGTGCGAAAGGATCTTAATCAATAGTCTTTCAATTGGGGGCTGGTATGAATGGCTGGACGAAAGAGAAGCTGTCTTTGTTACAAATTTTGAATTCTATTTTTAAGTGAATAAGCTTAAGTATTTTTGAAGGACGATCGGACCTTATAGAGTTTTATATTCGTCTTTAAAAAAACTCTAGGCAACGGGTAATTAACCTAAATGTTCTGTTGAGGTGACGGGAAGTAAGAAAAATCTCTTCTTTGTTATTAAATAAGAATGATTAAATAAATGATCCTAAAATTAAGCTTTAAGGACTCAGTTACCTTAGGGATAACATCATAATCTCTTTAGAGAGCTCTTGTCGACAAGAAGGTTTGCGATCTCGGCTTCGGGTTAGGAAATTGTTACGGTGCAGCAGCTGAAAAAGAAGTCTGTTCAACTCTTAAAGTCTAACATGATCTGAGTTCAAACCGGCGTGAGCCAGGTTAGTTTCTATCCCCAACATAATACTTTGTCTTAGTACGAAAGGACTGAATAGTAAAGTTTTTAACCTAAGAATAGTACTAATGGTTAAACTTGATACTGGTTTATTTTTTATTTTTATTTAAAATCTATATACATGTAGTAGTTTATCTTATTATCAGTTATTTGGAATTGGTTAAAATTTCTAAGTTCGGCTGATCGTGCCAGCCGCCGCGATTATACAAGGGATTTAAATAAATTAGTTTGGTAGAATTAAGTGAATGATTTAGAATAAATTTTCGATTTGCTAATTGGGTGAAACTTATATTTATATAAAAAATATAAATAAAGAATTTTTTGGATCTATTGAAATGGCTTAAGAACTAGGATTGGATATTCAACTATTCTTGATGATAATTCTGGGTACTAAAATCCTTAAAACCTAATGAATTTGATGGCACTCTATATTTACAAGAGGAACCTGTCCCTTAATCGATAGCCCACGATTAATTTTATCTTTTTTGTTTCCAGTTTGTGTACCGCCGTTGTTAGTTTATTTTTAAAATGAATCTTTTAAATTAGTCATTTTATAATTTCAGGTCAAGGTGCAATTTATGGAGGGAAGTGGTAGATTACAATAAAAATTATTACTCGGATCCTAAGTTAAAGATTGATATGAAGGTGGATTTGGTAGTAAATTTAGTTTAGGATCCTAATTTGGAGCAGGTTTTGAGATATGTACACATCACCCGTCGCTCTCTGTTAAGAGAGACAAGTCATAACATAATAGATGTACCGGAAAGTGTGCCAAGAAAGA
>24
ATGATAACGAATCTATTCTCAGTATCTGACCCCTCTACTTCTCATCTAAGGTTACTTTTAAACTGGTTAAGGACACTCTTAGGATTACTATCGATCCCTATCACCTTCTGACTTGTCTCTACATGATTTAACATTTTACCAAATTAATTAACAAATAATCTACATAGCGAATTCAAAACGCTTTTACGCAAGGGACCAAAGTACATGCTGTGAAGTACTTTCATATACATTTCTTTATTCTTCTTTATTTTATTTGATTATTTCTTAGGCTTGTCTCCATATATCTTTACTGGTACTAGACACCTAGCAATTACAAAAGTTCTAGCATTACCGATATAATCAAGGTTTATACTTTACAGCTGAGTTAATCACACATAACATTTATCTGCCCAGTTAGTCCCTCAGTGAATACTGGCCATTCTAATATCTTTTATAGTTTGTATTGAAACTACTAGTAATATAATTCGGCCTGGTACTCTAGCAGTACGATCAACACCCTATATAATTGCAGGCCATTAGCTATTAATTTTACTAGGAAATCAAGGCCCCACTACAAGTATTTTCATTTTAACTGTATTAATATCTACACAAATTCTCCTATTAACCATAAAATCTGCGATAGCTATTATTAAATCTTATGTGTTTACTGTTCTAGCAACCGTATAATCTCGAGAAGTAAATGCTCCACAAATGTCACCCCTAAATTGTCTTATCTTTTTTATTATGTTTACGTTAATTTTTATTATTGTTATAACTCTTATTGACTTCATTTATATTTCTACTAGAAACACTAATCTTAAATAGACCAAAATAAGAAATAATACTAATTCAACTCCTTTAAGTTGAAGATGCATGATGTCATCACTACGAAAAACTCACCTGTTATTAAGAATTGTTAATAATGCCTTAGTAGATATACCAGCCCCTTCGAATACTGCATTTTGGTCAACTTTCGATTTTCTACTAGGTTTATGTTTAGTAATTTAGATTCTTAGATATTTCTTCTTAGCTATAAACCACACCGCTAATATAGATTTAGCTTTCTTTAGAGTAGCCCACATCTCGGGAGATGTAAATTATGGATGACTACTACGAATGCTATATGCTGATGGAGCGTCTCTATTCTTTATCAGGCTTTATCTGAATGTAAGACGAGGAATATACTATAGGTCCTATCTTTCTATCCTTACTTGAATTGTAGGAGCAGCTTTTCTATTTATAGTGATAGCAACTGCTTTTATAGAGTATGTACTACCCTGAGAACGAGTATCTTTCTGAGGGGCTATAGCAATTACTAATCTCGTTTCAGCTATTCCTTACATAGGAAATGATGTAGTCCAACGAGTTTGGGGGGGGTCTGAAGTCGATAACGTTACTTTAACTCGATTTCTTACTTTTTATTTTCTGTTACCATTCGTTGTTGCCGCAATAATAATAACTCACCTTCTATTCCTATATCAAACAGGTTCCAATAATCCACTCGGATTAAATAGAGATATGGACAAAATTCCTCTTCACACTTATTTTATGATTAAGGATTTTGAAGGATTCATAATTATATTAATAATTCTAATATTCCTTATGCAATTTGACCCTTATTTATTGGAAAGTCCTGATAACTTTAGCCTTGCCAACCCTCTAGTCACTCCAGTACATATTCAGCTAGAATGATTTTTCTTGTTTGCTTACGCTATTCTAAAATCAATATCTAATAAACTAGGAGGAGTCGTTGCTTTGTTAATCTCAGTGTTAATTCTAGTAATTATCCCATTTTTCCATAAGAAAAAGTTCCTAGGTCTAGAGTTTTATTCCATTAGTCAAATCCTACTCTAGCCTTTAGTAAAAACTGCAGTTTTATTAATCTGAATTGGGGCTCGTCCTGTTGAAGAATCGTATATTCTAACAGAAGAAGTTCTTACAGTTTTTTATTTTACTTGCTTCATATTGACCCCTATTTTTCTAAAATTGTGAAATAACATATTTGATACAGAAATATTGCAACGTTGTCTCTATTCAATAAATCATAAGCACATTGGAGCACTATATTTAGTTCTTGAGGCTCGAGCAGGAGTAGTAGGAATATCACTAAGTTTACTAATTCGAGTAGAATTGGGGCAACCCAGGAGTCTAATTGGGGATGACCAATTTTATAATGAAGTTGTTACAGCTCACGCTTTGATTATAATTCTTTTTATAGTTATACCTTTTTTAATTGGGGGATCAGGTAACTGATTAGTGACGCCTATACTAGGAGCTTCTGACATAGCTTTCTCTCGTCTAACTAATTTAAGATTTTGATTACTACTACCTTCTATACTTCTACTACTAGTTGGTAGAGCTGTAGAAGGAGGTGCAGGAACAGGTTGAACTGCTTATTCCCCTTTTTCCGGAGGTACTGTCCACGTTGGAGCCTCTGTGGATCTTAGAATTTTTTCACTACATTTAACCGGTGTCTCCTCAATTTTAGGGGCAGTAAATTTTATTACAACTATCATTAATATACGAACTTAAGATATATCCTTAGACCAAATTTCGGTATACGTGTGAACTGTAGGAATTACTGCATTACTGCCTCTATTGTCACTTCCGGCCTTTGCACGGGCTATCCGTATACTATTAATTGACCGAAATCTAAATACGTCTTTCGTTGACCCTGCTGGAGGAGGACATTCGATTTTGTATCAACATCTATTTTAATTCTTAAGACACTTTAAAGTCTATTTTCATATTCTATCTGGATCTGGAATAATTTCTCACATTATTAGTCAAGAAAGAGGTAAAAAGGAAATTTTCGGAACTTTAGGAATAATTTATACCGTACTTGCTATTAATGTCCTACGATTTGTTGTTTGGGTCTACGATGTGTTTACTGTAGGAATAGACGTAGACACACGTTCGTGTTTTACTGCAGCAACAATAATGATTGCTGTTCCTATAAGATTTAAGATTTTTTGTTGGCTAGAAATCACTCACGGAATACAATTAGCATTCACACCTTCTTTTTTATGAGCCTCGGAATTTGTTTCTTTATTAATAGTATAAGGACTTACAGGAGTTGCTCTAGCAAACCCAAGAATTGCTATTATTATCCATGATACTTAATATGTTGTCGCCCGATTTGACTATCTACTATCTAGAGGGGTTGTATTTGCCATTTTAGCAGGGTTTATTCATTGATTCCCCTTGTCTATAGGGATATCTATGAACCCTACATGGTTAAAGGTTGAATTTCTTATTATATTTCTAGGGGTAAATCTAACTTCCTTCCCTCAGCAATTTTTAGAGTTAGCTAGAGTACCTCGTCGATACTCAGACTATCTAGACGCTTATACTACGTGAAATGTTGTGTCTTTAATTGACTCATTAAGCTCATTTATAGCTACCTTAGTGTTTCTTTTTATAACATGAGAAGCTTTGATGACTAAATAATGTGTTCTGTTTTCTCTAAATTTAACCTCTTCTATTAAATTGAACCACAACTTCACCGCTGCAGAAAATAGTTACACGGAGTTACCCTAAATCAGTCATATTAAATTGAGGGCAACATAAATCCAATTAGGGTTTCAGGACGGAACTTCTTCTATGATAGAACAATTTATTTTTTTTGATAATCATGCAGTATTAGTTTTAACTCTGATTACTACTTTTGTAAATTATTTTACAGGCATCTTATGATCTAATATATTTATTAATTGTCATTTATTAGACGACCAACTAACTGAAATGCTCCGAACTGTCTATCCAGCATTTAATTCAGTCATCATTGCTCTCCTTTCTCTTCATCTTTTATATCTAATAGATGAAATTTATAAGCCAGCTATAATTTTAAAAGCTATAGGACATCAATAATATTGTAATTATGAACATTCTGATTTGACCAATATGAAGTTTGATTCTTACATAATTCTTACATAAGATCTACATGAAGGGGCCTTCTGTCTACTAGATGAGGACAACCGAATCGTATTACCTTTTAAGACTCGAATTCGTTTTTTAGTCACCGCAGCAAATGTTCCTCAGTCTTGGACTATCCCCAGCCTAAGAGTCAGAGTGGGCGCTGTTCAAGGATGTTTAAATCAATTAAGTTTTTTAATCAGTCATCCAGGTCTTGTCTATGGGCAATATTTAGAAATCTGCGAGGCTAATTATGGTTTTATACTGGTTTCAATTGTAGGTATTATGGTAAACAATTTATTAAAATAAGTCTCAACTAAAGGTGATAAATTTCATGGTCGAAACAAAGCTCCATAAATATCAACTTAAAGAAGTTACCTTCCTCATTTAGTTAATAAGAGACCTCAATCTCTTCTAGGGGCCTTCCGAGCCTTAACTATAAGTACAGGACTAGCTAAATGGTTTCAAATTTTTAATATAAATCTATTCTTCATAGGCGTAGTAAGTAAATTCTTAGTCATTTGTCACTAGTGATGAGGTATCATCCGAGCAGGAAACTTCCAAAGACGTCACACTAAGGTAGTGACCTTATGTTTACGATGAGGAATAGTCCTATTTTTTGTCTCAGACGTTTTATTCTTTGTCTCATTCTCTTGAGATTTTTTTCATAGAAGTCTAACCTCGGCTATTGAGATTTGAGCATCATGACCTCCAACAGGTGTTGAACTTTTTAACTCATCCCAAATTCCCCTACTAAATACAGCAATTCTTGTAGCCTCAGGGGTCACAGGTACATGAGCTTATTATGGACTATTGGAAAATAACTATACTCAATGTCGATAGGGTCTACTACTAACTGTCTTTTTAAGGACCTACTTTACTGTTCTTCAAGCATTTGAACACATTGAAGCACCAATTACCATCGCGGACGCAGTTCATGGCTCAATAATTTTGGCAGTTACAGGGTTTCACGGACTCCACGTCATTATTGGAACCACATTTTTAATCACTTGCCTTTTCCGTTAACTATTTCACCATTTTTCCCCAGAACATCACTTTGGATCAGAAGCCGCAGTCCGATACTGACATATTGTAGATGTAGTCTGATTCTTTCTTTATGTTTCAATTTATTGATGAGAAGGTGCGATGGTGGATTGAATATTGAGTTTCTTAGCTTTCTTGATATCAATTGTAAGTGTCCTGGTTGGACTGGTTTTTTTAAATGCATTTGAACGAAAGGTTTTAGGTTATGTTCAAATAAGAAAGGGTCCTAATAAGGCAGGATTTATCAGTCTTCTTCAGTCTTTTGCAGATGCTAGTAAATTATTTACTAAGGAACAATCTTTTCCTTCTGGACCTAATTATTAACCCTACTAAATAGCCTCTGTAATTAGTTTATGTCTTTTTTTGTTAGTATGGTCTGTTGTTCTCTCTCTGAGTTATACTGTCACCCTTGATATAAGGGTCTCATCTTTTTTACGCTGTACTAGAGTGGGAGTTTACACCTTTATAGCTGGTGGTTGATTTTCTAGTTCTAAATCTTCTTTATTAGGAAGAGTTCAAGCAGTAGTTCAAACTATTTTTTATGAAGTGATATTAGATTTGATTTTATCAATTTTTCTATCTTTAGTTTACAGTTTCGATTCGTCAAGTTTCGCTGATTTTCAAAATTATATAGGCTGGTTTTTTTTTTTTTCGCCTATGTTAGCTTTATTTTTACTTGTTTCTTGTTTAGCTGAGGCTAATTATGCTCTTCTTGATTTTGCTGACGGTGGATCTGAGTTAGTTGTTAGGTTTAATACAGAGTGTAGAAGAGGTGGGTTTGCCCTTATTATATTGGCAGAACACGCTGAAATTTTGTTTATAAGAATATTATTCGGTGTAATGTTTTTGGGGGGTGAAATCTTTTTCGTTTTTTTTATTTTTAAGATTTCATTTGTTGTTTTTATTTATGTAAGGGTTCGAGGCATTTTACCTCGATGTCGTCATGATAAACTAATATATTTAGCATGAATGTGTGTCTTGCCTGTTCCTTTAAATTATCTATCATTTTTTTCAGGTTTTGAAATTTTGTTTTTTTAAGGACAGAGTGAAACTTTAATTTTCTAAGTGTGATCGGAGATCATATCTCAGATGATGACACATCCTAAAACAATTTTATTTTTTTTTACACTAGTATTAAGTATCTTAATTATAGTATCTTTCGATTCTTGAATTGACACTTGACTTGGTCTAAAAATAGATCTTTTAACTTTTATTCCTATTGTTTTAACAAAAAAAATTCAATGAGCAATCACAGAGGCCGCTTTAAAATAGTTTTTAGTTCAAGCCTTAGCTTCATTCATCTTTCTATTTAGGGTCTTATTACACTCCTGTTATCTATATATGTTTTCCATCCTTATTATTGAAAAGTCCTTCAGACCTTTTTTATTCACTATTGGGTTACTTCTTAAATTAGGGGCAGCTCTTTATTATTAGTAATTTTTAAGTGTAGCTGAAGCTACATGTTGAGATAGCTTTTTTTTTTTATTAAGTATTCAAAAAATGGGTTCCCTATTTGTGCTACTAACTTTTATCTTGTTAATGATCTCTATATTTGTCGACATAGCTACAATTTGAACTGCACTTGTGGTGGGGTTGGGGGGATTTGATCAAACTATATCGCGAACATTCATAGCCCTTTCTTCTATTAGTCATATAGGTTGATCACTAATTGGTTAAACATTTATTAATATTTTATTGTCAATCTACTTTATTATTTATTTTATTATTTTATTAGCGGGCGTCTCTTTATTTCAACTAACTGATCTATCTCATAACACTCAATTTCTGTTAATTAACAGTGTGACTATTACGACCAAGATCCTTATATTTTTTAGCTCTTTTTTCTTAGGTGGTCTGACCCCCCCCTTCTTAGGACTTTTACCCAACAGAATAATTATTGAAAGGGCGATTCCAATGATATCCCTTTTCATTATAGTTGTTCTAATCACTACTGTCCTAGTCACACTATATTATCAACTACCAATTGCATTTACAGCACTAATATCATAAAGAAGACATTTTCCATCATGAAATATAAAATTAATTATTTAAATAGAAACTTCAATTAGTCGTGCACTTATTATCACTACAATCTCAGCATGTGGATTAATCTTATGACATTTCTCCCTTATTTTGGTCTAGATTTTAAGCTTGTTTATGTAGGGCACTTGCATAATGCTACTTAATCCTTGATCATTTTTTTTTTTTTCTTTACTTATTTTAAGGGTTTTAACCGCGCGATCTTCCCACTCTTGATTTGGCACGTGAATTGGACTGGAAATAAATATTCTAATTTTTATCCTTATTGTATTTAAAAAAAAAAGTCAATACTTTAAAACAGAGGTTGCACTAATTTATTTTTTAATTCAGGCCTTAGCTTCGGTTATATTTTTATTATGGGTTTTATTTTAGCCGTTGGGTTTTGATACTTTTTTCATTTTTAATACCAAAGCCCTATATAAACTGATTATAATTACTACGGGTCTTCCATTAAAATTAGGGGTAGCCCCTCTTCATTTATGAATCCCAAGAGTGACAGAAGAAATATCTTGATAAATCTTTTTAATTTTGCTAACTATTCGAATGGTCAATCCCCCATTTACACTACCAACATTCACCTGTAGAAAACATACTAAATTTGTCTTAATGATTATCATCTTATCAGCAATTGTTGGGGGATTTGTAAGATTAAATCAAATTATAATACGATCAACAATGGCTTTCTCATCTATCAGTCATGTCGGTCAGTTACTAATTGCTTTAAATTTTAGGAAATTTTTAAGATTTTTTTACTTTCTTATTTATAAACTTATTTGATTACCAGTAATACTTTTTTTCGACATGTCAAAAATATCTCATTTAAATCAATTATCATCTGTTAACAATGTAGATTTTATCATAAATTAACTTATTTTTTTTAGCCTCCTCTCTATTGGGGGACTAACCCCCCCCGTCTCAGGATTTTTACCTAATTGGATTATTGCTAAAAAGACTACTGCAATTATAGCATTTCTTACTTTCATAGTTCTAGTTATTACTACTTTAATCACTCTATTTTATTATCTACGAATTGCTTCTACTACTTTTACCATTTGTTGAATGGATGTACCAAAATGATCTAAAAAATTGTATATTAAGAACGAAATGTGAATAAGACTTGTTTTTATTATTTCGAATCTATCTATGATGCGGTTAATATTATAACTTTTACTTCTTAGTTTTTTTAAGTTAAATGAGGTTCTATAAATTCTTACATCTTCAGTTATTATATTTCTATTTTTTATAGTTGTTTTAATTTTAATAATTTTTATATCGCAAAGAATGCATGTGCTAGCTATTTTGTCTAGATTAGAAGCTATTGTTCTGGTTCTTCTCCATTTATTCACTCACATTTTTACTCGTTTGTGCCTTATAAATAATTTTTTTTTTATTTTTTTGGGTTTTGCAGTTTGTGAAGGAGCTTTAGGTTTATTCATTTTAGATTATATAGTTCGAACCCATGGTAGGAATTATCTTAATTCTTTAAATGTGTTTCAATGTATGAATTATATGTTCTCCATATTAGAATTTACATTGATTACTTTATTTTTGATCCTGTTGGGCGTTTTTCTTAAATATTGATTTTGATACGTGATCATTAGTACTATGTGGTTTTTTGTTATATTTGTTTTTTGTTGAACATTCTTTACTTTTATTATATTCTCATGAGATTTGGGCTTTGTCAATTTATGTCAATTTGATATTACTTCTGATATTCTAGTTATTTTATGTGTATGAATTTATTCTTAGGTAATTATGAGAAAATATTAGGTTTAGCGGAACACATATTGTTCTAGGATTTTCCCATACTCATTATCTATTATATTAATCTTTCTTTTTGTAACATTTTCGACTTCTAGTTTATTAGTATTTTATATTATCTTTGAAACTTCTTTAATTCTTACGTTCTTTTAAATTTTAGGTTGGGGCCATCAGCCAAAGCTGATTCAAGCTGTTTTTTATTTTCTGTCTTATACTTTAGTTGCTTATCTGCCTCTATTTGTTGGTATTTTTTTTATTGATTATGACTGAAGCTCTTTAGTAATCAATAATTTGAAATTTTGTATTAATTTTACAAATACTTTATTATTTTTATTTTCTGCCATAATTCTGACTTCTTTAGTTAAGATACTTATATATCTTGTTCATTTTTGATTACCTAAGGCTTATGTAGACGCTCCTCTCACTGGCTTCGTGATTTTAGCCGGGGTTCTACTGAAGCTAGGGGGGTATGGTTTCTTATGAGTTTTATCTTTTTTAGTTTGTACCTTTATATAGATATTTCATCCTCTACTAATTAGAATTAGATTAGTAGGGGCAGTTTTGGCTAGTTTAATCTGCTTAAGAAAGACTGGTGTTAAGTCTTTAGTAGCTTATTATGCAGTAACTCATATAGGTTTAGTGTTTGTGGGTATACTTATAACGGACTTTTAAGGATTAATGGGTGCATTAACTATAATTATTGCTTATGGGCTATGTTTTACAGGCTTATTTTGTTTAGTTAATATATCTTATGGACGGTTAGGTTCTCATAGTATTTATCTAATCTGCAGTTTAGTTACAATAATGCCTAGAATAACCATTTGATGATATTTACTTAGTGCTGTTCATATAGCAGCCCCCACCTCACTTAATTTACTAGGAGAAATCTGCTTATTTGCTGCGTTTGTCGGTTAGTCTTTATGGACTGTTTTTCTAGTGTGTGTTATTTCTTTTTGTGCTGCAGCTAACGGTTTTTATGTATATTCTACTACTCAGCACGGATCTCATACCATTGATATCATTTCCTGGTGAGCAGGCATAATCAGGGAACTTTTAGTAATATCTTGTTACTTTCGATTTCCTCTTATTTTACTGTTCTTTAAGGTTGGGTAATTATTCGTATAATTTTTATTTCAGCTTTTAAAAAGAGAACAGGTTACGGCTTCCCATATGATTGGAGTTATATCATTATATAATAATACTTCTATCCCCCTTTATATTTTTAGTTTTGAGTTTCTAATTAGTTTTTGAGGGTTAGATTCCATTACAAATAAAACTACTATCTTTATGGAGTGAAAAAATGATACTTTTGGTTTTAATAGAATTAATATTGCTGCAATCCTCTTATTTGATTGAATGTTTTCTCTTTTTATAAGATTTGTTCTTTTTATTTTTTTTTCTATGGTAGTTTTGTACGGTAAATAGTATATAGGTGACGAACTGTATATAAATCGATTTATTTTACTAGTATTAGCACTTGCTGTTTCAACAGTAATTCTGATTATTAGTCTTAACTTGATTAGGATTTTGTTAGGATGGGATAGTCTAGGTTTAATCTCTTATCGGTTGGTTATTTATTATGAAAATATAAAATCTTCTAGGGCTGGTATAGTTACAGTTCTATCTAACCCTGTTGGAGATTTATCTATTATATTGGTGAATGAGTGAATGATAAATTTAGGACGTTATAACTTAGTACTTTATAGGCAGTGTGCACTTTTATTTGATGTTACTGAAATAGGAGTAATTATCTCTATTTTAATTATTCCAGCTGCTGTATCTAAGAGAGCTCGGATTTCTTTTTCTGCTTAATTACCTGCCGCAATGGCAGCGCCTACCCTTGTGTCCTACGCTCTAGTTTATTCGTCTATTTTAGTGACTGCAGGGGTTTATCTATTAATTCGATCTTATCTCTCATTATTAGAAAATCATGCGGGCAATGTTTTATTATTTATAACTGCGGTAACTATGTTTACAGTGGGTTTGGTTGCTATATATGCATATGATTTAAAGAAGATTGGTGCGCCATTGATTCTAAGGCAACTAGGAGTAATGATATTTTCTATTTCTCTCAGACTAACTGGTTTAGTTTTTTTTCATTTTTTAATACATGCTTTATTTAAGGCTTTGTTGTCTATACGTGCCAGGGAGTCAATTCACGGAGTAGGGGGCACGCAAGATATTTATAGTGTAGGAGGATTTGTATTTGACTTTCCTTTCACTTGTCTTTGCATAAATTTAGCTAATTTAGATCTGTCTGGAAAATCTTTTTTAGCTGGGTTTTATTCTAAACACCTAATTACTGAAACATCATTTATAAGTTCTTTCAATATATTAACTTTTTTTTTGGTTTTTGTTTCTACTGGTCTGACAGTTTTCTACTCAGTTTGACTAACCTACTTTTCCACAGCTAAGCGCTCTAATTGTTGTTCTCAATATTATTTTAGTGTTGAAGATTATTGTAATGTAATTAATACTACATTTGTACAAGGCTTAGTTGCAATTTTAGGAGGGGCTATGTTTTGATGACCAATTCTTCCTTACTCAACTAGAATCATTTTACCCTCATTTTTACAATATGTCGCTTTATTTTTCGTTATTGTAGGCGTTGTAGTGGGTATTATATGACATCGTAATACATTTGGTTACGACCTACTGTCTACGAGTTTTTGTCTTTTCAGTCAATTAATTGGAATTATATGACTTTGACCATTCTTATCGGCAAATTAAATTATTAAATGTCTGCTAGATTTGGGAGAAATGGTCTGACAGAACTTAGATCATGGTTCATTAGAGTACTTAGGAGATCCAGTAACTTATAAAATGTTCATTGAAAGTGCTAGCATTATTAAATAATTTCAAAATAATACATTAAAGATATTTTTCTTCTTATTTTAGACCCTCAGCCTCCGTTTTATTCTTGTTTTAATATTTATCCATTTGTTTCATTTAGTGAATGATAAAAGAGAAGCCAGTCTAACCAGCATCGTTGAAAGGACCGCCAAGAACTTCAATGTTAGCATTATAAAAAAAACGATTATCATGAGAGAAGCTCTCTGGATTATTTTATTAATAATAACGTTTTTTTTTATTTCTCTAAATCACCCCCTATCAATAGGACAAACTCTCATTGTCCAAACTTTAATGATTTGCGTAGTGTTTGGGATCTTTTGTATTACTTATTGATTCTCATATATTCTTTTTTTGATTTTTTTAGGGGGGGTACGAGTAATATTCATTTATGCTTCAAGATTAGCATCAAACGTAATGCAGCACGACTTTAAATTACTCATTAAAATTATCCTTTTAACATTAATAACAGTATTCTTACTTAGATTTGTTTTCATAATTACCAGCCCCGAACTTTAATAAAATAGAAAGATCTTAAAAAGACCAGTATGAGACTTAATGATACAACGTAAAATTTTAGTAAGAGGAGACATTTATGAAGGAATTATTTGACTAATAACTTTCTTTTTAGTTACTTATCTATTATGGACTTTAATAGTAATAGTAAGTTTTACTGAAATAGATAAAGGTTCCCTTCGACTACTTAAATCGAAATTTTAATTTCATTTTGTTTATTAGGAGAAAGAATTTTTATTTAAATTTATTATTAGTAATGTAATTTTGAATTTGTGGTTAATAAGTACTGTGAAGAAAAGATGAAATAGATTGAAAATTTAATTTTAACAAAGAAGGCATAAATTATTGTATCTTGTGGATCAGGGGATGTTTAATAAATCTTTTATAATGATTTTCCGAAGAAAAAGATTTAAGTTCTTGTAATTATGTACGTATCATAATACTTATGAATATGAAAATAGGAGTGAAGTGTTATTGGGTCTTTTTGATATCTGGTTTTTTAAGAATTGAGTTTAATTCAGTTTTTTTACTTAATTTGATTAATTCATTAAGTTATGCTAAAAGTTTCGAGGGAATTGCATTTAACTATTATAAATTATATTTTTTAAAGACCATACGATATTTGTAGGTTTAGAAGCAGCCACAAGTAATAATATTATTATAATTTATATTTTTATAGTAATTATTTTTTTTTAATTCACATTTATTATTACGATAAACTCTTACATTAACTAAGATTAGTAATAATGGTAGAATTAGTAGAATTACTATTGATATTTTTAATCAAAATTAATATATTAAAGGAATTCGGTAAATATATTTTCCGCCTGTTTATCAAAAACATCTCCTTTTGTTTAAACTTGAAGTCCGGCCTTCCCAATGAACTTTTAAAGAGCCGCGGCATTTTAATTTTGCGAAGGTAACATAATCATCAGTCTTTCAATTAGGGGCTACCATGAATGACTGGACGAGAGAATAGTTGATTCAATTATTAGTATAGATTTTTATCTTTAAGTAAAAAAGTTTAAATATTTTTGGAGGATGATAAGACCATACAGAACCTTATATTCACAATCGGCGGATGTTTAGGTAACAAGTTATTATACTGAATATTTCGTTGGGGCGACGGGAAGAAAAAAATAATTCTCTTTTCTTAATGAACCTTTATAAATAAATAATTCATCCTTAAATTTGGTTCAAAAGACTGAGTTACCTTAGGGATAACAGCGCAATCTTTCTTGAAAGATCATATAGACAAAAGGGTCTACGACTTCAATATTGGATTATAGATTCGATGAAGCGCAGAAGCTTAATATGAAGTGCGTTCGGCTTCTAAACTTGTATGTGCTCTGAGTCCAAACCGACGTAAGCCAGGTTGTTTTTTATATTTAAACCCTTATGCCATCTTAGTACGAGAAGACCAGGCATAGAAATTTTTGGTTGAAGAATAAAATTAGTTATTAAGTCTAAATCTGGCTTAGATTTTTTTTTTAATTATGATCTATATGTACGCAGTAGTTATCAATATTATCAATTGTTTGGAATTAGTTAAAGTTTATAAAGTTAACCAATCATACCAGCCGTCGCTGTCATACGAAGGGTTTAAATGAAATTAATTGAGGGAACTAAGTAACTTTTTTTATATGAAATTTTAATGGGTTAATTGGGTGAAATTCTTAGTCATAAACAAGATATTATAAAAGATTTTATTGGATCTACAAAAGTAGTTGATAAACTAGGATTAGGAACCTTATTATTTTTAATTTAAATCCTGGGTAATATAGCTTTTCAGACCCAAAGAACTCGGCGGTATTTCATTCTTATTAGAGAAGCTTGCCCCGTAACCGATAGTCCACGTTTAACTTTATTTCTTCTGTTTTCAGTTTGAATACCGCTGTTGTCAGATTGTACTTTCAAAAAATCGTCCAATCTAATTATTCTGGAACTTCAGGTCATGGTGTAGCTAATAAAGGGAGGCGGTGAGTTACAATAATATGAAGTATATGGATTTTTAGTTAAGAATTGGTATGAAGGTGGGTTTGTTGGTAGAATTATTTTAGTATACTAGTTCGGAAAAGGCTCTGAGATGCGTTCACACCGGCCGTCGTTCTCTGGTTGGAGAGATAAGCCGTAACATCGTGGATGTACCGGAAGGTGTATCTAGAAAAT
>25
ATGATAATAAATTTATTTTCTGTTTTTGACCCTCCAACTTCCACTTTAGGTATACCTTTAAATTGATTAAGAACTTTCTTAGAACTTTTCTTTATACTTATCATTTCCTGACTACCATCCGAACGATCTTAAATTTTGTGAAATCAATTAATAGAAGCACTCTATGTAAAATTCAAAATTCCTCTAAGAAAAAGTCCAAAAAACAAACGAGGAAGAGCGATTTTATTTATTCGCTCATTCCCCTTTTTTTTATTTAATAACTGTTTAGGTATATTTCCCTATATCTTTACTAGTACAAGTTAGCTAGCAATTACATTAACTCAGGCTCTACGCCTATGAACAATCTTCATACTCTACGCGTGACCTAAATGGACAAAATATATATTTGCACATTTAGATCATCAAGAGATTACTGGATTTCTAATATCATTAATGGTATATAATGAAACTATTAGTAATCTAATTTGGCCTGGTACTCCAGTTGTACGATTGGCAATTAATATAATTGCAGGCCATCTATTATTAATTCTATTAGGAAATCGAGGTCCCACTACAAGTATTTCTTTCCCAACTTTACTAATAATTACATAAATTTTGTTACTAATTTCAGTATCAGCTGTCGCTGTTATTCAGACTTATGCATATACTGTTCTAGCTACCCTATAGTCGAGCGAAGTAAATATTCCACAAATATCCCCTTTAGACTGAGAAAATCTATTCATTACATTTAGTCTGATTTTTTTAGTATTTATCAGTCTGATTTATTTTATTTACAATCTTCCTACATAAGATCCTCCAAATAATAATAAGAGAAAAATTATCACTAATCCTCCTTCTATAAACTGAGAATGAATGATGTCATCTCTACGAAAGTCTCATTTTCTAATTAAAATCGTCAATAATATCTCAGTGGATCTACCGGCTCCTGGAAATATTTCGATTTGATGAATTTTTGGATCTCCGCCGGGACTATGTTTAATTATTTAAATTGTAACAGGACAATTCTTAGTTGTACATTACACACCCCATATAGATCTAGCTTTCTATGGTGTAGTCAACATTTGCCGAGATGTAAATTGTGGCTGACTAATTCGAGCCTTCTATGCTAATGGGGCTTGTTGCTGTTTTATCTGTCCTTACCTCCATGTAAGACGAGAAATATATTGTGGTTCTTATCTATTTATCTCAACTTGATTTATTGGAGCTGTTCCTTTATTTTTAGTAATAGCAATTGCCTTTATAGGGTATGTTCTCCCTTGAGAATAAATACCTTTTTAAGGAGCTACAGTAATTATTAATCTAGTATCAGCTATTCCTTCCATAGGATATGACTTAGTTCGATGAGTTGTAGGGGGGTTTGTAGTAGATAATGCTACTCTAATTCGGTTTTGTACATTCCATTTTCTGCTACCATTTATTATTGTAGTAACGACAATTTTCCACCTACTATTTTTATAACAAACAGGGTCCAATCACCCTCTTGGGCTAAATAGAGGTACAGGAAAAATCCCTTTTTACTCTTATTTTACAGGTAAGGATATTGTAGGATTCGTAATTATATTATTAATTTTAATATTTTCCGCCCTCCTTGATTCTTATTTTCTAGAAGACCTTGAGAACTTTACCTCCGCTAACCCACTAGTAACTCTAATTCATATTCAACTAGAGTGATATTTCCTATTTGGTCACGCTGTTCTATGATCAATTCATATTAAGCTAGGAGGGGTTATTGACTTGGTAATATCAACTTTGATTCTGATAATTATGCCATTTTTTCATAAAAGAAAATTTCGAGGCTTAGATTTTTACCGTATTAATCAGATTTTTTTTTGAACTTTAATAGTTTCTGCAATCCTATTGACTTGAATTGGAACCTGACCAGTAGAAAATCCTTATGTTTTAATAGGGCAAATCCCTACAGTTTTTTACTTATCTTACTATATATTTTTCCCTTCTGTACTAAAATTATGGTATAAATTAATTAATAAGTCTGTATTGCTATGTTCATTGCATTCAACAGATCATAAAGATTTCGGCCCACAATATTTAATTTTTGGGGCTTGAGCAGGAATAGTAGGAAAATCACTAAGTTTACTAATTCGAGTAGAATTGGGACGACATGGGAGTTTAATTCGTGACGATTAGATTTACAACCTAAATGTTTCTGTTCACGCATTTGTTATAGTTTTTTTTATAGTTGTGCCTATTTTAATTGGAGGATTTGGCAATTGACTAATACCTTTTATACTAGGAGCCGCTGATTTAGCTTTCCCTCGTCTAAATAATATAAGATCTTGATTTTTGGCGCCTTCGTCAAACCTTTTACTAACAGGTGGTAATGTAGAAAGGTGGGCTGGAACAAGGCGAACTGATTTCCCCCCTCTCTCTTGGGGTATTGCCCATGCTGGGGCCTGTGTAGATCTAACTATTTTTTCTCTACAGCTAGCTGGTTTTTCTGTTACTTTAGAGGCAGTTAATAATACTACAACAATTATTTATACATGAACTTAAGGTATAATTCTCGACCGAATCCATATATATGTATGGGTTGTGGGAGTTACTGTCCTACTTCTTCTATTATCTCTTCTCGTTTTAGCAGGAGCTCTTACCATGCTGTTAACTGATCGAAATCTCTATACTTTTTTCTTTGACTCTGCTGGAGGAGGAGATCCGATTTTGTATCAATATCTATCTTGGTTCTTTGACTATCCTGAAGTTTTCACTTTAATTCTACCAGGGTCTGGTATAATCTTTCGTATTATTAGTCAAAAAAGAGGTGAAAAGGGTGCCGTTGGAAAATTAGGAATAGTTTATGCCATACTAACAATTGGGGTCCTACGATTTGCCATAGGGGCCCACCATATGTCTTCAGTAGTAGTGGGCGTTGATAGCCGTGCCTAACTTACAGCAGCAACTATAATTGTTGCTGTTCCTACAGGAATTATGATTTTTAGTTGACTAGGAACACTTCATGGAACCCAATTCACACTCACACCTTCTCTATTATGAGCTTTAGGATTTGTATCCCTATTTACGATGGAGTGGCTTACGGGGGTTGTTCTTGCAAATTCAAGAATTGATATTATCCTTCATAGTACTAATTTCATCGTCGCCCATTTTCGCTATGTACTATCTATAGCGGTAATACTTACTATCATATCAGGTTTTATTCATTGATTTCTCTTATTTTCAGGATTTACTCTAAACCCAATGTGGTTAAAAGTCCATTTTTTTGTTATATTTATCAGAGTAAATTTAGCTTTTTTCCCTCAACATTTTCTAGGGCTAGCTGGAATACCTCGACTATATCCTGATTACCCAGACATGTGTACTACATAATATGTTAATTTTTCTATTTACTCGATAATCTTATTTTTAGCTACATTAGTATTTATTCTTACGATTTGAGGAGCTTTTATAACTAAACGATCGGTTCTATTTTCAATTCATTTAAAAATCTCAATTTAATGAATTCATTCTCTCCCCCCAACAGTGCATAGTTACGAAGAACTACCTTACATTTCAAATTTCCTAGTGATGGTAACATAATTTCAGCTAGGATTTCAAGATGGAGCTTCTCTTTTAATAGAACGATTAATTTTTTTTCATGATCATGTTATACTAGTTATAATCCTAATTACTATTTTTGTAGGTTATTTTGTAATTACCCTAATATTTAATATACTTGTTAAGCGATATCTATTGGATGGACAATTAATTGAAACTATTTGAACAGTCGTTCCAGCATTAATCTTGAAAGTCATTGCTCTCTATTCCCTCCGACTTCCATATTTAATAGATAAAATTAATAAACCAGCTTTAACTATTAAGGCAATAGAAAATCAATGGTATTGAAATTATAGATGTCCTGATTTTGCTAATATTGAACTTGGTTCTTACATGATTCCTACAAAAGGTCTAGATGCAGATGCATTCTGTTTACTAGATATGGATAACCGAGTTATACTACCACTTAATACACATATTCGACTCCTAGTAACAGCAGCCAATGTCCTTCACTCTTGAACTGTGCCTTGCTTAAATGTTAAGGCAGATACTGACCCAGGACGACTCAATCAACTAAGATTTTTAATTAATCGCCCAGGTATATTTTCTGGACAATGTTCAGTAATCTGTGGTGTTAATCATAATCATATACCAATTGTAGTTGAGGGTCTAACCGCAAAAGATTTCGTAAATTGAGTAGCGGCCCTAATTCTACCATTTAGTCAGTGAAATAGAGATGTTTCAATGTCAAACTGAACAAATCACCCCTACCATTTTGTTGATGAAAGCCCTTGACCTTTCGCAGGAGGTTCTGGAACTATAATTATAACTACAGGACTAGCTTAATGATTTCATACTCTTAATACAAATCTATTGGCATTATGCATAATAAGCACTATTTTGATTATATTTCAATAATAATGAGATGTTGCTGGAGAAGGAACCTTACAAGGCCTCTACACTAATAAAGTTACTTTAAGTCTACGACAAAGGATAATTTTATTCGTTATTTCAGAAATTTTATTCTTTGTTTCATTCTTTAGAGCTTTTTTTCATAGAAGTTTAGCCTCAACTATTAAATTCGGCCCACTTTGACCTCCTGCAGGTATTAAACCATTCAACCCATTTCAACTTCTCTTACTAAATACAGCTATTCTGTTAGTCTCGGGAGTTATAGTCACATGAGCCCATCATGGATTAATAAAAGATAACTACATTTAATTCAAACAGGGCCTACTATTGACTATAATTTTAGGGATGTATTTTACTACTTTACAGGCATTCGTAAACATTGAGGCACGTTTTACTATCGCAGACGTAGTTTATCGGTCAACATTTTTCGTAGCTACATGATTTAACGGTTTTCAGGTACTTATTGCACCTACATTTTTACTCGTTTGCTCATTACGTCATCTATCTCATCACGTTTCTACAGACCGCCATTTTGGATGTGAAGTTGCAGCTTAATATTGACATTTTGTAGATGTTGTCAGATTATTCCTTTATATCTCAATTTACTGATGAGCAGGACTGACTAAATATAGAATATTCTACATTGGTACCATTTTAGTATTTATTGTCTATGTTTTGGTTAGGGTGGTTTTTTTGACTTCACTAGAGCGAAAAGTTTTAAGTTATATTCAGTTTCGAAAAGATCCTAATATAGTATGGTTTGTTGGTTTATTTCAACCTATTACTGATGCTGTTAAGCTATTTACTAAAGAGCAGACCTTTTCTTGTGTATCTAATTATTTACTTTATTACATTGTCCTTGTTTTTAGTTTAATTCAATCTTTGTTAGTATAGGTTTTAATTCCTTCTCGAAGTAATTTGGTCATCTTTAATTTAAGGGTATTATTTTTTTTGCGTTGTATTGGAATAGGAGTTTATGCTCTTATAGCTACAGGTTGGTCTTCTAATTCTAAGTATCCCTTACTAGGAGCTCCTTAAGCGGTGGCTCAAAATGTTTCTTATGAAGCAACATTGGCATTAACTCTATTATCTCTTATATTTTTAAGTCGAAGTTATGAATTAATAAAGTTTGTTTATTTCCAATAGTATACAAGATGATTTTTTTTTATTTTTCTTTCTTTTACATCATTTTAATTTATTTCATGTTTAGCTGAGACTAACCGTACTCCATCTGATTTTGCGGAAGGTGAATCAGAGTTCGCTTTGGGATTTAATTCTGAGTATTGAAGAGGTAGATTTGGTCTAATTATATTAGCTGAATATACCAGAATTATATTTACAAGAATATTATTTGCAGTGATATATTTGGGGTGATGAACTTATTCTTTTTTGTTTTTGTTTAAGTTTACAGTTATTTCTTTTATACTTGTTTGAGTTTGATGCACTTTACCGCGATTTCATTATAATAAATTAAAATATTTGGCTTCAAAGTGCCTTTTGGCTGTTTCCTTAAATTATCCTTTATTTTTCTGGGATTTTATAGTTTTATTTTTCTGTCTGTTGATAAACCGCATAATTTTTAATCTTGTTACGTATGGAATTTTACCTATAATATTTATTCCTTAGTCTGTATTTACTTTTCATACACTAATATTAAGAATGTTAATTGTACTATCTTCCGACTCTTGATTTGGGTATTGAATTGGACCAGAAGTTAATTTCCTGCTTTTTATCACCATTACATTTACAAAATAAACTCAACACTCCAGAACAGAAGCTGGACTAAAATATATTTTAGCTCAAGCACTGGCTTCAGCTCTACTTTTACTTGAGATTATAATACTTTCTCTTTGCCTTGTTAATTTTATAATCTCTATCATCGAAATTTTTTACTCACCATATATTTCCACTATTGGCCTGCTAATTAAACTAGGGGCAGCCCGCTTCTATATGCAATTTCCCGTTTTAGCAGAGCCTTTATCTTGAAAGAACTTTTTGATTTTAATAACTATCTAAAGAGCAAATCCCTTAGTTTTACTACTAAGATTTAGCTTATTAACCTCTACCAAATTTGTTTTAAGAATTGCCAATTTATCAGCAATTGCAAGGGCACTAGGGGGATTGAATCAATCCACAATACGATCAATAATAGCTTTTTCTTTAACAAGTCACTCCGGGTGACTCCTAATTACTTCGACTATGAGTAATTTTCTATTATTCATCTATTTTTTTGTTTTGATTCTTTTCTTATTTACTGTAATCTCGTTATTTCAAAAGATTAATATATCTTTTCTCACTCAAATTACTTAATCTAATAAAGTTGCTCATATAATTAAGATAACAATTTTTTTTAGGATACTTTCCTAAGGGAGACTCATTCCTCCTTTCTTTGGGTTCTTGCTTAAGTGAATTATTATTAAAAAAGCTATTAAAATCGTAACGTCAATCAGCCTCATGATCCTAGCTTTTTCTACGCTAGTTTGTTTATATTATCACCCACGAATTTCTTTCAGTAATTTCATAATGTGTAGATGAAATATACATACATGAAATAAAAAGCTAAATAATAATAAAAATATTTCAATTAGTTTTGTACTTATTATCACGGCACTTTCTATATTAGGTTTAACCTTATAACCTTTTATGCTTAATGTGATTTGGATTTTTAAATTGATTATGTAGTCTAATGCTCTGATGTTATCTAACCCTTAGACAATCTTGTTTTTCTCTACACTGATTTTGTGAGCGTTAATTGTACTATCTTCCGATTCTTGATTCTGTTTTTGAATTGGACTAAAACTCAATCTTCCAAGTTTTACCTCTCTTATATTTAAAAGATAGAATCGACATTCCGTCATGGAAGCTACTTTATAGTATTTTTTAATTCAAGCCCTAGCTTCAGTCTCACTTTTATTATGGGTTTCATTAAAGCCCTTCCCTCTTGAGAGTCTATCTATCTCTGTTATGGATATCTTGTACACATCCATTTTGCTCACTATTGGCCTACCATATAAATTCGGAGCATCTCCTTTTCAAATGTAAGTCCCAACTGTAGCATAGACTTTTTATTGGACTAACTTTATAATTTTGACAACTGTTCAAAAAGTGAACCTTCTATTTGCTTTATTCACATTTATCTAACTTATCTCGAATTAATTTATTATTACAGCTGCCATCTTATCAGCGCTCGCAAGGGGATTAGGGGGATCTAATCAAACTATAATACGTTGGATAATAGTCTTCTCTTCTATCAATCATACTGGTGGGTTATCAATTGCTCTAATTATTAATCTTCTTCTAATATTTTATTATTTTCTTGCGTAAATTTTCTTTTTATTCCCTGTAGTCTTTCTATTTGGGAAAACTAATTTATCTCATATTACTTAAATTAAATCTCTCAACAATTTAATTACTACAACTTAGTTAGATATGTTTTTTAATTTACTATTTTTAGTCTGATTAACATCCCCCTCTTTAGGGTTTTTGCCCAAATGGATTATCATTAAAAAAACTATTGCATATGTAACATGTTTTATGACCATAGCGACTGTTATTAATATCTTAGTCACTTTATATTATTATCTACGAATGGAATTCACAGGTTTTATATTTTTCAGAAGCGATACATGATCATGTAGTGCAAAATTAAGTACAACAATAGAAACATTAACTACTTTCTCATTGATCTGTAGCTCAATCTCTTTAGTTGGCCTAATAGTTCTATTTTTTTCTCTCAGTGTATTTATGTTATATGATTTTTTAAAGGTCTCTAATACATTAGTTAATTTTCCTCAGTTTAATGCAGTTTTATCTGCTGTATGAACATTTCTTTCTAAAGGTAAACATCTACTAGCAACTTTATTAAGATTAGAATGTTTGATATTGATACTTCTTTATTTTTTCTATTATAATTTGATTTATTTGAATGACAAATGTTATTCCAGTTTATTTTTTTTGACTTTTATAGTCTGTGAGGGAGCTTTAGGGTTATCAATTCTAGCTTCTACTGTTAGTTCGTACGGTAGTGATTATTTTAATTCTTTAAATGTGCCACAATGTGTAAGAAAGGCGCTTCTTATGTTATAACTTTTATTGTTATCGTTATTTTTGGTCCTCTTGTACGTTTTTCTTAATGGTTGGTCTTGATCTTAGTGGATTGTAATTTTGGGAGTTTTAATAATAATTATTTTTCGATCAGTCTCGGTCAATTCTAATATGGGTTTCCGAGAATTACATTTCATACATTTTTGCCATTTAGATAGTACTACTTATTATCTCACCAGTTTAAGAGTATGAATTTTTTCCTTTATGGTGGTGAGAGGATATTAGACTTTAAGAAACAAATATATTACTGGAACCTTTATAGTTTTTTTATCTTTTCTTTTTTTAGTTTTACATCTTGCTTTTACAACGTCTCTTGTATACTTATCTTAGATTTTATTTGAAACATCCCTAATTCCTACTTTTTTTTCAACTCTAGGTTGAGGCCATTAGTTAGAGCGGGTTCAAGCTCCTTCTTATATTTTATCATATGCGTTAGTTGTTTCTCTACTTTTTTTAGCAGGTATTTCTTTAATAAATTATGTAATGGGTACTCTAAAAATATGTAATTTGCGGACTTATACTGATTCTACAATTGCGCTATATCTTTGGTTTTTTATTTTAATTTTGTCTTGTGTAGTTAAAATACCTATTTATTTTGTCTGTTTTTGATTAACAAAAGCCCATGTAGAAGCTCCGATTACTGGTTCTATGACTCTGGCTGGGATTCTACTGAAATTAGGGGGGTATGGTTTTTTTCGAGCTCTACCGTTTGTTATTAGTAATGCTATCAAAATTTTTGGTTCTGTCTTTATTAAAATTAGATTAGCAGGCGGTTAATTAAATAGTTTAATTCGCCTACGATAAACTGATGTTAAGTCTTTAATTGTCTATTCTTTAGCAGCTCACATAGCGTTATTTATTGTAGGTATATTTATAATAAATTTCGGTGGATGAATCGGCGCCTTTATTATTTAAATTTCTAGTAGCCTGTGAACTTCTGGTTTATTTTGTTAAACAAATATCATTTATTAGCGGTTTGGTACTCGTAGTTTTTTATTGACTCGAGGAATATTATATGTAATCCCTACATCAGTCATTTGATAATATTTATTTGGGGCTATTATTATAGCAGCCCCCCCTGCGCTGAATTTGTTAGGCAAAATTAGCTTATTTTATAGTTTAATTGGTTGGTGATGATTAATAAGGTTTTTTGTGGGTGTTTTTTCTTTTTTTGCAGCCGCTTATAGTCTATATCTAAATTCATTTACCCAATACGGAATCAGATTCTCCGATCTGTATTCGTGTTACGCAAGAAGATTGCGGGTACTTTTTGTGATTATTTTTCATCTGTTATTACCTATAAATTTACTAATCTTTTTTGTTGAGTTATTATCTTTATGGCTCTGATTTCAAAGTTTAAAAGACAGAAAGTTTGTAGAACCTTATATGGTTTTTGATACACCACTTTATGATATTATTACTATATTACTCATTTTTATAAGTCACGTAATTTTAATTCTAACTTGCGGGTTAAATTGTTTTATTAATGAAACGGCAGCTTTAGCAGAGTGGAATAATAGTGTTTTTAGATTAAATATAATTGTACTTCTTAGAACCCTTTCTTTTCATTGAATACCTTTTTTTTTTAGGAGGTTAGTCCTTTTTATTAAATCTTCTGTGGTTATTTTATACAGAAGTAGGTATATAGGTGGTGACCTCTACATTAACCAATTCATTCTAATAGCATTTGCATTTGTCTTTTCCATAATGTTACTAATTGTTTGTCCTAATATGATTAAAATTCCATTAGGACGGGATGGCATAGGTCTAGCTTCTTATTGTCTGGTTATTTATTATCAAAATGGAAAATTCTAAGGTGCTGGCATATTAACGGCTTTGTCCAATCGGATTAAAGATGTATGTATTTTATTGTCAATAGCATGAACAATATGCTTAGGAAACTGTAATTTTATATTTTATATTCAACGAACTTTTTCATATGATCATAATGAACTGAAAATACTTATCTCCACTTTTATTATTTTAGCTGCTACAATTAAGAAAGCTCAAGTTCCTTTTTCTGCTTGATTACCTGCGGCTATGGCAGCTCCTGCCCCAGTTTCCCCCGCCCTAGTCCAATCGTCTACTTTAGTGGGTGCAAGGGCTTATTTATCAATTCGGTTTTCTATCTTATTTTTAAAAAGTTAGTGCAGTGCAATACTATTATGTATATCTGCGCAAATTATATCAATAGCAGGTTTAGCTGCTATTTATAACTATGATTAAAAAAAGATTATCGTTTTATCTACTTTATGACAACTGAGAGTGACAATATTTGCTTTTTCTCTAGGGCTTCCTATTTTAGCTTTTTTTCATCGATTAAACCATGCTCGATTCAAGGCTTTGTTATTTTTATGTATAGGGGTGGTTCTTCATGGAGTAGGAGACTCACAAGATACCCGTAATACAGGAGTATTTACTGATAAATTTCCTTTTGTTTGATATAGCTTGAATATAGCTAATTTAATACTATGTGGAAGCCCGTTTTTATCCGTACTTTCTTCTAAGTATTTAATTATTGAAACAACCTTTGTAAGGTTTATAAATATATTTAACTTAATTGTAATATTTATTTCTACTGTACTGACCGCTCGTTACTCACTTCGATTGACTTATTTTTCTATATCTAGCTCCCCTAGTGACATTTCTTTATGTTATTTTAGTGACGAAGATGGTTATAATATAGTTGTCCCAATATTTGTTTTAGAAGTAGTTTCAATTATAGGAGGAGTTGTATTTAGATGATTAACTTTTCCTTAACCTACTGTAATTGTCTTACCTTTATCTTTAAAAATAATTGTTTTGGTTTTTGTACATGCAGGAGTCTTAATTGGTTGTTTAATATTGGGATTTAGTTATAGTCAACATTTTATAGGTGAAAATTTTCCTTATATTTCCATTTTTATAAGAGATATATCATTTCTACCGTTTTTATCAAAACAAGGAATTATCGAGCCTCTTTTACGTCTAGGGAATACAACTATAAATACTCTAGATTAAGGTTGAATAGAGTAATTCGATACTCGAGGGGTTTGAGACGTTTTGATTTTAAGTCCAACTTTTGTTCAAAAATTTCAAAACAACTCATTAAGAATGTTTTTATTTATTTTTTTAGTCCGAAATTGACAGTTTTTTATTGTATTAATATTTATCTATTTTTTTATTTTTGAGCTCAACGCTACAGGACTCATCGTAAGCGTCAATTTTAAAAAACCAAATAATATCATTAATCTTAATTTTACAATAAAACTGATTATTCTTGCAGTACTAATTTTTGCAATTTTAGTTACGAAAACTTTCATTTTTATTCTATTAATTCACCCTCTATCAACAAGAGTAATACTTCTCATCCAAATTTTACTAATTTGCTTAATTTTAGGAATAGTAAGTGCAGATTTTTGATTCTTTTATATACTATTTGTAGCTTTCCTGGTAGGGCTACCAGTCATATTTATATATGTTTCAAGATTAGCGCTAAATGAGACACAAATTAGTTTTAATATTAGAACTAATGTTTTCCTTACAGAATGGACAGCAACATTTTTTTTTTAAATTATTTTTATCATTATAGACCCCATAATTAAAGCCACTTAAGAATTCCGACAAAAATCCATTGGAGACATAATAACAAAACATAAAATTTTCTTACGAAATTACATTTATATTATAAAAATGGTTCGGCTAGATATAATATGAGTCATTTATTCGTTTCTTACTCTAATTGTAGTAGTCAATATTACTAAAAATGACAAAGGGCCCCTCCGCTCCCCGAAAAGATAATTTGACTTTGACTAAGATATTTGAGTTAAATTTTTTTAATCTATATTTAATACTATTAAAGAAAATTTGAATTTATAGTGTATTAGAACTGGAAAGGAAAGTTGACATATATTGAAAATTCAATTTTGAAGAAGAAGATATGATTTATCGTACCTTGCTTATCAGGGGACCCTAAACAAAATTTATATATAAATTTCCCGAAAAAAATGAGCTATATTCTCGTATTTGTCATTGTGTTAGAATAATTCTTAACATGAATATAGGAGCGAAAAGTTATCCGGTTTTTTTGATATCTGGTTTTTAAAGAAATGAGTTTAATTCAGCTCTTTTGTTTATTCTGGTTAATTATTTTAATTAAAGTGAAAGTTTAGGGGGACGAGCTTCCAACCACTAAGTTTTATATTTTTTAATAGAGGAAAAACGTTTTTAGCCTTAAAAGTAGCCATCAGTAATAATCATGTTATAATTAACGTTTTTATAATGTTAAATTGTTACAGATTTAATTTATTTATTAGGATTCAGTTTTAAGTTGATTAAGATTAGTAATAATGGTGTAACTAACAGAATGATTATTGAAATTCCTAATGAACATAGATTTGTTAAAGGAACTCGGCAAATATATTCTCCACTTGTTTATTAAAAACCTCCCCTTTTGAATGATTTTAAAGTACGGCCTGCCCACTGAATTTTTACATGATTGCGGTATTTTGATCGGGCGAAGTCAGCACAATTATTAGAATTTTAATCGAAAGCTGGTATGAGTGGCTGCACAAGAAGAGAGCTGACTCTGTCATTAATATTGAATCTCATTTTTCGGTAAATAGGATTAAATACTTTAGTAAAACGATAAAACCCTATAAAGCTTTATATTCATTTTTGGTAAAATTTTAGGTGATATCTAATTAAGTTAAATATTTGGCTGGGGTTACTGAGAGAAAAAATTGACACTTGCCTTTTAATATACATGTACAATTAGAGAACTACTCCTTAAATAAGGATTAAAAGACTAGGTTACCCAAGGGATAGCCGCGTAATCTTTTTTGAGAGTTCATATCGTTAAAAAAGTTTGCGGCCTCGACGTTGAATTAGGATATCTTCGTGGTGCAGCGGTTTGGAGGAAAGTCTGTTCAACTTTTAAAATCTTACATGATCTGAGTTCTAACCGGCGTAAGCGATGCTGGCTTCTATCTTTAAATTAATGGTTCATTTTAGTACGAAAGGACCAAATGTTGAAATTTTTAGATAAAGAATAATATTAATCACTAAATTTGATTCCGGCTTACGTTTTTTTTTAATTCGTGAGGTATGTGTAAGGAGTAATTAATTTTATAGTCAATTACTCGGACTTATTTAAGATTCTTAAGATTGGCTTATCGCGCCTGTCGCCGCGGTTAGACGAAGGATTCAAATAAAATATTTTGGGGTAATTAAGTAACATCTTTTAATTAAATATCCTATTTATCAATGAGGTGAAATTTCTATTTATATTAACAATATCCTTGAAGAATTAATCAGGTATGTGAAAATAGATTTTTAACTAGGGTAAGATATTCTATTATTCTCTATCTCAATCTACGTAAGTAGAATTTTTCAAACCCTAAGAACTTGTTGTTATTTCACTTTTACTGGAGCAACCCGTCCCGTACTCGCTGATCCACGTTGAAATTTATTTCGTTTGTCTTCAGTTTATATGCCGCCGTTGTTAGAGTATTTATAAAGAACATCTTCCGAATGATTTATTTAATAACTTCAGGTCAATGTGCAGCCTATAATGGGGGGTGGTAGGTTACAATAATATCAATTATACGGATTTTTAGTTAAAAGTAGGTATGAGGGCGGATTTAGAAGTGGATTAAGCTAAGGATGCTATTTTGAAAAGAGCTCTGAGATATGAACTCGTCGCCCGTCGCTCTCTTTAGGTAGAGCTTGGCCGTAACAAAGTAGATGTACTGATAGGTGTATCTAGAAAGA
>26
ATGATAATAGAACTAATTTATGTTTTTGACTCTTCTACTTCTGTTTTAGATCTACCTTCCGACTGATTAAGACCTTTCTTAGGGTTTTTATTTTTTCCTTTCATTTTTTGATTCCTACCTACTCGAATTAATATTATATGCAATAGAGTTATAAAACATTCACATGGGGGATTCAAAATTCTTTTAATATAAGGATTTAAAAGCATAGAAGGAACTATTTTTATACCAATTTATTTATTGTTCTCTATTTTATTTAATAATTTTTTAAGCTCATTTTCATATATTTTTATCAGTACCAGTCACTTAGCAATCACATTAGCTCTAGCCCTACCTCTATGAATAACATTCATATTCTCCGGTTGATTCAGCCACACCCAACATATATTTATCCATTTAGTATCCCTAAGGTCCCCAGTCTTTCCGATACTTTTTGTAGTATATATTGAAACTATTAGCAACCTAATTCGGCCTGGGTCTTTAGCCGTGCGATTAGCAGCTAGTATAATTGCAACTCATCTATCTTTAATTCCTCTAGGAAATCAAGGACCCAGTATAATTTATTTCATTCTAACTCTATTAATATTTATACAAATTCCATTATTACCATTAGAATCAGCTGTAGCTGTTATTCAATCTTATGTATCTGCAATACTAATTACTCTCTATTCTAGAGAAGTAAAAATTCTACAAATACTACCTCCAGATCGTGTGATCTTAAATTTTGTCTTTATCTTTATTTTCCTATTAGTTATAATTTTTATTTACCTCATCTAATATTCTATTATCGAAGTTTCTTTAGCGGATAATGTAAAAATAACTAATACTGACTCTAGTTCTTTGAATTAAATATGAATGATGTCAACCCTACGAAAAACCCACTTTCTACTTAAAATCATTTATAGTGCTCTAGTAGATCTACCAGCCCCCTCAAATATTTCAGTTTGTTGAGATTTAGGCTCTCATCTAGAGCTATGTTTAAATATTCGAGTTATCACAGGTCTATTCCTAGCAATAAACTATACTGCTTGCATCGACTTAGCTTTCTCTGGAGTAGCTTACATTTGTTGTGATGTGAGTAATGGTTGACTATTACGAACCGTCCAAGCTAATGGGGCTTCATTCTTCCTTTTTTCTCTTTATTAACATGCAGGATGAGGAATATTCTATAGGTCTTATCTATATATCCATACTTGATCAGTTGAGATTGTTTCTCTATTCTTAACAATGGCGGCCGCTTTTCTTAAGCACGGACTATCTTAAGGACAAATACCTTTCTGAGGAGCTACAGTAATTACTAATCCATTTTTAGTAATCCCCTACCTAGGTAGTGACATAGTACAATAAATTTGAGGGGGATTTGCAGTAGATAATGTAACATTAACTCGGTATTTTACATGCCACTTTCTACTTGCTTATAATGTTGTCTCTATAACAGTATTTCATCTTTTATTATTACATTAAGCAAGATCTAACAACCTTTTTGGAGTAAATAGAGATGCTAATAAAATTTCTTTTCACCCTTATTTCACTATTAAGAATATAGTAGGCTTTATAATTATACTAATAGTTTTAGTAATCCTCATCCTACTTAACCCCAATATACTGGGAAACTCTGAAAACCTTACCCCTGCCAACCCACTATTTACCCTAGCCCTTATTCGACAAGGATGATATTCCTTGTTTGCTTATGCTACTCTACAATTAATTCCTAACAAACTAGTGGGGGTTATTGCTTTAGTATCAATATTTTTAATTCTGATGATTATACAATTCTTACATAGAAGAGAATTTCGAGGTTTAGAATTTTATCCCATTAGTCTAATTTTGTTCTGAACCTTAGTTGCAATTGTAACTTTACTAACTGGTATCTGGGCTCGAACGGTAGAAAAAACTTATACTTTAATAGGGCCGATTTTAATAGTTTTTCATTTCTCTTTCTTTATCTTTGTCCGCATTCTCTCAAAATTGTGAGACAAACTAATTAACAAGGCTGTTTTGCTACGCTGATTTTATGCTACAAACCATAAGAATATTGGAACATTATACCTAATTTCCGGGGTCTGGGCAGGAAAAGTAGGAACTTCTCTAAGTTATCTTATTCGGGTATGACTGGGACAACCTGGAAGTCTAATAGGGGATGACCAAACTTATAAAGTTATTGTTGTTGGTCGTGCTTTTGTTATAGTTTTTTTTATAGTTATACCTATCTTGATGGGGGGATTTGGAAATTGGTTGGTACCTTTAATATTGGGAGCCCCTGATATAGTATTCCTCTGTCTAAATAATATAAGATTATAATTACTACCCCCCTCAATGACCCTATTATTAGTAGGTAGTACTGTAGAAAGAGGGGCAGTAATGCCGTGAACTGTTTACCCCCCTCTGTCTGGGGCTATTGCCCACGCGGGCACCTCGGTAGATCCAGCCATTTTTTTCTTACAGCTAGTCGGTATTTCTTCTATTTTATGGGCAGCAAATTTTATTACAACTATTATTAATATACGAATTAAAAGCATAATATTAGGCCGAATACCTTTATTTATATGAGCTGTAGATATTACTGCCATGCTTCTACTTCTATCTCTTCCTGTACTAGCAGAGGCCGTCACAATATCATTAACTGACCGGAATCTGGATATTTTTTCTCTTGTTCCTGCTGGATGAGGGGATCCAATTTTACATTAACATTGATTTTGATTCTTTGGCCACCCTGAAGCTTCCATTTAAATTTCATCTGGATTAGGTATAATTTCTCGTGTTATTGGCCAAGAAAGAGGTAAGAAGAAAGCTTTCAGGACTTTAGGAATAATTCACGTTATACTAGCAATTGATGTGCTAAAATTTGTTGTTTGAGCCCATTACATTTTCACCGTAAGTATAATCACAGACACCTGAGTTTATTCCACAACAGTTACGATAAGTACTGCTGTTCTTACGGTAACTAAGATTTTTAGTTGGTTCCGAACGCTTCATAGAACACAATTAACATTCACCCTTTCTCTATTATGAACCCTAGGATTTGTATTTTTATTTACGGTAGGAGGGCTTACAGGAGTTGATCTTGCTAACGCAAAAATTGGTGCTGTCCATCATGATAATTACTATGTTCTTAATCATTTTCACTATGTACTATCTAAAGAGGCAGTATTTGATACTTTAGCGGGGTTTACTTATTGATTTTCGTTAGTTAGTGGAATAATAATATATCCTACATGGTTTAAAGTTCATCTCTTAGCCATATTTATAGGGGTAAATTTAACATCCTTCCATCAGCATTTTCTAGGGCTAGTTGAAATATCTCGTCGATATTCTGATTATCCAGACGCTTATACTTCATGGAATGTTGTTTTTATTATTGGTTCCTGAATCTCATATGTTACCTTTTTAGTATCCGTTTTTATAATGTAGAAAGCTCTTGTTACTAAACGACTTGCTTTATTTCCTCTTAATCTAACATCCTCAATTGGATGAAATTATAGCCTCCCCCCTGCGGAGCATATCCACGTAGAATTACTATTAATCACTTATTTCATGAGGATGGCAACATGACTTCAACTAGGATTTTAAGACTGAGCTTCCCCTTTAATAGGACAGTTAATTTTTTCTCACGATCACGCAATACTAGCTGTAATTACAATTATAACTTTTGTTGAATATCTTTTAACCACCCTAGTATCTAACTTATTTATTAACCGAAATCTATTAGACGGTCACCTAATCGAAACTACTAGAACAGGCTTTCCAGTATTCATTCTGTTTGCTATTGCTCTCCTCTCCCTACGACTTCTATATCTAGTTAATAAAGTTCATGAACCAACTCTAATCCTAAAGGCAGTAGGATATCTATAATACTGAAGTCATGAATACTCTGACGCTACTGATATTGATTCTGACTTTAACATAATTCTTACCAATGAACTAGATCAAAGTAGATTTCATCTACTAGACGTAGATAAGTGACTTGTTATACCTTTTAATACGCCAATTCGGCTTCTAGTAACTGCAGTCGATGTTCTTCATTTCTGCGCTATTCCCACCTTAGGGACTAAGGCAGATGCCGTCCCAGGTCGATCGAATCAATTAAGTTATATAATTAATCACCCAGGGCTATTCTATAGACAATGTTTAGGAATCTGTGACGCTAAATATCGCTTTATACCTACTTTAATTGAAGGTGTTATGCCAAAAGATTCTCTAAATTGAGTATCACCTTATTTAAATTAACTTGGGTGTCGGTAGAAATTAATAATAATGGCAACTTAATCTAATTGTCCCTACCATTTAGTTGATAAAAGCCTTTTGTTGCTTTTAGAAGATTTAGAAGCTTTAATTATAACTACAGGACTAGCTAAATGATTTCATATTTTTAATATAAATCTATTTTTACTGGTTTTAGTTATTACTATCTTAGGTGTAATTCACCGATGACGAGGTGTCACTCGAGAAAGAACACTCCAAGGATATCATACTACACTAGTTACTTTAGGTCTACGATGAGAAATATTTCTATTTGTTATTTCAGAAGTTTTGTTTTTCGTTTCATTCTTCTGAGCTTTCATTCATAGAAGACTAGCCCCAACTATTGAAATTGGATCATTCTGATTTCCTGCAGGTATCCAAACTTTTAACTCATTTCATATCCCTCTACTAAATACAGCAATTCTACTAGCCCCAGTCGTTACGATCACATGGGCTCATAATGGATCAATTGAGAATAACTAGACTCATCGCACACAAGGACTATTACTTATTATAATTCTAGGAATGTTTTTTACTATTCTACGAGCAATAGAATATATTAAAGCACTTCTCGTTGTCGCCGACGCAGTTTACGGGTCAACCTTTTTTATAAATACAGCATTTTATGGAGTCCAGGTAATCATTGATACAAAATTTCTACTAGCGTGTCTATTACGACATCTATATTATCACTTTCCTCCAAGAAATCACTTTAAATTTGAGGCTGTAACCTAATATTGATACTTTGTAAACGTTGTTTGATTATTCCTTTACATCTCAATTTGTTGATGAGGAGGGACATACTTTAGAAATGATTTCGTGTTATTATTAGTATTGATTTCAATTGTAAATGTTTTAGTTGGAGTAGCTTGTTTAACTTTATTCGAACTAAAGTTTTTAGGTTTTATTTAATTACGCAAGGGTCCTAATGAGGCAGGGCTTGTAAGGTTTCTTCAGCCTTTTGCGAATGCTATTAAATTATTTACTAAGGAACAGACGTTTCCTTTTATATATAATTACTTGCTTTCTTTTAGAGCTCACATTTTCAGTTTAGGTCTTTCTTTGTTAGTTGGGTTTTCTGTTTTTTGTTTGTCTGTTATTGTAATTTCCGACTTAGGGGTGTTATTGTTTTTATGCTGTATAGGAATAGGAGTTTATACTATAATAGTTACACGTTAATCTTCCACTTCTTAGTACTCTCTGTTAGGAACTTTCCGAGTGGTAGTTTAAACTATTCTTTATTAAGTCAGTTTGATGTCGATTTTAATATGTTTTATATTATTGATTTTAAGCTTCAATTTAATGCAATTTGTCTATTATCAAGAATATATAGGTTGATTTTTTTTTATTTCACTTCCTTTAGCATTAATATGATTTGTTTCTTGTTTAGCTGAAACTAATCGTACTTCTTTTGATTTTACTGAAGGTGAATCTTAGTTGGTTTCTGAGTTTAACACAGAGTATAGAGAGGGTGGATATGTCTTAATTATATTAGTTGAGTACGCTAGAATTCTATTTTTAAGAATTTTGTATGGTATATTCTTTTCGGGAGATAGAATATTTTCTTTTCTTTTCATTTTAAGGTTTTTATTGGTTGCGTTTTTATTTGTCTGAGTTCGAGGCTCTCTAGCTCGATGTCATTGTGATCAATGAATATATTTGGCTTGAAAGTGTTTCCTGCCTGTTACTCTGAATCACCTAGTATTCTCTAGGGGCATTGTAGTTTTATTTTATTTTGTATGAATCAAATGTTTAATTCTTAAACGGCTTTCGCAACTGATTACTATAATGATGTTTTATCCTTAATCTTTTTTTTTTATTCCTACACTAGTTTTAAAAATGTTAAATATACTTTCGTCAAATTCATGATCATTTTCTTGAATTGGATTAGAAATTAATATCCGAAGCATTATTCGGCTTGTATTAAAGGAAAGAAATCAATACAAATACACAGAAGCTAGGTCAAAATATTTATTAGCTCAAGCCTTGGCTTCAGTTATATTTTTGTTATCGGTCTTATTACATTTATTATATCTGTACATTTTCTCTCTTGCTATTACGGAAATTTTATTCACCCCAATGATAATCCCAGTTAGGCTACTATTAAAATCAGGGGCAGCCCCCCTCTATGAACGATTCCTAGATGCAGCTGAAGCTACATCTTGAATTAATTTTTTTATTTTAGTAATTATCCAAAAATTAGACCCCCTAGTCGTATTACTAACACATATTCCATTTACTTCGACTAAATTTATTGAGGTACTTACCTTCTTATCTGCTTTTGTCGAAGGGTTAAGGGGATTTAATCAAACTACAGTACGTTTAACCATGGCCTTTTCTTCTATCAGTCATATAGGGTGCTTACCAATTGTTTTACCTACTAGTGACTTTTTATTATTCACTTACTTTTTTATCTATTTTCTAGTTTAAATTACTGTATTATTCTTATTTATTTAATTTAAAAAATCTCATACTATTCTAATCATTACGATTAACAATTTAAATCTAACAATAAAATTATTCATTTTTTTTAGTTTCTTATTTTTAGGAAGACTAATCCCTCCCTATCTACGGTTTCTAACCAAGTGACTTATCAGTAAAGGAGCAATCGCCTTACTAACATATTTCATAGCAATATTATTAGTTATTACGACTCAAATTACCTTTTATTATTATCCACGAATGGCAGTTACTTGTTTTATTCTACATCGGAGAGGCATATTAACATAGACTACTTAATTGAACATAAAGATGGAAATTTCAATTAAATTTATATTTCTTACAACCATAATTTCTTACATAGGCACAATGATATTACCTTTTTCTTTTGTCTAATTAATAGTTTTCATACGCGTGTAGAAGCACACTCCTCCGTGGATAGTCAATCCTACGTCCATTTGACTTTTTGCCATGCCAATTCTAATAACGTTAATTGTATTCTCTTCTGACTCTTGATTTGGTACTCGAGTTGGGCTGGAAATCATTTTTTTATCTTTTATCCCTCTTATATATAAAAAAAATAATCGATGTTACAATACAGAAGCCGTATCAGAATATTTTTTAGTTTAAGCCTTAGTTTTAATATTATTTTTACTGGCGGTTGTTTTTATCTTTTGTACTTTTTACCTTTTCGAAATTATTATTATTGGACCTTTTTCTATACTAATTATACTTATAATTTGCCCACGATTTAAATTAGGGAGAACCCTTCTTCATATATGATTTCCAACATTAGCAGAAGGCTCATCTTGAATATACTTTTTAATTTCAATAACTGTCCAGAAAATCAGTCCGCTACTTCTCTTACAAGCCTTCAAGTCTTTAATGTCCCCTAAAGTTGCTTTAATAACTGTCATCTTTTCAGTACTCGTAAGTGGACTTGGGGGATTTAATCAAGTTAGATTACGATCGTTGATTCCTTCCTCTTCTATCAATCATATAGGTTTATTACTAATTGTTTTAACTATTAGTACTTTTCTAATATCTGTTTGCTTTATTTTGTATATATCTATTTTATTAACTGTAGACTATATATTTCAGATATCTAATACATCCTATGTTATCCAAATTAATTTATTAAACAATGTTACTTTTATAACGACGATTCTAATTTTTTTTAGTCTATTCTCCTTAGGTGGCCTGAGCTCCTCCTTCTCAGGGTTTTTACCCAAATGTATTATTTTTAAGATCAATATAGAAACTATAACGTTTTTTGTTATATTAGTCTTCCTTATTACAACTTTAATGACCCTATACTATTGTTTACGAATTTCGTTTACTGTTCTCATTATATTGGGTAGTGATGTGCAAACAAGATCTGCAAAATCAAAATTTAAAATGGAGGTTTCAGGTAAATTAGCATTTATAATAGAGTCTATGTCATCAACAGGATTATCTCTTTTATGATTAATTTTTACTTCAGTTATGCTCGATGGTACTTTAAGAATCTTTAAAACTTTATTTATCTTTTTAACATTTATTGTGGTCCTTTTGGCTCTATTATCTTTCTTTCTTGAATGTAAACATTTACTGGTTACTTTATTAAGATTAGAATTTACAGCGCTGGTTTTATTTATTTTGTCCTGTTATTCTTTGGTTTAGTTGTGTTATAAATAATATTTAATTTTATTTTTTTTAACTCTTGTAGTGTGTGAAAGAGCTTTAGGTCTATTAATCTTAGTATCTATTGTTCGTACTCACGGTAGGAATTATGTTAATTCCTTTAATGCTCGACAATGTATGATCAAGAATCGATATACATTAAAGCTTATATTGTTATCGTTATTGTTAATCACGTTTTTTATTTTTTTTAAAAGCTAGTCCTAATATCTTTTAATTATGATTTTCTGATTTTTTGTTATTTTATTTTTTAGGTCAGTTACAATTACTTTCATTACCCGGCCGAAGGATTTTAGTTTTTAGGATTATGGGTAATTTGATATTATTTCCTATTTTATGGTTATTTTAAACGTACGAATTTTTTTTCTAATGGTTATGAGAAGAAATTAGTTTAAATGGAACACATATTTCACTGAAATATTTACCGTACTGTTATCCTTCCTTTTTATCTTACTATATCTGAAATTTACAATTTTAGGTTCATTTGCGTTTTATCTTTTTTTTGAAGCTTTGTTAATCACTACGGTTCTTTTAATATTAGGTTGGAGATACCAAGCAGGACATGCTCTCGCTGCTTTTTATTTTTTATATTATATGTTAGTTGCCTCTCTGCCTCTTATAGTTGGTATTATCTTAATAGATGGTGTCTAGTGTACTTTAGGAATAAGTATCATGAGATTTGGTACTGATTCTATAAATACTTTGTTTTCTGTATTTTTTCCTTGAGTTCTAGCTATATTAGTTAAAAATCCCATATATTTTAATCATTTTCGACTACCGAGAGCTGATTTAGAAGCGCCTGTAGCTGGTCCTATGATTCCACCTGAGGTTTTATTAAAACCAGGGAGGTACGGTCTATTGCGAGTTTTCTCTTTAATCGTTAATATTGTAATTATATTATTCGATTCCTTATTGATTAGTACTAAATTGGTAAGAGGTGTATTCACTAGTTTAATCTGTTCGCGACAAATTGATATTAGATCTTTAATCGCTTATTCTATTGTAGTTGGTATAGCTTCGGTTATAAGAGGTATGTTAGTAATAAGTCCTTGAGGATGAATCGGTGCATTAACAATATCGATTGCGCATAGACTACGATCTTCCGGTCTATTTTGTCTAGCAAATTTGTCTTGCAAACGAATAGATTCTCGTAGTCTCGTACTTACTCGAGGATTATTGACCTTTTTGCCTACATTAATTATTTGATGATTATTATCTACTGCTTCTAATATAGCAGCCTCTCTTTCTCTAAGTTTTTTGGGCGAAATCCATTTATTTAATTGATTAGTAGGATAAAGTTTGTAGACTATGGTTCTTGTGGGGTCAGTTTTCTCTTTTGCGGCTGCTTGTAGTCTATATTTGTAGTCTTATATTCCGCACAGAACTACTTTTACTCATTTATAAGGTTGTTAAGTAGGCACTGTCCGGGAGTTTTTTCTGTTATTTTTCCTTTCATGAGTTCCTTTAAATTTATTAATTTTTAATGTAACATTGCAATTAGTTTGATTTTGCTTTTAAATTTTATAAAGACAAAAAGTTGTGGCCTCTTCGACAGTAAAGATAAAATCAATTTATAAAAATATTTCTACATTTCTTTTTTTTATAAGATCTGCAGCTCCGATTATATATTGAAGGTTTAATTTTTTTTTAAAAAGGACATTTGCATTTCTTGAATGAAGATATAATACCTTTGACTTTAATGGAATTAATATAGCTGCAACTCTTTTATTCGGATGAATAGTTTTTTTATTTCTAAGTTTTATTCTGTTTATTAACTCTTTAATTGTAGTATTATACAGAGGACAGTATATAGGAGCCGATCTTTATGTTAATCGATTTATTTTAATAGTTTAGACATTCGTTTTTTCATTGACATTTCCGCTTATTAGTCCTATTATGATTAGAATTCTACTAGGATGGGATGTCTAATATTTAGTTTCCTATCGTTTGTTAATCTATTATGAAGACATAAAATCTCATTGTGCAGGTACATTAACAGTTCTATCTAATCGTGTTGGAGATGCATCTATTTCGTTTTCAATCCGATGATCAATATATTCAGAGAATTGTAATTATGAACTTTTTATACAATGAACTCTTTTATTTGTTAATTAAGAAGTATGAGTAATAATCTCTTTTTTAATTATTGTAGCTGCGACAATTAAGAGCGCCCAGATTTCTTTTTCTGCCTGATTACCAGCAGCTATGGCCGCCCCTACCCTTGTGTCCTACGCCTTAGTATACTCGCCTACTCTGGTGACCGCATTTATCTATCGATTAATTCGGTTCACTCCCCTAACTTTAAAAGGCGAGACGAGAGATGTCCTATTATATTTACCTACAATAACTATGTTTATAGTTGGTATAACAGCTATCTACGAATATGATCTAAAAAAAATTCTCACTTTTTCTACTTTAAGATAATTAGGAGTGATAGTATTTTCTTTATCTTTGGGCCTTTCAGTACTAACTCTTTTTTATATATTAGCCCATGCATTATTTTAGGACTTACTGATTATATGTGCAGGAATGCTCATTGATGCAGTAGGAAGCATTCAACATATCCATGGTATAGGAGGATCTAGTAATAAATTCCCTTTTACTAGATTTAGGTTTAAAGTAGCTGATTTAGCTTTGGGTGGAATACCACTTCTAGTTGGATTTTATTCTACGGAGCTAACTATTGAAATAGCTTTGACAAGCTATATTCATGTATTTATCTTTATTTTATTATTTATTTCTATTAGCTTAGCAGCTATATATTCTTTTCGATAAACTTATTTTTTTATATTTAAGTCCCCTAGAGATGATTCATTGCATAATTTTGGTGATGAGGATGAATATAATATACTGGTTCCTTTATTTGTTTTAGAATTAGTTCGAGTTTCAGGAAGTGCTCCACTGAACTGAGCTATTTTACCTTACCCTACAGTAATTATTTGATCTCTATTAAAAAAAATGATAGCTATATTGTTTGTTATTGTAGTCATTTTAGTTAGTATTATATTACCCCGAATTACCTGTGGTCCAAATTCTAATTCTACGATGTTTTCTCCTATTAATTATTTTATTCGAAGAGTCTAATTTTTACTTTAAGCATCAGAATAAAGAATTACTAAAAGTTCTTTACATATAGAAGTAGCATTTTCAAATAACATGGATCAAGTGTGGATGGAGTAATTTGTAGCTGAAAAAAATTACGATATTTTAATAAAAAGTTCTATTTTTATTTAAATAATTCAAAAACAATCATTTAAGATATTTTTTTTAGTTTTTTTTGCTCTGATATTATATTCACGTATATTTTTAATAATCATTTATGTAATTATTTTTAAGTATATCGCTGACGAAGTCAACGGACTGGGCTCATATAGAAACACCGACACTACAATGCTTTTTAAGTTCACACTGAAGATAATGATAATAACATATCTTTCATTAAGAATTTTATTAGTTATAGCTTTAATTTTTATTCTTCTAAGTCACCCCCTATCAATCGGATTATTTTTCCTCATCGAAATTATATTAATTTGTCTGATATTTGGACCAGTGAGGATTGATTTTTGATTCTTATACATTCTATTTTTAATTTTTCTAGGAGGAATACTTGTAATGTTCATCTATATTTCCAATCTAGCATCAAATGAAATAGGCATCATATTTAATTCAAGCACTAAACTTATCCTTATAATAATAATAACGACGTTTTTTATACGGATTTTATTCCTAATTATGAGCGTCGTAATCCAAGAAATAAGAATAAACTTGAATGAACCTTTTTGAGACACTATAATAACATATAAGATTTTAGTAATTAAATACCTATATAAAAAAAGTATAAGAAGAATAACCATATTTCCATTTATCTATTTATTTCTAACTTTATTTGTAGTAATAAATATTACTAAAATTAATAAAAGTCCTCTCCGATCCCTGATACCAAAATTTTAATTTTGTTTTTTCCTTTAGGTGAAATATTTTTAATCTAAACTTTGTATAAGTAATGCAATTTTGAACTTACAGTTAATAAGTACCGTGAAGGAGAATTAAAATAAAATGAAAATTTAATTTTAGAAAAGAAGATAGAAAAAATCGTACCTTGTGTATCAAAAGGTATTTAACAAAGTTCATATCGAAATTTCCCGAAAAAGAGGAACTACAGTCTTATAAAGGCGTGTGTCGCGTTACAACTATGAACATGTGTTGAGTAATGAAATGTGATTCGATTTTTTTCACGTCTGGTTTTCTAAGATACAAATTTGATTCAGTTTCCTTACTTAATCTGGTTAATTAAATTATGTAAAGTGAAATTTTAGGGGGATGAGCTTTTAAGAATTTAAAATTATATTTTTTAATAATCATATAATGTTTGGAGGCTTAAAGATAGCCATAAATAATAATTATGTTATAATTTATATTTTTGTAATATTCATTTGATTCTTATTTAAATAATCTATTAGAACACGGTCTTAGACTAATCAAGATTAGTGGTAATGGCATAATTAGTAGAACCATTATCGATAATTTTAATGAGAATAAATCTATTAAAGGAACTTGGCAAGTATATTTTTTGCTTGTTTATCCAGAGCGTATCCTCATGTTATGATATGAGATATGGCCTGCCCGATGAATTTTTAAGGGGCCGCGGTATTTCGACCGTGCGAAGGTAGCATAATCATTAGTCCTTTAGTTGGGGGCCGGTATGGAGGGCTGGACGAGGAAAAAGCTGTCTCTATCTTTAACATTGAATTTTATTTTTGGATGAAAAAGCTTAAATATTTTTGGAATATGATGAGACCCTATAGGTCTTTATATTCGTAACTCGCAAAAATTTAGGTAACAGTTTATCAACTTAATTATTCTGCTGGGGTGACGAAAAGGAAAAATTACCCCTGTCTTTCTAATATACATTCATCATTAAATTAATGACCCTTAATTAAAGATTTAAAGACTAAGTCGCTTTACGGATAACAGCGCAATCTTTTTTGAGAGTTCATATCGACGATGAGGTCTCCGACCTCGATGTTGGATTAAGATTTCCTTTCGGTGTAGAAGCTAAAAAGGAGGGCTGTTCGACCTCTAAAGTTTTATATGATCTGAGTTCAAACCAGCTTGAGCTAGATTAGTTAGTGTTCTCAAGGTACTGTTTCATTTTTGTACGTAATGATCAGATGGTGAAATTCTTGAATTAAGAATAATATTAACCGTAAAGTTTGATTGTTGCTTATTCTTTTTTTCAATCCTAAATCCACGTATAAGTAGTAGTTAATATTATGGTCGACTTTTTATAAACAGTTAGAGTTTATAGGCTCGGCTGATCGTACAAGCCGACGCGGTTACACGAAGGACCCAAATGATATTAATTGGTGGAATCAAGTTGATTATTAAAAATTAAATTTTACTTTATTAATTGGGTTAAATTTCTATTTAAATAAAAATTATCATTAAAGAATTTATTGTATTTTTTGAAATAGGTTTAAAATTTGGTTTAGATACCCCATTTTTCTTAGTTGAATTCCTGGGTAGTAGAACTCTTTAAACCCGAAGAATTTGGCGTTATTTTATACTTACCAGAGGAACCTGTACCGTAATCGATAGTCCATGCTTAAATGTACCTCTTTTGTTTTCAGCTTGTATACCTTTGTTGTTAGATTATTTTTGAAAAGGATTTTCTAGATTAATTATTCTATGACCTCAAGTCATGGTGTAGCCTATAACGGGGAGTGTTGGGTTATAATAAAATGGGTTAAACGAATTATTGGTTTATTATTATCAGGGAGGTGGATTTGATAGTAAATATAGTTAAACGTGCCAGTTTGAAGAAAGATTTGAAACATGTACACATCGCCCGTCGCGCTCTTTTGGGAGAGATATGTCCTAACATGGTGGATGTGCCGAAAGGTGTATCTAGGAAGA
>27
ATAACGACAAACCTGATTTCGGTTTACGAACTCTCTGCCTCTATTTTGGGCCTACCTTTAAATTGATTAAGAGTAGTTGTAAGATTTTTATTTATCCTTTATATGCTTTCATTTATACCTATAAGCATTAGTGTAATATGAAGCCTAATTATAAAAATTCTACATTCAGAATTCAAAACTGTTCTAAGAAGAGGTGAAAATAGCATATAAGAAAATACTTTCATATTTATTACTTTATTCCTCCTCATTTTATCTAATACTTTTCTAGGTTTACTTCCATATACTTTTATTGGTATTAGCCTTCTAGCAATAACATTTGACCTAGCTCTACCCCCATTATTAACACTTATAGTATACGGTTGAATTAATCACACACAACAAATGTTTGCCTATATAGTACCACTAGGGACCCTGGTAGTTCTAGTACCTTTTATAGTATGTATGGGAACTATTAGCAATTTTGTCCCTACGGGGACTGTCGCTATACGACTAGCAGCCAACATAATTGCAGGCCATCTACTATCAACTCTACTAGGAAGTCATGGGCCCACTGTGACTATCTTCATTCTAACTCTATTAATGTTTACACAAATTCTACTATTATTATTAGAACCAGTTGTAGCCGCTATTCGATCTCATGTATCTGCCATGTCAACTACTCTACATTCTAGAGAAGTAAAGACTCCACTAATGCCACCTCTAAATTGAATTATATTATCTACTTTTTCCACTTTATTTTTCTTAATTTTTATAATTATTAATTATTTAATTTACTTTCCCCCTTATGGTAACGCTTTAAATATTGATAAAAAAAAAACTATTTCTAATACAACTCTTTTAAATTGAAAATGAATGATGATAACTTTACGAATAACTCACCCGATACTTAAAACTACTCATAACGCCCTTATGGATCTATCAGCCCCTGCAAATATTACAATTTGATGAAATTTTAGCTCTTTGTTAGGTTTATGTTTAAGAGTCCAAATTGTAACAGGATTATTCTTAGTTATACACTACACTACTGACGTAGATATAGCTTTTTCTAGAATAGCCCACATCGGCCCAGATGTCATTCAGGGATGACTACTACGAACCCTGTATGCTAATGGGGCTTCTTTCTGTTTCATGTGCCTTTATCTACATGTTGGTCGAGGGATTTATTATGAATTTTGTTTATTTATTCTTATTAGATCTGCTGGAGTTATCCTATTGTTTTTGGAAATAGGAGCGGCTTTTCTAGGGTAAGTATTACCCTGAGGTCAAGTATCTTTTTGAGGAGTTACAGTGACTTCAAATTTAGTAACAGCTCTTCCTTATCTAGGAAATAATGTAGTCCGCTGAATGTGAGGGGGCTTCGTTGTAGACAATCTCAACGTAATCCGATTTTTTACTTTTCATTTTCTGCTACCTTTTATTATTGTGGGTACAACAATAGTTCATCTTCTACTCCCACACCAAACAGGGTTAAATTGCCCCCTTGGATTTAATAGGGATATTGACAAAATTCCTTTCGACCCTTATTCTCCAATTAAGGATTTATTAGGACTTATTATTATCCTAATAGTTCTATTAATCCTTACACTACTTGATCCAGATCTATTGAGAGACCCAGAAAACTTTACCCCTGCTAACCCTTTAGTTACCCCAGCACATATTTAACCTGAATGATATTTCCTATTTGCTAACGCTAATATTCAATCATTTCCTAATAAATTGGGAGGAGTTATTGTATTAATTCAATCAATTCTAATTTTAATAATTGTACTAATTTTTCATAATAGAAAGTTCTGAGGACTAAAACTGCATCCTATTAGTCAAATTCTCTTCTGAATTTTAGTTGGTACTGTAATCCTACTCACTTGAATTGGGGCCCGACTAGTAGAAGTACCTTACATTCCAATAGGGCAAATTTTAACAGTTTTTTACTACACTTATTATATTATTATCCCTTTTGTTCTTAAATTATGAGATATCCGAATTGAAGAGACCATACTGCAACGTAGATTGTATTTAACAAATCATAAAGATAATGGAACGTTATATTTTACTTTTTGGGCTTGAGTAGCAATAGTAGGAATAGCATTAAGTCTACCTATTCGAGCATAATAAGGATGACCTGGAAGTCTGATTGGGAATGATAAAATTTCTAATGTAATTGTTATTGCACACGCTTTTACGATAATTATTTTTATGCTTATGCCTATTATGACTGGCGAATTTGGAAATTAATTAGTATCTTTCATATTAGGAGTCCTTGATATAGCTTTTTTTCGTCTAAATAAAATAAGGTTCTGATTACTACCTCCATCCTTAATCCGACTATTAACAGGAGGACTTGTAGAAAGAGAGGCAGGAACAGGATGAACTGTCTATTCCCCTCTATCAGAAGGTATTGCCCATGCCGGGGCCTCCGTAGGTATAACAATTTTATCTCTACACTTAGCCGGTGTTGCTTCAATTTTAGGTGCAGTAAATATTCCTACAACTATCGTTAATATATGATATTAAGGTATAACCCTATATCGGATTCCTTTATTTGTTTGAGCCCTAGGAGTAATTTCTCCTCTACAACTATTGTCTCCTCTTGTTCTAGCATGGGCTATTGCTATGCTAGTAACCAAACGAAGTCCAAATATTTCTTCATTTGACCCTGCCGGAGGGGGAGACCCAATTCTATATCAATATTTATTTTGATTCTTAGGTCACCCTGAAGTTTATATTTTAATTTTACCTGAATTTGGTATAATTTCTCACATTATTAGCTAAGAAAGAGGTAAGAAGGAAGCTTTCGGTACGTTAGGAATAATTTACTCTATATCAGCAGTTGGGATCCTAGGATTTAGTGTTTTTACTCATCATTTGTGTATAGCATGAATAGACGTAGATATTCGAGCCTATTTTGCTAAAGTGACTATGATTACTGCGGTTCCTATAGGAATTAAGATTTTTAGTTGAATAGGTACTCTTCACAGAACACAATTTACTTTTATACCTACCATATCATGAGCTTTTGAACTTGCATTCCTGTTTAGAGTAGGAGGGCTGACAGAAGTCGTCTTGGCAAACTCATGAATTAATATTGTTCTCCATGACACTTACTATGTTGTAGTTCATTTTCACTATTTACTATCTATAGGCTCTGTTTTTGATATTCTAGAACGATTCACTCATTAATTACCATGATTTGCAGGAGTAATTATAAACCCTCCATGGTTAGAGGCTCATTTTTTAATTATATTTATAGGGGAAAACATAACTTTTTTCCCGCAACATTTTTTAGGGCTGGCTGAAATACCTTTTCGATACTTAGGCCGCCCAGATGTTTATACATTATGGATTGTTGTTTTTTCAATAGGCTCAAAAATTTTTTCTGTGGCTACTTTGGGAATTATTTGTATTATTTGAGAAGCTTTTGTAACTAATCGACCTGTTCTATTTTCATTTGATCTAATTCCTTCTATCGAATAACTTCATCATCGCCTTCTTGTGGAACAAAGTTACACGGAATTACCTTTTATTATTAGTTTTAAATTGATGGCAACATGAATTCATCTAGGACTTCAAGATGGAGCATTTCTTTTATTAGAACAATTAATTTTTTTTCGTGACCACTCAATTTTTGTCGTAACTCTAATTGCGATTTTAGTAGATTATTTTTTAATAACCCTAATATCTAATATATGTATCAATCGTTATTTATCAGAAGGTTAAATAATAGAAATTATTTGAACTGTCTTCCCAGCTTTTATTTTAATTTCTATTGCCCTCCCTTTTGTTCGACTTTTATCTTTGCTAGGTGAAATTAATAAATCGACTTTAATTATCAAGGCAATAGGACATAAGAGGTACTGAAGCTACGAACACGCTGACTTTATCGAAATTGAATTCGACACTGTCACAATCCCTACAAACGCACTAGATTCAAATTAACTTTGTCCACTAAATGTAGACTACCGAATTTTGTTACCTTTTAATACACAAACTCGTCTCTTAGTCACAGTAGCTGATGTTCCTCATTCTTTAACCATCCCCACTTTAGGAGTTACGGCAGATGCTGTCCCAGGGCGATTAGATCAATTAAGATTGTTAATTAATCGACCAGTTCTATTTTACGTTCAATGGTCAGAAATCTACGGGGCTAATGATAGTTTTAGACTAATTGTTATTGAATGTATTACTACAAAAGATTTCTTAAATTGAGTATCGACTATAATATAAGCATTCGTTAGGTGAAAGGGCATGATCTCAATGATAAACCAAGCAAATCTTCCCTTTCACCTGGTCGATCAAAGACCGTGACCTTTGCCCCTTGCTTTAGTGATTCTAAGATTAACTACTTGAATAACTAAATGATTTCATACTTTTACCATCAACCTATTATTGCTAGGTGTACTAATTACATCACTAATCATAATTCGATGATGACGAGAAGTTACTCGAGAAGGAACGTATCAGGGACTTCATACTTGGAGAGTTACTTTTGGCTTGCGATGAGGCATAATTTTTTTTATTGTTTCAGAAGTTTTATTCTGCGGTTTATTCTTTTGAGCTTCTTTTCTTAGAGGATTAGCACCTTCTATTGAACTTGGATCATCCTGTCCTCCTGCAGGGATCCTAGTATTCAACCCCTTACAAACCCCTTTATTAAATACAGCACTTTTATTGGCCTCTGGAGCTATAGTCACTTGAGACCATCATAGATTAATAGAAAATAACTATACCTAATGTAAACAGGGACTACTTCTTACTGTCATATTGGGAATTTATCTTACTGCCCTACAAGTATATGAGTACATTGAAGCGCCATTTATTATTGCAGACGTAGTCTACGGGCCTACATTTTTTATAGCTACAGGATTTTATGGGCTTCATTCAATTATTGGTACTACATTTGTAATGATTTGCTTATTTTGTCCTGTACTACACCGCTTTCGACCAGCACACCACTTTGGATTTGAAGCTGCTGCTTGATATTGGTACTTTGTAGACGTTTTTTGATTATTACATTATATTTCAATTTATTGGTGTGCGGGAGTGTAGTTTGGAGAAGTGTTCAGTGTTATTTCTTCTTTTATCATAGTCGTATGTGTTTTAGTAGGAGTTGCTTTTTTAACTCTATTAGAACGTAAGCTTTTAAGTTACATTTAAGTTCGAAAGAGTTCTAAGAAGGTAGGGTTTATTGGTTTACTGCAACTTTTTGCAGATGCTATTAAAGTATTTGTTAAGGAACAATTTTTTCCTTCTGTATCTAATTATATTCCTTATTTTATTGCTCCTACATTTAGTATATTTCCTTCTTTATTAGTTTGGTTCTGGATTCCTCCAATACGTGTTTTTGCTAATTCTAATTTAATTGTTTTATCTTTCTTATATTGTATAATAGTAGGGATTTATTCCATTGTAGCTGTTGGTTGTGCTCCGAATTCTTAATATTCCTTGTTAGGAGGTCTGCGAGCAGTAGCTCAAACTAATTCTCATGAAGTAACATTGGCCTTAATTTTATTGTCTCTTATATTTATAACCTGAAGATCTGATTTTATAAGGTTTTCTTATATTCAAAATCACATAGGATGATTTTTCTTTATTACCCTTCCTTTAGCACTAATTTGATTAGTTTCTTGTTTAGCTGAAACTAATCGTGCTACTTTTGATTTTGCCGAAGGTGGATCTTAGTTAGCTTATGCATTTAACATAGAGTATAGAAGACGCGGATTTGCTTTAATTATATTATCTGAATAAGCTAGAATCTTATTTATAAGATTATTCTTTAGTATCATTTTTTTGGGGGGTATAGTTTGTATTATTTTAGTTACATTTATATTCTTTTTATTTGCTTTTATTTTCGTGTGAGTTCGAGGGATATTACCACGGTTTCGCTATGATGAATTATCATGTTTGGCTTGAAAGTGCTTTTTGCCTGTTTCTTTAATTTATTTTTTATTCTTTTGGGCTTTTAGAACACTATTTGTTTCTTCGTAGACTAATTGTTTAATTTTCCTATTAGTTAGTCGAGTGACTACTCTGCCGACAACGAATCTTAATTCAATTTTGTTTTTTTCTACACTAATTTTAGGAGTTTTTATTGTTCTATCTTCCAAATTTTGATTTAGTTTTTGGATTGGACTAGAAATTAATAGTTTAACCTTTACTCCTATTATGCTTAAGCAAAAAAATCAACGTTCCAATATAGAAGCTGGACTAAAATTTATTTTAACTCAAACCTTGGCTCAAGTTATCTTTTTAGTAGGTGTTATTTTCTTCATACTTACTCTGGCCGCTTTTTTTATCGCTTTTAGTGAATCATCAAGTCTAGAAGTTATTTTCATTATTACCCTACTATTAAAAATAGAGGCTGCCTTTTTTCATTTACGATTTCCAAGTGTATCCGAAGCAATATCATGAATAAACTATTTAACTTTATTAACTACCCAAAAAATGTATCCTCTCGTTGTATTATTAACATTTGTCCTATTAACCTGAAATAATTTTGTTGAGCCAATTATCTTCTTTTCAGGGATCGTTGGGGGGTAAGGGGGATTTAACCTAACTGTGATATGCTCAATCATAGCTTTCTCTTCTATCTGTCATATTGGATGATTACTAATTGCTCTATCTCTTAGTAGCATTCTATTATTTGTTTGTTTTTTCATGTACATTCTTATTTTATTTTCTGCAGTCTGTTTGTTTGAAATATCTAATTTATCTTATATTACTTAACTTACCTCCAGTAGTAATGTAGCTCATATAACAAAGTTACTTACTTTTCTTAATCCTTTCTCCTTAGGAGGATTAACCCTCCCCTTCTTAGGGTTTTTACGCAAGTGAATTATTATTAAAAACACAACTGCAATTACAACGTTTTGTACAATAATTGTTTTAATTCTTACAACATTAGTTACATTATATTTTTAACCAAGTATCTCATTTATTATTTTTATAATCTATGGAGACGGTAAACAAACATGTAATACTGGACTAAATAGAAAAACGTAACATTCAATTAAATTTATACTCAACATAACCTTTATCTTATTATTACGATTAATACTCTTAATATCATCTTTCAACTTAATTATAATTTTATGAACAGATCCGAATCTCTTCCCTTTAATGAAAACTAATACTGGATCAACTTGAATTCTTTCTACTATAATATTAAGATACTTAATGGTTCTATCTTTTAATTGTTGATTTGGAGCGTAGATCGGACTCGGAGTTAGTATTTTAATCTTTATTTCCATGATTTCTAAAAAAGAAAATCAACATTTCGACACCGAAGCTGGAGTAATATGCTATTAAGTTCGTGCTTTTGATTCAGTTTTATTTCTAATAGGGGTTTTATTTCTTCTTCCTCATCAGTATATTATTTCTCACTCTGTCATCGAAGTCTCAATCATAACGGTTATAATTACTAGTGGGCTGCTATTTAGAATAGGAGCAGCCTGTTTCCATTTATGAATTCCAAGTGTCACAGAAGCTAAAATCCATACTAATTTTTTTATTATAGTAATTACTTTAAGAACTGACTTTCTAGTTCTACTACTAACATTTATGTCACTAATCAACGCCATTTTTCTTTAAACAGTTGTCATTGTATAAGCAATTGTAGGAAGATTAGGAGGATTAAACCAAACTAATCTATGCTCAATTACAGCTTTCTCTTCTATCAATCGCATAGGTTGAATACTAATTATCCTATCCCTTAGCAATTTTTTATTATTAACATATTTTCTTATTAATTATGTTTTTTTATTTACTGTAATGCATTTTTTTAACGGATATAACATGTTTCATATTATTCAAACTACTCCAACTTGCAATGTGGACCTAATAATAAAATTTGTTATTTTTTTCAGTCTATTTCACTTAGGTGGACTAGCTCTCCCTTTCTTATGTTTTCTACCCAAATGAATTATTATTAAATATACTGCTACGATTATAACATTTATTTTTATTATAGCTATAGTTCTTTCTACTTTAGTTACTCTACATTGTTATATGTGGATTACATCCTCTGCTTTAACATTGTTGAAAAGAGATGTACAAAAATCATTTGTAGAATTTAAAATTATGATAGACTTATCAATTACATTCGTAGCATTTTTAACATCTATCCCTTCGTGTGGATTAAGGTTGTTCCACTTATCCTTGATTTTATTTATGTTAGGTAATATTATATACTTTTCTATAATCTTAATTATCTTTTTATTACTTGTTATAGTTGTTTCTGCGTTACGTATTTTTATTTTTAAACGTAGACATTTGTTAGTCACTTTTTTAAGATTAAAAGTTATTAGACTGACACTTTTTTTTTTTTTATATTTTTAATTGGTTTTTTTGTGTTTTAAATATGATTTTATTCTATTTTATTCAACTTTTATGGTTTCTAAAGACGCCTTTGGTTTATCAATCTTAGTCTTTATTGCTCGAACTCACGGTGTTGATTATTTTAATTTTTTAAACATTTTCCAATATGAGTTTAGTATATTTTTCTTGTTAGAATTTTTATTTTTATCATCATTTCTGATCCTTTTTTGCCTATTTTTTAATTGTTGATTTTGATATTCGTTAATTGTTTCCATGTGACTATTAGTCGTTGTATCTTTTCGTTCTATACCGTTTACTGTTGTTATCATCACGCGGGATCTAAAGTTTTTAAATCGATGTCTACTCGGTATTTTTCCTTAACTTCTAATTTTATTACGTGTATGAATTTTTATTTTAATAATTATGGGAAGATAAAAGATATAAGGGAACTCATATTTTAATATAGTTTGTGAACTTTTATTATTTTTTCTTCTATTCTTTTTAGATTTAAGATTTTAAACTTCAAGTTGTTTTTTATTTTATACTTTCTTTGAAACTACTTTAATTACTATGTTTTTTCTATTTTTAGGTCGGGGGTATTAATCTGACCGGGTTCACGCTGCTTTTTATCTGTTGTTGTATACTTTGGTTGATTCGTTGCCTCTACTAATTGGTATTCTTTTTTTAGATGATAACTATGGTATTTTAGAAATATGCACTTTACGATTTTATACTCATTCTACAAATTCTATATTTTTTGTATTTTTCTCGTTAATTTTGGCTTTTTTGGTAGAAATACCGATGTATTTTGATTATTTACGAATATCTAAAGCCTACTTAGAGACTTCTATCGTTGCTTCTATGATTTAAGGGGGAGTTCTACTGACATTGGGTGGGTGTGGGTCACTAAGAGTTTTGTCTTTAAGTGTCTATAATAATATTAGTTTTTTTGATCCTTTAATGATTAGAATTAGATTACTAGGGGGTGGGTTTGCTAGATAAACTCGTTTGTTACAAACTGATACTAAATCTTTAATTGCTCAATCTTCAATAGCTCATATAGGGTCAGTTTTTGTTGGGAGATTAACAATAAATTTTTGAGGGTATATTGGTGCTTTCATTATAATAATTGCTCATGATCCATGTTCGTCAGGTTTATCTTGTTTAACAAATATAACTTATTAGTGGATTGGTTCTCGAAATTTTCTATTAAGTCGAGGGGAAATAACTTTAATGCCTTGATTACCCATTTGATGATTTTTACTCATTGCTGCTAGTACTGCGGCCCCACCCTCACCCAATTTATTAGGCGAAATTTTTTTATTTAATATATTAGTCGGTCGAAGTTTGTTGATCATGTTTCTTTTTGGTCTTCTTTCTTCTTTTGCAGTAGCTTACAGTCTGTTTTTATATTCTTTTGCCCAACACAGAACTAATTTTACTAATTTATATTCCTGTTAACTTGTAAGTGTTCGAGAGTTTTTTATAATATTTTTTCATTTATGATTTCCTCTAAATCTACTAATTCTTTTGGCCGAGCTATTATCCGAACGATTATGTTTTGTTGGTTTAAAAAACCAAAATTTTGTGTTTTCTAGAGTTATCAGCGTCAGAACGTTTTCTTAAATTATTTCCATATTTCTATCTTTTATAAGCTTTAGAATTTTATTTCTATTTAGAAGGTTAAATCTTTTTATAAATGAAACCTGAATTTTTTTAGAGTGAAATTATATTATACTTGGGTGTAATAGAGTTATTATTGATGTAATCTTTTTATCAGATTTAATATCTTCTTTATTTATCATAATTGCTCTTTTTATTGTCTCTACTAAGGTGTTTTTATATAGAAGTAAATATATAGGCTATGACTCGCACGTTAACCGGTTTATTCTACTAGTATTAGCATTTGCTTTATTAATTATTTTTCCAATTATTGGTCCTAACTTGTTTAGAATTCTATTAGGATGGGTTGGGCTAGGTTTGGTTTCTTATTCTCTGGTTAGCTATAATCATAATATAGAATCTAGTAGTGCTGTTATAGTAACAGCTTTATCTAGTCGTGTTGGGGATGTGTCTATATTATTGTTGATTGCTTTAGTAATTCGTTTAGGAGGTTATAATCTCCTATTTTATATGTATTAAACAATTTTATTTAATTATATTGTAATTATTGTAATTATCCCCACTTTAAATATTATAGCTGCTATAACTAAAAAAGTCTAGATTCTTTTTTCTCCCTGATTACCAACTGCAATGGCAGCTCCTACCCCCGTTGCATACGCCCTAGTCTGCTTATCCATGTTAGTCTCCGTAGGGATTCACCTATTAATTCCTTTTTCTCCCCTATTATTAAATTATGGAGTAAGAGTCCTTTCCGTATTTTTACCTGCGCTAACTTTATTCATAGTTGGGTTAGCAGCTAATCACGAATATTATTTAAAATAAATTACTGTTTTAGCTGCTCAAAGACTACTAGGAGTCCTAATATTTTCTATTCCATTGGAATTAATTATATTAGCTTTTTTTCATCTATTGACTCATGCATTATTTACGGACTTTTTGTTTTTATGTGTAGGAGTTGTAATTCATGAAGTAGGAGGGACGCAAACAATTCGAAGTATAGGAGGATTTCCAATTAAATTTCCTTTGACTAGCTTTCGCTTAAACATGACTTATTTAGCTTTATGTAGAATACCTTTTTTAGCAGGATTTTATTTTAAGGATCTAATTATAGAAATAGCTATAAAAAGTCATATTAATGTATTTATCTTGTTTCGAATATTTATTTCCATTAGTTGAGCTGCTGTTTACTTAATTCGATTAATTCATTATTTTATTGACAACTTCCTTAGTCATACTTCATTATATTATTTTAATGATAGAGAAGCGAGCAATAAAGTTGTCACTGCACTTGTTTTAGGATTAGTTGCTATTATAGAAGAGAGAGCCTTGAGATTATTCCTATTTCCTTAGCCTACATTAATCATTTTACTTACATTCATAAAATTAACTGCTTCAGTTTGTGCCTTTGTAGGAGTCTTAATAGGTATCTTATTAGACAGTACTAGTTTTAGTGATAATTTAGTGCTTTCAAACCTTTATTTCATAAATTATTTTATAGGAAGCTTATGCTTTTTATCTTTAATATCCGGAAATAGAATTAATAAGACTCCTCTAGAGATCGGAAAAATGATTTTAAATAATTAGGGTCAAGATTGGATAGAGATGTTAGGAGCTAAAGCAATTTGCAATCCTTTAATTGATAGTTCAACGTTTGTGTGACATTCCTAATCGAATTCGGTTAGGATTTATTTCTTAGTGTTCCTAGACATAAGATCGCCTTTGTGTATGTTTTTAGGACGTATTCATGTGATGAATTTAGTGCAAGCCGCTGAAGACGAAAAAATCATCGTTGGAGCCTTTAACACGGCTGGTAACATTAGTTTTAACTTTACAATTAAAACTAATGTAATAATTTGTTTAATACCAACCATTTTATTAATAACTTTCTACATATTTATACTTTTAATTCACCTCATATTAACAGAATTAGAAGTACTCGTCCAAATTATACTAGTATGCCTAGTATTAGGTATATTTAGCATATACTCTTCATTCTCTTATACTCAATTTTTAATTTCTTAAGTAGGAATACTAGTAATATTTGTTTATATTACCATACTAGCATCAAATGAAATACAATTTCCTTTTAATTTAAGCACTAAAATTTCCCTAACAATATAAATAATAATTTCGTTTGTTAGATTTGTATTAATAAGTATAAACTTTGAATTTTCGAAAACAGGCGATGAATTTAAAGACCCTACATGAGACATAATTAAAATCTATATAACTTTAATAAGTAAGAATACCTAGACTTAAAAAACTTTGATACTAACTATATTTCCAATAACTTATCTATTTTTAACACTCTTAGTAGTAGTAAGTGTTACTGATATTGATAAGAGTCCCTTCCGATCCTTAAACGATGAATTTTAATATCGTCATGTTTAATAGAAAAAATAATTTTCATTTAAATTTAGTACTATTAAAGGACTTCTAGATTTATGGTGAGTTAGTACTGTGGAGGTAAGTTGACATAGAATGAAAATTAAATTTTAAAAATGAAGATATAAATTATCATACCTTGTGTATCGAGGTATACTTAATAAATTTTATATCAAAACCTTCTTAAAAAAGTGAGCTAATTTTGCGTTATTGTATTCGAGTCAGAATCATGATAAAAAGGATAATAATAGTGAAATGTTATTCGGATTCTCTAATATCTGGTTATTTGAGAAGTCATCTTAATTTAGTTTTTTGGCTTAGTTTAATTAACTATTTTAGGCAAGGTAAAATTTTAAAGGGATGAGCCTCTAACTATTAAAATTAATATTTTTTAACGGTGGTAAAATGTTTTTGGGCTTAGAAATAGCCTCAAGTAATAATCTTGTTATAATCTACAATTTTAAAATAATTAATTCTTACTGGCTTACGTAATTTATTAAAATACCAACTTAAATTAATTGAAATTAGTAATAATGCTATTATTAGTGGAATAATCCTTGATATTTTTCATGAAAATAAAGGAATCTAAGAAACTTGGCAAATATCTCTTCCGCTTGTTTATTAAAAACATATCCGCTTATTTTAATATGAGGTACGACTTGCCCACTGAATCTTTAAATGGTCGAGGTATTTTGACTGTGCGAAGGTAGCATAGTCATTACTCTTTTAATTGAAGTTTCGTATGAATGGCTGGACGAGAAAAAAACTGATTCTATAATAAATATTGGATTTTAATTTCAAGTGAAAAAACTTGAATAGTTATGGGGGACGATAAGATCCTACGAAACTTTATATATGTAATTAGCAAATCTTTGGGCAATGGTTAGATAGTCAGAACATTTTGTTAGGGCGACAGAAAGGAAGAAATAGCGCTTTCCCTTTAATGAATAATTATAATTTAATAATTGATCCTCAAATGTAGGTCAATAAACTAAGTTATCTTAGGTATAATAGCGTAAACTTTTTTGAGAGTTCATATCGACGATAGAGTTCGTAACCTTGATGTTAGATTAAGATTTCGTTCCGGCGCAGCAGCTTAAAAGAAAGTTAGGTTGACCTATAGACTTTAACACGGCCTGAGCTCAGATCGACGTTATCCAGGTTGGTTTCCATCCTTAAATTAATGTTTCATTTTAGTACAAAAGGACCAGATGATAAAATTCTTAAAGTAAGAGTAAAATCACTTATTAAGTTTGACTCAGGCTCATGTTTTTTGCTAATCTAAAAAGTATATATGAGTAGCACCTAATGTTATAATCGAATGCTTGGATTTAGTTGAAGCTTTTAAGATCGACTAATCGTACCAGCCGCCGCGGTTACACGAAGGATTCAAATGAAATTGTTTGGGGGAATTAAGTAAAATATTCAGAATAAGTTCTTTGTTTGTTAATTGGGAGAAATTTTTATCCTAATTGAGAATATTTTTAGAGAGTTTTCCGAATCTATTGAAATAAATTTTAAACTAGGATTAGATCCCCTATGATTCTTAATTATATTCCTGGATAGCAGAGTTCTTAAAACCTAAAGAATTCGGCGATATTTTATTCTCACCGGAGGAACTTGTCCTCTAATCTATGGTCCACGATGAATTTTATTCTTTTTGCGTTCAGTTTGTATATTGCTGCCGATAGATTTTTTTTTAAAAAAATTTTCTAGACCAGTTATTTTATGATTTCGAGTCAAGGTGTAGCTTTTGACAGGGGGTAGTGGGTTACAATAATATAACTTATACGGACTTTTTGTTAAACATTGAAATGAAAGCGGGTTTATTAGTAAATTTTTTGAAGTATACTATTTTGAGAAAAACTCAGAAGCATTCACATTCCGCCCGTCGCCCTCCTGTTGGAGTGACAAGTCGTAACATAATAGATGTGCTGGACAGTGTATCTAGGTAGA
>28
ATGATAACGAACCTATTTGCTGTTTTTGACTCCTCTACCGCTATCTTAGGATTCCTAATAAACTGATTAAGTTCACTCGTAGGACTAATATATTTTCCTCACATTTTTTGATTAATACCTAAAGGATCTTAGATTATACGAAACCAAATTATAAAATCTCTCCATGGAGAAATTAAAACGCTTTTACGGATAGGTCCAACTTGCATACAAGGAAAAACTATAATATTTATTTCCTTATTTTTGGTTATTTCATTTAATAATGTTCTAGGCTCGTCTCTATATGTATTTACTGGTACTAGTCATCTAACAGTTACTCCGACTCTAGCCCTACCCCTATAAATAACATTTATAATCTACGGTTGAATCAATCACATATAGTTAACCTTTGCTCATTCAGTGCCTCTAGGGACCCCTGCCGTTCTAATATCTGTTATCGTATGTATTGAAACTGTCAGTAATGTAATTCGGCCTGGTACTCTAGCTGTACAACTGGCAGCGAATGTAATTGTAGGCCATGTGCTACTAACTCTATGAGGTAACCAGGACTCCAATATAAGCGTCTCGACCCTAAGTCTACTAATATTTACACGAATTCTTCTATTAATCATAGATTCGGCTGTAGCTGTTATTAAATTTTACGTATCTGCAGTTCTGACAACTCTATATTCTAGAGGAGTAAATATCTCACAAATAGCACCCCTAAATTGAGTAACCTTATTTATCTTATTTATTCTAATTGCTTTGGCATTTATTACTTCTATCGATTTTATTGACTGTCCTGCCTGAAATCAATCTCAAGCTAATAATAAAACAAAAAATAATACCAATAACCTGCCTTTAAATTGAAAATGAATTTTTTTGCCTTTGCGAAGAGCTCATCCTTTATTTAAAATTGCTTATAATGTTTTAGTTGATATTCCAGCTTCTCAGAATATGTCATATTGATGAAATCTTGGTTTTCTTCTGGAACAATGCCTAATTATTCATGTCGTTACAGGGCTATTCTTAGCTATATACTACACCACTAACATCGACTTAGCAATCTCCAGAGTAGCTCACATTTGTCGAGATGTAAATTATGGATAATTTTTACGAACCGCTCATGCTAACGGGGCCTTTTGCAGGTTTATTTGCCTTTATTTTCACGTCGGATGAGGACTATATTATGAGTCATACCTATTTGTTCTTACTTAATCTGTTGGAATTGCTCTCCTATTATTAGTAATAGGAACCGCTTACATTGGGTAAGTTTTGCCCTAAGGATAGATGGTTTTATGTGGAGCGACAGTAATTGTTAATCTACTATCATCTATCCTTTACATAGAGGATGACATAGTCCAATGAATTTGAGGGGGGTTGGCTGTAGATGATGCCACTTAAACTTGATGTTTTACCTTCCTTTTTCCCTTACCATTCATAGTTATAAGAAAATCAATAATTCATTTACTATTTTTACATCAAACAAGGTCTAATAGTCCTCTCGGTCCAAATAGAGATATAGGCATAATTCTTTTTCACTCTTACTTTACAATTAAGGATATAACAGGCTTTGCAATTGTAGTAATAGCTTTAATAGTCCTTACTTTGCTTGACCCCTATATACTAGGAGATCTAGACAACTTTATTCCTGTCAACCCTCTAGTTACTCCAGCTCATGTTCAACTTGAATGATATTTCCTATTTGCCTACGCTATCCTACGATCAATTCCTTATAAACCAGGAAGGGTTATTACTTTCGGAATATCAATCCTAATTTTAAAAATTATTCCATTTTTTCATAAGAGAAAATTTCGAGGATAAGAATTTTATCCTGTTAGTCAAATTATATTCTGACCTTCAGTAGGCACTGTAATTCTATTGACTTGAATTAGGATTCTACCAATAGAAAGTCATTATATTTTGACAGGACAAATTCTTATAGTTTTTTATTTTTCTTACTTTATATATATCCCTCTCTCCTTGAAATCATGAGATTATTTAGTAAATAAGACTATTTTGCGACGTTGATTTTACTCCACAAATCATAAGGGCATTGGAACACCGTATTTTATTTCTGGGGCTTGAGCAGTAATTGTCGAGACATCATTAAGACTTCTTATTCGATCAGAACTAGAACAACCTAGATGTTTATTTGGGGAGGATCAGTTTTATAATGTGTTTGTCACCACCCACGCATTCACTATAACTTTCTTTATAGTTATACTTATTTTGATTGGGCGAACAAGAAATTGACTAGTACCGCTTATATTTGGAGCCCTTGATATTGCTGTCACTCGTCTAAATAATATAAGGTTTTGATTACTATCCCCCGCGTTAGCCCTACTACTAGCAGGCAGCACAGTAGAAAGAGGGACTGGAGCAGAGTGAACTATTTGTCCCCTCCTATCTGGAGCTATTGCCCATGCTGGCGCTTCTGTAGATCTCGTTATTTATTCTCTACTCTTAGCCAGTGTTCCCTCGATTTTAAGGGTAGGGAATTTTATTACGATTGTTGTTAGGATGCAAACTAAAGGAAGAACTCTAAACTGAACCCCTTTATTCGTATGAGCTGTGGAAATTACTGTCCTACTGCTCCTACTATATCTACCCGTTCTTGCAGGGGCCATTACTATATTATTAACTGACCGAAACCTAAATACTTCTTTTTTTGATCCTGCTGGAAGGGGAGATCCAATTTTATATCAACAGCTACTCTGATTCTTTGGCCACCCTGAAATTTATTTTGTAATTCTACCTGGATCGAGTATAATTTCTCACATTATTAGTCAGAAAAGAAGAAAGAAGGAAGCCTTCGGAACATTAGGAATACTTTATGTTATAATAGCAATAGGGGTCCTAGGATTTGTTATTTTGACCCATCATATATTCACTGTAGGTATAGACGTAGATACCTGAGTTTACTTTACTACGGCCACAATCATTATTGCTGTTCCAACAAGAAATAAAATTTTTATTTGGATTAGAACTCTTCACGGAACACAATTTACTTTTACATCTCCTATGTTATGAGCTTTAGGATTTGCATTCCTATTCACCGTAGGGGGGCTTACAAGAGTTGTTCTAGCTTAATCCAGGATTGATTTTGTTCTTCATACTATTTACTTCGTTGTTGCACATTTTCATTATGTACTATTTATAAAAGCAGTATTTGCTATTCTAGCAAGATTTATCCATTGATTTCCCTTATTTACAGGAGCATAATTAAACGCTACTTAACTAAAGATTCATTTTTCGGTTGTATTTTTAAGGGCAAGTTTGACTTTTATCCTTCAACACCTTTTAGGACTAACCAGAATACTTCGAAGATGCACTGATTATCTAGACGCTTATTCTACATGAAATGTTGTATCTTCAATTGGCTCTATGGTTTCATTCGTGATTACGTTAGTATTTATTTTGATTATTTGAGAAGCTGCAATCTCTGAGCGACCAGTTCTATTTTCAATTGAATTGTTATTTTCTATTGACTGAAATCATAATCTCCCACCTGCTTAACATAATTACGCAAAACTACCTTAAATCACTCTTTTCAGTGTGATAGCAATCTGATTTCAATTAGGACTTCAAGGCGGTACTTCTCCCTCAATAGAACGATTAATTTTTCTTCATGATCACGCACTACTGGTTGAAATTCAAATTAGGACTTTTGTAGGTTATTTCATAACCGCCCTACTATCTAATACATTTACTAATCGATACCATTTAGATGGACAATTAAATGAAACTGTTTGGACAGGCTTTCTAGTATTTATTTTAGTTTCTGTTGTTCCCCCTTCACTGCGACTTCTATATTTAATTGACGAGACGAATGAGCCAGCTATAACAATTAAAGCAGCAGGGCACCAATGATACTGTAGTTATGTATATTCTGATTTTACTATTCTTGAAGTCGATTCTTACATAAATCCTACAAAAGAGTTAAATCCAGTTGTATCTCGTCTACTAAATGTAGATAACCGAATTGTACTACATTTTAATTCCCAAATACGTCTGCTAGTTACAGCGGCCGATGTTCTTGACTTCTGGACCATGGCCTCCATAGGAGCTAGGGTAACTGCAGTCCTAGGATAATTCATTCAATTAAGGCTAATAATTAATCGCCCAGGTGTATTTGGTGGTCAATGTTCCGAAATCTGCAGGGCTAATCACAGTTTTATACCTATTGTAATTGAAGGTATTACCGTAAAAAATTTTCTAAACTGAGCATCGTCTTGAATTTAAAAACTTGATGACTGAAAGAGAGTAGTGTCAATGTCAACTCAAGTAAATCATCCTTACCATCTAGTTGATAAAAGACTTTGACCTTTTCCAGAAGCCTTTGGTGCTTTAACTTTGACTACCGGACTAGCTACATGACTTCACACTTTTTATACAAATCTATTTTCCCTAGGCATTCTTAACAATAAGTTAGTAATAATAGAACGATGATGAGATGCCACCTGAGAACTAACTTAATAAGAACTCCACACTAAGCAAGCTAATGTAGGTCTACGATGAGGAAAGATTATATTTATTACTCCAGAAGTTTTGTTTTTCGCCTCCTTCTTTTAAGCTTTTTTTTATAGAAGACTAGCTCCTGCTATAGAATTACGGTAATTCTGATCTGCCGTAGTGATTCTAGCATTTAGCCCATTTCAAATTCCCTTATTAAGTACAGCAATTTTACTAGCCCAAGGAGTCATAGTCGCCTGAGTACATCATGGACAAATAGAAAATAACTATACCCAATGTGAAGAAAGACTACTTTTGATAGTGTTTTTGGAAATATATTATACTACTTTACGAGCATTGGAGTACATTGAAGTACCTTTTGCTATTGCAGACGTAGTTTATGGGTCAACATTTTTTGTAGCAACAGGATTTCATGGACTCCATGTAATTATTGGAACTACCTTTTTAATGATTCGGTTAATACGTCACCTATTTCTTCACTTCTCTTCAGGCCGTCATTTTGGATTTGAAGCTGCAACTTGATGCTGACATTTTGTAAATGTTGTTCGATTATTCCTTAATATCTTCATCTATTGATGAGGAGGAATGCTGTTGTGAAAAGTGTTTTTTATAATTATTTTTTTAATTTCAGTAGTATGAGTTTTAGTTGGAGTAGTTTTCTTGACTTTAGTAGAGCGGAAGGTTTTAGGTCACATTCAATTACGAAAGGGTCCTAATAAGGTAGGATATATAGAATTTCTACGATTTTTTGCTGATTCTATAAGATTATTTTCTGTTGAGCAAACTTTTCCTTCAATATCTTATTGTTTACCTTATTTTAATGCCTCTGTGTTTAGTTTATGTCTTTCTCTTTTAGTTTGGTCTTCAACGCCTTTTATGAATATCTTTATTAATTTTAAGTTACGACTTTTATTTTTTTTATGTTGTATTAGAGTAAGGGTTTATGCTCTTATGGTTGCAGGTTGGTCATCTAATTCTAAGTATTTACCATTAGGAGTTCTACGGACAGCAGCTCAAACTATTTTTTATGAAGCAAGATTAGCTTTAATTTTAGTTTCTTTTATATTACTAATCTAGAGTTTTGATCTAAACAATTTTGTTAATTTCCATGAATATGTAGAACAATCTTTTTATATATGTCCTACTTTAGCACTATTCTGACTAGTTTCTAGCTTAACAGAGACTAATCGTACTCCTTTTGATTTTGCTGAAAGAGAGTTTGAGTTAGTTTCTGGATTTAACACTGAGTATAGAGGATGTGGATTTGCTTTAATTATATAGGCAGAATACGCTAGAACTTTATTTATGAGAATATTAATGAGTGTAATTTTTTTAGGGAGTGTAATTATCATTTTTTTTTTTTTTTTTAAGTTTTCATTAGTGGTTTTTATTTTTGTCTGAGCACAAGGTACTTTACCTCGATTTCGTTATGATAAATTAACATATTTGGCGGGACAGTGTATCTTGCCTGTCTCTCTAGTTTGTCTTTTCCTTTTCAGGGTTTTTAAAATATGATTTTACTCTGCATTGCCAAAATCGATAATTTGCTTACATGATTCGCGGGTCTATCCCCTGTTATTAATCAGTACTCCGTCATTTTTATTTGTTAATGAACCAATTTTAGGAATATTAATGGTTCTCTCGTTTAATTCTTGATTCAGATCGTGAATTGGACTTGAAATTAATTTTTTAGGCTGTTTCCCAATTATATTTACTAAAAAATATGAATGTTCCCTTAGAGAAGCCACACTAAAATATTGTTTAGTTCAAGCCCTGGCTTCAGTTTTATTCTCACTAAAGGTGTTATTTCTTCCTGTTCCTCTTTATAATCCTTTCATCTTGATTAACAAAATTTTTACCACACTATTCATATTCCCTATTGCACTACTATTTGAACTAGGAGTAGTTTCCCTCCATCTATGGTTTCTTTGTGTAGTAGAGGCTCTATTTTGAATTGATTTTCTTATTTTACCAACTATACAAAAAATAGATCCCCTGCTTATGCTACCAATTCTCATCTCATAAAAATTCATAAATTCAATTGACATAATTTCCATCTTCTGAGCACCTGTGGGGAGGTTAGGAAAATTTGGTCAAATTATGATACGCTAAATAATAACCTTTTCTTCTATCAGTCTTATGGGTTGATTACTAATAACTTTAACTATAAGTAATTTACTATTATTAATTATCTTTTTTATTTATGATCTTATATTATTTCCTGTAGTCATTTTAGTCAAAATTTTTTATATGTCTCACATCTCTCAAATCAATTCGACCAACACTGCGGATCAAATAATTAGGTTTTCAATTTTTTTTAGCTTACTATCCTTAGGCGAACTCTTTCTTCCATTCCTAGGATTCTCACCCAAGTGAATCATTACTAATAAAACAATTGCAATTAGAAAATTTTTCATGACTTTTATTTTAGGTATTACTGTTTGAATCACCTTAGATTGTTATCTAAGAGTTACGTTTACCGCCTTCATGACTCATGGAAAAGATGTAAATAAACCAACAAAATAATAGAAACTAATAATAGAATCCACGATTACATTTGTAATCTTTATATTATCAATCTCACTCGTTGGCTTAACATTATGACCGCATATTGTTAACTTACTTATAATGTTCTAACGGGTTCTTCGGGCCGCACTCTCGTTGATTATGAATCCTACAACAATCTTATTTCTCTCTACACTAGTTTTAAGGGTTTTAATGGTCGTAACTTCCGACTCTTGATTTAGTGTCTGAATTGAGTTGGAAATTGATATTATAATCTTTATCTCTACCATATTAACAAAAAAGAACTAACAATCTTCTAAAGAAGCCAGGTTAAAATATTTTCTAGTCCAATCGGTAGCTTCCGCCTTATCTTTACTAAGTATTTTACTTCATTCTCTTTCTCCGTTCTGTTCATTCCTCTTTATTATTATGATCTCATACTTAATATTTATAATCACTATTAGACTGCTAGTTATCATATGGGCAGCCCCCTTTCATTATAGATTTCCAATTGTAGTAGAAGCTTTAGTTTTAATAATTTTTTTGATTTTAGCAACTGTTTTAAAGGTAGACTCTTTATTTGTACTAGTAAAGCTTATCCCATTAAAACACACTAAGTTTATTCAAATAGCTATCATTTTTTTTATCGTTGCAGGTGCATTAGGAGGGTTTAATCAAGCTTTACCAAGATCAACCATAGCATTTTCTCTTATCATTCCTATAGGTTGATTAATGACAACCATAAGTATTAGTAATCTACTATTGTTTATCTAGTTTGTTATCTATATATTTATTTTATCTGCTGTAGTTCTGCTATTTGAAAAATCTAAGATGACTCATATCATTCAAATTAATCTAAGTAACAAGATGACCTGCTTAATAAAAGTAGTTATCTTTTTTAATCCACTTTCCTTGGGAATTCCATGCCCCCACTTATTAGAATTCTTACCTAAGTGAATTATCATTAAAAAGACTATTAATATCATAACAATTCTCATTATGATACTACTAGTTATTACTACTTTAGTCATCCTTTATTATTATCTAAGAATTGCATTTACTTTTTCTATTACATTCACAAGAAATGTACATAGGTGATGTAGATAACAAAATAATAGATTAGAACTATCAATTAATTTTGTATTACTTATTACAACTATTTTTATGTTAGGCTTGTCATTTCTACTATTATCTGTTAATTTAATTAGGCTCAACGGTCTTATACGGTTTATAATAATATTAATTATTTTCTTACCTTTATTTTTAGCTATTTTTGCTCAATAAATTCTATTCTTCAAGGGCAAGCTTTTATTAGTTGCTTAATTAAGATTAGAAAGAATAATATTGATACTTTTTTTTTCATTCTATTATTTTTTAGATTATCTGAGTAACGAGAAAGACTTTATCTTACTTTTTCTGACTCTTACAATTTGCGGAAGAGCGTTGGGCTTATTAATTTTAGTTTCTATTGCCCGAACTCACGGAAGTGATTGTCTAGATTCTTTTAACGCATTCCAATGTATGTTTAGGGATTTATACGCCTCAAAATTTTTATCTTCAACCTTATTTTTCATCCCTTTGCTCGTTTTTTTTAAGAATTGGTGATCATATTTACGTATTATAATTTTGTGACTATTCATAACATCTATTTTTTTTTGAGTTAGATTAACGTTTGTTACCAGCCGTCGGAATTTAAGTTTTTTTACTTTATGTCTATCTGATACTATCTCTTATTCTCTAGCTACATTAAGTGTATGGATTTTTATTCTAATAGTTATGGTAAGAAATCACATCAAAAAGAACACATATTATAGGGCAACTTCTTTATTTTTTTTCGTTTTTCCATTTGTCTTTTAATTTGTAACATCTACCTCGTTAGATTGTTTGTCATTTTACACTATTTTTGAAGCTTCTTTTATCCCCACTTTCTTTTTACTTATAGTTTGAAGTTACCAGCTAGAGTGGGTTCAAGCTGGTCTAAATTTGCTATTTTATACTTTAGTTGCTTCTATGCTTTTTTTAGTTGGTATTTTATTAATTAGATACATCTCGGGTTCTCCAGGTAAATGTTTATCGCGATTGTTTACTGATTCTACAAGTTCTTTTTTCTTCGTGGTTTTTACTATAATGCTTGCTTTTTTAGTTAAAATCCTTATATATTTTGTTCATCCCGAATTACCTAAGGCTCATGCAGAAGCCCCTGTAGTTGGTTCGATGATTCTAACAATGATTCTATTGAAATTTGGGGGGTATAGTTTGTTACGTTTCTTTTCCCTAATTCTTACCAATCTTATAAAAATTTTTGATCCTTTATTGATTTGAAACAGATTAGTAGGGGGTGTGTTAGCCAGTATAATTTATTTACGTCAGACCGATATTAATACTTTAATTGATGATTCTTCACTAGCTCATATAGCGTTAGTCATTTGTGGTATAATAACACGGTATTTTTCAGTCTGAATTTGTGCATTTATAATAATAATTGCCCACGGCCTGTGTTCTTCTGTTGTATTTTTTCTAGCAAATATACTTTATGAACGAACTGGTACTTGAAGTTTATTGTTAGCCCGATGGTTATTAATTTTAATGTCTTCATTACGTCTTTGATTATTCTTATTTAGAGCTGATAATATAGCAGCCCCCCCATCATTAAATTTTTAAGACTAGATTCATTCGCTTAATATAATAGTAAGTTGATGTTGATCGATCATTATCTTTGTGGGTTTTATATCATTTTTTGCAGCTGCTTATTGTTTTTATTTATATTCCTTTACTCAAGACGGGTCTTGCTTTACTAATATATATTCTTGTGATGCAGTCAGAGTTTGAAGATATTTTATTATAGCTTTTCATTTATGATTTTCTCTAAATTTATTATTTTTTTGTGTCTGGTTATGGTGCTTATGGCTATGTTTTCTTGATTTAAAAGGATTAAAGATTGGGGCACCTATAATTGTTTCTGTATTATCTTTTTAAAATATTCTTTCAATATGTTTTTCTCTATTAAGCCTTGTTACCTTAATTACATTTAGAGGGTTAAATTTTATTTTAACTGGCAGGATTATCTTTTTAGATTGAAAAAATACTACTTTTTGTATTAATAGAGCCTATGTATTTGTTACTTTTTTATTTGGTTGAATATCTTGTTTATTTATAAGTACTGTTTTTTTTATTTAATGGGCTGCGGTTACTTCTCACAGTGATTGTTACATATGTAAAGATCTGTATGTTGATCGATTTAATTTACTAGTCCCAGTATTTGTCTTTTCAATAATAATATTAATTATTAGTCCTAAGTTGATATGATTTCTATTAGGACAGGATGGCTTAGGTTTAGGTTCTTATTGTTTGGTTATTTATTATCCAAATGGAAAATCTTCTAGTGCCGGCATACTAACAGATTTATCTAATTGTGTAGGAGACGTACGCCTTTTATTGTCAACTGCGTCAATAATTTAGTTAGTGAGTTGCAACTTTAGATTTTATATGCAGTGAACTCTCTTATTTGGTTTTAATGAAATAAGGGGAATTATCTCTTTTCTAAATATTTTAGCTGAAATAACTAGAGGAGCTCAGATTTCTTTCTCTGCCTGATTACCTGCAGTCATGGTACCTCCTATCTCTGCTCTCCATGCCCTAGTGCACTTGTCTATTTTAGCGGCTGTGGGGGTCCATCTGTTAACTGGTTTTTGTCCTTTTATTTCAAGAAATTACGTATGTGTTGTTTTATTTTTCATATCTACGGCAACTATATTTATAGCAGGGTTAGTTGTTATTTACGAATATGGTTTAAAAAAAATTATTGCTTGATCCACCTTAAGACAGCTAGGAGTGATAATATTTTCGTTATCTCTGGGATTTCCCATTCTAGCTTTCTTTCATCTATTAACCCATGCACTATTTAACGCTTTACTGTTTTTATGTACAGGGGTTACTATTCGTCTTGTCGGAAGTACTCAAGATATCCGTGTTTTAGGATCGTTTACTATTTAATTTCCATTAATTTGATCTTGCTCCAGCGTAGATAATTTAGCTTTATGTAAAGTACTTTTTAAAGCTGGATGTTATTCTGAGGTCGTAATTATGGAAGTAGGTTTCATAAGTTCTATAAATGTATTTACTTTTCCTTTAATATGTATTTCTGTTGGCTTGACAGCTGTTGATTCGTTTCGTTTAACTTATTTTTCTATATGAAACTTCCCTGATTGCATTTCATTGCGTTCTTTTAATGATGAAGACTGTGATGGTATAATTATTCCTATACTTATTTTGGTATTAATGGGAATTTTAGGAGGTCCGGCGTTGGCTTGGCTTATTTTTCATAACCCTCTTTTCATTATTCTGCCGACATTTGTAAAAATAAATGCTTCATCTATTGGTATTCTATTCGTCTTCATAGGATTTATATTAGTTAGAGTTAAGTTTACTAATCATTTGATATCTATGTGGTTTTATTTTATTGTATATTTTATTGGGCGTAAATTATTTTTACCATATTCAACAGGATGGAGTTTTAGTAGTCCCCTTTTAGATATAGGAGTAATATACTTTAATAATTTAGATCTAGAATGGATAGAGTAATTAGGTGCTCAAGACACTTATGTGACTTTTATTGTTAATTGTACTCTTACTCAAAAATTTCAAAATAATTCATTTAAGACTTTTTTGTTTGTTTTTGTTGCCCTTGCTTTAGTTTCATGTAATTCTTTAATTTTCATCTATTTTTTAAATTCAAGTTTTGAAATTGAAGAAGTCGGCCTATACAGTAGACTCAGAAACACTATTCGCTCTCGTCGTTGGAACTCTACAGTAAAGACGATTATAACGAAAAATCAAAATATAACAAATTTAATAGAAATAAGCTTCATTTTTACATAGCTATATCATCCCTGACCAATAGGACTTCTTCTCCTCATTCAAGCTCTGCTAATACGGCTAATCCTTGGAACATTTTGCATAGATTTTTGATTTTCTCACATCTCATTCCTAGTTTGTTTCGGGGGTATCTTAGTAACACTTATTTATGCTTAGAGACTAGCTTGAAATGAAAATTAAATCTCATTTATTTTAGGCGTTAACATCTTCCTTACAGTAATATCAACTGCAGTTTTAATGACAACAGTATTAATTACAATTGACCACGCATTTGTAAAAACAAGAAGTTACTAAATTGGACCCACTGGAGACATAATGATAAATCCTTAAATTTTAGTAAGTAACTATATTTATAACACAATTAGACGACCGATAAATATCTTTTTAGCAATTTATCTATTTTTAACATTAATTTTTATGGTCAATATTACTAAACTAAATAAAGGTCTATCCCGACTCCCTAAAACTGGAATTGGATTTTGTTTTGTTTTTTACATGAAATATTAATTATTGAGATTTATTACTTTTAATGATACTTTTGATTTATAGCTAATTAGTACTGTGAAGGAGAGTTCAAATACATTAAAAATTTAATTCTAAAGACGAGGATATAATTAATTGTACCCTTTGAACCAGGGGGCGCTTAACAAATTTTTTACAAATATTTCTCGAAAAAAATGAGCCCACTCCTCGTAACTTTCACGGTGTCATAACACTTTTGGATACAACTATTAAGGTGAGATGTCATTCGGAATTTTTGATATCCGGTTTCTTAAGAAATGAACACAATTTAGATTTTTTCTTTAATTTAATTAATTAATTTAGGTAAAGTACAAGTTTAGATGGATGAGCCATTAATTATATAGGTTCATCTTTTTTAATATTGATAAAATGCTTTTAGCCTGAGAGGTAGCCATCAAGAAAAATTGTGTTATAATTTGTATTTTTATAATAATTACATTTTTATACGTTACTTTGTTTATTATAATATATTTTTAAATTCATTAAGATTTGTGATAATAGTGTAATTACTATAATATTTAATGATATTCTTAAAGAAGATAAATATATTAAAGGAACACGGCAACTATATTTTCCGCCTGTTTATCAAAAACATCACCTTTTGATTAAATTTGAGGTCTAGCCTGCCCACTCAATTCCTAAATGGCCGCGGTACTTTGACCATGCGACGGTAGCATAATCATTGGTCTTTTAATTGGAGGCTGGTATGATTGGTTAGACGAGAGAAAGGCTGTCTTTATTATAAGTTTTGAATTTTATTTTTAAGTGAAAAAGCTTAAATGCTTTTGGAGGACACTAAGACCCTATAGGTCTTTGTATTCGTGTATGGTAAAAGTTTAGGCGAAAGTTTATTTTACTAAATATTCTGTTGGGGCGACGGGAAGAAGAAAAAATCTCTTTTTTTGTTTTAAACGATTATAGATGAATAAATGATCTTTAAATTAAGGTTAAAGGACTAAATTGCCTCAGAGAGAACAGGGTATTCTTTTTTGTGGATTCATATAAATAGAAAAGCTTGCGACCTCGATGTTGGATCAAGATTTGCCCCCGGAGCGGCAGCTTTAAAAGAAATCTGCTCAACTTTTAAAGTGCTACATGATCTGAGTTCAGACCGGCGTGAGCCAGACTGGTTTCTGGCCTCAAACTTGTATTTCAGTTCGGTACGAACCGATTGATAAAAGAAGTTTTTAAATTAAGAATGATATTAATTATTAAGTTTGGTTCTGACTCATGTTTTGTTTTAAACTAAAATCTATTTGGAAGCGGTAGTTAATATTGTTAACAAATATTTGGATCCAGTTAAAGTTTATAAGATCCGCCAATCGTGCCAGCGGCCGCGGTTATACCAAGGGTTTAAATAGAATTACTTGGCTTAACTAAGTGAATGGTTTACAATAGATTTTAATTTTATTAATTGAGTAAAATTTTTATTTCATTAGAAAATATTCTAAGAGATTTTCCATGATCGATGAAAATGATTTACAAACTAGGATTAGTTATCCTATTATTCTTAATTTAAATCCAGGGTAGTAAAATCCTTGAGACCTAAAGAGCTTGGCGACATTTCACACTTAATAGAGGAACTTGTCTCGTAATCGATTGTCCCTGTTAAAGTTCACTTCTCCTGTTCACAGTCTGTATACCGCCGTTGTTAGAGAATTTTTACAGAAAATCTTCTAACGGCTTTATTTTATGAATTCAGGTCAAGGTGCAGCTTTCGAAGGTGAGTAGTGGGTTACATTATCATGTATTATACGAACTATTATTATAAGACTAGTATGAAGGTGGATTTGGGAGTAAGTTTAGGAAAGTATACTATCTTGAACAATGTTCTGATATATGTACATATCGCTCGTCGTTTTCCCTAAGGAGAGATAAGTTGTGACATAGTAAATGTAGCGGAAGGCGTATATTGAAATA
>29
[truncated: 1,028,086 more chars]
