# Supplementary material for: Mitochondrial genome diversity and evolution in Branchiopoda (Crustacea)
Source: Zoological Lett. 2019 May 27;5:15. doi: 10.1186/s40851-019-0131-5 (PMC6537178; doi:10.1186/s40851-019-0131-5)
Supplement: Supplementary file 2 — 100 ancestral sequences sampled from the posterior distribution of Phyllopoda stem node (FASTA 1394 kb) [file 40851_2019_131_MOESM2_ESM.fasta]

>1
ACGATGACTAATCTATTTTCTATATTCGACCCCTCTACTCCTCTTTAGAGTCTACTTTTATACCGAGTAAGTTCTGTTGTAGCATTTTTACTTAATCCTTACATTTCTTGATTTATAGCTAAATGAAACAATGTTTTATTAAACAAACTTGTTGAAGCTCCATATTGAGAACTTAAAGTACTATCACCAAAAAGACCAAACGGCATACATGAAAGTACTTCATTATTTATTGCTTTATTTATTTCTATTTTGTTTACAAATTTTTTAGAATCATTCCCATATATTTATACTTGAACAAGTCACCTCACAATAATAATGCCTCAAGCTCTGCCCCTATGAATAGCTTTTATATTCTATGATTGAATCAAACATACTAAGAATATATTAGTTCATTTAGTACCTCAAGGGACCACTACAATTCCTACACATTTTATAGTATGTATTGAAACTATTAGAAATCTAATTCGGCCTGGGTCTCTAGCTGTGCGATCAGCAGCGAAGGTAATTGCAGGCCATCTTCTATGTTCACTACTAGGAAATCAAGGCCCCACTATAAGTATTTTTTTTTTAACGATATTAATACCCACTCAAATTCTGCTACTTATATTAGAATTAACCGTAGTTGTTATTCAACCATATGTATTTGTTGTTCTAACAACCTTCTATTTTAGAGAAGTAGATATTCCACAAATATCATCTGTAAATTGAATTATTTTATTTATTTTGTTCATTCTAATATTTTCAATTTTTATTATTTTTATTTTCTTCATTTGTTTTCCTGCTATTAAAATTATTCAAGATTATAGTAAATAAACAAGTGTTACCAACACTTGTTTTCTAAATTGAAAATGAATTATGTTAACGCTACGTATAACTCACTCTTCGCTGAAAATTACTAACAGTGTCCAAATGGATCTACTAGCCCCCCCAAAAATTTCCATTTGATGAAATTTTGGTTTTTCATTAAGCTTATGTTTAGTTATTCAATTTGTCACAGGACTATTCTTAGCTATACACTAGACTGCTTATACAGATCTAGCTTTCTCAAGAGTAGTTGTCAACTGCCGTGACGTAAATCATGCATGACTACTACGAACCCTCCATATTAATGGGGCCTCCTTCTCCTTTATCTGCCTATACCTATATGTAGGGCGAGAAATATATTATGAGACTTATTTATTTATCTATATTTAATCTGTTGGAGTATCTCTTCTATTCTTAGTAATAGGTACTGTTTTTATAGGGTACTTACTACCTTGTGGTTAAATATCTTTTTAAGGAGTTACTGTAATTACTAATCTAGTATCAGCTATTCCTTACGTAAGGAATGACGTAGTTTAATGAATTTGATGGGGGTTTCCTGTAGATAATTTAACTTTAACTCGATTTTTGACATTCCATTTCCAACTGTCTTTTTTCATCACAAGAGTAATAACAGTTAATCTTCTATTTTTACATCATACAGGGTCTAATAACCCTTTAGATCCAAATAGAGACATTGACTAAATGCCTTTTCATCCTTATTTTACAATTAAGGATATAGTAGGCTATATAATTATAATAATAACTCTCGGAATTCTTACGCTACTTGTTTTCAATTTACTTGGGAACCCAGATAATTTTACCCCTGCTAACCCTCTGGTAGCCCCAGTCCATATGCAACCAAAACGATATTTCCTATTTGCTTACACTATTTTACGATCAATTCCTAATAAATTAGGAGGAGTCATTGGCTTATTAATATCAATTTTAATTTTGATAATCATACCATTCTTACATGAAGGAAAATTTTCAGGTTTAGAATTTTATCCTATAAGTCAAATTCTGTTTTGATCTTTAGTAAATATTGTAATTCTATCAACTTGAATAGGGGCTCGACCAGTAGAAGGACCTTATATTTTAACTGTACAAATCTTAACTGTAATTTACTTCTGTTACTTTATATTTATCCCTCTCCTTCTAAATTTGTGAGACAAAGTAATTAACACGAGTATATTGCGACGTTAATTGCCTCCAATAAATCATAAAGAAATTGGAACACTATATTTAATCTTTGGAGCTTGAGCAGGAATGGTAGGAACAGCACTAAGTCTCCTTATTCGAGCAGAGTTGCGTCAACCGGAAAGTCTAGTTGAGGATGATCAAATTTATAGTGTGATTGTCTCTGCTCACGCTTTTATTATAAACTTTTTTATAGCCCTGCCTATTCTGATAGGGGTCTTTGGTAACTGATTAGTATCTTTAATATTGGGAGCCCCTGATATAGTATTCTCCCGTCTAAATAATTTAAGATTTTGGTTACTACCACCTGCATTAACTCGACTAACGTCAGGTGGTGTTGTAGAAAGAGAGGCTGGAACAGGTTGAATTGTTTATCCGCCAATATCTAGAGGCATCGCTCACGCCGGAGCTTCCGTAGACCTGAGTATTCTTTCTCTGCATTTAGGCGGCGTTTCCTCAATTTTAGGGGCAGTTATCTCTATTACAACAATTATTAATATACGAACTCAAGGTATATCTCTTGACCGAATTCCTTTATTTGTGTGTGCTGCAGGAATCAGTTCTCTGCTTTCACTACGATCCCTTTCTGTTCTAGCAGCAGGTATCACTATACAATCAACAGACCGAAATCTAAATACTTTTTTTGTTGACCCTATTGGAGAGGGGGACCCAATATTATATTAAAATTTATTTTGATTTTTTGTTCACCCTAGAGCTTATATTTTAATTTTACCTTGGTTTGTTATAATTTCTCATATTATTAGCTAGGAAATAGGTTAGAAGGAAGCTTTCGGAACAGTAGGAATAATTTATGCTATATTAGCAATAGGGGCTCCAGGATTTGTTGTATGGGCCCATCATATGTCTACTGCAGAGATAGACGTAGACATTCGAGCGTATTTTATTGTAGCAGCTATAACTAATGCTTTTTCACCAGGTATTAAGATTATTAGTTGGTTAGGTTCTCTGCACGAGACACACTTTGCGTTCATCCCTTCTTTATTTTGAGCTCCAGGATTTGTCTTTCTAATCACAGTTGAGGGCCTAAAAGGAGTTGTTCTGGCCAAATCAAGAATTGATATTATTTCTCATGAATTTTACTATATAGTAGCTTATTTTCATTATGTACTATCCATAGGAGCAGTACTTGCTACTTCTCAGGCGTCTAATCATTGATTCACATTATTTATAGTGCTGACGCTAAACCCTACATGGCTAAAAATCCACGTTTTCGCTGTATTTATAGGGGCATATTTAGCCTTCTTGCCTCAACATTTGTTAGGATTAGTAGGAATACCTCGTCGATATTCAGATTGTTCAGAAGCTTACAGATAATGAAATGCCATTACTTCTATTGGCTCTACAATTTTTTTCGTCGCTACATTTGGATTTATTTTTATTATTTGGGAAGCCTTAGTTACCCGGCGACCTGTTCTATTTGCACTTTATTTAACTTCATCTATTGAATGAACTCATAACTTTCCCCCTGCTGAGCATAGTTATGTAAAATTACCTTCAATCACTCATTTCATGTTGATGGCAACATGAGTTCAACTAGGGTTTCAAGATGGTGTATCACCTTTAATAGAACAATTAATCTTTTTACATGACCACGTACTACTAGTTTTAGTTTTAATTACAGTTTTAGTAGGTTATCTTACAATAACCCTCATTACTAATACATTTATCAACCGCTACTTATTAGGTGGTCAACTGAATGAAATTATTTGGACAGTCGTTCCAGTACTATTTTTAATTCCTATTGCTCTCCCTTGTCTACGACTTCTATATTTATTAGATGAGATGAATGAGCCACCTTTAGTTCTTAAGGCAATAAGACATCAATGATATTTAAGTCATGAATCTCCTAATTTTAATAACATTGAATATGATTCTTACATAATTCCTACAAATGAACTAGGTGAAGGTGGATTCCGTCTACTAGATGTAGCTAACCGAATTGTACTACCTTTTAATACTCAAACTCGTCTCCTAATTACTGCAGCGGAAGTTCTACATTATTGGATGATCCCCACTCTAGGAATTGAGGTGTATGCCATCTCAGGGCGAATAAATCAATTAAATCTTTGAATTATCCGCCTAGGTCTCTGTTATGGTCAATGTTCGGAAATCTGTGGGACTAATTATAGCTTTATACTTATTGTACTGGAGAGTATTCCCGCAAAATGTTTTTTATATTGAGTATCATCTAATATTTTAGTGATTCATACTTGTCAGATTTTAGTGTCGATGCTAACCCGACCCAATCATTCCCCCCACCCAATAGATCAAAGACCTTGACCTTTTCTAAGAGGTTCAGGAGCTCCAATTTTAAATACAGGAGTAGCAAGATGATCTCATACTTCTAATATCATTCGATTTTTGGTAGGCATAAATATTACTATAATAGTTGTAATTCACTGATAGCGAGACATAACTCGAGAAGGACCTTTCCAAGGCTTTGATATTAATCAAGTAGCCTTTGGGACACGGTGAGGAAGAATTTTATTTACTGTCTCAAAAGTTTTGTTCTTCGTTTCATTCTTTTGAGCTTTTTTTCTTAGAAGTCTAGTACCAACAATTGAAATATGAGCGTCACGACCTCCTGCTGGTATTGAATCGTTTAACCCATTTCAAATTCCCCTACTGAATACAGCTATTCAATTGGCCTCGGGGGTTACAATTACGTGAGTCCATCATGGATTAATAGAGAATAACTAAATTAAAGGCAAGCAAGGACTACTAGTTACAGTAATTTTAGGGCTGTATTTTATTTCTCTACAAGCATCAGGGTATAATGAAATACCTTTCACTATTGCGGACGTAGTTTACGGCTCTACATTTTATATAGCTATCGGATTTCTTGGTCTACATGTATTTATTGGTACCACCTTTCTACTGGCTCGTTTATTCCGCCAGATATCTCATCACTCATCTACAGATCGCCATTTTGGATTCGAAGCAGCAGCGTGATATTGACATATTGCAGATGTTATTTGATTATTTCTTTATATCTCAGTTTATTGATGAGGAGGAAAGTTGCCTTGTGAAATGTTCTTTTTTTCATTTTAGTTAATCCTAGTCGTCTGTGTTACGGTTGGAGAGGTTTTTTTAACTTTATTTGAACGAAAGTTTTTGGGTTACACTCAATGATGAAAGGGTCCCAATTAAGTAGAATTTATAGGATTTCTGCAATCTTTTGATGATGTTATTAAATTATCTACTAAGTAACAAATTCTCCCTTTTGTACTTAATTTTTTCCCGTATTATATTGCTCCTGAGTTTAGTTTATGTCATACTTTGTTAGTTTGTATATGAATTCCTTATGGGAGTGTCTTTGTTAATTTTAATTTAAGAGTTTTACTTTTTTTATGTTGTATTAGAATAGGAGTTTATGGTCTTATAGTAGCAGGTTGGTCTTCTAGTCTTTGTTATTCTTTGTTAGAGGCTTAACGAGCGGTATTTCAAACTATTTCTCGTGAAGTAAGATTGGCTTTAATTTCACTAAGTCTTATATTTTTAGTTTGAAGATTCGATTTATGAAAATTTGTATATTTTCAAGAAGGTTTTTAGTGATTTATTTTTATTTCAGCTACTTTAGCTCTATTTTGATTTGTATCTTGTTTAACTGAAACTTATCGTAGTCCATTTGATTTTGTTGAGGGAGAATATGAATTTGTAACTGGAAATAATATAGAGTATAGAGGAGGTGGGTTTGCTTTAATTATTTTGGCTAAATACACTAGAATTTTATTTATAATATGATTATTTGTTGTCATTTTTCTGGGAGGTTTAATTTATTCATTTTTCTTTGCATTTAAGTTTTCTGTTGTAGTTTTTAAATTTATATGAGTTCGAGCCATTCTACCTCGGATTCCGTATGATAAACTAATATATTTAGTTTGAAAGTCTTTTTTGCTTATTTCTTTAAACTATCTAGTGTTTTTTGCGGATATTATAAAAATGTCTTCTGTCACATCAAAAGAGGGCGTAATTTTCATACTTGTTGTGCAGGTTTCTCATCTGATGTTAATTAATCCTTAATTCATTTTACTTTTTAATACACTTATTTTAAGGACCTTAATTGTACTATCTTTCGTCTCTTGGTTTGTAGCGTTCACTGGTCTATAGCTCAATACTTTAGGCTTTATCCTCATCATATTAAATAAAAATAATGGACAACCTTCCACAAAGTCCGGACTAAAATATTTTTTAATTCACGCCCTAGTTTCTGTTTTTTTTTTATTAGGCGCTTTACTTTGTTCTTTTTATGTTTTCATTTTCACTATCTCTATTGTGAAAATCACTTAAACTCCGTCTATAATGACTATTACTCTGCTATTTAGATTAGGGGTAGCCCTTTTCTACATATGATGCCTAAGTGTTGTAGAAGCTCTAGCTTGAATCAACCATTTAATTTAACTTACTATCCATAAAACTAACCTCCTATTACTATTGCTAGGATTCATGACAGCTATTTCCACTAAATTAATTTAATCGATTGTAATCTTTTCAGGACTTGTAGGGAGCTTAATAGGATTGAATCAAACTAAAATACGTCTAATAATAGTTTTCTCTTTTATAGATCATTTAGGAGGAGTATTGGCTGCTATAATTATTAGTAATTCATTATTATTTATATATTTTATTATTTATTTTCTTATTTTGCTTTCTATTGTGTATTTATTTGAAATCGCTAACATATCTCGTATTATTCAAATTGCCTCAATCTACAATATAACCGTTATAACAAAACTATTAATTTTTGTCAACTTGCCATCTTTAGGGGAACTAGACCCCCTCTTCTTAGGGTTTCTACCCGAATGGATTATTATTAAAATCACTACTACCATTGTAACATCTCTAATTATTATAGTTATAATTATTTCCACCTTAATTACTCTATATTATTTCCTTCGAATTGCTTATACTGGTTCTATAATAATTACGAGGGATATAGTATCCTGAAGTTGAAAAGTAAATTTCAAAATAGAGACTTCAATAAAGTTAGTACTTATTATAATGACTTTCTCATTATTGAGATCAATATTTTTTCATTCTTTTCTTAGTCTAATTTTTATTTTCCAACTTTTTATTGAAGCCACTTCTTTATTTATTATTAATCCTCAATCTATTTCATGTTTTTCTACTTTAGTTTTAAGAATCATTATGGTGCTATCTTCCACTTCTCGATTTGCTACTTGAATTGGACTAGAACTTAGCATCCTATTCCTTTTCCTATTTATATTTATAAAAAAAAATTAAAGATTCCCCAAAGAAGTTGTAACAAAACATTTTTTAGTTCAAGCCTTAGCTTCAATTTTATTTATATTAAGCATTATATTAAACTATCTTCATTCTATTAATTTGTTTATTTGTCTTATGAAACTTTCACACCCGTCAACTATAATTACTTTTAGTCTACTGCTTAAACTAGGGGCGGCCCCCTTTCATTAATGATTACTAATTGTAGAAGAGGGCTTATCTTGAATTTTATTTTTGACTTTAGCAATTATCCAAAAAATTAGTCTCCTAGGTGTATTATTAACATTTATTTCTTTGACCTTTACTTAAATAATTAAAATAGTTGTCATTATCTCAGCATTTGTAGGGCTATTAACGGGACTTAATCAAACTATACTACGATGAATAATAGCATCTTCTTCAATCAGTCATATCGGTTGATTATTAATACCTTTAACTATTAGTAATTGTATGTTATTATTTTATTTTTTTATCTATATTCTTGTTGTATTTCCTATTATCCATTTATTTAATAGCACTAATACATTTTATATTACTCATATTAATTCTACTCATTTTTTAGACCTTATAACAAAGTTACTCATACTTTCTTATCTGATCTTGTCAGGGGGGCTGTATCCTCCCTTGATAGGGATTTAACCCGAGTGAATTATTATTAAAGAGACTATTGCAATTATTACATTTTTCATAATTATAATTCTAATCATTATTAGTCTAATTATCTTAAATTATTATCTATAAACCGCAATTGCTACTTTTATGTTACATGCAAGTAATAAACAGAAATGAAATACTAAATTGAATTTGAATATTAAAATTCCAATTAATAATATATTCATTATTATATGAAACTCTTTAGTAGGCCTAATCTTTTTACGATTTATTATTATCTTTTTTACGTTAAATGATTATATAAAATTTATTATCATGTTAATTATTATTCTAATATTTATTTTAGTTTTTGCAGCTCTATATATTTTTTTTTCTTAATGTCAGCATCTACTAGCTACTCTATTAAGATTAGAAAGTCTAATACCGTTACAATTTCTTTTACTGCATATCTTATTGACTTGTTTGAATTACGAATATTACTTTTTTTTGTTTTTTTTTACTTTTATAGTTTGTGGAGAAGCTTTAGGGTTAGCCATTTTAGTATGCATTGTTCGAACTCATGGTAGAGATTATGTTAGTTCTTCAAATACTTTGCAATGGTCTAGGAAGATTCTTTACATGTTAAGATTTTCATTTTTATTGCTGTTTTTGATCCCCTTTTTCCTTATTATTAAAAGTTGAACTACAATTTCTTTAGTCATAAAATTATGACTTTTTGTATTTGTAATTTTCTGATAAATATAGCTAAGATTTATAATCATTTAGCGAGACTTAAGTTTCTTTAATTTAATTCAATCTGATAACTTATCTCATTTACTAGTTACACTGTGCGGATGAATTGTTATTTTAATGATCATGAAAAGATACTAGGTTATATAGAGCACATGTAATGATAGAGCGTTTACAGCTTTGTTATTTTTGTTATCGTTCTTTCTGTCTATGACATTTACTACTTCAAACTTCTTATTATTTTATATTATATTTGAAGCTTCTTTAATTCCTACTTTTTTTTTGATTTCAGGTTTGGGGTTCCAGCCTGAGCAAGTTCAAGCTTGTTTTCATCTATTTTATCGTACCTTAGCTGCTTTTTTGCGCTTACTGATTTGAATTTTATTTATAGGTTGTGAGTCGGGTACATTAGTTATATGTACTTTTAGATCTTATACTCTTTTTACAAATTCTTTCTTATCTGTGTTTTTTGTCTTAACTCGGTCTCTTTCCGTTAAAATACCTACACAACTTTTTCATTTGAAATTATCAAAGGCTTATGTAGAAGCTCCTATAGCTGATTCTATAATTCCAGCGGGGGTTTTATTAAAACTAGGGGGGTATGGTTCAATACGAGTTTTATCTTTAAGCATAAGCTATACTGTCAAATTTTATGGTTCTTTATTGATCAGATTTAGATTAGTAGGAGGTGTGTTGGCTAGTTTAATTAGTGGACGACAAAGTGATATTACGTTTTTAATTGCTTATTCCTCAGTAGCCCATATAACATTAGTTTTAGTAGGGATATTTAGAATAAATTTTTAAGGTTGAATCGGCGCATTAATTATAATGAATGCCCATGGACTATGCTCTTCAGGTTTATTTTATTTAGCTAATATGATCTATTAATGGATAGGTTCACGAAACTTTATACTAAATCGAGGTTTATTAATCGTAATACCTACTCTAACGTTTTGATAGTTTATATTTAGCACTTTAAATATTGCAACCCCCCCCTCTCTAAATTTATTAGGAGAAATTCCTTTATTTATTTCAACAGTAAATCGATGTAGGTTGACTATAATTCTAGCTGGTTTTTTCTCTTTTTTCACGGCGGCTTATAGTTTGTTTCTATATCCTTCTACTCAACATGGAACCTCTCTTTCTGATTTAAATGCTAGTTAAGCAGCCAGATTTCGAGAATTTTTAATAAGCTATTTTTGTCTATGACTTCCTTGAAGTTTACTTATTTTTTTCGTATTGTTCAAATTTGAATGAATTTATTTTCAAATTCTGAAAAAGTAAAGGTTTGTTTCTTCCTTAATTATGATAGAAAAGTCGTTTAATAATATTATTTCTATAACTTTTAATTTTGTTTGAATCGTAGTTTTACTTATATTTCGAGGCTTAAATCCAATTATCATTGATGCTACAATATTTTTTGGGTGTGAAAAAAATGTTTTTGGTGGGAATAGAGTTAACATTGCAGTTACTCCTGTATTTGATTGTATATCTTTTTTTTCTATAAGATTCGTTCTATATATTAACTCTTCGATTGTTGTTTTATGCGGAATTAGCTATTCAAGTGGCGATCTGCATAGTAATCGTTTCATTTTATTAGTATAAGCATTTGTTTTTTCGATAGTTTTTATAATTATTAGTCCTGATTAGATAAGAGTCTTATAAGGATAGGGTGGATTTGGTTTAGTTTCCTATCCTTTATTTATTTATTATCAATAAATAGAACCATGTAGTGCTGGGATACTCGCTGCTTTATCTAATCGTGTTGGAGATGTATGTATTTTGTCGGTAATTGGGTGATTAATGAACTTAGGAGGTTATAATTTTATGATTTGTATCCAGTGAACTATTTTATCTAATTATAGCGAAATAAGAACCAATATTTCTATACTACTTACACTAGCTGCAATAACTAAGTGAACTTAGTTTCCTTTCTCTGCCCGGCTACTAGCGGCCATAGCAGATCCAATCCCCGTATTTTACAATCTAGTTTACTCATCTCCTTTAGTGACTGCAGGGGTCTATCTGTTAATACGACTTTCTTCCTTAATTTTAAAAAATCAATTAAGAGATGCTTTATTGTTTTTATCTGCTGTAGCTATGTTTATAACTGGGTTAGCTGTAATTTATGAATATGACTTAAAAAAAATTATTGCTTTATCTACTCTAAGATAACCAGGATGTATAATATTTTCTTTATCTCTGGGGTTACCTGTACTAACTTTTTTACATCTATTAACACACGTGTTTTTTAAGGATTTGTTGTCTCTTTGTGCAGGAGTTCTTATTCATGGAATAGGAGGCACTCGAGATACCTGTAGTTTGGGAAGATTAACAATAAAATTCTCTTAAATTAAAGTTTGCTTAAATGTAGCTAATTTAGCATTGTGTAGAATACTGTTTTTAGCTAGATTCTATTCTAAGGATCTAATTATAAAAATAGTTTCAATAAGTAATATAAATATATTTATTTTAATTTTAATAAGTACTTCTACTGTTTTAACAGTAGTCTTTTCATTTCGTTTAACTTACTTTTCCATATATAAACCCCCTAGTTGTAATATATTATATAGTTTTATTTATGAAGGAAGTAATAATATAGTCATTCATATATTGCTTTTAGGATTAATTACTATTGTAGGAGGAGCTGCATTGTGCTAACTAATATTCCCTTCCCCTACATTTATTATTTTGCCTTTACTTATTAAGATAATCCCTTTATTGTATGTTATTGTAGGCGTCTTATTTAGGACATTATTTTCTGAAATTACATTTATTAATCATTATGTTACTAAGTGGTGTTATCTTCCTAAGATTCCCATAGGTAGAATATGGTTTTTACCTTTGTCATCAGGTGAGCGAATTATCAACTAGCTTCTAGTCATAAGAAAAATGTATTTAAGTACTTTAGATCAAGGTTGGTTAGAATATTTAAGAGCTTAGGGTATTTACAATATTTTAATTTATAGTTCTACTTTGATTTAATACATTCCAAGTAACTCACTAAAGATATTTTTTCTGTTTTGTCTAGGTCCAAGTTTGTCTTTTTGTATTTTTTTAGTCTTCATCTTTATTTCTATTTATAGGTATGTTGCCGGTGACCTAATTAAAATTAGCTGAATTATCAACATCAGTAAGTATAATACTATCGCCTCTACAATGCAGATAATGATTATGATAGATCTACTTTCAACTGTAATAATAGTCTTTACTCTTATGTTTATATTTCTAACTTACCCCTTATCTCCAGGATTAATTCTAATCATTCAAATTGTAACAATATACCTAGTATTAGGAACAATTTTAATAAATTCTTGATTTTCATACACTCTTTTTTTAATCTTCTAAGGGGATCTACTAGTACTATTTATTTTTATCTCTTGACTGTCATTAAATGAAATACGGGTGTTCTTTAATATGAACACCAAGCTTATCATTATTGTACTCATAGCATTAGTTTTTTTTATAATTGTTTTTCTAATTGTAAGCTTAGCATATGTAAAAACAAGGAATAGTTTAAATTCACCCACTGAAGACATGATAAGAAGACATAAAATTTCATTCAGTAAAGACTTTTATAAACAAATTATACTACGAATGACAATATTTTTAGTTACTTATCCACTTCTAACTCTAATAGGAGCAGTCAGCGTTACCAGAATAAATAAAGGTCCCCCACGACTCATAAAATCATAATTTTGATATTATTGTGTTTGTTAAGTAAAACGTGTCTTATTTAAATTTAGTATTATTAAAGAAATTTTGGAGTAATAGTAAGTGAGTACTGAAAAGGAAAGTTGAAAGAAATTAAAATTTTACTTTTAAGAAAGTAACTACAAGTAATCGTACCTCGTGTATCAGGGGATACTCAATAAAGTTTATATATGGATTTGCAGAAAAAAATGAGCTAAGTTCTTGTAATTCTAACTGTTGCTAAATAATTTTGAACATGTGGATAGAGGTGCAATGCTATTCGGTCTTTTTAATATATGGTTACTTAAGAATTGAATTTAATTAAGTCTATTTATTTAAAATAATTCATTAATTTAAAGAAGGACAAGTTTTAGGGGGATGAACTTCTAATTATTAGAATTTGCATTTTATAATAAGGGTAAAATGTTTTTAGGCTCGGAAATAGTCATTAGTAATAATTATCTTATAATTTGCTTTCTCCTAATTATTATTTATTCATAGTTTATATTACTTATTGAGACAAGTTCTTAAATTAATTAAGATCAATGATAATGCTGTAATTCGTAGAATAATTATTTATATTTTTAATAAACGTAAATATCTTAAAGGAACTTGGCAAATATATTTTACGTATGTTTATCAAAAACATCTCCTTTTGACTAATTTTAAGCTATAACTTGCTCTATGAGTTTATAGATAGCCATGGTACTTTGTCCATGCGAAATTTGCATAATCATTAATCTTTCAATTGGAGGCTAGTCTGAATGGCTAGGCAAGAGATAACCTATCTCTAATATAAATTCTTGATTTTATTTCTAAATGAAAAAGCTTAAATATTTTCGAAAGACGGTAAGACCCTATAGAACTATACATGGTTATTTGGCAAATATTGGGGTAATAGCTTATTATGTTAAGTTTTTTGTCGGGGCGCCAGAAAGAAAAAAATATCTTTAATTGTATAATAAATGATTATAATTGGATACATGATTCTTAGGTAAAGATTAAAATAATATGTTACCCTAGGGATAACAACGTAATCTTCTTGGAAAGTCCATATCGACGAAAAGGTTCGCGACCTTGATGTTGGATTAAGAATTCTACACGGTGCAGCAGCTTTAAAGGAGGTCTGTTCGACTTCCAAAATCTTACATAATCTGGGTTCAAACCAACGTAAGTCAGGTTGGTTTCTATCCTCAAAAGAAAACTTCAATTTAGTGCGAAAGGACCAAATGGTGGAATTTTTTAATTAAGAATAAAATTAATTACTAAGTTTGGATCTGGCCAGCGTTCTCTTATAGCCTAAAACCTACATATATAAAGTAGTTAATGTTATTATCGAATATTTAGAATTAGTTATAATTTATAAGGCTGGTAAATCGTGCCAGCCGTCGCGGTTATACGAGAGATTTAAATAAAATAAATTAGTGGAATTAAGTTAATCACCTAAAATAAATTTTTTATTTTTTTATTGAGTGAAATTCATATACATGCAAACAATATCTTAAAAGATTTAATCAGATCTATTGAAATAAACTTTAAACTAAGATTCGATACCCTGTTATCCTTATTTAAAATTCTGGGTAGTGAGGTTCTTTAAATCCAAAGAATTTGGTGATATTTTATTCTTACTAGAGGAACCTGTCCCGTAATCGATAATCCACGTTTAATTTCACTTCTTTTGTGTTCAGTTTGAATATCGCCGTTGTCAGATTATCTTGAGAGAAGAATTTCTAATTTATTTATTTTTTTACTCCAAGTCAAGGTGCAGCTTACGAAGGGGGGTGGAGGGCTACAATAAAGTACATTATACAGATTTATGGTTAAATTTTGGCATGAAGGTGGATTTGGTAGTGAATTTAGTTTAATATACTATTTTGAAAAAACCTCTAAGATGTATACATATCACCCGTAGCGCTCTTTAAGGAGAGATAAGTTATAACATAGAAGATGTACTGGAAAATGAATCCACAAGGA
>2
ATGATAACTAACCTGTCTTCTGTTTTTGACCTCACTACTTGAGTGATCGGTCTACCTTTAAACTGATTAGGTCTTGCCTTATGATATTAATTTATCCCTTACACTTTCTGATTTCTACCTAGTCGAATTCATATTATATGAAATCAAGTTATAAAAACTCTACATGGAGAATTTAAAATTCTATTATGGAAAGGTCTAGATAGTTCAAAAGGAAATATTTTGAAATCTATTTTTCTATTTTTTTTCATTTTATTTTATAATTTTCTAGGCTTATTTTCATGTATTTTTACTGGAATCAGCCATTTAGTAGTAACATTGGCCTTAGCTGTATCCCTATGAGTAACTTTTATATTTTACGGATGATCTAATCACACGCAACATACATTAGCCCATTTTGTGCCTTAAGGGACCCGATTTGTTCAAACACCTTTTATGGTATATATAGGAACTATTATTAGCATAATTCGGTTTTGTACTCCAGCTGTACGACTAGCAGTTAATATAATTGCAGGCCATTTATTTTTAATTCTATTGAGAAATCAAGGTCCTAGTCTTAGTTTTTTACTTCTACCCCTTCTAATATTTACTCAAACTCTACTATTAGCATTAGAACCAGCCTTAGCTGTTATTCAATCTTATGTGTTTGCATTTCTGGCAACTCTATATTCTAGAGAAGTAGATATACCGCAAACAACACCTACAATTTGAGTAATCTTTTTTATATTATTTACTTCAAATTTTTTAATCTCTGTTACTTTTATATACTTCTTTAATTTTCTTAATACTGATACTTCTCTAGACGAAAGCGAAAAAAAAAATACTGCTAGCACCTCTTTTTTAAATTGAAAAGGAACAATATTAACTCTACGATAAACTCATCCTTTATTAAGAACTATTAATAGTGCTCTAGTGGATCTACCTGGCCGTTCGAATATTTCAATTTGATGAAATTTTGGTTCTCTTATAGGATTACGCCTAGTAATTCAAATTGTTACAGGACTATTTTTAGCTATATACTACACTCCCCATGTTGATCTAGATTTCTCTAGTGTAGCCCATATTTATCGTGATGTTATCTACGGTTGATTACTACGCACTCCCCATGTTAATGGGGCCTCTTTCTTCTTCATCTGTCTTTACCTAGATGTGGTACGAGGAATATATTATGGGTCCTATTTATTTACCCAAACGTGTTTTGTCGCATTTGTTCCTCTATTTCTAGTAATAGAAGCTGTTTTTATGGGGTGGGTTCTATCGTGGGGACAAATATCTTTTTGAGGGGCTACTGTAATTATTAATCTAGTATCAGTTATTCCTTACGTAGGAAATGACGTAGTTCAATGAATTTGAGGAGGATCTGCTGTAGATGAACCTACATTAAGTCGATTTTTCACTTTCCATTTTCTGTGACCATTTATTATCGCAGCTATATCAATATTTCATCTGCTTTATTTACAACAAACAGGGTCTATCAACCTTTTGGGTTTAAACAGAGACACCCACAAAATCCCTTCTTACCCTTATTTTATAATTAAAGATATTGTAGGCTTTACAATTAAAATAATAATTCTAATAATCCTCGACCTACTTGACCCCTATTTCTTAGGAGACTCAGATAATTTTACCCCTACTAACCCACTAATTACCCTAGCTCATATCCAACCAGAATGATATTCTTTATTTGCTTAAGCCATTCTACGATCAATTTATAATAAATTAGGAGGGGTAGTTGTCTTATCAATATAAATTTTAATTCTAATAATCATACCAGTTTTTCATAAGAAAAAATTTCTAAACTTAGAATCTTATCCCATTAATCAAATTCTATTCTGAATATTAGTTGCAACTATCTTTTTATTAACTTGAATTGAGGCGTGACTAGTAGAAGATCCTTATATTTTGACAGGCCAAATTCTAACAGTAATTTATTATACATATTCTATGTTTACCTCTATAAAATTCAATTTATGAGACAAGTTAATTAGAAAGATTATATTGCGACGTTGAGTTTATTCAGCAAATTATAAGGGTATGGGAACACTATATTTTATTTCTAGGGCTTGATCTGGAATAGTAGGAACAGCATTCTGTCTACTTATTCAAGCAGAGCTGGGTCAACCAGGAAGTCAAACTGGAGATGACCAAATCTATAATGTTACTGTTACTGCTTATGCTTTTATAATAATTTTTTATATAGCTATGTCTATTATGATTGGAGGATTTGGAAATTGATTAGTACCTTTTATATTAGGAGCCCCGGGTATAGCTTTTTCTCGACTAAAGAGCATAAGATTTTGATTATTACTACCTGCTTTGATTCTATTTATAATAGGTGGTGCTGTAGAAAAAGGTGCAGGAACAGGGTAAACTGTTTAGCCTCCTCTATCTGGAGGTATTGCTTATGCCGGGGCTTTTGTAGATCTAAGTATTTTTTCTTTTCATCTAGCTGGTATTTCTTCTATTTTGGGGGGAGTTAATTTTATCACTACTATTATTAATATGTGAGCTCTAGGGATAACTCCAGACTGAATTTTTTCATTTGTTTGGGCTGTAGGTATTAATGCTCTACTACTACTGCTGTCATTTCCTGTTCTAACAGGAGCTATTACTATACTTTTAACTGACCGGAATCTAAATACATCTTTTTCCACCCCTGGTAGAGGAGAAGATCTACTCTGATACCAACATTTATTTCGATTTTCTGGTCACCTTGAAGTTTATATATTAACTCTATCTAGATTTGGAATAATTTCTTATTTTATTGGCCAAGAAAGAGGTAATAAGGCAGCTTTCGGAACGTCAGGAATAATTTAGGCTATATTAACAATTGGGGTCCTAGGATTTGTTATTTGAGTACACCATATATGTACTGCAGATATAGACGTAGATACATGAGCTTATTTTGTAGTAGCGACTATAATTATTGTTCTTTCTACTGGAATTAAAATCATTAGTTGGCTAGGAACTCCTCACGGAACCCAATTTATATTTACACCTTCTTTATTATGAGCCTTTGGGTTTGTACTTTTATTTATAGTAGGACGCCCAACAGGAGCTGTTTTAGCTAATTCAGGAATTGCCATTGTTATGCACGATACTTATTATGTTATAGCTCATTTTTACCATGTATTTTCTATATGGACAGTATTTGCTGTTGTAGCAAGGTTTACTCATTGATTCCCTTTAATCACAGGAGTAACTCTATATTTTACCTCATTAGAAGTTCATTTTTTAACTATCTTTATAAGAGTGAATTTATTATTCATCCCCCAACATTTTTTAGGGTTAGCTGGAACACCTCGTCGATACTCTGATTATCCAGATGTTTATACTACATGAAATGTTGTATCTTCAATTGGCTCGATAATTTCGTTTGTTAATTCTTTAGGATTTATTTTTAATATTTAAGAAGCTTTCGTTTCTGAACCACTCGTACTATTTTCCCTAAAATTAAATACTTCTACTGAATGAGACTATAAGCTCTCTCCTGCAGATCATAGTTATGCACATCTACCTCATATCACTATTAACCATTAAATGGCAACATGACCTCACCCTGGATTTCAAGTCGGTGCACCTCCTGTAATAGGACAATTAATTTTTTTTCACGATCACGCAGTACTAATTTTATTTCTAATTACTACTTTACTAGGTTATTTTACAATCACCCTAATATCTAATACGTTTATTAATCGATATCTATTATATGGTCAATTAATTGAAATTACTTGGACTGTCCTTCTAGCATTAATTTTAATTACTACTGCTCTCCCTTCTTTCCGTCTTTTATATCTAACTGATGAATTTACTGAACCATTCTTAACCCTTAAGGCAGTAGGGCATCTATGACATCGAAATTATGGATATTCTGAACTTACTAGTAATGAATTTGACTCTTACATAATTTTTACACGTGATCTTAATCAAAGTGAATTCAGTCTACTAGATGTAGATAAGCGGTTAGTATTACCTTTTAATACACAAACTCATCTACTAGTTACTACATCCGAAGTTCTTTGCTCTTAGGTTATGCCTAGTCTAGGGGTTAAGGTGGATGCTGTCCCAGGACGTCTAAATGAACTAAGTCTTTAAGCCAATCGAGCACGAGTATTTTCCGGACAATGTTCTGAGATTCGCGGGGTTAATTATAGTTTTATGCCTATCGTTATTGAGGCTATTACCACAAAAGATTTCTTAAATTGAGTCGTATCTGACAATGCAGAACATCATGGGAACAAGTAAGTCATGTCGATGTTAAATCGATCATATCACCCCTTCCATTTAGCAGATAAAAGCCCTTGACTTTTTCTAAGGGCGTTAGAAACATTAACTTTAGTTACAGGATTAGTTTAATGATTTCATTCTTTTAATATAAATATAATTGTAATAAGCATATTAATTATTATTTTAGTTGTAATTCAATGATGAAGAAATATCACCCGAGAAGGAACTTTCCAAGGATTTCATGCGAAGCAATTGACTTTAGGTCTACGATGAGGAATAATTCTATCTATCACCCCGGAAATTCTGTTTTTCGCCTCACTCTTTTGAGATTGTTTTCATAGAAGGCTAGCACCAACAATTGAACTAGGATCATCGTGACTTCCTGCGGGTGTTAAATCATTTGACCATTTTCAAATCCTCCTATTAAATACAGTGATTCTACAAGCCTCGGTGGTGACAGTCACATGGGAACACCAAGCACTAATAGAAAATAACTGCACTCAATGCATACGAGGCTTACTTTTCATTGTAGATTTAGGAGTGTATTTTGCTGTTCTGCAAGTATTAGAATATTATGAAGCACCTTTTACTATCGCAGAAGCAGTTTATGGATCTTCATTTTTTGTAGCAACAGGATTTCATGGTGCCCATGTTTTTATTGGTACCACATTTCTATTAGTTTGTCTACTATGTCATACATTCCATTACTTTTCTAAAGGGCATCACTTTGGATTTGAAGCAGTAGCCTGATACTAACATTTTGTAGATGTGGTTTGACCATTTCTTTATATTTCAATTTATTAGTGAGGAGGAAGCTTTTATTCACAAGTGTTTTTTTTGATTACCTTTTTGATCTTAATTTTTTGTATTATGGTAGGAGTATATTTTTTGACTCTATTTGAGCGAAAGTTAGTAAGTTATATTTAATTGCGAAGGGGTCCCAATAAGCTAGGGTTAGTAGGTTTACTTCAACCTTTTGCTGATGTTGTTAAACTGTTTACTAAGGAACAAACTTCTCCTTCTATATCTAATTATTCGCCGTATTATATTGTTCCTTTTCTTAGTTTATATTTCTCTTTGTTAGTTTCGTTTTCAATTCCTTGTTTCAATAACTTAATTACTTTTAATCTAAGGGTTTTATTTTTTTTATGTTGTATGAGAATAGGAGTTTATACCCTTATGGTGGTAGGTTAGCCTTCTAATTCTAAGTATTCTTTACTAGGAGCTTTACGGGAGGTGGCTCAAACTATCTGTTATGAAGTAAAATTGGCCTTAATGTCATTAACTTTTACATTATTAATTTATTGATATAATTTATTTAAGTTCTTCAATTATCAAGAACGCATAGGTTGGTTTCTATTTATTTCACCTGTATTAACTTTATTTCGACTAGTTTCTTGTTTAGCTGAGACCAATCGTACTTCCTTTGATTTTGCTGAAGGTGAATCTGAATTATTGTCTGGATTTAATACAGAGTATAGAGGAGGAGGGTTTGCTTTAATTATATTAGCAGAATACACCACTGTTTTATTTATAAGAGTATTATTTGTTATAATTTTTATGGGGGAAATAATCTATAAATTTTTTTTTATTTTTAAATTTTCATTTGTAGTTTTTATATTTGTTTGAGTACGAGACATTCTATCTCGATTTCGTTGTGATAAATGAATATATTTGGCTTGAAAGTCATTATTGCCTATTCCTTTAGTTCATCTAGTTTTTTTTGTGACAATTATTTTCTTATAATTTTCTCAGTTGAAGGAATGTTTGATGTTTAAATCATTTACATAGGCTACTACTTTGATGTTAATTAATTCTTGTCCATTTTTATTTTTTTCTATAATAGTATTAAGAATTTTAATTGTATTATCTTACGATTTGTAATTTGCATTCTGGATCAGACTAGAGATAAACCTTCTAATTTTTATTCCTGCTATAATGAGAGAAAATAATCAACATTTCCCTGCAAATGTAGAAATAAAGTTTTCTTTGGTTCAATCCTTACCTCCTGTTATATTTTTATCTGGGCTTATATTTATTTCTTTTTATTTTTATATTTTTATCAACGTTTTGGAGGAAGTAATATTGGTATTAATTATAATTATTGTTTGCCTGTTCCTTAAATTAGGGGCAGCCCCTTTTCATATACGAATCCTAAGTGTGGCAAGAGGATTATCACGAATAGTATGTTTTATCTTACTAACTATCCAAAAAATTGACCCCCTAATTATATTACGAACATTTTCTTTATTAACCTCCAATAAATTTATTGGAGCAGTAGTCATCTTGACCATACCTTTTGGGGGGTTAGGGGGCTCAAATCATACTATTATACGATCAATAATAGCTTTCTCCTCTATCAGTCATACAGGTTGATTTTTAATTGCTTTAATTATTGGTAATTTTTTATTAGTTATTTACTTTTTAATTTATGGTCCTGTTCTATTTCCAGTTATACATATCTTTGATATCATCAATACGACTCAGATTATTCAAATTACGTCAATTAACAATTTAAATCTTGCAAAGAAGCCTCTTATATGTTTTTATCTATTTTTCTTGGGGGGGCTAACTCCCCCACTTTAAGAATTTTTACCCAAATGGATCATTATAAAAAAAGCTGTAGCAATTATAACATTTTTTTTCATCATTGTGCTGACAATGACTACTTTAACTACCCTATATTATTATTTATGAATGACATTTAGTACTTTTATTTTATATACAAGCGAAATGTGAAATAGAAGTCTAAATTTAAGTTTTAAAGTAGAACATTCAGCTAAATTTTCATCGATTATAACTACAATCTCATGTTGGAGATTAGCATTGCTTCTATTATTTGTTAACTTGTTTTTAATTTTTAAACCTTTTAGGCATCTCGGGTCTCCATTAATTATTAATCCTTAATCAATTTTACTTTCTTTTATACTAATGCAAATAATAATAATTGTCATACCTTCCGATTCTTAATATATATCCTGAGTTGGACTAGAAATCGGTATTCCATCCTTTATCTTTTTTATATCAGAAAAAAATAGTCAACAAAACGATACTGAAGCCAGGTTAAAATTTTTTTCAACTTAATCCCTTGCGTCTATTATCTTTTTATTAAGTATTTTACCTAATTCCTTTCTTTCTTAGGGTTGTAAAATAATCATCATTGACGTGTCATACAATTCAAGTCTAGTTACCACTGGACTACTAATTAAATAAGAGGCAGCCCCCTTTCATACATGGATTCCTAGAGTAGCTCGAGCGCTAACTTGAATTAAATTTCTAATTTTGATAATTATCCAAAAAGTTAACTCTCTATTTGTATTAACAACATTCACCTGTTTAACCCACAATGACTTTATCAAGATAGCTTTCTTCTTTTCAGTACTTGTAGGGGGAGTAGGAGGATTTAACTTAATTTGACTACGATGGATAATAACTTTCTCTTCTATCAGTTAGATAGGCTGATTACTGGTTGCTGCGACATTTAGTAATTCTGTATTATTATTTTGCTTTTTCTTTTATGTAGTTATTTTTACTTCTGTTGTTTATTTATTTGAAAAATTTAATATACTCTAAATAAGTCAGATTCCATCTACTTACAATATAGACACTATAACTAAATTAGTTATATTTTTAACTCTATTTTCCTTAGGGGGTCTAACTCCCCCCTTCTTAGGATTCTTATTCAAGTAAATTAGTATTAAAGAGGCTATTGCAATGATAATATTTTCATTTGTCTCAGTTTTGATAATGATTACTCTAGTTACTTTATATTATCATCTACGAGTCGTATTTAATACTTTTATATTGAATCAAAGCGATATAGCCGTATGAACTACATAATCTAATTTCGACAGAGAATCTTCAATGAACTGTATACTCTTTACAACATATGTTTCTTCGTTAGGACTATTACTTTTAATTTTATTTATTAATATACTTATGTTAAGTGAAACTCTATAGTTTTTTAATAGATTATTTATTTATTTTGCGCCCTGTGTGATATTATTTGTTTTATGAATTTTTCTTTTTCAACTTGAACATCTGCTGACTACTATAATAAGATTAGAAGGTAAAATATTGGTGCCGCTTCTTTTTTTGTATTACTTACTGATTTATTTGGGCTTTACATAAGATTTTATCTTATTTTTTCTAACTTTTGCAGTTTGTTAAGGAGCTTTAAGCTTATCAATTTTATTTTCTATTGTTCGAACTCACGGTATTGATTATTTTATTTGTTTGAATGCATTACAATGTATGAACCTGATGATCAATATGTTGAAATTTTTACTAATATCATTTTTTTTGATCCCCTTATGTGTTTTTTTTAAAAATTGATTTTGGGATATGATGGTTGTAACTTCAAGAGTCTTTATATTGTAAATTTTCCGACGATTATCAAGTACATGTAGATTTAAGAAACGGGATTTAAAATATATTGATTTATTTAATTTTAATAGCATTTCTAATATTTTAGTTATATTAAGCGTATGAATTTTTTATCTAATAGTTATGAGAATATATTATATTGAAGAGAAAACATATAGTACCAGTGTATTTATAGTCTTGTTATTTTTTCTTTTAATCTTTTTGTATATAACTTTTTGTGCTCTAAATTTTTTAACGTCTTATATTATATTTGAATCATTATCAACTCCTACGCTTTTACTAATTTTAGGTTGAGGATATCAGCCAGAACGAATCCAAGCTCGTTTTTATCTTCTATTTTACCCCTTAGTTGCTGTTCTGCCTCATCTAGTTGGTATTTTTTGTGCAGATTGTGTTTTGGGTTCATTAAAAATATTCTTTTTGCGAAATGGTACTCATTCTACAAATTCTTCATTTTTTATTTTTATTGGTATAATTCTAGGTTTTTTAGTTAAGTTACATATATGTTTCGGTCATTTTTGACGACCTAAGGCTCCTGTTGAAGTCTCTGTAGCTGGTTCTATGATTTTAGCGGGGGTTCTACTAGTATTAGGGGGTTATGGTCTAATACTGGTTCTAGTCTTAAATGTTAGAATGGCTATTAGTATTTTAACTCCTTTATTAATTAGAATTAGAGTAGTAGGTGGTGCGTTTGCTAAATTAATTCGTTTTCGCCAAATTGATATTACATCCTTAATTATTTACTCTTCAATAGCTCATATAGCATTAGTTTTCATTGGGATTTTAACAATATATTTTTGAGGGTGAAATGGTGCAATCATTATAATAATTACTCATGGGTTATACTCTTCGGGTCTATATTGTTTAATTAATATAATTTATGAACGGATAGATACTCGAACTCTACTTCTTATTCGAGGAATTTTAACTTTAATGCCTGCACTAATTGATTGATGATTTTTACTTCGTGCTACTAGTATTGTAGTCCCTGCCTCACTAATTTTATTAGGAGGAACCTCACTATTAAATATATTTGTAATTTGTTGAAAATTGATCACAAATATGGTGGTTCTTCCTTCTTTTTTATCAGCTGCTTATAGACTTCATTTATCTTCTCCTCCTCAACACGAAGCCACTCTTTCTGATATAAATCATAGCTAATTAGAGAGAGCACGAGCGTTTTTTGTAACATTTTTACGTTTATGATTTCCTTTAACTTTACTAATTCTTTATTTCGGGGTATTATTAGATTGGTAGCGATTTCGTAGTTAAATTAAGGTAATGTTTGTGGGACTATGGATGGTTCGTGTAATATCGTTTTATAAGATCACTTCTTTATTTCCTTTTTTTTTAAGACTTGTAATATTATTCATATCCTAAGGGTTATTTCTAATAATAAATAACGCTGCAACATTTATTGAATGAAGAGATAATGTTAGTAGATTTAGTAGAGTTAGTATAGAGATAACTCTTTTATTTGATGGAATATCTTTTATATTTTTAAGATTTGTTCTGTTTATTAAATCTACTAATGTTGTTTTTTACAGAAGAAGTTATATAGATGACGACCTGTATGCGAATCGACTTATTTTAATAGTTTTAGGATTTATTCTTTCAATAATAATTTTAATAACTGGTCCTAATATGATGAGAATTCTATTAGGCTGGGACGGTTTAAGTCTAGTTTTTTATTGTTTGGTTACTTATTTCCATAATAGTAAATCTTCTAGTGCTGGTATATTCAAAGTTTTGTCTAATCGCATCGGAGACGTATGCTTCTTACTATCAATTGCATGAATAAAATACCTAGGATATTTTAGTTTTACATCTTACATGCGGTGAACTATGTTATTTGATAACACTGAATTACACATAATATTCTCTATTTTTATTGTTTTAACTGCTATAGCTAGGAACACTTAGATGCCTTTTTCCCCCTGATTACCGGCTACTATTGCCGTTCCTAGTCCAGTATCGCCCGCTCTAGTTCACTTGTCTATATAGGTAACTGCAGGGATTTATCTATTAATTCGATTTTCTTCTTTGATATTAGAAAGTTAAGGATGAGAAATCTTAACGTTAATATCTACAATAATTGTATTTATAGTAGGGCTAGTTGCTATTCATTAATATAATTTAAAAAGAATTATTGCTATTTCTACTCAAAGATAACTAGTAGTGATAAGATTTTCTATATCTTTAGGATTTTCTCTTCTAGCTTTTTTTCATTCAATAACTCACGTACTATTTAAGGTTTTGTTGTTCCTATCCGCAGGGGTTATTATTCATTGAATAGAAGGTACGCAAGATACTCGTGATACAGGGGGGTTTACTAGTATGCTTCCCGTAATTGTACCTTGCTTAAATATAGCTAATTTAGCTTTGTATGGAATACCGTTTTCTGCTGGATTTTATACTAAGGATATAATCATTGAAATAACTTTAATAAGTACCATAAATGTACTTATTGTAGTTTTATTACTTCTTTCTACTGGCTTATCGGCTGTTTACTCAATTCGATTAATTTTTTTTCTTCTATTTAGGTCCTCTAGCGGTAATAATTTATATTATTTCAGTGATGAAGGTTGTCATAATATACTTAACCCTTTATTTTTTTTAGGATTAGGTGCTCTTGTAGAATGGACTGCGTAGAGTTGTCCAACATTTACTTAACCTATTTCAATTATTCTACCTCTAACTATAAAAATTACAGCTTTAGTTTATATTATTTTAGGCTTTGTAGTAGGAATTTTATTCACTAAATTTAGTCTTACTCATAATTTACTATTTGTGGAGGCTTATTTTATTGCATATTTTATAGGTAGTACATGATTTTTGCCTTTAATATCAGGGCAGAGGATCACTAACCTCCCCTTAGAATCAGGAGGGATGTTCTTAAGCATTTTAGATCAAGGTTGGGTAAAGAGATTAGGAGCTCAAGCGGCTTAAGAAAATATAATTGAAAGTTTTACTCTTAGTATAAAGTTTCAAAAGAATTCGTTAAAGATATTTTTTTTATTTTTTGTTGCTCTTAGTGTATCTCTGTTGATTAGTTTAGTGGCTATTTACATTTTGATTTTAGTGAATGCCTCTGTTAATGTTGACGTAATCAGTAGATTCAAAAGCCTCTCTGAAAACGTTGAGCTTAATTTTACAGTGACTATGATGACGCTAATGAATCTATTTTATACTGTCTTATTATTAATAATCTTTATTCGGATATTATTAAACCACTCCATATTAAGAGGGATAACTATTCTTGTTCAGATTATTCTAATTTGCCTGATAGTAGGATTAATTATTATAAGTTTTTGATTTTATTACAATCTAGTCTTAATTTTCTTTGGGGGATTAAGAGTAATATTTATTTATATTTCTAGACTAGCATTAAATGAAATGTGAGGCTCATTTAATTTAAGTCCTAAAATTTTCCTTATAATATTTATAACGGCATTTTTTTTTATAATTGTCTTTCTTATTATTGACTTCCTATTTAAAACAACATGAAGTAACTCAAATTCGCCTATTGGAGTTTCGATTATAAAATATAAAAATTTATTAGGTAAATATATTTATAACACAATAATTGGGCGAATTACTATTTTTTTAACCATTTATCTATAATTAAATTTATTAGTAGTAGTTAACATCACTAAAATAGATAAAAGACCCCTACGACTCCTTAAAATCCAGTTTTAATTTTGCTTTATTATTTAGGAAGAATACTTTATATTTAAATTTAGTATTATTAATGAAATTTTAGATTTATAGTTAATAAGTACTGTGAGGGAATTTTGAAATCTATTGAAAATTTAATTTTAAAGAAGAAGATATAGATTATCGTACCTGGTACATCAGGGTATAGTTAATAAAATTAATATAAAAATTTCCCGAAAAAAAAGAGCCATTTTCTTATAACTGTTAATGTGATATGATTACTATTGATAAGAGAACAGAAGTGAAATGTTATTCGGATTCTCTGATATCTGGTTTCTTATGAAATGAATTTAATTCAGTTTTTTTATTTGATTTAATTACTTAAATTATATAAAGTATAAACCTGGAGGGATGAGTTTTTAACAATTATAAATAATGTTTTTAATGAAACGTAAAATGATTCTAAGCTTGGAAACAGCCATAAGCAAAAATTATGTGATAACCTACATTTTTGTAATAATTATTTATTTCGACTTTACATTTTTCATTAAGACAATTTCTTAAATTAACTAACATTAGAGATAATGCTGATATTAGTAGAATAATTATTAAAATATTCAATGAAAACAAACGTATTAAAGGAACTCGGCAAATATATTCTCCGCCGATTTATCAAAAAAATCTCCTCTTGATTGAATTAAAGGTGCGGCCTGCCCATTAAATCTTTACATGAACGCGGTATTTTGATCGTACGGAGGTAGCATAATCATTAATCTTTTAGATAGAGGTTGATATCAATGGCTGGAGGAGAAAATAGCTGTTTTCATTATAAATTTTGAATGTTGTTTTTAAGTGAAAAAGCTTAGATATTTTTGGATGATGATAAGGCCCTATGGTTCTTTATATTCATTTATGGCAAATATTTAGATAACAATTAATTATTTTAAGTACTTTGTTGGGGCGATAGGAAGCAAAAAATAGCTCTTCTTTTAGAAAAAACAAAAATATATGAATAAATAATCCTTAAATAAAGACTAAAAGATTGAGCTACCTTAGGAATAACAGCGTAATCTTTTTGAAGAGTTCATACCAAAATAAAGATTTGCGACCTCGATGTTGGATTTAGAAATCCTTAAGGTGCAGAAGCTTTATGGACAGTATGTTCGACTTTCCAGATCTTACGTGATCTGAGTTCAGACTAGCGTGAGTTAGGTTTGTTTCTATCCAAGGATTATTACTTTATTTTAGTATCAAGGGACCAAATGGTAAAGTTTTTTAATTAAGAATAAAATTAACAATTAAGTTTGGTTCTGGTTTATGTTCCGATTTAATTTGCAAACTAGAGACAAGTAGTAGTTAGTATTCTTATCGGATATTTAGAATTAGTTAAAATTTATAGGGTCGGTTTATCGTGCCAGTTGCCGCGGTTAGGCGGAGGATTTAAATAAAATTATTTGGAGGAATTAAGTTTATGATTTAAAATAAATTTTTTATTTAATAATTGGGTGAAATTATTATCTATAATAAAAATATTTTAAAAAAGTTTATTGAATCTTTATAATTAGGTTATAAACTAGGATTAGATACCCTATTATTCTTTACCAAAATTCAGGGTATTAGACTTTTTCAAACCTAAAGAATTTGGCGGTATTTTATTCTTGCTAGGGGAACTTGTCTCGTAATCGATAGTTCACGTTCATTTTTACTTTTTTTATTTTTAGTTTGTATACTGCCGTTGTCAAATTACTTTTTAAGAATTTTTTCTAATTTAATTACTTTAGGACTTCAGGTCGAGGTGCAGTTTACAAAGGAGAGTGGTGGGTTACAATAATATGAATTAAACGGATTTTTGGTTAAAAATTGTTATAAAGGTGGATATGGTAGTAAATTTAAATTAAAATATTAATTTGAAAATAGCTCTGAGGTGTGTACACATTGCCTGTCGCTCTCTCTAGGGCGGGATAAGTTGTAATAAGGTAGATGTACTGGGAAGTGTATCTAGACAAT
>3
AGGATAACTAGTCTATTTACAATATTTGACCCATCGACTTCTATTTTGAGTCTCCCTTTCAACTGATTAAGATCCTTCATAGGACTTTTATTCATCCCTTCCACTTTTTGATTTATACCTAGTCGACCCCACTTTATATGAAACAAAATAATACAAATTCTGCATTGAGAATTCAAAACTTTATTAATAAAGGGCCCAAGTTGTGAACAAGGAAACACCCTCTTGTTTATTATTTTATTCTTCTTTGTTTTGTTTAGTAATTTTCTAGGATTGTTTTCATAAGTATTTACTAGTATCAGACATCTAGCAATTACATTGGATTTAGCCCTACTCTTATGGATAGCATTTATAACTTATGGTTGAATCATCCTCACCATACACATTTTTTCTCATCTAGTGCCTCTAGGGACTTCGGTCGTCCTAATACCCTTTATGGTATGTATTGAAATTATTAAAAATCTAATTTGGCCTGGTACTCTAACTATGCGATTGGCAGCTTATATAATTGCAGGCCATTTACCACTAATCATATTAAGAAATCGAGGCCCCACTGTAATTTTCTCTTTTCTCGCTGCATTAATATTCACTTAATTTCTGCTATTAATATTAGAATCTGCGGTCGCTGTTATTCAAGTTTATGTATTTGCCGTTCTAACAACTCTTTATTCTAGAGAAGCAGACGTTCCACAAATATCCCCTCTAAAATGATTAATCCTACTTATTTTATTTATCTCAATTTTCTTAATTTTTATTACTTTTATTTATTTGTTTTATCTTCCCCCCATAAGAATAGCTCTATATAACCATAAAAAGACAACTACTACTATGACTTCAACGTTAAACTGAAAACGAAGTATGTCAACTCTACGAAGAACTCACTCTCTACTAAAAATTATAAACAATGCTCTAATGGATGTATCAGTTTTTTTAGATATTTCGGTTTGATGAGATCTTGTCTCTCTTTTAGGTTTATGTTTAGTCGTTCAAATTGTGACAGGGTTATTCCAAACTATACATTATGCATCACGTGTGGATCTAGCATTCTCTAGAGTAGCCCATATCTGTCGAAATGTAAAGTATGGATGATTACTACGAACTCTCCATGCTAATGAGGCATTATTCTTCTTCGCCTGCCTTTATCTATATGTAGAACGAGGAATAAATTATGGATCCTATTGATTTACATTTACTTGACTTGCCGGAGTTATTGTCCTATTATTAGTAACAGGAGTCGCTTTCCTAGAATATTTTTCCCCCTTAAGTCAAATATCTCTTTAAGAGGCTACTGTAATCATAAGTCTCGTATAAGCTATTCCCTATGTAGGAAATGTCGTTGCTCGATGAACTTGAGGGGAGTTTGCAGTAGATAATGTCACTCTATCTCGATTTTTTATTTCCCATTTTTTGTTCCCATTCATTGTTGCAAGTACGACAATAAGTCATCTTCTCGTTTTACATCAGACAGGGTCTAATGACCCTCTAGGACTAAATAGAGACACTGATAAAATTCCTTTCCACCCCTACTTTACAATTAAGGATTTAGTAGGCTTTTTAATTGTAATAATAATTTTAATAATTTGTACCCTAATCAACCTCTATTTACTAGGAGACCCTGATAGCTTCACCCCGGCCTACCCTCTAGTCGCCACAGTCCATATTCAACTAGAATGATTTTCTTTACTTGCTTACGCCATTCTACGATCATTTCCTAATAAATTAGGAGGGGTTAATGCTTTATTAATATTAATTCCAATTCTAATAATTATATCATTTCCTTATAAGGTAAAATTTCGAGGATTAGAATTTTACCCCATTAGTCAATTTTTGTTCTGAACTTTAGTCGGTATTGTAATCCTACTAACTTGAGTTGGTGCCCGACCAGTAGATGATCCTTATATTTTAATAGGCCAAATTCTAACAACTATTCATTTTTCTTATTTTATATTAATCCCTATCCTCTTAAAATTGTGAGACAAAATAATTAAATTGACTATATTACGTCGTTAACTTTATTCAACAAATCGTAAGGATATTGGAACGCTGTATTCAATTTTTGGGACTTGAGCAGGAATAGCAGGAGCAGCCTTAAGTCTGCTAATTCGAGCAGACTTGGGACAACTCAAGAGTCTAATTGGGGATAACCAAATTTATAATGTGATTGTTGTTGCTTATGCATTTGTTAGAATTTTTTTTATGATTATACCAATCTTAATTGGGTGATCTGGAAATTGATTAGTACCTCTTATATTGGGAATCCCCGATATAGCTTTCCTTCGTCTAAATAATATAAGATCTTGATTACTACCACCTACTTTGACCCCACTACCAGTAGGAGGTGCGGTAAAAAAAGGAGCAAAAAGAGGATGAACTGTTTATCTTCCTCTATCTGGAGGTGTTGCTCACGCCGGAGCCTCAGTTGTTTTAATTACTTTTTCTCTACATTTAGCAGGAATTTCTTCAATTTTAGTGGCAGTTATTTTTATTGATACCATTGTTAATATACGACCTAGAGGTATAACTCTAGACCGGATTTCTTTATTTGTGTGAGCTGTAGAAATCATCGCTCTACTTCTACCACTATCTCTTCCCGTTCTAGCAGGGGGTGTTACCATACTGTTAATTGACCGAAATCTAAATACTTCTTTTTTTAACCCCGTTAGAGGGGGTGACCCAATTTTGTACCAACATTTATCTAGATTTTTTGGCCACCCTGAAGCTTATATATTAATTTTACCCGGATTTGGGATAATCTCTTATATCATTAGCCAAGATATTATCAAAAAGGAAGCTCTCGGAACGTTGGGAATAACTTATGCTATATTAGCGTTTGAGGTCCTAGGATTTGTTGTTTAAGCCCACCAGACATTTATTGTAGGCATAGACGTAGGCACTCGAGCTTATTTTACTGCAGCAATTTTGACTATTGCCGTTTCCACAGGAATTAAAATTTTTAGTTGCCTAGGAACTCTTCACGAGTCACAATTTACTTTCACACCTTCTTTTTTATGAGCCCTAGGAGTTGTATATCTATTTACAATAGGAGGGCCTACTGGAGTTGCTTTGGCTAATTCAAGAATCGATATTGTTCTTCATGATACTTACTATGTAACTGCTTATTTTCACTATGTTGTATCTATAGGGGCATTATTTGCTTTTTTAGCAGGGTTTAATCATTAATTCCTTCTATTCATAGGAGTAACTCTGAACCCTATATGGTTAAAAATCCTTTTTTTCGTTATATTTATAGGAGTAAATTTAACATTCTTTCCTCAACATTTTTTAGGGTTAGCCGGAATACCTCGACGATACTCTGATTATTCAGGAGATTATACGACATGGAATGTTGTTTCTTCTGTAGGCTTAATGATTTCATTTGTAGCTACACTAGCATTTGTTTCTATTGTTTAAGAAGCTCTTATAACTCAACGACCTATTCTACCTTCTCCTAATTTAAGCATTCCTATTGAGTGACACCATAACTTCCCCCCTGCTGAACATAGTTATGATGAATTATCTTATATTACTCATTAATCATCAATGGCAACATGAATTCAACTAGGATTTCAACGTGCAGCATGTTCATTAATAGAACTACTAATTTTTTTTCATGACTATGTATTATTAGTTATAACCCTAATTACTATTTTCGTACGCTATTTTGTAGCAAATCCAATGTTTAATACATTGATTAATCGCTAATTATTAGATGGTCAACTAATTGAGATTTTTTGGACAATTTTTCCAGCACTAATTTTAATTTCTATATTTTTCCCTTCTTTACGACTTCTTTATTTAATGGATGAGGTTAATGAACCAACTTCGATTATTAAGGTTATAGGACATCAATGATATTGAAGTTATGAATATTCTAAATTTATTGATATTGAATTTTGCTCTTACATACTTCCTATACATGAACTAAATCAAAGAAATTTTTAACTACTTGACGTAAACAACCGACTTGATCTACCTTTTTATACATAAATTCGTCTTCTAGTTACTGTAGCCGATGTTCTCCATTCTTGAACTGTGCCTTCTTTAGGAGCAAAGATGGATGCTGTCCCAGGTCGACTAAATCAATTAGGTCATTCAATTAACCAACCAGGGGTGTTCTATAGTCAATGTTCAGAAATCTGCGGGGATAACCATAGCTTCATACCTATTATCATTGAAGGCATTACCGCCAAAGATCTTTTAAACTGAGTATCATTTAAAGTTCCTTAACTACATGGTTAAAAGACAGTAATTAGGATGTTAACTCAATCAAATCAACCCAACCATCTAGTAGACCAGAGCCCTCGACCTATTCCAAGGGCCTTAGATGTTTTAATTTTGACTATAAGATTAGCTAAAAGAATTCATACTTTTAGTATAAACCTATTTTAACTGTGTATTTTATTTACTATTTTAGTTATATTCCAATGATGACGAGATGTCACTCGACAAGGAACTTTCCAAGGTCTTCACACTGATAAATTAACTTTAGGTCTACGATGGGGAATAATTTTATATAGTGTCTCAGAAGTTTTATTTTTTGTTTCTTTCTTTTGGGCTCTTTTTCATAGAAGTCTAGCCCCAGCAATTGAACTAGGATCATCTTAACCCCCTGCAGGTATTAAGCTATTTAACCCTTTTCAAATTCCTCTACTAAATGCAGTTATTCTATTAGACACGGGAGTTACGGTTACATGAGCCCACCATGGACTAATAGAAAATAACTTCACTCAATGCAAACGAAGCCTACTTTTCGTAGCAATCTCAAAAATAAATTTTATCGCCCTTCAAGCATTAGAATACATTGAAGCACCTTACACTATCGCTGACGCAATCTACGGATCCACATTTTTTATAGCTACAAAATTTCCTGGTCTTCACGTAATTATTGGTACTACTTTTCTACTAGTTTGTTTATTCCGTCATCAGTTTCACCATTTTTCTGTTAATCATCATTTTGGATTTGAAGAAGCAGTTTGATAACGATATTTCGTTGATGTTGTTTGATTCTCCCTTTATATCTCAATTTATTGATGAGGAAGTACGGTTTTGTGAATAGTGTTTTTTTCAATTTCTTTTTTAATCTCAGTTGTTAGCATGTTAGTAGGATTGGCTTTTATAATTCTCCTTGAGCGGGAATTCTTGAGTTATCTTTAATCATGAAAGGGGCCTAATATGGTAGGGTTTGTGGTAACTCTACTGCCTCTTGTTGATGCTATTAAACTATTTACTAAGGAACAAATGTTCCCTTTTGTATCTAAATATTTACCTTCTTTTATGGCTCCGGTATCTAGTTTATTTTTTTCTTTATTATTCTGAATTTGTATTCCTTGTTTATGTGATATTATTAACTTTGAATTAAGAGGATTATTTTTTTTATGTTGTGTAAGTATAGGGATTTATACTCCTATAGCTACAGATTGGTCCTCAAATTCTAAATATTCTTTATTAGGAGCTTCACGAGAAGTGGCTCAAATTATTTCTTATGAAATAGGATTGGCTATGATCTTATTAGCCCTTATTTTTTTAATCCAAAGTTATGATTTAGTAAGTTTCGTTAATTGTCGAGAGTGTATACGTTGATTTTTTTTCATTCAGCCTGTATCAGTGTTCTGTTGATTTGATTCTTGGCTAGCTGAAATTAGTCGCACTTCTATTGTTTATGCTAAGGGTGGGTGTGAACTAGTTCCTGGCTATAATACTGAGTACAGAAGAGGCAGATTTGCTATAATTATATTAACAGAATACGCCGGAATTTTACGTATAAGATTATTATTTGCTATCATATTTTTGGGGGAGAGGAATTGGTCAATCGTCTTAATTTTTAAGTTTTCAGTCACTGTTTATATATTTGTTTGAGTTCGAGGCATTCTCCCTCGACTTCGTTATGATAAATTAACATATTTAGCTCAAAAGTTTTTTTTGCCTGTTCCTTGAAATTATTTATTATTTTTTTCGGGCAATGTAATTTTGGTTTTCTCTTAAGTGAATGATTATATAATTTTCAAGATTGTGAAGTAAGATGTCTTTCCGTTGATACTCAATCCTTAGTTTTTTTGTTTCTTTACTATACTAATTTTATGAATAAAAATTATACTATCTTTCTTTTCTTGACTCTGAGCGTGAATGGGACTAGAAATCAACATATTATCCTTTGTCTGTATGATACTTAAAAAAAAAGATCTATAATCCTCAAAAGAAGCTAGACTAAAATACTTTTTAGTTCAAGTCTTAGCTTCTGTTATCCTTTTATTAGGGGCTTTAATTCGTTCTGTTCATCTTTACAATTTCCCCTTTTTTTTTGTAAAAACCTACTTTCAACATATTATATTTACTATTGGTCTACTACTAAAATTAGGGGCTGCCCCTTTTTATATATGAGCGGTAAGAGTAGGAGAGCCTCTAGCTTGAATAAACTTTTATATTTTAGTTTCTATGCAAAAAACAGATCCTCTAAATGTACTATTGGCATTTATCCCCCTAAACCACACCAATTTCATCTCTACAATCGTCACCTTTTCAGCAATTGTAAGGGGGTTAGGGAGATTAAATCAAACTATACTACGCCCAATAATAGCCTTTTCTTCTATCAGTCATATAGGTTAATTATTAATATCATTAACGTTAAATAATTTTTTATTATTTACTTATTTCTTTATTTAAATAGTCATTCCATTTCCTGTGATCTATTTATTTAATAACATCAAAATGTCTTCTTTTACTCAATTCCCATCAACTAACAATTTAAATCCTATAAAAAAGTTACGTAAATTTTTTAGTCTCCTCTCCTTAGGGGGGCTATCGGCGCTTTTCTTAGGGTTTCTACCTAAATGAATTATTATTTAAATTGCTATTGCAATTGTAACATTTTCTATTGCCATAGTTTTCATTATATCATCTCTAGTAACTTTTAGTTATTATCTACGAATCACTTTTTCTGCTTTCACATTATATCGAAATGATATACCGAAATGAACCACAAAATGTAGTTTTAATATAAAAATTTCAGTCATTTGCGCTTCCCTTATAACGTCTATCTCATTATTAGGTTTGACATTATTTTTATACTTTTTCAGTTTATTCTTAATTTTCAAACTCCTTATGTAATTTCCATTGTAGATAACGATTAATCCTTATTCAATTTTCTTTTTTATTATACTTATTTTAAGAACGTTAATTGTACTATCCTCCGACTCATAATTTGGAGCTTGAGTTGGACTAGCACTAAACATTTTAACCTTCATCTTTATTATATTTAAAAAAAAAAATCTACAATTCACCACAGAAGCTGAACAAAAATATTTTCTAGTTCGAGCCCTAGCTTCTGTAATATTTTTATTTGGTGTTTTATTTCATTCAATTTATCTAGACTATTTTTTTAGAGCTATCATACAAAAACCATTCACATCTCTTATCCACACTATTACCCTAATGGTAAAATTAGGGGTAGCTTCTCCTCACCAATGAATCCCTATAGTAGTAGAAGCTTTGCCCTGGATTAACTTTTTAATTTTGATAACTGTCCAAAAAATTAATCCCCTCGTAGTATTATTAACATTTAACGCTTTTACCTGTATTAATTTCATTTAAATAACTGTCTTATTATCAACATTTGTAGGATGGTTAGGAGGGTTTAATTAAACCGTAATACTATCAATACTGGCTTTTTCTTCTATTATTCATATCGGTCGGTTATTGGTTGCTTTAACTACTAGTAATTCTCTAATATTTATTTATTTTTTTATTTGTACAGTTATTTTATTCCCTGCAATCCATTTATTAGAAAACTTTAAAATCCCTTATATTAATCAAATTACTGTAACTAACAACTTAAACATTATAATTACATCCGTTATTTTTTTTAATTTGCTAACCTTAGGGGGGATAATCCCCCCCTTTTTAGGGTTTTTACGCAAACGAGTGATTATTAAAAAGACGATAGCAATTTGAACATTCTTAATTGTCATAGTTATGATTGTTTCAACTTTAGTCGCCCTATATTACTGTTTACGATTCTCATTTACTAATTTCATGATATCTAGAAGAATTCTACTAACCTGAACTACATAATCAAATTTGAAAATAAAAATTTCAAGTAAATTTGTATCCATTATGGCACCGTTGTCATTATTGGAATCACTATTAACTTATTTTTTTATTATTTTGTTAATAGCAAATGTTTTTCTATAAATTTTCATAAGCCCGATAACTTTTTTTCTGAAAATTATAATTGTTTGTACTTTTTTAATATTTGTTTCTAAATGTAAGCATCTGCTAATTACGTTACTAAGATCAGAGCGTATCATAATAGGACTTTTTGTCCTATCCAAATATTTATCAGTCCATTTAAGTTCCGAATATGATTTTATTTTATTTTTTCTGACTTTTACAGTATGTAGAGGAGTTTTAGGTTTATCAACTTAAGTTTCTATTATTAGTACCCAGGGTAGTGATTATGTTAATTCTTCAAACGCATTCCGAGGCATGATTAATGTCGTATACATGTTAAGACTTTTATTGTTAACGTCATTTTTGATCCCCTTTTTCGTTTTGTTTAGAGATTGGTCATTGTTTTATAAGCCTGTAACCTTATGAGGATTTATATTCTAAATTATTTGATGAAGATCGTTAAGTTCTATTCTAGATACTTGGGACCTAAGTTTTTTAAATATATCTTTATTAAATATTGTTATTTATTTCCTAGTTACCTTAAGTGTATGATTATTTGTTTTAATAATAATAAGAAGATGTTGGATTTAAAATGATACAGAATGTTTCGGGATTTTCGTAGTGTTAATATTTATATTATTTTGCTTACTATAGGTAGCGTTTACAACTTCAAACTTATTAACACTTTACATTGTTTTTGAGACCTCTTTAATTCCTACTTTTTTATTTAATTTAGGCTTAGGGCATTAGCCAGAGTGGATACAAGCTGCTCTTTATATTTTGTTTTATGTTTTAGTTGCTTTTCTGCCTTTATTAGTAGGTATCTTTGGTGTAAACTACGAATTTGGTTCGTTAGAAGTACGTTACTTGAGGTCTGATGCGTATACTGCAAACATATTATTGTTTGTCTTTTTTATTACAATTCTAGCTTTTTTAGTTAAGATACCTAGATATTTTATTCATTTTTGGCTGCCTAAGTCGTATGTAGAAACCTCTATTGCTGTTTTTGTAATTGTAGCGGGGGTTCTACTAAATTTAGGGGGGTACGGCTTAATACGAGTTTTGCATTTAACCGAGAGTATTGCTATTAAAATTTTTGGTCTTTGATTAATTATTATTAGGATAGTAGGTGGTATGCTTGCTAGAATAATTTGTTTACGTCAATTTGATATGAAGTCTTTGATTGCTCATTCTTTAGTATCTTATGTAGCGTCGGTATTCGTTGGTATACTAAAAATAGACTTTTGAGGATGAATTGGCGCATTAGTTATAATAATTGCCCATGGGCTGTGTTATTCAGGTTTATTTTGTTTAACTGAGATAACCTATGTACGGATAGGTTCTCGTAGTTTACTCCTAACTCGAGGTCTTTTAACTTTAGTACCTATACCAACATTTTGATGATTTTTACTTACTGCTGGTAACATAGCAGCTCCCTCCTCTCTTAATTTGTTAGGAGGAATTTCCTTATTTAGTTAATTTGCAGGTTGATATTGATAGGTCATACTTCTATTGAGATTTATTTCTTGTCTAGCAGTAGCCTATAGTCTATATTTATATTCTAATACTAAACACGGATCTAGTTTTTTTGGTTTATATTCAAGTTGTTATGTCGGGACGCAGGAATTCCTAATAACTTCTTTTCATTCGTTGTTTCCTTTATTTTTATCAATTTTTTGCATTAATTTAATTTTTGTATGATTTAGTATTGATAACCTAGAAAATCAAAGGTTTGTTTTACTAATAATTGTCAGTGTAATGTCATTTTATTAAATTATATCTATATTTTTTTTTTTTTTAACACTTGTTATCTTCATTAAATGTCGAGAGTTGAATTTATTTTTAAATAAAACTGCAATTTTTATAGAGTTGATGAATCATATTATTACATCTAATAGAGTTAGAATTGCTGTAACTCCTTTTTTTGTTTGAGTATCTCTAGTTTTTCCAAGACTTGTTATATTTATTAGTTCTTATAACGTTATTCCACACAGAGGAAGGTATATAGATTGTGATCTGCATATTTATCGTTTTACTTTATTAGTTTTAGCATTTGTTTTCTCGATAATATTTCTAATTACTACTCCTAATATGATTTGAATTTTATTAGGATGGGATGACTTAGGGTTAGTTTCTTACTGTTTAGTTATTTATTATCAAAATAGGAAGTCTAATAGTGTAGGTATACTAACAGTTCTATCTAATCGTATTGGGGATGTATGTGTATCACTGGCAATCACTTGATGAATCATTTTAGGAGATTTTAGTTTTACATTTGAAGTGCATTGAGCTCCTTAATTTGATTATAATACATCAGAAATAATAATCTACATTGTAATTATTTTAGCTACTATAATTAAGAGAGCCCAGATTCCTTTTTCTGCTTGACTACCTGCTGCCATGACAGCTTCTATCTCTATTTCTTCTGCTCTAGTTCGCTTGTTTACTTTAGTGATGGCAGGGATTTGTCTATTAATTCGATATTCCCCCTTAATATTAGAACATTGAATATTAAATGTACTATTATTTATAGCTGCATTAGCTATGTTTATAGCAGGTCTAATCATTTATTACGAACATGAGTTAAAGAAAATTATTGCTCTATCTACTCTAAAAAAATTAGAAGTGACAATATTTGCTTTTTTTTTGGGGTTTCCTGCCCTAGCTTCTTTTCATTTATTAATCTATGCACTATTTAAGGCTTTGTTTTTTTTACGTGAAGGGGCGTTTATTCATGGAGTAGGAGGCAGACAAGATATTCGCAGAATAGGAGGATTAAGATATAGATTCCCCTTAACTAGAGTTTGCTTAAATGTAGCTAGTCTAGCTTTGTGTGGAATTTCGTTTTTAGCTAGATTTCATTTTAAGGATATAATTATTGAGATCTCTTCTTTAAGAAATTTAAATCTATTCATTCTATTGATATTAATTATTTCTACTATTTCAACAGTAGTTTACTTTTTTCGATTCGCTTATTTTTGTTTATTTAACTCCCCTAGCTATAATTCTCTAAATTATTTTTATGAAAATGATTCTTATAACAGAGTTGTACTTATATCTATTTTAGAATTAGTTGCAAGTGTCGGAGGGGCTCCGTTTCGCTAACTAATATTTCGTTATCCTACTTTAGGTGTTCTGCTTATAATTTTAAAAACGACAGTTTTGCTATTTGGAATCGTACGAGTTTCAGCGGAAATCTCATTAGTTAGAATGATTTTTGTTAATCATTTAATGTTTGTGAAGTATTATTTTATTACTTATTTCATTGGTGGTCTATGGTATCTACCCTAAATATTAGGACATGGAATTACTAGGTCTGTTCTAAGATTAGGATAAATGATTTTCAAGAATTTAGATCACGGTTCAATAGAGAAACTAGTAACTCAGGGGATTTATGAAATTTTATTTGTTAGGCCTAAATTTATTGCAATATTTCAAGACGATTTAGTATAGACATATCTATTAATTTTTGTTACCCCAAGTTCACCTTTAATTAATTTTTTAATATTCATTCATATTTTTATATTAGCGCATGAGGCTGCAGCTGTCGACGTAATCAGTAGATTAAAAAATGCAATTAACAACCTTGTCTCTGAATTCATAACTAAAATTATGATGATTATTTATCTGCTATTATCATTTTGAGTAGTAATAACCTTCGTTTTTATATTTCTGAATCACCCCCTATCAATAGGACTAATAATATTCATTCAAACTATACTAATGTGCTTGATATTTGGAACATTCAGCGTCAGTTATTGGTTCTCATGCACTCTTATTTTAATTTTCTTAGAGGGACTATTAATGATATTTTTTTATGTTTTCAGACTAGCATCAAATGAAATACAAATTTCTTTTGATCTAAGAGCTACTATTTTCCTAATTGTACTTATGATAGCAGTTTTTCCGGGGTTAATATTTATTATTACTGACTTAGTACTTGATAAAACAAGAAATTCCTTAAACTCCCCCGTTCGAGTCATAATAATAAACTATAAAATTATAGTGAGAAAATATATTTATACAACAGTTATTCGAGGAGCTACTGTATTTTTAGCAACTTATCCATTAGTTAGTGTAATAGTAGTGGATAATGTTAACAAGATTGATAACGAGGTTCTACGGTTCCTAAAAAGGTAATCTTTATTTTTTTGTGTTGTTTAAGAAAAAGATTTTTTACTTAAATTTAGTATTGTTGAAGAAACTTTGAACTTGTGGTTAAAAAGTACTGTAAAGAAAAGTTGAGAGAAATTGAGGATTTAATCTCAAAGATGAAGATATAAATAATCGTACCTTTTGTATCAGGGTACACTCAATAAATGTTATACATTAGTTTCCCGAAAAGAATGAGCTATCATCTTGCAACTTTCTATGTATCATAATAATAATGAATATGAAAATAGTAGTGGAGTGTTAATCGCATTTTCTCATATCAGGTCTTATAAAAAACCGGTTTAATTCAGTTTTTTGATTTAGTCTAATTAATTAATTTAGATAAAGTGTAAGTTTAGAGGGATTAGCTTCTGACTATTAAAATTTGTATTTTATAATAATTATAAGTTCATTGTAGGCTCATAAATAGCGATAAGTAAAAATGTCGTTATAATATACCTTTTTGTAATAATTCCTTTTTAACGTTCTACTTAATTTATTAAGTCGAATTTTTGAATCAATTAAGATTAAGAACAATGCTGTAATTAGCAGAATAATTGTCTATATTTTTAATAAAAGTAAATATATCAATGGAATTCGGTAAATATATTCTGCGCCCGTTTATCAAAAACATCTCTTCTTGGTTAAATAAGAGGTATAGCCTACCCAATGAAATTGTAAATGGCCGCGTTACTTTGACCGTGCGAAGGGAGCATAATCAGTAGTCTTTTAATTAGAGGCTGCTGTGAATGGCTGGACGAGAAAAAAGCTGTCTTCGTGACAAATATTGACTTTTATTTTTATGTGAAAAAGCTTAAATATTTTTGAAGAACGATAAGACCCTATGGATCTTCATATTCGTAACTGGCAAAAGCTTAGTTAACGGCTTATTGGACTAAATATTTGATTGGGGCGACGGGAAGAAAAAGATAACTCTTCTTTTATAATAAGCATTTACAATTAAATAAATGATCCTTAAATTAACGTTAAAAGACTAAATGACCTTAAGAATAAAAGCGTAATATTCTTGGAGAGTTCATACCGCCAAAAAGGTTTGCGACCTCGATGTTGGATTAAGATTTCTTTTCGGTGCATCAACTTTGAAGGAAGACTGTTTGACCTTTAATACCTTACATGATCTAAGTTAAGACCGCTGTGAGCCAGGCTGATTTCTATCTTCAAATTAATATCTCATTCAAGTACGAGAGGACCAAATAATGAAACGTTTAAACTAAGAATAATATTGGTCGTTAGGTTTGATACTTGCTTATGTTCTATTGTAATTTAAAATTTATATGTAAGTAGCAGTTGATTTTATTATTAAATATTTGGTATTAGTAAAAAGTCACAAGATAGGTTAACCGTATCAACCGCCGCGGTTAGACGAAGGCTTTAAATAAAATAGTCTGGTGGAATTATGTAAATGATTTAAAATAAATTTTTAATCATTCAATTGGGTGAAATTTTTATCTAAAGAAAAACTTCCATTCAAAAATTTACTAGATCTATGAAAATAGATTTTAAACCAGGATCAGATACCCTATTATTCTCAATTTAAATCCAGGGTAGTAGAACTCTCCAAACCTAAAGAATTTGGCGGTATTTTGTTCTGACTAGTGAAACCTGTCTTGTAATCGACAATCCATGGTAAATTTTACCTTTTTTGTTTTTAGCTTGTATACCGCCGTTGTCAGATTATTTTTAAGAAACATATGCTAAATAAATTATTTTTTTAATTCAGGTCAAGGTGCAGTTTATGATAGGGGCTAGGGGGTCACATTAAAATATAACATACAGATTTTTAATTAAAAATTGCTATGAAAATGGATTTGGTGGCAAATTAATTACAAAATAATTTTTTGAAGAAAGCTCCGAGATGTGTAGACATCGCCCGTTGCTCTCTTTGAGAGGAGATGAGTCGCAATATTGTAGATGTACTGGGAAGTGTCTCTAGAAAGA
>4
ATGGTAACTTTTCTATTTTCTGTTTTTGACCCCTCTACTTTTGTATTAGGACTACATTTGAATTGACTAGGTTTTATCTCAGGATTTTTATTTGTTTCTTACATTTTTTGATTTCTGCCTAACCGATCTAACGTTTTATTAAACATCATCACAAAGGCTCTCTATTGGGAACTTAGAATTCTACTAAGAAGAGGTCCAAATAGCACACAAGAAAATACTTTTAGATTTATTTTTTTATTCTTCTTTTTTTTACTTAATATTTTTCTAGGGTTATTTCCTTACATCTTGACAAGTACTAGTTATGTATCAATAACATTGGTTCTAACTCTACCCCTATGATTTACCTTAATACTTAACGGTTTAATTAACCACACCCGACATATATTTGCCTACCTGATACCTCTTGAGATTCCAGCCATTCTGGTACTTCTTATAGTATTCATTGAAACTACCAGAAATCTAATTCTACCTGTTACTCTAGTTTTTCGATTACCAGCTTATTTAATTGCAAGCCATTTACTACTAACTCTATTAGGGAATCAAGGACCCAGTATAAGTGTTTCTATTCTATCACTATTAATATTTACTCAAATTCTACTATTACTTTTAGAATTAGCGGTAGTTGTTATTCAATCTTCTGTATTTGCTGTTCTAACAACGCTATATTTTAGAGAGGTAGATATTCCACAAATGACTCCTATAAAATGATTCATTTTTTTTACTTTATTTAGTTTAATTTTTTTAGATCCTAATACTTTTATTTAATTTAATAAGTCTCCACTCATAGAAGTTCCTCCGATTAATGATAAAAAAACAATTAAAGGTCACACTTTATGTTTAAATTGAAAATGATTGATGTCTACTCCACGCAAAACTCATCCGTTAATAAAAATTATTAGTTATGCCTTAGTTGATCTATCAGCCCCCACCAATATTAGAATTTGATGGAACTTTGGCTCTCTTTTAGGCCTATGGTTAATGATTCAAATCGTTACAGGTTTGTTTCTAGCTATACACTACACTCCTCATGTATATCTGGCTTCCTCCAGAGTCGCCCATATATGCCGGGAGGTTAATTATCGATGATTGCTACGAACCCTCCATGCGAATGGGGTATCCTTCTTTTTTATCTGTTTTTACCCACATGTGGTGCGAGGTATATATTATGAATCCTATTCATTCATACATACTTGATCTGCAGGGGTTATTCTCCTATTTTTAGCAATAGAATCCGCTTTTATAGGATATGTTCAACTCTGAGGATAAATAGCTTTTAGAGGGGCTATTGTAATTACTAATCTAGTATCAGCTATTCCTTATGTTGTATATGACGTAGATCAATGAACTGGAGGAGGGTTTGCAGTAAATTATCCGACTCTGAATCGATTTTTTACATTCCCTTTTCTTCTACCTTTTATTATTGCTGGAACAACAATAGTTCATCTACTATTTCCACATCAAACAGGGTTTAATAACCCTCTAGGATTCAATTGAGATATTGATAAAATTCCTTTTCACCCTTACTTTACAATTATGGATATTGTAGGCTATTTAACTACATTAACAGTTTCAATAATCCTTAAACTTCTTAACCTCTATTTACTAGGAGACCCTGATCACCTTACTTCCGCCTGCCCTCTTTTTACCCCAGTTCGTATTTAACCTGAATGTGATTTCCTATTTGCCTACGTTATTCCACGACCACTTCCTAATGAGTTAGGGGGGATTATTGTTTTATTAATACCAATTTTAGTTCTAACAATTATACCATTTTCACATAACACAATGCTTCGAGGTATAGAATTTTATCCTATGAATGTAATCTTCTTGTGAACTTTACTTGCAACTGTAACTCTATTAACTTGAATTGGAGCTCGACCAGTGGGAGATTCTTATATTTTAACAGGGTAAATTTTAACAGTAATTTACTTTTCTTACTATTTTTTTACCCCTATCCTACCTAAATTATAGGACAATTTAATTAATAAGACAATATGGCAACGTCGATGATATTCGACAAGTGATAAGGGTATTGGAATATTATATTTCACTTGGGGGGTTTGAGTTGGAATAGTTGGAACTGCACTAGGCTTTCTTACTTCAGCAGAACTGCGACAGCTAAGAAGTCTGATTGGAGATGACCAAATTTATAATGTAATTGTTCTTGCTTACGCATTTGTTATAATTTTCTATATAGTTATAACTATTTTGATTGGGGGTTTTGGAAATTAACTAGTACCTTTTATAATAGGAGATCCTGATATAGCTTCCCCTTATCTAGATAATATAAGATTTTGATTATTACCACCTGTAGTAACCTTATTACTAGTAGGTGGTCTTATAGAAAGAGGTACTGGAATAGGCTGAATTGTTTATCCCCCTCTTTTATAAGGTATTGCTTATGCCGGGGCTTCTGTAGATTTGAGTATTTTTCCACTACATATAGCTGGGATCTCTTCAATTTTAGGGGCTGGTAATTTTATTACAAATATCATTAACATACGAGCTCAAGGTTCATTTCCAGAATTAATCCCTTTATTTGTATAATCTGTAGGAATTACTGCTCTATTCTCACTACTATCTTGTCCTGTTCCAGTAGAAGCTATTACTCTATTATTAACTGACCAAAATCTAAATACTTCTTTTTTTGACCCTGCAGGAGGGGTGGACCCAATTTTATGTCAATATTTATTTTATTTCTTTGGACGCCCTGAAGTTTAAACTCTTATTCTACCTGGATTTGGTATAATTTTTCATATTATTAGTCAAGAAAGAGATAACAAGGAAGCTCTCAGAACTCCAGGAATAATTTATGCTCTAGTGGCAAATGGGGTTCCAGGATTTGTTGTATGGGCCCACCATACATTTACAGTAGGAATAGACGTTGACACTCGGGCTTATTTTACCGCAGCTACAATAATTATTGCTGTTCCCACAGGAACTAAAATTTTTAGTTGGCTAGGAATTCTTCATGGAACAAAATTTTCTTTCACACCTTCATTATTATAAGCCCTAGGATTTGTTTTCCTATTGCCAATGGGGGGCATATCAGGAGTTGTTTTAGCTAATTCGAGAATTGATATTGTACTTCATGATTCTTACTATATGGTAGCTCATTCTTACTATGTTCCATCTATAGGAGCGGTATTTGCTATTTTAGCAGGATTTGCTCATTGATTTCCGTTATTTACAGGAGTAACTCTAAACCCTTGATGACAAAAAATTCATTTTTTACTTATATTTATAGGAATAAATTTTACTCTTTTCCCTCTCCATCTTTTAGCATTTGCAGGAATACCTCATCGATATTCTGATTTCCCAGATACTAATACATCATGAAATGTTGTATCTTCTATACACTCAATAATTTCATTTGTGGGTGCATTAAGACTTTTATTTATTATCTGAGAAGTTTTGATCACTCAACGTCCTGCTCTGTCCTCACTAAATCTAACAACTTCTGCTGAATGAAATCATAAATTTCCCCTTGCTGAGCATAGTTACACAGAATAACCTTACATCACTCATTTCATATTCATGGCAACATGATTTCAATTAGGATTTCGATACGGTGCTTTTCTTTTAATAGAGTAACTAAGTTTTTTTCATGATCACGCACTACTCGTTTCAATTTTAATTGTTACTTTAGTAGGTTGTTTTATATTCACCCTAATATTCAATAAATTCATTTATCAATACATATTAGATGAACAACTAATTGAAATTATTTTGACAGTTTTCCCAGCATTAATCTTAGTTCCTATTGCTCTCCCTTCTTTACGACTACTTTATCTAATGTATGACACTAATGAACCTGTTTTGACTATTAAAGCAATAGAGCATCAATGATATTGAAGTTACGAATTTTTTGATTTTAATTAAATTGAATTTGACTTTTACAGGACTCCTACTAACGAACTTGATCGAGATGAATTTCGTCTATTAGACGTCGATAACCGAATAGTATTACTTTTTAATATACAAATTCGTCTTCTGATGACAACAGTCGATGTTCTTCATTCTTGGATTGTACCCACTCTAGGGATTAAGGTGGGTGCTGCCCCAGGTCGGTTAAATCAATTAATTCTTTTCATTGAACGCCCTGGATTCTTCTTTGGGTAATGTTTATAAATCTGCGGGGCTAATCATAGCTTTATACCAATTGTAACTGAAAGTATTTCTACAAGAGAGTTTTCGAACTGAGTATCATTTGATATTTTATAACTGGATAGTCGAGAGGAAAACCAGTCAATGTCAACTTAATCAAATCAGCCCTTCCATCTAGTAGACCAAAGCTCTTGATCCGTTCCAGGAGTCTTGTGAGCTTTAATTTTAACTACAGGACTCGCTAAATGATTTCGTACCTTTAATACAAAGTTATTCTTGTTAGGCATAATCAGGACTATACTAGGTATAAGTCAATGATGACGAGATGTCACTCGAGAAGGGATTTATCAGGGCCATCATACTGATCTAGTCACTTTTGGTTTATTATGAGGAATGATTTTGTTTGTTGTCTCAAAAGTTTTGTCTTTCGTCTTATTTTTTCGGGCTTTCTTTCATAGAAGTTTAGCCCTAATTATAGAAATGGGATTATTCTGACCTCCAGCAGGAATTAAACCATTGAACCCACTTCAAATGCCTCAACTAGACGCAGCAGTTTTATTAGTCTCAGGAGTTATGAGTACCCGAGCACATCATAGATTAATTAAGAACAACTACATACAATGCCAACAAGGTCTACTTGTAACTGTCGTTTCAGGGATGTATTTTACTGTTCTGCAAGCGTTAGAGAACCATGATTCATTTTTTACTATCGCAGATGCGTTTTCTGATTCTACGTTGTGTGTACCTACAGGATTTCATGGTCTCCATGTAATTATTGGTACAACATTTCTACTAGTTTGCTTTTTTCGTCACCTATTTAATCACTTTTCTAGAACTTATCGTTTGGGATTTGAAGCAGCAGCCTGATATTGATACTTTGCAGATGCTGTTTAGTCATTTTTTTATATCTCAATTTATTGATGAGGAGGATAGTTCAGCTGTTAAGTGTTTTTTCTACCTTATTTTTTATTTTTAGTCGTACTGGTTTTAGTAGGAGCGGTCTCTTTGACTTTATTTGAACGAAAGTCTTTGGGCTATATTAAGATCCGAAAGGGTCCTAATAAAGTAGGGTTTATAGGATTTACGTAACTTTCTGCTGATGCTATTAATTTATTTACCAAAGTACAACCTCTTCTTCTTGAATCTAGTCATTTTCATGATTATGTTTCCCCTGTTTTAAGACTTTGTCTTTCTTTGTTAGCATGAATGTCTGTTCCTTTTGTTAATGCTTTTGTTATTTGTAATTTAAGGGTTTTATCTTTTCTATGCTGTATGAGAATAGAGGTGTATACTCTTAGAGCTGCAAGTTGGTCTTCTTATTCTAAATATTCTTTATTAGGAGCATTGCGAGCGGTAGCTTATACTATTTCTTATGAAGTAAGTTTGGCTTTAATTTTATCAACTTTTATATCTTTAATTCAAAAATATGGGCTGACTTGATTTGTAAATTATCTTGGTAACATTAGGTGAATTCTTTTCACTCTCCCTCTACTAGCCTTAGTTCGATTAGCTTCTTGTTTAGCAGTAACTAACCATACTCCTTTTGATTTTGTGGAGAGAGAATATAAACTAGTTTCTGGTTACAATACAAAGTATAGTAGTTGGGGGCTTGCTTTAATTAAATTAGCTGAATACGCCAGAATTTTATTTATAAGATTATTATTTATTATAATTTTTCTGGGGGGTGTAACTTTTTCTTTTTCATTAATTTTTCAGTTTTTATTTGTAGTTTTCATATTTGTATAAGATCGATGCATTCTGCCCCGATGTCGTTACGATGCATTAATATATTCAGCTTGAAAGTGGTTTTAGCTTAATTTCTCAATTTATTTATTATTTTTTTACGGAATTATATCATTGTTCCTATATGGAATGAATGAATGTATCATTTTTTAACCGATACCGTCGTTCTATTCTATCATGGCTATTAATCCTCGTTTGATATTATTATTTATTATACTTATCTTTAGAATGTTAATATATCTGTCTTCCGATTAATGATTAATATCATGAATTGGATTAGAAATCAGCATTTTGGTCTTTATCCCTGTTATTCTAAAAATAAAACATCTACATTCTGTCAATGAAGCTTTCCCAAACTATTTTTTAGTTCAAGATCTAGCTTCTGTTATATTTTTAGTAGGTGTCTTATTTGATTTCTTTCATCTTCATAATATTCTTAATTTTTTTGTGGGACTCGTATACAGGTCAATTTTTTTTACCATAGGCCTGTTATTAAAATTAGAGGCTACCTCCTTTCATATATGAGTTTTAATTATAGCTGAATCTCTCTCTTGAATTGGCTTTTTAATCTAACTTACTATTCCAAAAATGGACCCCCTATAAATATTGTTAGCAATTATCTCTTTTGCCCCCACTAGATTGTTTGAAATATTTGTTTTCTTATCAATACTTGTTTGGGGATTAGTAGGATTAAATCAAACTATAATACGATCTATAGTAGTTTTTTCTTCTATCAATCATATTGGTTGATTATTAATTGGATTAACTATTAACTGTTTTATACTATTTATCAATTATTGTATTTATATTTCTATTTTATTTCCTTTGGTCTATTTTTTTAGATATTCTCATATGTTTCAAATTAATCAAATTAAATTAAACTTAAATTTTGCTTTTCCAACAAATGTCCTTATATTTTTTAATCTTCTCTCCTTTGGGGGGTTATCCCCCCTCTTCTTATGGTTTTTACCTAAGTGAATAATTATAAAAAAAACTACAAGAATTAAAACAATTCTCATAACCACAGTTATAGTTATAGCTACTCTAGTTACCATAGATTGCTATAAACGAATCTCATTTATATCATTTATTATGAATATAAGAGATATACTGAAATGTAGTACAAATTTAAGTTTAAAGATAAAACTTTCGATTGTTTTTGCATTTATCATAACAATTATCACATTACGAGGCCTAACCTTCCTATCACGATTTACTAATTTATTTTTAATTCTTAAACTGGTTGTGTTGGCTATCTGTCGGTCCATTATTAATTTTTAAGTTCTTCTATTTTTTTTTACAGTAATTTTTCGAATATTAATTGTACTATCTCCCGATTCATGATTTTCTATTTGAATTGAACTGGAACTAAACACTTTAACCTTTATCTCTAACATATTCGTAAAAAAAAATCAACAATACTCTCTAGCAGCTGGAATAAAATATTTTTTAATTTAAGCTTTAGATTCTGTTATATTTATAGTAGGTGCTATAGTTACTGCTCTTTATTTTATTATTTTCACTGTCATTTTCATTTAAAAGCCATAGGTAGCAATTATCTTCACCATTGGCTTGCCACTGAAATTAGGGGCATCCCCCATTCATCTATGATTTCCAGGCGTAGCTGAAGCTATGCCTTGAACAAACTTTCAAATTTTAGTAACTGTTCAAAAAATAAATCCTTTATGCTTACTATTAATAATTATCCGATTTACCTCCACTAAATTTATTTAGATAACTGTTATATCAACAGCACTTGTAGGTTGGTTAGGACGATTAAATCAGATTATACTACGATCAATAATAGCTTTCTCTTTTACCAGTCATATCGAGCGATTATTAATTGCTTTAACTATTAGAATTTTAGTATTAATAATTTATTTTTCTATTTATATATTGATCTTATTTCCTGCTGTTTAATTATTTTACAATTCTAAAATCTATCATATTACTCAAATTAATCCAATTTTCAACATGAATCTTATCACAAAGTTATCAGTTTTTTTTAATCCACTTTCTTTAAGAGGACTAGGTCTCCTCTTCTTGGGGTTTTTATCCAAACGAATTATTATTAAAAGAGCAACCGTAGTTATAATATTTTTTATAATTAATGTTTTGATTATTTCTACCTTAGTTATCCGATATTATTGTTTACGAATTATTTTTTTTACATTTCTTTCTGGCCGAAGAAGAATACGCGCTTGAAGCACAAATTTAAATTTTAACAAGGGAATTTCAATTAAATTCGCATTTTTCATACAATCTACCTCATCTTTAGTACTGATCTTTTGACATTTATTTTTTAGTTTGTTTATGTTAAATGATTCTCTATAATTTTTTTATAGTGTATTTATTATTTTACGAATTGTTATAGTTCTTATTACTGTATTTGTCTTTCTTTCTTAACGTAAACATCTACTAGTTGTTTTATTAAGATTTAAAGGGATGGTATTAATATATTTTTTTTCACTCATTAACTTGTTTGTTCGTTCGGGCTATGCAAGTAACTTTACGTTGTGTTTTTTCGTTTTTATAGTATATGGAGGGGCTTTAGGTTTATTAATTTCAGTTCCTATTTTTCGTACTCACGATAATGACTACTTTAATTCTTTATATATTTTTTAATGTACGAGTAACATGTTCCTAATGTTAAAACTTTCATTACTGTCGTTATTTTTGATCCCCTTTGGCTTTTTTCTTATAAGTAGGACTCAGTATCTGTTTATTTTGAGTTTATAACTCTCTGCTTCCGTTATCGTTTCACCAACACGGTTTAAATTTTTTCTATTATGTCTGGATATGAGGTATGTAAATTTATCTCAATTTGATCTTATTACTTATCTTTTAGTTTTTTTAAGTGTATGAATTTCTATTTAAATATTTATGAGAAGATATTACGCTAGAGAGATTACATATAATAATGGGATGTCTATACTTTTACTACTTTTGCTTTTGTTCTTCCCGTACGTAACTTTCGCAACTTCAGATTTATTATCATTTTATATTTTATTTAAAACTTCTTTTATTCCTACTTTCTTACTAATTATATATCGGGGGTATCAGTTGGAGGGGGTTTAAGCTGGTTTTTATCTTCTATTTTATACTTTGGTAGCTTCTCTGCCTCTATTAATTAGTATTTCTTTTATAGATGATGACAAGGGTACATTAAATTTAAGTATGTCGCGAATTTGTACTAATTCTACAAGTTCTTTATTATTCGTTTTTTATACAATTATCTTGGTATTTCTGGATAAGATATCTATTTATTTTAATCATTTTTCACTACCAAAGGCTCATGTAGAAGTCCATATTACTGGCTTTATGATCTTAGCGGGGGCTTTATTAAAACTAGGGGAGTATGGTTTGATCCGAGTTCTTCCATTCATTGACAGCAGTGTTTTAAAACTATTAGCTCATTTTATAATTAGTATTAGATTATTAGGGGGTGTGTTTACTAGTTTTATTTACTTTTGCCAAAGTGACTTTAAGTCTTTAATTGCTTATTCTCCCGTAGGTCATAAAGCATTAATTTTTGAAGGAATATCTATAAGTACTTTTTGAGGGTTAAATGGTGCATTAATAATAATTGTTGCTCATGGCCTATGTCCCTCGGGTTTAATTTATTTAGCTTACATCTCTTATAAGCAGATAGGTTTTTTGAGTTCTTTATATCCTCGAGAGCTTGTTGCTTTAATGCCTCTAATAGCTATTTGATGATTTCTATTTGTCGTTGCTAATATAGCAGTCCCCCCCTTCCCAAATTGTTTAGGAGAAATTTCTTTGTTTAATAGATTAGTAGGTTGATGATCATTAACCATTACTCTAGTGGGGATTATATCTTTTTTATCAGCGGTCTATCGTCTCTATTTGTTTTCAAATGCTCAGCACAGAGCTAGACTCACTAATTCTTGTACTAGTTAACCGGAGAGAATTTGAGAACTTTTTCTAGTGTTTTTTCGTTTATGATTTTCTTTTAATTTACTATTTTTAATAGTTGACTTATTATTGGAATGATTTTAATTTCTAATTTTACAATAACAAAAGGATCCGGCTAATCACATGGTACGGATTATATCGTTATATAGTTTTATATCTATGTTTCTTTTTTCTATTAGACTCGCATCCTTAATTATATTTCCTGGGTTGAGCCTAATTTTAAGTGATTCGGTATCTTCTATTGATTGAAGAAATAATATTTTTTGTTGGTATAGAGTTAGTGTTTCTGCTATTCTTTTGTTTGAATGAATATTTTATTTTTTTTTAAGGTTTATTTTATCTATTGACCTTACTATGGTTACTTAACACAGAAGAAGTTATATGGGTGATGATATCAATGCTAATCGATTTATTTTATTAGTTTTAATGTTCGTTTTTCTAATAGTATTGTTGATTATTTATCCTAATTTAATTAGAATTTTATTAGGATGGTATGGATTAAATTTAGCCTTTTATTGTCTGGTTGTTTAATCTCAACATAACAAATCACCGAGTGCTGGTATACCAACAGCTTTAACTAACCGAGTTAGTGATACATTTTTTTTAGTGACAATTTCATGTTTTATTTAACTGCAGAATTTAAAATTTATATCTTATATACAATGAATTCTTTTGTCCACCTATACGGAAATAGACGTAATTATCTCTGTTTTAGTCATTCTCGCTACAATAGCTAATAAAGCCAAGATTCCTTCCTCTACCTGACTACCGGCTGCCACTGTAGTCCCTATCCCAGTTTCATTCGCCCTTGTTCATTCGTTTACTTTAGTGATCGCAGGGGTTTATCTGTTAATTCAGTTTTCTCTTTTAATTTTAAAAAATCAAAGATATGAAGTTCTATTATTTATAGCTGCAGTAACTATATTTATAGCGGGGTTAGCTGCTATTTTTGAATACGATTTAAAAAAAATTATTGTCTCACCTACTCTGAGACGGCTGGGTGTGATAATATTTTCTATATCTTTGGGTCTTCCTGTTTCAGCTTTTTTTCATTTATTAATACATGCTCTATCTAAGGCCTTGTTGTTTTTATGTGCAGAGGTGATTATTCATAGAATAGGTGGCACGCTTGATATCCGTCTTATATGAGGAGTGGCTATTAAAATCCCTCTAGATAGAGTTTGTTTAATTGTAGCTAATTTGGGTTTGTGTGGAAAACCTTTTTCAGCTGGATTTTATTCTAAGGATCTAATTATTGAGATAGCCCCAACGAGTTATGTAAATCCATTTATTCTTACCCTAATGGTCACTTTTACTGTCTTAACAGTTGTTTGCTAAATTCGTTTAACATATTCTTCTATATTTAAAATCCTTAGTTGCATATGATTTTCTTATTTTAATGATGAAAATGGATAAAATGTACTTTATCATATATTTGATTAAGGGTTGATTGGAATTATGGGAGAGCCTGTACTTAGTTGACCGATATTTCCTTAACCTACTTTAGTTATTTTACCTACGTTCATCAAAATAGCCCCTTTTCTATTTGGTAATGTCTGCATATTAGTAAGAATTATGTTATTTAGAATTACCTTTGATCATCATCTAATATCTGCAAGTCTTTATTTTACAACTAATTTAAATGGAAGTATATGATTTTTACCATAAATATCAGGGCATAGAATTATTAACAATCCTATAAATATAAGAAAAGAATTTTGGATTGTTGTTGATCAAGGTTGGATAGAGAAGTTTGGATCTATAGCCATTCACGAAATTTTAATTCTAAGACCTACTTTCATTTAAAAATTTCAAAAGAACTCACTAAAGCTTTTTTTATTAATATGTCTAGTCCTTAGTCTCCTTTTTTGTATTTCTTTAATATTTATTTATGTTTGACTTTAGTAGTGTGTAGCCCAAGTGATTGACGCTACTGGTCGAGATCAAAGGTTCGCTAAAAACATGAATCGCAACTTTGTAAAGAGAATGATGATAATAATGAACCTATTCTCACCTATTTCAGTAGTAATTACTTCTATATTTATATTATTAACTCACTCCCTATCAATAGGACTAAAACTATTCGTCCAATCTATTATAATTTGCCTGATTTCAGGAACACCTCTAATTAACTCCTGGTTCTCTCATACTCTATTTTTAATTTTCTTGCGGGAACTATTAGTATTATTTATACACATTCCTAGACTAGTATCAAATGAAGAATAAGCCTCTTTTAACCTTAGAACTATATTTTTCCTTATGATATTTATTACAGCACCTTTTATTAGGATAATTTTTCTTATTATTAACTTCATAATTGTAAAAACCAGAAATAATTTGAAAGCATTTATTGGAGAGATAACTATGAACTACGAAATTTCCTTAAGTAAATATGTTTATACAACAATTACTTGGTAAATAACTATATTTGTAGTCATATATTTATATCCGACTCTATTTGTAGTGGTAAATATTACCAGAATTGATAAAGGTCCCCTCCGATTCCTGAAACAATAATTTTAATATTGTTATATTATCTAGGTAAATTATTTTTAATCAAACTTTAGTACTACTAAAGAAATTTTAGGTTCATAGTAAATTAGTACCGTAAAGGAAAGTTGTAATAGAATGAAAATTAAATTTTAAAAAAGAAGAAATAAACGGTCGTACCTTGTGTATTAGGGTATTATTAATAGAATTTATATGAAAATTTTCCGAAAAAACAGAGCCATATTCTTACAATCATTACTGCGGCATCACACTTTTGAATATGATAATAGAAGTGAAATGTTATTCTGGTGTTTCGTGATCTGGTTCCTTAAGAAATGATTTTAATTCAGTTTTTTTATTTAATTTAATTAGTTAATTTAGATAAAGTACAATTTAAGAGGGATGGGCTTCTATCAACTACAACTTATATTTTGTAGTAGATATGAAGTGTTTTTAGATTCAGAAATAGCCTTAGATGAGAATCATGTTAGAATTTACATCTTTATAATAATCATTTTTTGTATATCCTATCTTTTTATTAAGATGGATCCTTAAATTAATTAGAACTAGAAATAATGCTGAAACTAGTAGAATAATTGTTTATATTGTTGGTGAAAATAGATATATTAAAGGAACTCGGCAAATAAATTTTCCGTCTGTTTATTAAAAACATCTCCTTATGATTTAATATGAGGTATGGCCTGCCATAAGAATTTTTAAATGGCCCCGGTATTTTGACCGTGCGAAGGTAGTATAATTATTAGCCTTTTAATTAGAGGCTGGTATGCATGGCCGGACGAGAAAAATACTGTTTCTATTATAAATACTGAATTGTATTTTTAACTGAAAAAGCTTATATACTTTTTTGGGCCGCTAAGCCCCTATAGATTTTTACGTTCATAATTGATAAAACCTTAACTAACAGCTCATAATTCAAAATATTTTGTTGGGGCGACGGGAAGGAAAAAAACACTCTTCTCTTTTAATAAATAATTATAGTTGAAAAATTTACCCTTGAGTAGAGATTAAAAGACCAAGTTACCTTAGGGATAACAAAGTAATCTTTTTAGAAAGTTCATATCGACAAAAAGTTTTTCGATCTCGATGTTGGATTTACATTTTGTTATAGTGCAGCAACTTTATAGGATGTCTGTGCGACCTTTAAAGTCTTACATGATCTGAGTTCAAACTGGCGTAAGCCAGGTTGGTTTCTACCCTCAAATTATAATTCTATTTTAGTATGAAAGGACTAAATAATAAAATTTTAAAATTAAGAATAATGTTAATTATTAAGTTTGTTTCTGGCTTATATTTTATTTTAATTTAAAATCTATATATAATTAGTAGTTAAAATTATTATCAAATATTTGGAATTAGCCAAAGTTTAAAAGGTTGGCTAATCGTGTCAGTCGCCGCGGACAGACGAAGAATCCAAATAAAACAAGTTGGTGGAATTATGTGAATTCTTTAAAATAAATTTTTGATTTATAAATTGGGTGAAATTATTATGTATACAAAATAAGTTTTAAAATACTATATTAGATCTTTAGAATTAGATTTTGAATTAGGTTCAGTTACCCTGTTGTTCTTCATCACTATTCAGGGTAATAAAGTTCTTAAAACCTAAAGAATTTGGCGGGAATTTATTCTTATCAGTAGAACCTTTCCCGTAATCGATAGTCCACAAATAATTCTACCTTTTTTGTCTCCATTTTGTATACGGCCGTTGTTAGATTATTTTCAAAAAATACTATCTAGCTAATTTATTTTACGACTTCAGGTCAAAGTGCAGCTTATAAAGGGGAATGGTGGGTTACAATCGTATTAAATATTCGAATTTTTAGTTAATAATTACTACGAAGGTGGATTTGGTAGTAAATTTATTTCAATAAACTTATTTGAAAAGAGTTCAGAAAAGTGTACATATTGCGCGTCGCTCTCTTTAAGGAGAGATAAGTCGTAACATAGTAGTCGTACTGGAAAGTAGATCTAGGAAGA
>5
ATAGTATCTAATTTATTTTCTGTCTTTGATCCCTCTATTTCTTTGTTAGGTTCACTTTTAAACTGATTAAGCTCTTTGTTAGGTTTTTTTTTTATTCTTTCCATTTTCTGATTTATACCTAACAAAACTATCGTGACCTGAAGTAAGGTTATAAAAGACCTACATGGAGAATTTAAAATTCTTATATGTTTAGGTCGAAATTGCATACAGGGTAATATCTTTATATTTATTTCCTTGTTTTTCTTTATATTACCTAATAACTTTCTAGGACTATTTCCATGTATTTTTATTAGTTCTGGACAGCTAGCAATTATATTAGCCCTTGCCCTACCCCTATAAATGTGATTTATACTCTTCGCTTGATTCAATCACATTAAACACACATTAGTCCACTTAGTTTCCTAAGGGACCCCGTCAGTTCTAATACCTTTTATAGTGTTTATTGAAACTGTTAGCAATATAATTCGACCCCGGACTCTGGCTGTACAATTAGTAGCTAATATAACTGCAGGCCATCCACTATTAGCTCTATTAGAAAATCAAGCCCCTGCTATAAGTAGTTCCATTCTTACTTTATTGATATCTACCTAAATTTCACTATCAACTTGAGAATCAGCTACAGATGTGAATTAATCCTAAGTCTTTGCTGTTCTAACTACTCTATATTCTAGATAAGTACACATTCTACAAATAGTTCCTCTGATTTAAATATTCCTTTTTATTTTACTTATCTTAATTTTTTTAATTTTTATTACTTTTAGTTACTTTACGAACTTTCCTTCCCTAGATATTAATCTAGAAAAGGACAGAAATACAACGATTATTGATCCCGTTGTCTTAGGCTGAAAATAAATGATGTTAACCCTACGGTAAACTCACCTTTTACTAAAAATTATTAACAATGCACTAGTAGATCTACTCGCCCCATCATACATTAGAATCTGAAGTAATCTTAGCTCTCTTCTAGGACTATGCTTAGTTATTTAGATTGTCACAGGGTTATTCTTTGCTATACACTATACTCCTCATGTAGACATAGTGTTTTCTAGGGTAGTGCACATTTGTCGAGATGTAAATTACAGATGGCTACTAAGAACCCTCCCTGCTAATGGGTCTTCTTTCTTTTTCATCTATCTTCACTGCCATATAGAACAAGGAATATATTATGGTTTTTATCTATTTCCCCGTTTTTGACTAGTAGGAGTTGCACTTCTATTACTAGTAATAAGTTCCGCTTTTATAGGGTGTGTTTTACCCTGAGAACACATATCATTGTGAAGAGCTACAGTAATTACTAATCTACCATCAGCTACTCCTTGCATAGGAAATGACGTAGTTTAATGAATTTGGGGGGAGTTCGCAGTAAATAATGCCACTTTAACTCGTTTTTTTACCTTCTACTTTTTTTTTTTTTTTATTGTTGTAGGAGTAATAATAATTTATTTATTATTTCCACACCAAACAAAGTCTAATAACCTCATAAGACTAAATGGAGATCATGACAAATTCGCTTTCCACCTTTATTTTGGAATTAAGGACTTAGTAGGTTCCATCATTATAATAACAGCTCTAATATTCTTAACGCTATTCGATCCCTATGTGCTATGGGACCCAGAGAAATTTAACCCTGCTAACCCTCTAGTTATCCCAGTCCATATTCAATCAGAGCGATATTTCCTATTTGCTTACGCAATTTTGCGATCTATACCTAATGAGTTAGGAGGAGTTACCCCTTTAGTAATATCGATTTCAATCCTAAGGATGATATCGTTTTTTCATAAAAGAAAGTTTCAAAATTTATAATTTTATCCTATAAGCTAAACGTTAGTCTGGACTTTAGTAAGCGCTGTAATTTCATTAACTTGAATTGGGGCTCGACTAGTAGAAGATCCTTACATTTTGATAGGGCAAATTCCAATAGTTTTTTGTTTTAGCTATTTTCTTTTAACCCCTTTCCTTCTAAAATTGCGTGATAAATTAGTGTTTAAAGCAATATCATGACGTTGACTATATTCAACAAATCATACGGATAATGGGATACTATATTTAATTTTTGGTGTTTGAGCGGGAATAGTAGGAACAGCGCTAAGTCTACTAATTCAAACAGAATTAGGTCAACCAGGAAGTATGATTGGGGGTGATCGGGTTTATAACGTAATTGTTACTGCTCATGCCTTTATTATAATTTTCTTTATAGTTACACTTATTTTGGTTTAGGGATTTGGGAATTGACTAGTACCTCTTGTATCAGATGCCCCTGATATGACTTTTCCTCGTATAAACAATTTATAATTTTGATTATTACCTCATATTTTAACTGTACTACTGGCATGTGATGTTGTAGAAAGAGGGGCTGGAACAGTGGGGACTGCTTACCTCCCTCTATCTGGAGGTATCGCTCATGCCGAAATCTCCGTAGAGTTAAGTATTTTTTCCCTACACTTCACTGGTATCACTTCTATTTTGGGGACAGTAGGTTTCATTACAACCATTACTAATATACAAACCAAAGGTATAACTCTTAACCGAATCTCTTTATTTGTGTGAGCTTTAGGAATCACTGTCCTACTCCTTCTATTATATTTTCCTGTTTTAGCAGGGGCTATTACTATACTACTATCTGAACGAAATCTAAATACTTCTTCCTTTGACCCTGCCGGAGGGGGGGACCCAATTTTGTACCAGCATTTATTTTGATTTTTAGGTTCCCCTAAAGTTTACATCCTAATTTTTCCCGGATTTGGTATAATTTCTCATATTATTAGTCATGAAAGAAGAAAAAAGGAAGCTTTCGTAACATTAGAAATAATTTACGATATGTTATCTATTGGGATATTAAGATTCACTGTTTGGGCCAATTATATGTTCACAGTAGGCATGGACGCAGAGACTCAAGCTTATTTTATCACAGCTACTATAATTATTGCTGTTCCTATAGTAATTAAAATTTTTAGTTGATTAAGAACTCTTCACGAAGCACAATTTACATTCACACCTTCTCTGTTATGAGCCTTAGTATTTATATTCCTATTTATAGTAGGAGGGTTTACAGGAGTTATTTTAGCTAATTCAAGAGTTGATGTCGTTCTTCATGATTCCTATTATGTTGTATCTCATTTTCATTATGATTTATTTATAGGAGCTGCATTTGCAATTTTAGCAGGATTTATTCATTGAGGCCCCTTATTTGCAGGAGTAAGTTGAAATCCTAAATGACTAAAAGTCTATTTTTTAGTTATGTTTGTTGGGGTAAATTTATCTTTCTTCCCTCAGCATTTTTTAGGGTTAGCTGGTATATCTCGTCGTTATTTGGATTATCCAGACGCTCATATATCGTGAAATATTGTTTCTTCAATTGGTTCCATAGTCTCATTTGTAGCTATTTTAGGATTTATTTTTATTATTTGAGAAGCTTTTGTAACTCACCGACCGGTTCTTTTTCCTCCAAATCCAACTTCATCAATTGAATGATATCATAATCTTCCCGCCGCGGAACATAGCTATACAGAAATACCTTATCTTATCAATTTTAACCTGATGGCAACGTGACTCCAACTAGGCATTCAAGACGGTGCTTCTTCTCTAATAGGAAAACTAATTTTTTTTTATGATTACGCGATATTAGTACCATTTCTAATCACTACTTTAGTTGGTTATTTTATAATCACCCTAGTATTTAATTCATTCATTAATAATAACCTTTTAGATGGTCAACTAATTAAAATTATCTGAACAGTCTTTTGAGCATTAATTTTGATTTCTATTGCTCTCCCTTCTTTACGATTTCTATTTTTATTCGATGAAGCCAACAAACCAGCTCTTACTGTCAAAGCAGTAGGACATCAATGATATTGAAGCTATGAATATTCGGACTCTATTGATATTGAATTTGGCTCTTACACAATTCCAATAGAAGAACTAGATCTAGGTGAACTTCGTCTACCAGATATAGATAACCGAACTGTGATTCCTTTTAATACTCAAAATCGTCTGCTAGCTAATGCAGCCGATGTTCTTCACTCTTGAACTATCCCCGTACTAGGGATTAAGGCAGATGCTGTCTTAGGTCGCTTAAATCAATTAAATCTTGTTATTAATCGCCCAGGACCATTCTATGGTCAATGTTCAGAAATCTTCGGGGCTAATCACAGGTTCGTACTTATTTTAGCTGAAAGTAGTATCACAAAAGATTTTTTAAATCGAGTTCCGTCTAATAATGCAAAATTTGATGACTGATAGATAGTAATCTCAAGGATAACTCAAGCAAATTATCCTTACCATCCAGTTGATCAAAGCCCTTGACCTATCCTAGGAGCTTTATGAGCTTTAACTTTAACTACGAGAGTAGTCAAATGGTTTCATACTCTTAATATCAATTTATTTTCGCTAGGCATACTAGGTACAATATTAGTCATAATTCAATGCTGACGAGATATTATCCGAGAAGGAATTTCCCAAGGCTTTCACACTTATCTGGTTAGTTTAGATCTGCGATGAGGAATAATTCTATTTTTTGCTCCAGAAGTTCCATTTTTCATTTCATTCTTCTGAGCTTATTTTCATAGAAGTTTAGCCCCAACTATTGAGTTAGGAGCATCCTGACCTCCATTAGATATTGAATCATTTAACCCATTTTACATCACTTTATTAAATACAGCTATTACACAAGCCTTAGGAGCCACGATTACTTGAACCCACTATGGATTAATAAGGAGTAATTATTCTTAATGTTTGCAAGGACTATTTTTTACTGTAATTCTAGCAATATTTTTTACTGCTCTACAACCATTGGAATACTTTGAAGCACCTTTTACTATCGCAGATGCAGCTTACGAGTCCATGTTTTTTGTAGCTACAGGATTTCATGATCTCCGTGTAATTATTGGTACAAAATTTTTATTAGTTTGTCTCTTACGTCATTTATTTCTTCACATTACTTAAGGCCATCATTTTGAATTTGAAGCTGCAGTCTGATACTGACATTTCGTAGACGTTGATTGATTATTCTTTTATATTTCAATTTATTGATGAGGAGGAATGTTGTTTTGAGGATTGTTTAGTTTAATTTCCTTTTTTTTCTTAGTTGACGTAGTCTTAATAGGAGTGGTTTTTTTAACTTAATTTGAGCGCATATCTTTAGGTAATATTCAAATTCGAAAGGGTCTTAACAAAATGGGATTTGCTGGTCTTTTTCAACTTTGTGCTGATGCTATTAAATTATTCACTAAGGAGCAAACTTTTTCTTCTATATCTAACCACTTGCTTTATTCTATAGCCCTTGTTGTCAGTTTATTTCTTTCTTTGTTGATTTGAATTTGAATTCTTTGTTTAATTAGTCTAGTTACCTTTTATTTAAGCGTTTTACTTTTTTTATGTTGTATAAGCATAGGGGTTTATGCTATTATAGGTGCAGGTAGATCTTGTGATTCAGAGTATTCTTTGTTATGTGCTTCACGAGCAGTAGCTCAAATTATTTCTTATGAAATAAGGTTGGCATTAATTTTACTAACTCTTATATTTTTAATTCAAAGATTTGATTTGACAAGATTTGTTTATCTTCAACAATATATCCAGTGGAGTCTTTTTTTTGGCCCTGCGTTAGCATTAATTTGATTTATCTCTTGTTTAGCTGATACTAATCTAACACCTATCGATCTTGCTAAGGGAGAATCTGAGTTGGCTTCTAGCTATAATACAGAGTATAGAGAGGGGGGATTTGTTTCAATTATATTAGCAGAATATACTAGAATTTTATTTATAAGAATATTGTTTGTTGTCATTTTTCTGGGGCGCGGGGCTTCTTCTTTTCTTTTTATGTTTGTGTTTTTAGTGATAGCTTTTATGTTTGTTTGAGTCCGAGGTACTCTACCCCGATTCTGTTGTGACAAATTAATATGTTTAGCTTGAAAGTCATTTTTGCCTGTATCTTTAAATTATCTATTATTTTTCCCGCGTATTGTAGTGTTGTTTTCTTCTTAGTTAATTGAATGTTTAATATTAAAATTATTTACCTGGGCTACGTCTTGGTCAACTGTTAATCATAAATCTATTTTTTTTTTCTCTACACTAATTTCAAGGGTTTTAATGGTACTATTTTCTCATTCTTGATTTGAAGTTTGAATTGGACCAGAACTAAATATTCCGATTTTTATCCCCATGATGTTATAAAGACAAAATCAATATTCCTTTACAGAAGCTGGAGTAAAATATTTTCTGGTTCAAGTCTTAGTTTCTGCTATATTTTTATTACCAGTTATATTCCATACTTTTCGTGTGTTTAGTTTGTTTGCCTCTTTTAATGAAAACACTTTGCTGCGTATTATAATTACTATTGGACTACTTATTAAAATAGGTGCAGCCTCCTATCATATATGAGTTCTAACTGTATTAGAAGCTATATTTTGAATTAATTTTTCAATTTTATTAACTATTTAAAAAATAAATCCCCTGGTTGTACTCATGTCGTAAATTTCATTAACCTCTACGAATATTATTGAATTAGCCATGGTCTTTTCAGCACCTGCCGGGGTGATAGGGGGATTTAATTAAACTAGAATACGATCAATAATAGCTTTCTCTTCTATCAATTATATAGGTTGAGTACTAATAGCTTTAACAATTAGTAAATATTTGGTATCTATTTATTCTATTATTTACGTCCTTATTTTATTTCCAGTTGTTCATCTATCCGAAATCTTTAGTTTATCTTATATTACTCAAATTGCAACAACCAGCAATATCGATTCTACAAAAAAGTTACCTATTTTCTTTGGTCTATTTTCCTTGGGGGGGTTAATCCCCCCCTTTTTATGGTTTTTACCTTAATGGATTATTATCGAACAGGTTATGGCGATTGTAACATTTTCTATTATCATAGTTCTGACTGTTATAATTTTAATTTCCCTATATTATTATTTACAAATTGTTTTAACTGCATTTATTATTTATAGAGGCTAAATACCCTCATGTAATGAGGAATTAAATTTTAATATAGAAGCTTCAATTATATGTATGTTTTTTATAATGACAATCTCTATAAGTGATTTAAGATTATCATAATTTTTACTATCTCTATCTTCAATTTTCAAATCGACTTTAACGGGTATTAGTCTTATGCTAATTAGATCTTGTTCCATTTTTTTTTTTTCTACATTTATTTTAATAAACGTAATAGTTCTATCGTCTAATTCATGATTCGGATCTCGGATTAGACCAAAATTCAATATGATGACGTCTACTCCTATTATAATAAAAAAAAATAATCAACATACCACTATAGGGGTTGCGCTTAAATGTTTTGTAGTTCCAGCCTTAGCATCTGTCATATTTTTATTGTGTGTTTTATTTCTTTTTTTATATCTTTGTAATTTTTTTATTCTTATTATTATGAGCGCTTAAACAATAATTATAATTACTATTGATCTGCTTCTAAAAATAGGGGCAGCCCTCTTTCATATATGATGTTTAACTGTAGCTGAAGCGCTATCTTGAATTAAATTTTTAATTTTAATAACTATCCAAAAGATGGATCCTCTAGTTCTATTATTAGCATTTACCTCATTAACCCTCAATTATTTGATTAAAAAAGTTGTCCTTTTATCAGCTTTTGTGGGGGGACTAAGCGGATTGATTCAAACTATAATACGATCAATAATAGCCTTTTCTTCTATCAATTATATGGGATAAATACTAATTGCTTTAACTATTAATCATTTTTCATAATTTACTTATTTTTTTATTTATATCCTTACTCTTTCTCCTATTGTTTAATTATTTTATAGTTCTAACATATCTTATATTAGTCAAGTTACTTTAACTGATAATTTAGCTCTTATGACGAAGTTACTTTTTTTTTTTATTGTCTTATCCTTAGGGGATTTAGCCGCCTTTTTTTTAAGGTTCTTACCTAAGTGAATTATTATTAAAAATGCTATCGCAGTTCTGATATTTCTTATAATTATTGTTTTAATTACTACTGCTTTAATCATCCTATTTTACTATCTACGAATTTCATATACCGCTATTATCTTATGTACGAGGGACATAGAAACATGAATTACACAATTATACTTTAATTTCAACATTTCAACTACTTTTTTATTTATTATCCGATCAATGTTCATATTAGGTCTAATCTTATGTCTTTTTTTTATTAGTCTTCTTATGTTGTATGATATTCAAGAGTTTTTTATATTACTGGTTATTTTAGTATTATTAAATGTAGTTATGATTGCTCTATTAATGTTTGTTTCTAATCGTAAGCATCTATTAGTCATTTTGCTAAGATTGGATGGTATAATGTTGGGACTATTTTTTCTCTTTTGTTAGTTATAGGTTTACTTGGGTTACATGAATTATTTTAGTTTATTTTTTTTGGCTTCTATGGTTCGTGAAAGGGCTCTAGATTTATCAATTTTAGTTTCTATTATTCGGACCCACGGTAGTGATCATTTTTATTCTTTGAATGCATTACTATGTATTAATAGGTTGTTTTTTATATTAAAATTATTGTTTGTTTTGTTGTTTATGATTCGCTTTTGCGTTTTTTCTAAATGTTGGTCTTGAGATATGTCGATTGCAATCATATGACTATTTGTATTCGCATTTTTTTCATAAATAGCATTTAGTTTTAATATTTTTTCGTGGGATTTAAGCTTCTATGACTTACTTCAATTTTATGTTTTTTCCTATATTTCAGTTGCTTTATTCACGCGGATTTCTCTTTTAATGGTTATAAGCAAGTATCAAATTATGCAGTATACATATAGTACTATAATTTTTATTGTTTTATTATATCTTCTTTTGTTCGTTCTATTCACAAAATTTACAACTTCGAATTTATTATTATTTTATATTATAGTTGAATGTACTCGAATTCCTACTTATTCATTCATGATAGGTTGGGGGTATCAGTCAGAGCGAGTCATAGCTGGTTTTTATCTCCTATTTTAGACCTTAGTAGCGACTTTGCTTCTGTTAGTTGGTATTGCTTATATAGACTATGATTTAGGAGCACTAGATAAATGTTTTTTGGGGATTCATACTCATTTTACAAGTACATTATTTTCTCTCTTTTTTTCTTAAATTCTAGCTTTTTTAGTTGAGTTACCTATATATTTTGCTAATTCTTGACTTCCTAAGGCTCAGGTAGAAGCTCCAATGGCGGATTCTACGATTTTAGCTGGGGTTTTACTAAAATTAGGGGGGTATGGCTTAGTACGACTTCTTCCTTCTAACAACAATAATGCTATTAAATCCTTTAATTCTTTGTTGATTAGAGTTAGATTGGTGGGGGCTTTGATTGCTCAATTAATTTGTCTACGTTAGATTGATATTAAGTTTTCAATTGCTCATCCGTCTGTAGCTCATATAGCGTTAGTCTTAGCAGGGATCTTTACTACATATTTTTAAGCATGAGTGGGTGCATTAATGGTAATAATTGCCCATGGCTTGGGTTTTTCGGGTTTATTTCGTTTGTCTAATATAACCTATGATCGAGTTGGAACTCGTAATTTACCAGTTATTCGATGATTTATAAATTTAATGCTTTCATTAACGTTCCGATGATTTTTATTTAGTGCTATAAATATGGCAGCCCCCCCCTCCCTAAATTCATCAGGTAAAATTTTTTTATTTATCTATTTAGTAAGGTGACGCGGACTATCTAATTTACTTTTGGGTTTTTTATCTTTTTTAGCATTGGCGTATACTCTTTATTTATATTCTTCTACTGAGCACGGAACTTCATTTTTTAATTAATATTATTGTAGAGTAAACAGCCTTCGAGGATTTTTGGTGATATTTTATCATTAATGATTACTTTTAAATTGACTGACTCTTTGGGCTGGATTATCATCGGTTTAATATTATTTTCATGGTTTGAAAAGAAAAAGTTTCGTTCTACCGTAATCTATCAGTAGCATGCCACTCTATAAAATTATCTCTATATCTCTTCTTTGTTCAATATCTGAAATCTTAAATATACTTTAAGGGGTAAATTTCATTTTTATTAAAACGATAATTTTTATTGATAACTATCATAATATTATTAGTTTTGAAAGAGTTGGTCTTTCTGCTACTCTTTGATTTGATCGAATATCCTAATTATGTCAAAGTGCTGTTTTATTTATTAATTCACCTGTGGTTATTTTATACAGAAGAAGTTATATACGTGGTGATTTGAATGCCAATCTATTTATTGTAATAGTAGCAGGACTTGTGTTTTCCATAGTATTACTAATTATTAGTCCTAATATAATTAGAATCTTATTAGGATGAGGTGTCTTAGGTCTGGTTTCGTATTGTTTGGTTATTTATTAGTAAAATAGAAAATCTTCTAGAACTGGTATACGGACAGCTTTATTCAGTGGTTTTAGGGATGTATGCATTTTATTGTCAATCGGATATACAATTTATTTAGGAAAGTTTAATTTTATTTTTTATATTCACTGAACTATCTTATTTGATTATACTAAAATAAGTGTAATTATGGCTACTTTTATTACTCTGGCTGGTATAACTAAGAGTGCTCAGATTTCTCTTTCCTCCTGACTACCAGCAGATATAGCAGCTCCTACCCCAGTTTCTAACGTTCTAGTTCACCCATCTACTTTAGTGACAGCAGGGGTTTATCTATCAATTCGATTTTCTTTCTTAATTTTTATAAAGTAAATATGAGAAGTATTAATGTTTATATCTGCAGTAACTACGTCTATAGTTTGTTTGGCTGCTATTTATGAATATGATTTAAGAGAAATTATTGCTAAATCAACCCTGAGACAACCAAGAGATATAATATTTTCTCTATTTTTCGGACCTCCTATAATAGCTTGTTTTCATTTATTAACACAAGCTTTATTTAAGGCTTTGCTGTTTTTATGTGCAGGGGTGTTTATTGATGAGGCATGTGATAAACAAGATATTCGTAAGATAGAAGGAGTAACTATTAAATTCCCTCTAACTATAGTTTGCTTAATCATAGCTAATTTAGCGTTGTGTGAAATCCCTTTTTTAGCTTGCTTTTATTCTAAGGATTTAATTATTGAAATATCTCCGATACGTAATATAAATCTACTTGTTTTAGTTTTAATATTCGTTCCTTCTGGCTTTACAGCTATTTACTCATTCCGTCTAACTTATTTTTGCACATTTTAATCCCTTAGTTGTGATTGATTGAATAATTTTTGTGATGAAGATGATTATAATATAGTTGTCCCTATATTGTTTCTTAGATTAATTGCTATTGTATGGGATGGTATATTGAGATGACTAATATTTCCCAACCCTTGTTGAACTATGCTTCGCTTATTTATAAAATTAACGACTGTACTTGCAGCAATTGTAATTGTTCTAATAGGGATGAGACTTTTTAAACTTACTTTTGTTCATTATTTGGAATCTGTGGAGTTTCATTTTACTAAACATTTTATGGGTAGTATACGATTCCTGCCTTATATATCAGGACAGAATATAAATAACTGCCAGTTGAATATAAGAAAAATGGTCTAAAATATTTTAGATCAAGGTTGGATAAAATAGTTAGGAGCTCAAGGGGTTTATGAAATGTTAACTTGTGGTTCTACTTTAATTCACCAATTTAAAAATAATTCATTAAAAATTATTCTATCATTATTTTTTGCGCTAAGTATAACTTTAAGTATTTTACAACTCTTTATCTCTAGATTTATTTTGGAGCATAACGATACATTCGGAAACGTAACTGGCAGATTTAAAAATAACGCTAAAATTGTTGAATTATGACTTTAAATATAAATCACGTTATTCCTGGATATCCTATTAACGGTGTCAGTGGTAATAACCTTGATTTTAATATTTCTAAATCAACCTCTAACAATAGGACTGATCATCCTAGTTCAAACTCTACTAATCTGCCTGATTTTTCGAATATTTAGTATAAATTTTTGATTTTTTTATACTCTATTCTTAATTCCCTTAGGGGGGTTCCTAGTAATATCTATTTATATGTCCAGACTAGTATCAAATGAAATATATATTAAATTTCATTTAAGAATTAAATTGTTCCATATAGCATTGTATGTAGCATTTTTCTTTAGAATTTTATTCATAATTATAAAATTCGTATTTGGAGAAACAATAAAAAACCTAAGTGGCTCTACTTAGCACGTGATAATAAAATTAAAAATTTTAGTAATTTAAAACATTTATAAAAAAAGTATAGGAAAAACAACTATAATTATAGTTATTTACTTATTTTTAACTTTATTAGTAGTGGTTAATATTGCTAAAATAAATTGAGCTCCCCTACGACCCCTAATATTGTAATCTTAATATTTGTTCGTTATTTAGGTAAAATAATTTTAATTTAATTTTATTATTATTAGAGAAGTTTGGAATTTATAGTTAAATAGTGTTGTAAAGGAAAATTGAAATAGTTTGAAGATTTGGTTTTGGAAAAACAGATATAAATAATCGTACCTTGCGCATTAGAGGGTGCTTAATAAATTTTATATAAGGATTTCTCGAAAAAGGCCAGCTAATTTCTTCTAATAATTTCTGTAGCATATTATCTTTGAACATGAGTATAGAACTGAAATGTTGTTCGGCTTAGCTGATGTCTGGTTTTTTGAGAAATGAATTTGATTCAGTTTTTTTGTTTAACTTACCTAGTTAACTTAGATAAGGTAAAATTTTTGAAGGCCGAGCTCCTAACTATTAAAATTTATATTTTTAAACAGAGATAAAATGTTTGTACGCTTATAAGTAACCATAAGTATAAATTATATTATAATTTACATTTTTATACTGATCATTTTTTAAGATTTTACTTCATTTATTAAGACAAGTTCTGAAATTAATTAAGACTAGAAATACAAGGATAATTAGAAGAATAAGTATTAATATTTTTAATAATATTAATTATATTATAGGAACCCGGCAAATATATTTTCCACCTGTTTATCAAAAACATTTTCTTTTGAACAAATTAGAGGCATGACCTGCCCAATGAATTTTCGAATGGCCGCGGTATCTTAACCGTGCGAAGGTAGTACAACCATTAGTCTCTTAATTGGAGTCTCGTATGAATGGTTGGACGAGAAAAAAGCTGTCTCTGTTATACATTTTGAATATCATCTTTAGGTAAAGAAGCTTAAATAATTTAGAAGAACGATAAGACCTTATAGATCTTCTTATTCATGTTTGATAAAAACTTAGGTAATGATTTATTAGACTAAAGGCTGAGTAGGGGCGACGTAAAGAAAAAAATGACTTTTCTTTTTTAATAAACATTTATAGATAGATAAATGATCCTTAAATAAACACTAAAAGACTAAGTTACCTTAGGGATAACATCTTGATATTTTTAGAGAGTTCATAGCGATAGAAGGGTTTGTAACCTTGATGTTGGGTTAAGATATCGGTGCGGAGTAGCTGCTTTACAGGAAGTCTATTCGACTTTTAAATTGTCACATGATCTTAGTTCGAACTGGCGTGAGCTAGGTTGGTTTCTATCCTTAAATTAATGCTTCATATTAGTACGAAAGTACCAAATAGTCAAATCTCCTTATTACGTATAGTGCTAGTAATTAAGTTTGATTCTGGCTTATGTTTTATAGTAATTTAAAAGCTAAACATAAGTAGTAGTTAACATTATAATCAAATATTTGGAATTAGGTGAAATTCGTAAGGTTGGCCAATCGTGCCAGCCGCCGCGGTTATACGAAGGGTTCAAATAAAACAGATCGGTGGATCTAAGTAGGTTATTTGAAACAAACTTTTAATTTGTAAATTAGGTGAAATTTTTATTTAAACAAAAAATATTATTAAAAATTTTATTAGATCTTTGAAACCAAGCTATAAACTAGGATTAGATACTCTATCGTTCTTAATTAAAATCCAGGGTAGTAGAATTCTTAAAACCTAAAGAATTTGACAGTATTTTATTCTTACGAGAGGAGCCTGGCCCGGTATCGATTTTCTATGTTTAAACTTATGTCTTTTGTGTTCAGTTCGTATACCGTCATTGTCAGATAATTTTTCCAGAAAATTATCTGAATTATTTATTTTATGACTTCAGGTCAAAGTGCAGCTTATAGAGGGAGGTGTTGGGCCACAATAGAAATTAAAATACGGATTTATAGTTAAAAATTGATATGAAGGTGGATTTAGTAGTTAAGCTAACCTAAAATACTTATTTGAAAAAGGCTCTTAGATGTATACACATCGTCCGTAGCTCCGTTTAAGTAGAGATAAGTCGTAACATGGTAGATGTACTGGAAAGTGTATCTATAAAAA
>6
ATGATAACAAAACTATTTTTTGCATTTGACTCCTCTACCTTTCTTTTAGGCCTGTCTATAACCTGATCAGGGTCTTCCATAGGACTTTTTTTTATTCGTTATATTTTCTAATTTTTATCCAATTGAATAAATATTTTGTGAAGCGGAGTCGTAAAAACTCTTCATGGAGAACTCAAAATTCTTCTAAGATAAGGCCCAAATTCTAAACGAAGAGGTACTTTGATATTTATTTTTCTATTCCTCTTTACTTTATTTATTAACTTTCTAGGTTTATTTACATATATTTTTACTGGTACTAGTCATCTGGCAATAACATTGGCACTAGCTCTACTTCTATGAATAAGTCTTATACTTTACGGTTGAATTAGTCAAACTTAACATTTATTCGCTTACGTAGGACCTCACGAAACACCAGGCGTTTTGTCACCTTTTATAGTATCTATTGAAACTATTTGAAATATAATTCGGCCTGGTATTCTAGCTATACGATTAGCTCCTAACATGATTACAGGTCATTTATTTCTAACTCTTCTAGGGAATCAAGGCCCCATCACAAGTATTCTCAGCCTAACTGTATTAATATCTACTCAAATTCTACTACTAGTTTAAGAATCAGCTGTAGCTGTTATTCAAACTTGTATATTTGCTGTTTTCACTACTCTGTATTCAAGAAAAGTAAGTATGCCACGAATATCACCTCTAAATTGATTGATTTTATTTATTTTCTTTACTTTAATTCTTCTAATTTTTAATAGTTTTATTTATTTCAATATCTCTCCATCTATTTATACTTCGCCGGAAGACAATAAAGAGGCAACTAATACTTATTCCAGTCGTTTAAACTGAAAATGCTTGATGATATCTCCACGAAAAACTTACCTTATATTTAATGTTATTAATAGTGCTCTAGCGGATTTGCCAGCCCCTGCAAGTATTACATTTTGGTGAAATTTTGGAATTTTATCAGGTCTATGCTTAGTTACCCAAATTGTCACAAGTTTATTCTTAGCCATACTCTATGCCGCTAATGTAGACCTAGCTTTCTCTAGAGCAGTCCACATCAGTCGGGATGTAAACTATCTATGGCTCCCACGAACTCTCTACGCTAGTGAGGCATCCTTCTTTTTTATTTGTCTACATCTACATGTGGGACGAGGAATATACTATGACTCGTATTTTTCTACGCAGACTTAATTTGTTGGGGTTGTTGTTCTATTTTTAGTAATAGGAGTCGTTTTCCTAGGATATGTTTTACCTTGAGGTCAAATATCTTTCTGAGGGGCTACTGTAATTACAAATCTCGGATTAGCCATTCTATACACAGGAAATTACGATGTTCAATGAGTATGAGGGGGGTTTGCAGTAGATAATGCAACTCTAACTCGATTTTATACTTTCCATTTTCTACTATCATTCATTGTCGCAGGTGTAACAATAATTCATCTTCTATTCCTGCATCAAACAGGGTCAGACAATCCAGTTAGACTATATATAGATTCTGACAAAATGCTTTTTCACTCTTATTTTAAAATTAAGGATTTAGTAGGCTTTATAATTATATTTACATTATTAATAATTTTTACGCTACTTAATCGCTATCTCCTAGGGGACCTAGAAAATTTTACCCTTGTTAACCCTCTAGTTACCCTAGTACATATTCACCCTGAATGGTATTTCCTATTTATCTACATTATTCTACGATCAATTTCTAATAAATTACAAGGGATTATTACCTTACTAATATCACTTTTAATGTCGATAATTACACTATCCTTCCATTACAGAAAGTCTCGGGGATTAGATTTTTATCTTATTAGTAAAATCCTACTCGTAGCTTTAGTTGGTCCCGTAATTCTATTAACTCAAATTGGGGCACGATCAGTAAAACAACCTTATGTTCTAACAGGGCAAATTATAGCAGTTATATATTTCTATTACTTTATCTTCACACCTCTTCTCCTAAAATTGCGAGATAAACTTATTAATAAGGCAATGTTGTGGTGATGATTTTTTTCAACAAGTCATAAGGATATTGGAACTCTATATTTAATTTTTGGGGATTGCGCCGGAGTAGTAGGGACAACATTAAGTCAACTAATTCGAGTAGAATTAGGATGACGTGGAAGTCTAATGAGGGCTGGTCAAATTTATAATGTAGTTGTTACTGTCCATACGTTTATTATAATTTTTTTCATAGTTATACCTACTTTGATTGGGGAATTCGGTAATTGATTAGCATCTTTCATTTTAGTGGCCACTGATATGACATACCCTCGTTTAAATAATATAAGATTTTGATTATTACCCCCTACATTAACCCCGCTATTGGCAGGTGGTGATATAGAAAGAGGGCCTGGAACAGGGTGAATCGTTTATCCCTCTCTATATGGGGATATTGCCCATGAAGGAGTCTCTGTAAATCTAAGTGTTTTTTCTCTACATTTGGTTGGTATTTCTTTGATTCTAAGGGCTGTTAATTTTATTCCAACTATTATTAATGTACGAATTAAAGGTATAGCCCTAGATCGAATTCCTCTATCCGTATGAGCTGTAGGAATCACTGCTCTCCTTCTTCTACTAACTCTTCCCGTTCTAACAGGAGCCACTACTATATTATTAACTGACCGAGATCTAAATGCTTCTTTTTTTGACCCTACTGGAGGAAGGGACCTAATTTTGTACCAGCATAAATTCTGATCTTTTGGTCACCCTGGAGTTTATATTTTATTTCTACCTGGATTTGATATAATCTCCTATATTATTAGTCAAAAAAGAGGTAAAAAGGAAGCTTTCGTAACATTAAGAATAACTTATGTTATCCTAGTAATTGGAATCCCAGGATTCATTGTTTGTGCCCATCATATGTTTACAATAGGTATAGACGTAAATATTCGAGCTTACTTAACTGTACCCACTATAATTATTGTTGTTCCTACAGGAATTAAGATTTTTAGTTGGCTAGGAACTCCTCACGGAACACAATTTACTTTCACTCCTTCTATATAATAAGCTTTAGGATTTGTGTTCCTATTTACAGTAGGAGGGCTTACAGGAGCTGTTTTAGCTAACTCTAAAATTGATATAGTCCTTCATGATACTTGCTATGTTGTAGCTCATTTTCACTCTTTACTATTCATAGGGGCAGTTTTTGCCATTTTAGCGGGGTCCACTCATTAAGTTCCTTTATTTACAGGAATTACTTTAAACCCTGCATGGTCAAAAACTCATTCTTCTACTATGTTTATCGGGGTAAATTTAACTTTCTTCCCCCAACATTTTTTAGGGTTAGTTTGAATACCTCGGCGATACTCTGACTATCCGGATGCTTATACATCATGAAATGTCGTATCGTCAATTGGCTTAACAATTTCTTCTGTAGCTACATTAGGATTTATTTTTATTATTTGAGAAGCTTTTGTTGCGTAACAGCCAGTCCTCTTTCCACCAAACTTAAATATATCTATCGAATGAAAGCATACTCTCCCTTCAGCAGAACATAATTATGCAGAATTACTTTACCTTACGCATTTCATGTTGATGGCAACTTGATTTCAATTAGGATTCCAAGATGAAGCTTCTCCTTGAATAGAATAATTAATTTTTTTTCATAAACATGCACTACTAGTTTTAATTTTAATTACGATTTTAGTAAGTTTGTCTATAATCACCCTAATGTCTAATACATTCATTGATCGACAATTATTAGATGTTCAGATATTTGAAATTATTTGAACAGTCTTTTTAGCATTAATTTTGATTTCTATTTTTCTTCCTTCTCTCCGACTTTTATATTTAATTGTTGAAATTCACGAACCTTCCTTAACCATAAAAATAGTAGGATGTCATTGATATTGAAGCTATGAATATCCTGATTTTAATGATATTGAATTTGACTCTTTCATAATTCCTACAGATGATCCAGGTTAAAATGTATTTCGTCTGCTAGAAGTCGGTAATCGATTAGTATTACCTTTTAGTACACAAATCCGCCTTCTAGTAACAGCAGCCAATGCTCTCCACTCTTGAACTATGTCCGGCTTAGGAGTTAAGGCAGACACTGCTCCAAGGCGAATAAATCAAGTAAGTTTTTTTATTAATCGGCCAGATGTATTCTATGAGCAATGTTCGGAAATTTGTAGGGCTAATCATAGTTCTATACCTATTGTTATGGAAGGTATCACCACAAAAGATTTGCTAAATCGAATATCATACAAAGTAGTATTATACGAGAGCTGAAAAAGATTTACGTCAATGATACCGCAAATAAATCACCCTTATCTCCTAGTAGGTCAAAGCCCTTAACCTATTTTAGTAGCTTCCGGGGCTTGAACTTTAGAAACTGGATTGACTAAATAATTTCATACTTTTAATATAGATCTATTTTTCCTGGACATGATAAGTACTTTATAAGTTATAATCAAATGATGACGAGACATCACTCGAGAAGGAACCTTCCAAGGCCTTTATACTAATCAAGTTACTTTCGGTTTACGATGGGGAATGACTTTATCTATTGTTTCAGAAGTTCTATAATGCGTTTCCTTTTTTTGAGCTTTTTGTCACAGTAGGCTAGCCCCAACTTCTAAAATAGAATCATTTCGACCTCCAGCGGTAATCGAACCTTTTAACTCATTCCAAACCCCTCTATTAAATACAGCAATTCTACTAGCCCCAGGAGTTACAGTAACATGATCACATCATGGATTAATATAAAATAACTACGTTGAATGCAAGCAAGGGCTACTTCTGATTGTAGTTTTACGAACGTGTTTTACTGCCCTTCAAGCTTTGGGATACGTTGAACCACCTTTTACTATCGCAGATGCAGTTTATGGGCTTACGTTTTTTGTAGCTACAGGATCCCATGGTCTCCATGTAATTATTGGAACTACATTGCGATTCGCTTGTTTATTACGTCATCTATCTCATCACTTTTCTAATGAACACCATTTTGGATTTGATACTGCTGCCTGGTATTGATACTTTGTTGATGTTGTTTGATTGTTCCTATACATTTCAATTTATTGGCAAGAAGGCATATTGTAGCGTGGCATGTTTATTTTTATATATCTTTTGATTTTAACTGTAGGTGTTCTAGTAGGCATTGCTTTTTTAACTCTATTTCAGCGAAAGTTTATAGGGTATACTTTAGTACGATAAGGTCCTAATGAAGTAGGGATTGTAGGAGCTCTGCGACCCTTTGCTGATGCTATTAAATTATTTATTGAGGATCAAATTCTCAATTCTATATCTTATTATTCGCCTTATTAGATAGCCCCTGTTTTTAGTTTATTTCTTTTTTCGTCAGTTCGGATTGTTATCCTTTGTTTGAGTCAATTCATTAATATTGAGTAAAGAATTCTATTCTTTTTATGTTGTATTAGAATAGGAGTTTATACCCTTATTGCTGCAGGTTGATCTTCTAATTTTAGGTATTCTTTGCTAGGAGTCCTACAAGCAGTGGCATAAACTATCTCTTATGAAGCAAATTTGGCTTTAATTTTATTATCTTATGTATTTTTAATCCAATGATTTACATTAATCAATTTCATATAATATCAAAATTACTTCGAATGACTTTTTTTTATTACACCTGCGTGAACCTTATTTTAGTTTGTAACATATTTATCTGAGACTGATAGTACTCCCTTTGATTTTGCGATAAGAGAATCCGAGTTGGTTTCTGGGTACAATACTGAGTATAGAAGAGACGGATTTGCATTAATTACATTGGCGGAGTACACTAGGATTTTATTTATAAGAGTATTATTTGTTATCATTTTTTTGGGAGGTGTAGTTTCTTCTTTTTATTTTGTGTCTAAGTTTCTAGTAATTGTTTTTGTATTTGTATGAGTTCGAGGGACTGTCCCATGATTTCGTTAAAATAAATTAATATTTTCAGCTTGAAAGTCTTTTTTGCTCTTTTCTTTAAATTATTTATTATTTTTTTGGGGTCTTACAATTTTTTTTTTTTTCCAGTTGATTGACATTGTAATTTTTGATCTGGTTACGCATACCTTCTCTCTATTGATTGTTATTCCTAAGTCTTCTTTATTTCTCACCATACTAGATTTAAGAGTTTTAATTCTGCTGTCTTCCAATTCTCGATTTGGTTCGTGAATTGGATTGGAGGTAGACCCTTTAATTTTCATCTCTATTCTCTTAATAAAAAACAATCGACAAGGATCTACAGAGGCTGGAATAAAATATTTGTTAGTTCAAGCTCTAGCTTCAGTCTTTTTTTGATAAGGTGCTTTATTTTCTTTTTTTCATCTTCCTTTTTTTTCTATTTCATTTATTAGGCCCTGACATATACCAATTATTACTTCTATTGGACTACCGCTTAAATTAGGGGCTGCCCCTTCTCATAACTGAATTCCAATTGTAGCTGAGTCTCTGTCTTGAACTATCTTTTTTATTTTATCAACTGTCTAAAAAACAAAGCCCCTATTTATATTATTAAATCTTATTTCGTTGAACCTCACTAAATTTATTTTCTTAGTTGTCTTCTGATGATTAATAGTTGGGGGACTTCGGGGAGTTAATCAAGCCATAATACGCTTATTAATAGTTTTCTCCTCAAAAAGTCGTATTGGTCGACCACTAATTACCTTAATTATCAGTTATTTTCTATTAGTTATATATTTTGTTACTTATGTACTCATCTTATTTGCTGTAGTGTAGTTATTTAGGATCTTTAACATATATCATTTAACTCGAATTGATTCATTTCACAATATTAGATTTACAACCAAGATCTTTATTTATTCTAATCTTTTTCCCCTTGGGGGGTTACCGCCCCCATTCTTAGGGTTTTTACACAAGTGATTTATTATTAAAAAGACTAGCGCTGTTATAAGATTTTTTATGATAATGATTTTAGTCAGTGTTACTTTAATTATTCTATACTATTATATGCGAATCGCATGTACTGCTTTTATGATATATAGAAGAGATTTACGCACATGAACTACATTATTAAATTTTAAAATCGGGAATTTGATTATTTATGTAATTATTATGACCAAAATGTCTATGTAAAGTATATTGTTTCTATCTATTTTTTTTTGTTTATTTTTAATTTTTGAAAAGTTTTGATTCAACATTGTTATTATTAAAATTATTCATTAACCTCCATTTTTTTTTTATACACTAATTCTAAGTATATTATTTGTCCTATCTTCTAACTTTTGATTTACGGTGTGAATTGGATCAGAACTTAATATTTTAAGCTTTATCCCTCTTATATTAAGAAAAAAGAATCAATTATTATGTACAGAAGTTACAAAAAAATATTTTTTAATTCAAGCCCCAGTTTCTGTTCGATTTTTAGTAGGCGTTTTATTTTATTTTTCTGATGGTCATAGTAATCTCATTACTCTCATGGAAACCCTCTTTTCGAAAATTATAATTGCTGTTAGCCTGCTACTTGGAATATGCACAGCACCCTTTCATAAGTGAATTCTCAGTGTAGCTGAAGCTCTGATTTAGACTAACCTTTTAATTTTGATAACTATCCAACAAATTAATTACTTCTTTATACTATTAACATTCATCGCATTGACCTACAATAAATTTATTATAATAGTTGTCGTCTTATCAGCAGTTGTAGGGGGATTAGGGGGGTTAAATAAAAATATAACACGTGTAACAATAACTTTTTCGTCTATCGACCATATTGGATGATTACTAATAGCTATGACTATTAATAATTTTATATTATTAATTTATTTTCTTGTTCACATAATTACTTTATTTCCAGTAACCCACATACTAAAAAGCATTGAAATATCTTATATAACTATGGTTTCTTTATCTTACAAGATAGCTCGTATAGTAAATTCCATACCTTTTTTAAATGTACTCTCCTTACGGGGTCTATCTCCCCCCTTCTTAGGATTTCTACCCAAGTGGATTATCATTAAATGGACTATTGCTTTTATAACAATTTTCATTATAATAGTATTGGCTATTACTACTCTAATTACACTATATTATTATTTACGAACTACCTTCACTGCTTTTATTATAGATATAAGGGATATACGAGTATGAATTATAAAATTCAGTTTTAAAATATAAATTTCAATTATATTTGTATTTATTACCACTTCTATTTTACTGTTTGGATTAGTATTATCACTGTCTTTTTTTAATTTATTTATGTTATATAATTTTATAAAGTTGATTATAATATTAGCTATGTTTTTACTATTTGTTTTAGTTTTTATTGCTGTATGAATTTTTTTTTTTCACCGTAAGCATCTGTTAGCTGTTTTATTAAGATTGGAAGGTATAATACTGATACTGTTTTTTTTTTTATGTAATATATTTGTTTCTTTGGGTTAAAAATAAAAATTTATTTTATTTTTTCTAACTTTGGTTGTTTGTGCAGTCGCTATAGATTTATCAACTTTAGTTTCTATTGTTCGAAATCACGGCAAAGTTTATTTTAATCCTTTAAATATATCACAATGCATTAGTTTAATTTTCTTTATGTTAAATTTTATGTTATTATGGTTTTATTTGATCCTCTTAAGCGTTTTTTTTACACGTTGGTCTTTAGATTTGAATATTATTATTTCATGACCTTTTGTTATAATAATTCTTGCATTAACACAAATGACTATTATTATCGTCCGTTTGGACTTAAGTTTTGATAAATTATGTTAGCTTGATAATATAAATTATTTTTTGGTTATTTTGTGCGTATGAATTATTTTTTTAATTGTTTCGTTAAGATATTAGATCAAGTGGGATACATATAATAGTTAGGTTTTTATATTTCTATCATTATTATTTTTCTTCTTTCTATTTATAATTTTTACCACTTAAAATCTTTTTTCATTTTATATTATATTTGAAGCGTCATTTACTCCTACTTTTTTATTACTCTTAGGTTGGGTGCATCAGTCTGAGCGAACTCGAGCTACTTTTTATTTTCTAGTTTATACTTTAGTTGTTTCTTTGTCTTTATCAGTTGGTATTTTTTTAATTAATTATGCCCAACGCACTATCAAAATACGTATCTTGAGAATTTATACTGATACCACAAATACACTATTATTTGTCTTTTTTATTTTAATTTTATCTTTTCTAGTTAAAATACCAACATATTATGGTCATTTGTGATTACTTAAGACACATGTAGAAGCTCCTGTAGTTGGTTCTATTACTTTAGCGGGGGTTCTATTGCGATTAGGGGGGTATGGCTAATTACGAGTTTTACTTTTTATTGTTAGTAGGGCAATAAGATCATCCGGTCCTCTGTTAATTAGAATTAGATTAATAGGGGGTGTGTCGGCTAGGATAATTTGTTTACGACAAACTGATATTAAGTCTTTACTTGCTTATTCTTGACTAGCTCATGTAACGTTAGTACTTGTCAGGATATTTGTACTAAATTTTTGATGGTAAAATGGTGCACTAATTCTAATCATTGCCCATGGGCTTTGTTCTTCAGGATTATTTCGTTTAGCTAATATACCTTATGAACGGACTAGTGCTCGAAGTTTTCTAGTAACTCGTGAATTATTAACTTTAATGTTGGCATTAACTATTTGGTGGTGTCTACTTAGTGCTATTAAAATAGCAACACCTCCCTCACTCGATTTATTAGGGGAGATTTGTTTATTGAATAGATTATCAGGTTGAGGATGGTCTATTATACCTCTTGCGGGCTTTTTTTCTTTTATGGCAGCGGCGTATAGTCTTTGTCTATACTCTTCTACTTTGCACGGAGTTACTCTGTTTGATTTTTCTTCAAGACAATTTGGCCGAGTTTGAGAGTTTTTAATAATAGGTTCGCATTATTGATTACCTTTAAATTTCTTAATTTTTACTGTTGAATCATAATGTGAATTACTTTAATCTCATAGTCTAAAAGTGAAAAGCATGGTGAAATCTTTTGACGTGAGAATCACCTCATTTTATAATAGTATTGTTAAACTATTTTTTGTTTTAAGACTCGCAATTTTATTTATATTTTACGGGTTAAATTTAATTACAAATGGAATGGCAATTTTTATTGAGTGAAAATATAATATTTTTTGTTTGAATGGAGTTAGTATTGATGTAACTTTTTTATTTAATTGAATATCATTTTTTTTTCTAAGGTTTGTCTTCCTTATTAGTTTTGCTATGGTTATTTTTTACAGAAGACGATACAGAGGTGATGATCTGTATGCTAATCGATTTATTTTATTAGTAGTAGGGTTTGTTTTTTCAATAATTTTTCTAATTATTAGTCTTAACTTGATCAGGATTCTATTAGGATGGGATGGCTTGGATTTAGTTTCATATGGCTTGGTTATTTATTATCAAAATAGAAAATCTTTTCAAGCAGGGATGCTCATAGCTTCACCTAATCTTGTTGGGGATGTATGTATTTTATTATCAATTACATGATTAATTAACTTAGGAGATTTTAATTTTATATTTTATATTCAATGAACTATATTATTCAATATGATAGAAATTAGTATAGTCATCTCTTTTTTCATTATTCTAGCTGTTATAATTAAGGGAGCTTAGATTCCTTTCTCTGCCTAATTATCAGCTGCAATGGCAGCTCCTACCCCTATTTCTCAAGCTTTGGTTAGCTCATCTACATTAGTAATTGCAGGGGTTTATTTACTAATTTGATTTTCTTCTCTGTTATTAGAATGTTAAGTAACAGAATTATGATTGCTTATATCTGCGTTAACTATATTTATAGCCGGTCTAGCTGCTACTTTTGAATAAGATTTAAAAATAATTATTTCCTCATCAACTCGAAGACAGCTGGGCGTGATAATATTTGCTATTTCTCTAAGTCTTCTTGTATCAGCTTTCTTTCATTTAATAATTCATACCCTATTTAAGGCTTTGTTGTTTATTTGTACAGGGGTACTTATTCAAGAGGTAGGAGGTACACAAGATATCAGTTGTATAGGAGCATTAACTATTAAATTGTCTTTAACTGTAACCCGTTTAAATGTAGCTAATTTAGTTTTGTGTGGAATACCTTTTTTAGACGGGTTTTAGTCTAAGGATTTAATTATTGAGATAGCGGTGATAAGAATGATAAATTGATTTATTTTAACTTTAATAATTATTTTTACTAGCTTTACAGCGGTTTATTCTTTTCGTTTATCATTTTTTTCAATAGATAATCTGCCTGGTTACGACTGTTTAACTTATTTCTATGATAAAGATGGTTTAAAACTAGTTTTGTCTATATTATTTTTAGGATTAGCTCCAATTATAGGAGAGGCTGCGTTGAGGTGATTAATATTTCCTAATCCTAATTTAATTGATCTCCTTTTATTTATAAAAGCAACTGCTTGCTTTTTTATTGTTGTAAGAGTTCTAATAATAATTGTATTAGCATGAGCTACTTTCACTGATCTTTTGACGACTATTGCTCTTTTTTTTATAATAATTTTGATTGGAAGAATATTATTCTTTCCTTTAATGTCAGGAGTGAATATTAGTAATACTCTTTTTGGTTTTAGGAAAATGGACTTAAATAATTTAGTTCAGGGTTGGATAGAGTAGTTAGGTGTTCAAAGGATTTACAAAATTTTAATTCGTAGTTCCATTTTTATGGAATGATCTCAAAAGAATTCATTAAAGTTACTTTTTCTATTTTTTGTAGCACCAACTTTATCCGGTTTTATTATTCCATTATTTATTTCTGTTTTAAAGGTAAATTGTGGTTCTGGACACTCCAATGTTATCGACAGACTTAGAAGTATCTTTTAAAATGCTATTTTTAACTCTGCTATGAAAGGGATGATAATGATATATCTCATTTTAACAGTTCTATGAATAATAACTTTTATGCTTACTTTTCTGTTTCAATCCCTATTAGTGGGACAAAATGTTATTAACTAAACTAATCCAATTTGACTAGCATCAGGAACAATAGGACTAAATTTTTGATATTCTCGTAATCTATTATTAATTTTTTGAGGGGGGCTACTAGTATTATTCGTCTACATTTCAAGCCTAGCGTCAAATGAAAAACAAATCCTTTTTAACTTAAGAACCAAAATCTTCTGTATAATATATATAGCATCGGTTTTTTTTAGAAAAGTTTTCTTAACTATTGATCTGTTGTTTTAAGAAACAAGAAATATTGTCATTCCCCCCACTTGAGATACGATAATAACACATAAAATTTTAGTAATTAATAATATTTGTGAAATACCTATAATGGTGATCACTATATTTTTAGTTAATTATCTTTTTCTAACTCTATTGGCAGCGGTAAATATTGCTAAAATTGATAAAGGTCTTCTACGACCCATAAAAAAGTAACTTTAATATTGTTGTGTTATTTATGAAAGGGATTTTTCATTTAAGTTTAGTACCATTAACGGAATTGAGAATTTATAGCAAAAACGTAATGTGATGGTAAGTCGAAATAAAACGAAAATTAAACTTTAAAAAGGTAGATATAAATAATCGCACCTTGTGTATCAGGGGATAATTAATAAATTTTATATTAAGATTCCCCGAAAAAAATGAGCTAAATTCTTGAAATTGTTTCTGTGTCATTATCTTTTTAAATATGACAATAGAAGTGAATTGTTATTCGGATTTCTTGACATCTGGTATCTTAAGGATTAAACTTGATTCAGTTTTTTAATTTAATCCAATCAATTAATTTAGAAAAAGTGAAAGTTAAGAGCGAGCAGCTTCTAATAACTAAAATTTATACTTTTTAATAATGAAAAAATGTTTTTAGGCTTAGAAATAGCCAAGAGAAAAAATTATGTTATAATTTACATTTTTATAATAATAATTTTTTTCGTGTTTACTTTTTTTGTTAGGACGAATTCTTAAATTAACTTGAAATAGTAATATTGTTGAAATTAGTAGAATAATTATTGACATTCTTAATCAAAATAAAAATATTAAATGAACCCGGTAAATATATTTTCCGCTTGTTTAACAGTAACATCTCCTCTTGAATTACTTTGAGGTAAGGCCTGCCCGATGTATTTTTGAATGGCCGCGGTATTTTGACCGTGCGAATGTAGCGTAATCATTCGTCTCTTAATTGGAGGCTGATATGAATAGCTTGACGAGAAAAAAGCTGTTTTCTTTCTAGATTTCGAATTTTATTTTTAAGTGAAAAAGTTTAATTAGTTTTGAAGGACGAAAAGGCCCTAGAGAGCTTTATATCCATTTTTAGAAAATCTTTAGGTAATATTTTAGTACCTAAAATATGTTGTTGGGGCGACTGGAAGAAAAAAATAACTTCTCTTTAGTAATAAACAATTATATTTAAATAAATGACCCTTAATGTGAGATGAAAAGATTAAGTTATCTTAAAGATAACGGCGTAGTTTTTTTGGAGAGTTCATACCGACAAAAAGGCTTGCGACCTTAATGTAGCATTAGGATATACTCAAGGTGCAGCAGCTTTGAAGGAAGTCAGGTCGAACTTTAAATTCTTCCACGATTTGAGTTCAGAATGATGCTAACCAGGTTGGTTTCTTTCCTCAAATTAATGCTTTACTTTAGTGCGAAGGGACCAGATGGAGTGATCTTTAAATTTAGAATTATATTAATGATGAAGTTTGATTCTGGCTCATGTTCTGTTTTAAGTTAAAATCTATACACTAATAGTAGTTAGTATTATTATCAAATCTTTGGATCTAGTTATAGTTTATAAGATTGGCAAGTCGTGACAACCGTCGAGGTTAGACGGAGGATCCAAATGAAATAAATTGACCGAAATAAGTCAATTATCTAAAATAAATTTTTAATTTATTAATTAGGTGAAATTTTGAATTATATGAAAAATATTCTTAAACAATTTATTCGATCTAAAAAAATAATTTTTAAACTAGGATTATATACCCTATTATTCTTATTTAAATTCCAGGGTAGTAGAACTCTTTAAACCCAAAGAATTTGGCGGTACCTCGTTCTGATCATAGGAACCTGTCCCGTAATCGACAGTCCACGTTTAACCTCACCCTTGTTGTCTTCAGTTTGTATATCGTCGTTATCAGACTGTTTTTAAGAAGAATTTTCTAGTTTATCCATCTCAAGACTTCTGGTCAAGGTGCAGCTTACAAAGGGGAGTGGTGGGATATAATAAAATTAATTATATGGATTTTTAATTAATAAGAGATATAAAGATGAATTTGGTAGTAAATTTATCAAAGTATATTAACATGAAATGAGCTTTAAAATACATACACATCGCCCGTCGCTCTCTTTAAGAAGAGATAAGTCATAACAAAGTAGGTGTACTGGAATATGTATCTAGAAGGA
>7
GTGATAACAAATCTATTTTCTATTTTTGACCCCTCTTCCTCTGTTTTAGGTCTTCCTTTTAACCGATCAAGCTAATTCTTAGAATTACTTTTCATTCCTTATACATCCTGTTCCATACCTAGCCGAATTAACACTTCATGAAACCGTGTCACAAATACTCTACATTGAGAGTTCAAAATTCTATTAAGAAAAGGTCCTGCCTGCGTTCTAGGGAACATTTTAGTATTTATTCCTTGATTCATCTTTATCTTATTTAACAGTTTATTGGGATTATTTCCATATATATTTGCAAGTATTAATTATCTCACAATTACATTAGCTCTAGCTCTACCCTTATGAATAACTTTTATATTCTATAATTGAATTAAACAGACAAAACATATGTCTGCCCATATAGTACCTCAAGGAACCCCTGCTATTCTTATACCTTTTGTGGTATGTATTGAAACTGTTAGTAACATAATTCGTAATGGGACTATAGCTGCACGACTAGTAGCTAATTTAATTGCAAGCCGTTTACTGTTTACTCTATAAAGTAATCAAGGGCCAAGCCCAAGATTTTTCCTTCCAGCTCTCTCAACTTTTACTCAAATTCTTCTATTAATTCTAGAATCAGCTGTAGATGTCATTCAATCATACTTATTTGCCATTCCCACAATTCTATATTTTAGAGAAGTAAATATTCCACAAATAACACTTTAACACCGAGAAATTCTATTTCATTTATTTATTCTAATTTTCTTAGTATCTGTTTCTTTTTTTTGTAACAATAATTCTTCTATTGTCGATAATACTCTAGGCATTAACAAAAAAACAATTAATACTAATATTCTGTCTCCAAATTGAAAGTGAATAATGTTGACTCTACGAAAAACTCACCCTTTAATCAAAATTATTAACGATGGACTTATGGGTCTACCAGTTCCTCCAAATATTGTAATTTTATGGAATTTTGGTTCTCTTCTGGACCTATACTTAGTTATACAAACTACGATTGGACCGTGCCTAGTTATACACTATACACCCCACGTAGACTTAGTATTTCCTAGAGTAGTCCACATTTGTCTAGATCTTAGTTGTTGCTGACTGCTACAAACCCTACATATTAATGGAGCTTTTTCTTTTTTCATCTGTCTTTACCTATATGTAGAACGAGAAATATATTACGGGTTTTACCATTTTACACTTATCTGATTTGTCGGAGTTGCTCTTCTATTTCCAGTAATAGGAGTAACTTTTATAGAGTATGTTTTGCTCTGGGGTCAAACATCATTTTGGGGGGCTACTGTAGTTACTAATATAGTGTCAGCCATTCCTAACGTAGGAAGTTACGTAGTTCAATGAATTTGATGAGGGTTCACTGTAGATAACCGTACTTTAAATCGATTTTTTACTTTTTATTTTCTCTTACCTTCTATTGTTGCAGGTGCAACAATAATTTATTTTCTATTCTTACATCAAACAGGGTCAAATAACTCTTTAGGACTATATGGAGACCCAGACAAAATTCCTTTTCACCCCTATATCACCATTAAGGATATAATAGGCTCTATAATAATACTAACAACTCTAATAATCTTTACACTGCCTAATCCCTATCTACTAGGTAATACAGACAACTTTATCCCTGCTAGCCCTCTAGTCACCCCAGTCCATATTCAACCTGTATGGCGTTTCCTATTTGTTTAGGCCATTCTACGAACAATCCCTAATAAATTAGGAGGGGTTATTGCCTTATTAATGTCAATTCTAATTTTAATAATTATACCATTTTTTCATAAGGGAAAATTCCTAGGTTTAGAATTTTATCCTATAAGTCAAATTTTATTCTGAACTTTGGTAGGTACTGTAATTCTATTAACTTGAATTGGGGCCTAACCAGTAGAAGAACCTTATGTTTTAGCAGGATAAATATTAATAGTTCATTACTTCTCTTATCTTATCTTTACCCCTATTTTACTAAAATAATGAGACAACTTAATTAAAGGGAACATGTTGTGACGTCGATTGCATCCAACAAGTTATAAGGATACTGGGACACTATATTTCATTTTTGGGGCTTGAGTAAGAATAGTAGGAACTGCACTAAGTTCACTAATTCGTACGGAATTGGGTAAACTAGGCACTCTAATTGGGGATGACCAAGCTCACAATGTGATTACTACTTGCCAGGCATTTATTATAACTTTTTTAATGGTTGTACCTATTTTAATTGGGGGTTTTGGAAATTGATTTTTATCATCTATATTAGGAGCCCCTGATATAGCTTTCCTTCTTCTACACAATATAAGATTTTGATTACTACCTCCTTCTTTAACCTTACCATTATCAGGAATTGCTGTGGAAAGAGGGGTGGGAACAGGATGAACTGTTTATCCTCCTCTTTCGGGGGGTCTTGCTCATGTAAGGGCTTCCGTAGATCTAAGTATCCTTCCTTTACATTTAGCAGGCAATTCTTCTATTAAAGGAGCACTAAATTTTATTACAACTACTATTAATATATTAATTCATGGTATAAATTTAGATCGAATCCATTTATTTGTTGGAGCAGTAGGAATTGTTGCTCTATTTCTTCTATTATCCCTTCCTGTTCTGGCAGGAGCTATGACTATACTGTTAACTGACCGAAGTCTCAATACTTCGTTTTTTGACCCAACTGGGGGGGGAGTTCCATTCTTCTATTAACCTTTACTTTGGTTCTTTGGTCACCCAGGAGTCTACATTTTAAGCTTACCCGAGTTTGGTATAATTTCTTAGATTATTCGTCAAGAAAGAGGTAAGAAGGAAACTTACGGTACATTAGGAATAATTTGTGCCATATTAGCTATTGGCGTTCTGAGATTTGTTGTTTGGGCCCTTCATATGTTCATTGTAGGAATAGATGTAGACACCTGAGCATATTCTACCTCGACAACTATAATTATTGCTGTTCCTACATGTATTATGATATTTAGTTGATTAGGAACTCTTCACGGAACACAACTTACTTTTACACCTTCTTTCTTGAGAGCCCGAGGATTTGTATTTCTATTTACGGTAGGACGGCTTGCAGGAGTAGTTTTAGCTAACTCAAGAATAAATATTGCTTTCAATGATACTCACTATGCTGTTGCTCATTTTCACTACGTATTATCCATAGAGGCTGTATCCGCTATTTTAGCAGGGTTTACCCATTGATTTCTTTTATTTACAGGAGTAACAACAAATCCCATACGACTATAAGTCTATTTTTCTATTATATTCATAGGGGTAAACTTAACTTTCTTCCCTCAGTATTTTTCAGGGTCAGCTGAGATACTTCGTCGTTACTCAGATTATCCAGATGCTTATACATTATGAAATGTTGTGTTATCGATTGGCCCAATAATTTCATTTGTCGCTACCTTATGATTTGTTCATAATATTTGAGGAGCTCTTGTAACTCAACGATCTGTCCTATTTTCACTAAATTTAATCTCTTCTATCGTACGAAACCATAATTTCCCTCTTGGAAAAAGTAGTTACGCAAAACTACCTCTTATTGCTCATTTAATAATTGTGGCAAGATGAACTCACCTAGGACTTCAAGACGGTGCTTCCCCTTTAATGGAACAATTATTTTTTTTTCACGATCACACATCACTAGTTCTAATTTTAATTACATTTTTAGTAGGTCATTTTTTATTTACCCTAATATTTAATGCATTTACTAATCGTTGCCTACTAGACGGTCAAATAATTGAAACTATGTGAACAGTCTCGCCAGCATTTATTTTAATTTCTACTGCTCTTGCTGCTCTACGGGTTCTATATTTATTTGATGAAATTAATGAGCCAGCTTTAACTATTAAGGCGGTAGGACATCAATGATACTGAAATTATGGATATTCTAATTTTAATGACATAGAATGTGAAACTTACATAATCCCTACCAGTGGACTCGAACGTAGTGAATTTTATCTATTAAATGTTGGTAACCGAAGCATGTTACTTTTTAATACTCAAATTCGTCCTTTATTTACTGTAGCCGAAGTTCTTCATTCTTGAGCTATGCCCACTTTAGGAGTAAAGGCAGATGCAGTCCCAGGCCGCTGAAAATAACTAAGTCTTTTAACTAACCACCCAGGAGTCTTTTTTGGGCAATGTACAGAAATCTGCGGAGCTAATCATAATTTTATACTAATTGTTACTGAGAGAATTGCCGAAAAAGGTCTTCTAAATTGAGTACCATCTTATATTGTATCACTTGGTGACCTAAAGGGAATAATGTAAATGTCCAATTAAACAGATCACGCCTTTCACTAAGTTGATCAAAGACTTTAACCTATTCTAGCAGCTTTTGAAGCATTAACCTTAACTACTTGACTAGCTTGATGATTTTGTACTTTTAATACATATCTATTTTTAATGGGCATATTAATTACTATACTAGTTATAATTGAATGATGAAGAGATGTCACCCGAGAAGGAACTTTCCAAGGACGTCACACTTTTCAGGTAACATTGGGTCAACGGTGGGGAATAATCTTATTTATTGCTTCAGAGGTTATGTTTTTTGTACCATTCTTTTGAGCTTTTTTTAATTGAAGTATAGTCCCAACAATTGAATTAGGAGCATCTCGACTTCCAGCGGGTATTCAACCATTTAACCCATTTATAATTCCTTTATTGAATAAAGCAATTTTATTAGCCTCAGGACTTACGGTTATAGGAGCCCACCATGGATTAATAGAATATAATTTCACCCAAAGCATGCAAGGTTTACCTTATACAGTAATTTTGGGAATGTATCTTATTTCCCTACAGGCATTAGAATATTTTGAAGCTTCTTTCGTTATCGAAGACGCAGTTGACGGCTCTACATTTTTTGTAGCTACAGGATTTCATGGCTTCCACGTATTTATTGGTACTACATTATTATGAATTCGCTTATTTCGTCACTTACCTCATTACTTTTCTACAGTTCATCCTTTCGGATTTGAGGCTGCAGCTTGATATTGACAACTTGTTGATGTAGTTTGATTATTCCTTTGTATTTCTATTTGTCGGTGGGAAGGAATGAAGTGGAGCGGATTGTTCTTTTTAGTTTCCTTTTTAATTATAATTGTAGGAGTTTTAGTAGGGGTAGCCTTCTTAACTTTATTTCTACGAAAGCTTTTAGGGTATATTCAATTACGTAAGGGTCCTAATAAGGTGGGGTTTATAGGTATTCTTCGCCATTGCGCAGATGCTATTCAATTATTTACTGAGGAACAATTTTTTCCCTATATATCTAATTACTCGCCTTCTTTTATTGCCCCTGTGCTTAGTTTAAATTTTTTTTTGCTAGTTTGAGTTTAAATTCCTTGGTTGAGTATCTTTGTTAGTTCTAATTTAAGGGTTTTATTTTTTCCGTGTCGTACGAGATTGACAGTTTATACCCTTATAGCAGTAGGATGATCTTCTAATTCAACGTATTCTCTATTAGAGGCTTTACGAGCGACAGATCAAACTATTTCTTATGAAGTAAGATTTGCTTTGATTTTATTGTATTTTGTATCTTTAATTCAGAGTCTTAATTTAACTAAATTCGTTTTTTTCCAAGAAAATATAGTATGATTTATTCTTGTTACACCTGCATCGGCATTATTTCGACCTGTATCTTGTTCAGCTGAAACTAACCATACTCCTATTGATTTTGTTGAAAGTCAATCTGAGTTAGTTTCTGGGTATAACATAGAGGATAGAAGAGGAGGGTTTGCCCTAATTATATCGGTTGAGTATATTAGAATTCTATTTATAAAACTATTATTTGTTGTCATTTTTCTGGAGGGTATGACGTTTACTTCTTTGTTTATCTCGAAGTTCGTACTTGTTATTTTTATCTTTGTTTGGGTTCGAGGCACTTTCCCTCGATTTCGTTATGATGAATTAATATATCTAGCTTGAAAGTCTTTTTTGCCTGTTTCCTTAAATTATTTGCTATTTTTTTGGGGTATTATAATTATTTTTTTTTTTTTGTTCGAATAATATTTAATTTCCAACCTGATCACGTAAGTCATATCTCTGGCGATATTTATTCCTAGATCTATTTATTTTTTTATTATACGAGTTTTAAGAACCTTAATTGCACTATCCTCCGGCTTCTGATTTGGAGCCTGAATTGGACTAGAAGTAAATTTTCTAAGCTTTATCCCCATTAACCTAAAAAAGAATATTCGACGTTCCTCCACAGAAACTAGACTTAAAAATTTTTTAATTCAAACCTTGGCTTCTTCAATATTTTTATTGGGAGTCTTATTTAATTTTATTTATCCTGATATTTCATTTATTTTATTTATTGAATATTTTTACGTTACAGTTATATTATCCATCAGCCTACTTCTCAAATTGGGGGCTCCCCCTTTCCAAATATGATTCCCAACTGTAGCAAAATCTATTTATTGAATCAACTTTTTAATTTTATTAACTATCCAAAAAATTAATTCTCTATTTATACTATTAACAGTTATTCCTTTAAGCTACATTAATTTTATTTAAATAGCCGTTATATAAAGAGCCCTTGCGGGAGCATTATGGGGATTAAATTAAACTCTATTAAAAACAATAATCGTTCTCTCTTCTATCAATTATATCGGCTAATTACTAATTGATTTACCAATTGGTATTTTTCTACTATTTATATATTTTCTTATTTATATACTTATTGTATTTCATGTTATTTGGTTATTTGAAATCTCTAATATAACTTATATTACCCAAATTATCCCTAATGACAGTTCATCCGTTATAACAAAGTTTCTAATCTTTTTCATTATATTTTCTATAGGGGTGTTTATCCCCCCCTTTTTAGGGTTTTTGTTTAAGTGAATCAGTATTAAAGAGGCAATAGTAATTACAATATTTCTTATATTCTTATTTCTAATCATTACCGCTTTAATTACCCTATATTATTATGTTCGAGTCGCATTTACTGGTTTTTTATCACATGGAAAGGATGTACAAAAATTTACCACAAAATCAAACCACAATTGAGAATTTACAATTATATTTAAATTTATTATAATAGCTATTTTATTGCGGATGTCAATATTATTAAATTTAATTAATATTTTACTTATAATGTTTAAAACGGTTACGGCATCCACTTTATGGTTGAAATTCAATCCTCCCTCTTTTTTATTTCTTATCTCACTAATTTCAAGGATCATAATAGTGTTATCTTCCGACTCTTGATTTAGTGCTTGGATTGAACTTGAACTAAATATTCTAGGCTTTATCCCTATTATACTTAAAGAAAAAAACCAACAATCGCCTACAGAAGCCGCACTTAAATATTTTCTAGTCCAAGCCTTAGCTTCTATATTATTTTTATTGAGGGTTTTAACTTATTCTTCTTATTTTTTCGTTTTTTTTCTTCCTATTATTGTATTGGCTTGCACACAATATACAATTATATCTGGATTACCACTTAAATTAGGGGCAGCCCTATTTCATTTCTGATTTTTTAGTGTATCAAAAGCTCCGACCTGAATAAATTTTCTAATTTTAATGACTATCCAAAAAATTAATCCTTTATTTATTCTACTAATAACTACCTCTTTAATCCATACTACTTTCATCGTTATAATTGCCATTTTATGAGTTCTCGTAGGGGAATTGGGGGAATTTAATCAAAGTATAATACGATCAATGATAGCTTTCTCTTCAATCGATCATATTGGTTGGTTATTAGCTGCTCAAACTATTGGTAATTTTCTATTATTGATATATTTTATTATTTATACCCTTAGTCTGCTTCCTGCAGTTCCTTTATTAAATAACCTTAAAATATTTTATATTAATCAAACACGTTCTACCATCCACTTTAATTTTGTAACGAAGTTACTAAGTTCTTTTAATTTATTTTCTTTAGGGGGACCAACCCCCCCCTTCTAAGGGTTTCTACCCAGGTGAGTAATTATTAAAAATACTATCGCAATTATAACACTGTTTTTTGTCATAGTTCTAATTATTGCCACTCTAATCACTTTATATTGTTATCTACGATTTACATTTATTGCACTTATATTATAGACAAGGGATATACCTACAAAAAATAAATAATCAAATTTTAAAACAATAATTACAATCTGATTTATATCAATTATAATATCAGTTTCATTGTCAGGATTAATCTTTTTAGGGTTTTTTATTGATTTATTTATACTAAATGATATTTTATAAGTTTTTATCACATCAACTATCCTTCGTTAATCTATTATGGTTGTACTTGCTTTATGAATTTTTATTTCTAAGTATTAGCTTTTACTAGCTACCTTATTAAGATTAAAAGGTATAGTACTGATATTTTTTTTTCTTCTATCAAATTTATTGGTTTTTTTGAATTGTATTTATCATTTTATTTTATTTTTTTTAGCCTAGAAAGTCTGTGAGTGAATTCTAGGCTTATCTATTTTAGTTTCTATTATTCGAACTCACGGAAGTGGTTATTTTAATTCTTTAAATCTTTTACAATGTATAAGTTCTATGTTCCCTATGTTAAAGTTTTTACTAATATCGATGTTTGTAATCTCCTTTCAGGTTTTTTCTAACAATTGCCCTTGATATTAGATGATTACAAGTTTGTGACTTTTCGTAATAATACTTTTTTGAAGAACTAGATTGACTCTTATTGTAGTCTCCCCGGATATGAGTATTTTAGATTTATTTTAATTTGATATTATTACTCACATTTTAGTTATTTCAAGCGCGTGAATTTTTCGTTTATTAAATCTAAGAAGAGTTTAAACTAAAAAGAATACATATAATACTAGAATCCTTATATGTTTAGCAGTTTTTCTATTGTTTTTTTTGTACTTGACATTTTCAACTACAAATCTACTAACATTTTATATTTTATTTGAAAGTTTTTTAATTCCAATTTTTTTCCCGATTATGAGTTGGGGGTGTCAACCAGAGCAAGTTCAAGTTGGTTCTTATTTTCTATTTTATACGCTGGTAGCCTCTCTGTCTTTATTATTGGGCATTTTTTTTCTTGAGTGTGGTTGGCGTACATTAAAAATAAGTTATTTGGGTTCTTGTACTTACTTCACAAATACTTTACTTTATTTACTTTCTTATTTAGTTCTGGCATCCTTGGTTGAAATATCTATATATTTTGTTCATCTTTGACTCCCTAAGGCTTATGTAGAAGCCCCTGTTACAGGTTCTATAATTTTAGCGGAGGTTCTATTGAAATTAGGGGGGTTTGGTTTAATACGAGTTCTTTCTTTAATTCTCAATATTGTTATTAATATCTTTAATTCTAAATTTATTAGAGTAAGATTAGCTGGGGGTGTGTTTACTAATATAATCTGTTTGCGTCAAACTGACATCATGACATTAATTGCTTACTCTTCAATGGCTCACATAGTTGTAGTGTGCAGAGGGATGTTTACAATATAAATTTGAAGTTGTAACGGTGCCTTTAACATAATAATCGCCCATAGGTTGTGTTCTTCAGGTTTATATTGCTTAGGTAATATATTTTATGAGCGACTCGATGTTCGTAGTTTGTTTCTAACTCAAGGGTTATTAACTCTAATCCCTACATTAATTATTTGATGGTTTTTAATTGGTGCTGTTAATATATCTACTCCTTTCTATCTAAATTTATGTGGAGAAATTTATTTATTAAAGCCATTACTAAGTTGATAATAATTGTCCATATTTCTCTCTAGCATTATATCGTTCTCAGCAACTGCTCATGTTTCATATTTATATTCTTATACTTAACACGGAATTATTCTTTTTGATTTGATTCCAACGCAAGGAGGCAGATTACAAAAATTTTTCATAATATTTTTGCATTTATGATTTCCTTTAACTTTACTAATTTTTACGAATAAGTTATAATCAGAATGTCTGCTGTCTGATGGTTTAAAAAAACAAAAGATGCTGTTACTTTAAATTATGAATGCTACATCGTTTTATAATATTATTTCTATATCATCTACTGTTTTAACACGTGTAATTTTAATTATATTTTGAGGGTTAAAATTAATCATAAATGGAACGGCAATTTTTCTTGAATGTAAAAGTAATGTATATTCTTGAAATAAAATGAATCTTGCAGTAACTTTTTTGTTTGATTGATTATCTTTTTTTTGTCTGAGTTTTATTCTTTTTGTTATGTCTTTTAATGTAATCTTGTATAAAAGAAGTTATATAGGTTGTGATTTGAATGTTAGTCGATTTATTATATTAGTAGTAGTATTTGTTTTCTCAATAGTACTTCTAATTATTAATTCTAATTTGATTATAATTCTATCTGGATGGGATGGGTTAGGTTTAGTTTCTTATTGTTTAGTTATTTACCTTCAAAACACAAGATCTTCTAGTGCTAGTATATTAACAGCTCTATCTAGTCGTATTGGGGGTGTATGTATTTTATTAAAAACTGCATGATCAATATCTTCAGGAGATTCTAATTTTATATTTTATATTCATAAAGCTCTATTATTTGATTAGAATGAAATAAGAATAATTATCTCTATTATCATTATTCTGGTTGTAATAACTGAGAGAGCTTAAATTACTTCTTCTGCCTGGTTACCAGCTGCCTCGGCAGTTCCCTCCCCAGTTTCTTGCGTTCTAGTACATTCTTCTACTTCAGTGACTGCAGGGGTTTATCTGCTAATCCGGTTTTCTCCATTATTAATAAAAAACTAAGTAAGATGAGTTCTATTGTTTATATCTGTACTAATTATATTTACATGGGGTTTGGCTGCTACTTCTGAATATGACTCAAAAAAAATTGTTGCTTTATCTACTCTAAGACAACTAGGAGTGATAATATTTTTCATATCTTTGGGGTTTCCTGTTATAGTTTTATTTCTTTTATTATCTTATGCCCCTTTTAAGTCTTTACTGTCTTTATGTGCGGGAGTATTTTTTCATGAAGTAGGGGGCACACAAGATATCCGTGATGTAGGAGGACTTATTAATAAATTCCCTTTAACTGCGGATTGTTTAAACATAACTAATTTTGCTTGGTGTGGAATACCGTTCCTATCTGGATTACGTTCTAAGGACCTATTTATTGAAATAGCTTCTGTAAGTTATTTAAATGCATTTATTTTAGTTTTAGTACTTGTTTTTGTTGTCTTGACGGTTTTTTACTCAGTTCGTTTAACTTGTTTTACTTTAGTAAAACCCCCTTGTAGTAGATCTTTATATTATTTTTGTGAAGAAAATTGTACTAATATAGGTAACCCTATATTCGCATTAAGATTAGTTGCTATTCTACGAGGGACAGCGTTGAGTTGAGTGGTATCTTCTTTCTCTAGCTTAATTATTCTATCTATATTTACAAAATTAGCTACTTTGTTTTTTACTATTGTCGAAGCTTTAATAAGATTTGAACAATCTTGAATTACTTTAATCAACCATTTGACTTCGGTGAGTTTTTACTCAATTACTTATTTTATTAGAAGGATATGATTTTTACCTTTTATATCAGGACACATAATTACTAAATCCCCTTTAGGAGTAGGACAAATGTTTATAAGAGATCCAAATCAAGGGTGGATAGAGTAATTAGGAGCCCAATCCATTTATGAAACCTCAATTTAGAGATGTACTTTCATTTAGATATTTCAAAGCAATTGATTATAAACATCTTTTTTGGTTTTTTCAGCCCTAAATTTATCTATTTGAATTTCTTTTATATTGCTCTATATTTAAAGTTTAAATTTAAACTTGATAGTCGTTAATGGGAACGACGGTCTGAAAAGCATTAATAACAGTATCATCACTGGATTTTTAATTATAATGGTGATAATGATCCATCTATTATTTACTATTATCGTATCGATTACTTTTATTTTCATTTTTCTAAATTATCTTCTATCAATAAGACTACTCCCTCTTACTCAAACTATAATTATTTGCTTGATTCTTGGAACATTTAGTATAAGTTCTCGCTCTTCATACATTCTATTTTTGATTTTTCTGGGGGGGTCACTGGTAATATTAATTTAAGTTTTAAAATTAGCATCGAACGAAATACAGTTTGTAGTTAGCATAAGCACTAAAATTTTTATCATAGTTTTTCTTGGAGCATTGATTTTTATATTTGTATTCATAATTATCAATATCGAAATTGAAAAAACATGAAGTGTCTCAAAAAACCCCTTTTAAACCAAAACATTAAAATATATAATTTGAGATAGTAAACATATTTATACCAACATTATTGTACGAATAACTATATTTCTAGTTACATATCTATTGTTGGCTTTATTAGTAGCAGTAAACATTACTAAAATTGATAAAAGTCCCCTACGACCCCTAAAATAATCATTTTAATTTTGTCATGTTTTTTAGGAAAAATATTTCTAATCTAAATTTGGTATTATTAAAGAAATTTTAGACTTTCGGTTAAAAAGTATTGTAAAGGAAAGTTGAAATAAAATGAAAATTTAGTTTTAAAATAGAAAATATAAGTAGTCGTACCTTGTGTACCAGTGTTTAATTAATAGATTTTATATAAGGATTTCCCGAATAAAAAGGGTTAAATTCTTGTAATCGCTTCTGTATCAACATACTTTTAGGCACGAGGATAGGTACGAAATGTTATTCGGCTTTTTTTATATCTGGTTTTTTGAGAAATGAATTTAATTTAGTTTTTTTATTGGGTTTAACTCGTGAATTTAGACAAGTTAAAAGTTCAGAGGGACCAGCTTCTAAATATTGAAGTTTATATTTTGTAATATTATTAAAATGTTTTTAGCCTTAGAAATAGCCACAAGTAAAAATTGTGTCATAGTTTATCTTCTTTTAATAATTATTTTATTTTTCTTAAGATTTTTTATTAAGATAGGTTCATAAATCGATTAGAATTAGAAATAATGCTGCAATTAGTAGAATACTTATTTAAATTTTTAGTGATTATAAATTAATAGAAGGAAATTAGCGATTATATTTTCCCCCCGGTTATCAAAAACATCTCCTCTGGTGTTTATTTGGGGTATGGCCTGTTCAATGAATTTCTAAATGGACACGGTATTTCGACCGTGCGAAGGTAGCATAATCATCCGTCTTATAATTGGAGGTTGATATGAATGGTTGGACAAGAAAAAAACTCTCTGTATTACAAATATTTGATTTTATTTTTAATTGAAAAAGCTTAAATATTTTTGAAGGACAACAAGACCCTATGGATCTTTATAGTGGTATCTTGTAAAACTTTGGGTAACGGCCCATTAGGTTAAATATTTTGTTGGGGCCACGGAAAAGAGAAAATAATTCTTTTTTATTAATAAACATTTTTAATTGAATAAAAGATCCTTATCTAAAGATTAAAAGACTAAGTTACCCTAGAGATAACAGCGTAATTTTTTTGGCGAGTTCATATCGACGAAAGTGTTTGCGACCTCGATGTTGGATTGAAAAATTGTCAAGGTGCAACAGCTTTATAGGAAGTCTGTTCGACTCTAAAATTCTTATATGATCTGAGTTCAAGATGGCGTGAGCCAGACTGGTTTCTATCTTCAAAGTAGTATTTCATTCTAGTATGAAAGGACCAAATGATGAAATTTTATAACTAAGAATGATATTAATTATTGAGTCAGATTCTGGCTTTTGTTTTGTTTTAATTTATAACCTATATATAAGTGGTAGTCAATATTATTGTCAAATATTTGGAATTAGTTAAACTTCATAAGATCGGCTAATCGTGCTAGTTGCCGCGGTTATACGCAGAATTCATATAATATAGATTGGTGCAACTGAGTTAATGACTTAAAAGTAAGTTTCGATCTGTTAATTGCGTAGAATTTTTATATATATAAAAAGTAACATTAAAAAATCTATTCTATCTATGGTAATAGATTAAAAACTAGGATTTGATACCTTGTTACGCTTTATTAAAATCCGGGTCAGTAATATTCTTGAAACCAAAAAAATTTGACGGTACCTCACACTTACTAAGAGAACTTGTCCCGTGATTGATAGTCTACGTTTAACATTACCTCTTTTGCCATCAGTTTGTATACCGCTGTTGTCAGATTATTTTGGAAAAAAATTACCTGATTTGTTTATTCTATGACTTCAAGTCAAGGTGCAGCTTATGAAGGGGAGTGGTGGGTAACAACCATATTAATTGTACGGTTTTTTAGTTAAATATTATTATGAAGGTGGATTTAGGAGTAAATTTAAGTAGGTATGTTTACTTGAAAAATGCGGTAAGATGTGTACATATCGCAGGTCGCTCTCTTTATGGAAAGATAAGTCGTGACAAAGTAGATGTTCTAGAGAGTGTATCTGGAGAGA
>8
ATGATAATAAATCCATTCTCTGTCTCCGATCCTTCCACTTCTACCTTAGAACTACTTTTTAACTGGTTAAGCTCTTTCTTGTGACTTTTATTTATGCCCTACACTTTCTGATTCATACCTGGCCGAATCAATATTTTTCTAAGCAATGCTAACAAAAATCTGCATTCAGAATTTAAGATTCTCTTAAGAAGAGGTCCAGATTGTAAAGAAGGAAGTACTTTAATTTATATTTCTATATTTTTCTTCATTTTATTTGATAATTTTCTAGGTTTACCTCCCTATGTTTTCGCTAGTACAAACCATCTAGCAATAACATCGACTCTATCTCTACCTTTATGAATAACATTTATAGTTTACGGATGATTCAATCACACACAACATATACTAGCTCATTTGGTCCCTCAAAGTGCCTCGACAATTCTAATGCTTCTTATAGTAAGTATTGAAATTATCAAAAATATAATTCGACCTGATACTCTCGCCGTGCGATTAGCGCCAAACATAATTCCAAGCCATCTATTTTGAACTCTATTAGGAAATCTAGGGCTCAGCACAGGCATTTTTATTTTATCGCTTTTAATTTTTGTACAAATTCTCCTATAAATATAAGAAACAGCTGTAGCTGCTATCCAATTGTATGTATTCGAAATTCTTACAATTCTTTATTCAAGAGAAGTAGAAAATCCACAAACAGGACCTATTAATTGATTAGTTTTATTTATTTTATTTACTTTTACATTTTTAGTCTTTATCATTTGTATTTATTTCATTAGTTCTCCTCCCATTGATATTTGTCAGGGAGATGAGAAGAAAGCAAATAATATTAATTCCACCATTTTAAACTGAAAATGACTGATATTAACTCTACTAGAATCTCACCCTCTATTAAAAATTATGAATAGTACCCTAGTGGGTTTACCAGCCCCTTCAAACACCTCAATTTGATGAAATTTCGGTTCTTCTCTAGGATTATGTTTAGCGATTCAAATCGTCATTGGAATACTCTTAGCTATATACTACATTGTTCATGTAGATGTAGCTTTTGCTAGTGTAGCCCACATTTTTTGAGATGTAAATTATAAATGACTACCACGAACCCTTCATGCTAATGGGACTTCGTTCTTTTTAATCCGCTTATACCTTAATATAGGACGAGGAATATACTATGGGCCCTATCTTTTTATCCATATATAATTTGTAGAAGTAGTTTTTCTATTGTTAGTAATAGGAACCGCTTACATAGGGTATGTATTATCCGGGGGTCAAATATTTTTTTGAGGATCTACAGTAATTACTAATCTAACATTAGTTATTCCTTACGTAGGAAATGAAGTAGTTCAATGAATTTGGCGGGAGTTTGCTATAGATAATCCCACATTAAATCGATTTTTAACTTTCCATTTCCTGTTATCTTTTATTATTGCAGGAGTAACAATGGTTTATTTTCTATTTCTACATCTAATAGGGTGTAATAACCCTTTAGGACTAGAGTGAGACACAGATAAAATCCCTTTTCACCCTTATTTTACAATTAAGGATATCGCAGGCCTCATAAATATATTGATAATTCTAATATCCCCTACCCTATTTAATCCCTATTTACTATGATATTCTGATAACTTTATACCTGCTAACCCTCTAGTGACCCCAGTACATATTGAACCGGAAAGGTATATACTGTTTGCTTACGCTCTTCTTCGATTAATTCCTAATAAACTAGGAGGGGTTATTGCTTTATTAATATCGATTCTAATTTTAATTATTGCACCATTTTTTCATAAAAGAAAATTATGAGGTTTAGAATTTTATTCTATGAGCCAAAATATGTCTTTAACTCTAGTTGGTACTATAATTTTATTAACTTGTATTGTAACTCGACCGGTAGAAGAACCCCAAATTTTAATTGGACAAATTTTTATGGCCATTTACTTCACTTCCTGTATTTTTGCCCCGGTCCTACTAACATTGTGAGATAAATTAATTAAACAGATTCTTATGCGATGTTGATTATATTCAACAAATCATAAAGATATTGGAAGACTATAGTTGATTCTTTGTGATTAAGCAGGAATAGTAGGAACTGCATTAAATCTACTCATTCGAGCAGAGTTGGGTCAGCCTTGAAATCTGATTGAGTATGACCAATTTTATAATTAGACTGTTAGTGCTCACGCTTTTATTATAATTTTCTTCATGGTTAAACTTGTTTTGATTGGGAGATTCGTTAAATAATTAGTACCCCTTATAATAGGAGCCATTGATATAGCGTTCCTTCGTCTAAACATTATAAGAATTTGGTTACTACCTCCTGCTCTAGCCTTACTACTTTTAGGGGGTACTGTAAAAAGAGGAGCAGGAACAGAGTGAACTATCTATCCCCATCTATCTGGAGGTATTGCTCATGAAGAAGGCTTCGTAGATCTAAACATTTTTTCCCTATATTTAGCTGGTATTTTTTCTATTTTAGGGACTATTAATTTTATTACAATTATTATTAATATACGATTGCAAGGTATAACTCTAGACCGAATTCCATCATTTGTGTGAGCTGTAGGAATTACTGCTCTATTCCTTCTACTATTTCTTCCCGTTCTAGCAGGAGCTATTACTATTCTCTTAACTGATCGAATTTTTAATACGCCTTTTTTTGACCCTGCTGGAGGGGGAGATCCAATCTTATATCAACATTTATTTTGGTTCCTTGGTCACTCTGGAGTTTATATTCTAATTCTACCTGGATTTGGAATAATTTCTCATATTATTAGTCATGAAAGAGGTAGGGAGGAAGCTTTTGGTATTATAGGAAAAATTTATGCCATATTAGCAATTGGAGTCCTAGGATCTGTGGTCTGGGCTCATTATATATTTACAGTAGCTATAGGCGGAAACACCCGGGCCTATTTTACAGCAGCCACCATAATTGTTGAAGTTCCGACAGGAATTCAGATTTCTAGTTGACTAGTAACTCTTTACGGAACACAATTAACTTTTATGCCTTCTCTATTATGAGCTTTGGGATTTGTATTTCTCTTTACTGTAGGAGGTGTTACAGGAGTTGTCTTAGCACATTCAGAAACTGACATTGTTCTACATGACACTTACTATGTTGTAGCTCATTTTCACTATGTACTATCTATTGAAGCAGTATCTGCTACTTTAGCAAAGTTTCCACATTGTTTCCCTTTATTTACAGGAGTAACGGTAAATCCTACATGATTAAAGGTTCATTTTTTAGTAATATTTGTAGGGGTAAATTTAAATTTCTTCCCTCAACATTTTTTAGGGTTAGCTGGAATACCTCGCCGATACGCTGATTACGCAGATGCTTATACATCATAAAATGTTATAGCTTCTACTGGCCCTATAATTTCCTTCGTAGCTACGCCAGGATTTATTTTTATTATTTGAGAAACTGTTCTAGTTAATCATCGGGTTCTATTTTCACTAAATTTGAGTTCATTTATTGAGTGAATTCATAATCTCCCTTCCAAAGAACATAGTTACACAGAATTATCTTTTATCACTTATTCCAAATTGATGGCATCGTGATTCCAACTAGGATTTCAAAATGACGCTTCACTTTTAATAGAACAATTCATTTTTTTTAATGACCACGCCCTACTAGTTGTAACTTTAATTACAACTCTGGTAGGTTATTTTATAGTCACTGTAACATTTAATACATTCACGAATCACTGATTACTAGATAGTCAAATAATTGAAACTATTTGAACAGTTTTCCCAGCTTTAATTTTGATTGTTATTGTTCTCCTTTCTCGACGACTTTTATATCTAATTGATGAAGCTAATAAATCAGCTTTGACTCTAAAGGCAGTAAGATATCAATGACATGGAAGTTGTGAATATTCTGTTTTTATTAACACTGGATTTGACTCCTACACAATTCCTAAAAAAGAACTAGGACTTGGTGAATTCAGTCTATGAGACGTAGGTAACCGATCCGTGTTTCCTTTCAATACATAGATCCGTCTACTAATAATAGCAGTCGATGTTCTCCGCTCTTGAGCTATGCCCTCTTTAGACGTTAGGGCACATGCTGTTCCAGGGCGGTTAAATCAACCAAACCTTTTAATTGGCTGCCCAGGTTTTTTTTATGGACAATGTTCAGAATTCTGCAGTGCTAATCATAGTCTAATACTAATTGCAATTGAAGCTATTTACGCAAAAGATCTTCTAACTTGAGTATCATCTTATATGTTATAGTCTGATGACTTCGAGGATTCTATGTTAATGACAACTAAATCGAGTCACTCTTGCCACCTAGTTGATTAAGGCCTTCGGCCTATTCTCGGAGCCTTAGGAGCATTAATTTTAACTACAGGACTAGTCAAATGATTTCATAATTTTGACATTGAGCTTTTTGTCATAGGCACAACAATTACTATATTAGTTTTTATTCAGTGATGACGAGATGTCACATGAGAAGGAACCTTCCAAGGCCGTCATACAAATCTAGTCATTCTAGGTCTCCGGTAGGGAATAACTCTATCCATTGCTTCAGAAGTTTTATTTTTCGTCCCCCTCTTCTGAGTCCTTTTTTATGGTAGTTTAGCATCAGCTATTGAATTTGGAGCAGCTTGACCTCCTGCGGGTATTAAACCATTAAACCCATTTAAATTTCCCCTATTAAGTACAATCACACTACTGGCTTCAGGGGTTACGTTCATTTGAGCATATCATGGACTTACAGAAAATAACTATACTCTACGCACACAAGGCTCATTATCTACAATAATTTTTGGGACGTATTTTATCAGTCTACAAACAGTAAAGTACATTGAAGCACCTTTTACTATTGTACACGATGTTTACGGATCAACATTTTTTGTAGCTACAGGATTTCATGGTATCCAGGTGATTATTGGGACTACATTATTATTAGTTCGCTTATTGCTTCAGCTATCTCATCACTTTGTAAGGGAACATCATTTCGGACTTGAGGCAGCAGTCTGGTATTGACATTTTGTAGATATTGTTTGTTTATTCCTTTATATTTCAATTTATTGATGCGGAGGAATGATTTATTAAGGCATATTTTTTTTTACGATTTCCTTAATTATAGTTGTATGGGTTTTAGCGGGGGTGACCTTTTTAATTTTATTTGAACGAAAATTCCTAGATTGTATTCAGTTTCGAAAGGGCCCTAATGAGGTAAGATTGATAGGGTTCCTGCAACCTTTTGCAGATGCTATTAAATCATTCACTAAGGAACAGGCTTACCCTTTTATACCTAATTACTCGCCTTGCTTTTTAGCTGCTGTTTTTAGTTTACTACTTTCTTTGCTAATTTGAGTTTGAATTCCTTCTTGGATTAATCTTGTCATTTTTAAATTAAGGGTTTTATCTCTTTTACGTCGTATAAGTCTGGGGTTTTATACTCTTATAGAAGCAGGATGGTCTTCTTATTCGAAGTATTCTTTATTAGGAACTTTACGGGAGGTAGCTCAAAACATTTCATGTGACGTAGGACTGGCTTTAATTTTGTTAACTTCTATACTTTTAACCTAAAGTTTTAATTTAATAAGGTTTGTTTGTTCTCAAGATTATGTAGGTTGATATTTTTTTATTAGGCGTGTATTAGCATTAATTTGATTTGTCTCTTGCCTAGCTGGAACTTATCGTAATCCTTTCGACTTTGCGGGGGGAGAGTCTGAATTAGTGTGTAAATTTAATACAGGGTATAGAAGAGGAGTGTTTGCCTTAATTGTGTTAGCAGAGTGTAGTAGGATTTTATTTATAAGCATATTATTTGTTATCACATTTTCGGGGGGGATGACTTATACCTTTTTATTTAGTTCTAAGTTTTCATTTGCTGTTTTTATATTTGTATTAATTCAAGGTACTCTACCCCGATTCTGCTATGATAAATTAATACATTTAATTTGAAAGTCTTTTTTACCTTTTTTTTTAAATTATCTATTACTTTTATGGGGTATCATATCATTATTTTTTCTTGATTTAATATGGTCTATAATTTTTAATTTGAGCACGCAGTCTAAATCTTTTATGATTATTAATCCTTAGTCTCTTATATTTTTTACTACACTCATATTCAGACCATTTATTGTACTATCTTCCACTTCTTGATTTAGTTTGTGAATTGGACTAGAATCCAATTTCTTAACTTTTGTCCCCATTATCTTTAAGAATAGGAATCAATGTCGCGCAACAGATGCTTCAGTAAAATATTTTTTAGTTCAAGCCTTAGCTACAGTTATTTTTTTATTAGATGTTTTATCTCTTTTTTTACATCTTTTTAATTCTTTCACAGCAATTATGAATTTCCTAAACGCATCAACTATGTTTATTATGAGCCTTCTACTATAAATAGGAGTAGCTTTTTTTCATATGTGAATCCCAAGAGTGGTAGAAGCTATATCTTGAAATGGCTTTTTGATATTACTTACTATCCAAAAATTTTATTCCCTTTTTGTATAATTACCAATTATCTCACTAATTAACACTAATTTTTTTGTACTGACGGTCATTTCATCAGTACTTGTAGGGGGGTCAGGAGGATTTAATCAGATTCTACTACGTTCAGTAATAGCTTTCTCTTTAATCAGCTATACAGGTTGGTTACTAGCAGCTATAATCATTAGTAATTGTATATTATCTCTATATTCTAATATTTATATACTTATGCTAAGTCCTGTAGTAGAATTATTTTCAAACTTTAAAATATTTCATTTAACTCAAATTATAGCAACTATCCATATTGACCTCATGACTAAGGTACTAGTTATTTTTAGTCTTCTTTTTCTAGAGGGGCTATCTCCCTCTCTTCTAGAGTTTTTACCTAAGTGATCTTTCCTAACTAACACAATTGGAATTATAATATTTTTCACTATAGTAATTTTAATTTTTTTTACTTTCGTTACCTTATATTACCATCTACGAATTACTCTTACTAATTTAATATCATTAACAAGTGATTTACAAAAATAAGGTTCATAATTAAATTATAATATGGGATTTTCAATTGAATTTGTATTTATCACTTTATCTGTACTACTATTGAGCTTGGTATTTAATCTGTTACTTATCAATTTAAATATTATGTTCTAACTGGTTTGGAAAACCACTCGAATAGTGGTTATTAATCCTTGGTCAATTTTCTTTCTTACTATACTTATTTTAGAATTGTTAATTGTACCGTCTCCCATTTCATGATTTGCTACCTGAATTGGTCTAGAAATCATTATTGTGACTTTTATTCCCATTATATTAAAAAAAAAAAACCAAAAATGAGCCACAGAAGCTACTGTAAAATATTTTCTATTTCAAGCCCTGGGTACAGTCATATTTTTGGAAGAAGTTCTATATCTTTCTGTTTATCTTTATCTTATTTCTTATTCTATTACTGTGACCTTATTAACTGCGATTATACTTATTTTTGGACTACTATTTAAATTAGTGGTCGCTCCATTTCATATTTGATCGCTAAATGTAGCAGGAGATGTAACTTGAATAAATCTCTCAATCCTAATAACTATTCAAAAGATTGATCCCCTAGTTATACTATTAGCATTTATCTTTTTAACGCCAACTAAATTTATTTGCATAGCTGCCTTTTTTTACTCTCTTGTAGGGAGATTAGAAAGGTTTAATCAGACTATGATGCGATCGATGATAACTTTCTCTTCTTACAATCATATCGGCTGAATACTAACTACCGTAACTATTAGTACTTTTCTCAAACTTATTTATTTTGATATTTATATACTAATTTTATTCCTTGTTATATATTTTCTTAACAACCTTGAGATAGCTTACATTACTCGAATTACATTTACTAAAAATATGGACCCTACAACATAATTTTTTATTTTTTTCAGTCTATTATCCTTAGGGGGGCTATTTCCGCCCTTCTCACGGTTTTTACACAAGTGAATTATTATTAAAAAGATAATGGCGATTAAAATATTTTTCGTCACAATAGTTTTAATTATTACTGCCCTAATTATTTTATATTATTATCTACGAATTTCATTTACTACTTTTTTAGTATGCACAAGAGATATGTACACGTAAACAACAAAATTAAATTTTAATATAGAGACTTCAGACACCTTTATACCTATTATTATATCTATTTCATTATTTGGTTTAGTATTTTTGAGCTTTTTGAATAGCTTGTTCATGATAACCAAGTTTGTGAGTGTTTTTATATGACCAATTATTTTTTTTCTATTTTTTGTGGTTGTTTTCGCTTTATGAATTTTTATCTTTAAACGTAAACATCTACTAGCTACTTTATTAAAATTAAAAGGAGTAGTGCTAGTACTTTTTGTCTTTCTGTATTATTTACTGCTTAATTTGTGTTTTACTAAAAATTTTTTTTTATTTGTTCTGGCTTTTACAGTTTGTGAAGAAGCTTTAGGATTTTCAATTTCAGTTTCTATTGTTCGGACCTACGGTATTTATTACGTTAGTTCTGTAAATGCTTTTCAACGTAAGCGTAAGAGGGTCTATATGTTAAAATTTTTATTAATATCTTTATTTTTAGTCACCTCGTAGGTGTTCTTAAAGGATTGGTTTTGTTACTTGACAATTGTAACTATATAACTAATAATGATTACTTTTTTTTGTTCAATAGCGTTTACTTTTATTACTTACCTACGGGAGGTAAGTGTTTATGATTTATCTTAATTCAATTGTATGTCTGACTTTCTGGTTACTTTAACGGTCTGAACTGTTTTTTTAATAATTATGAGAAGATATTTACTTTTAGAGAAGACATATATAACCACAATTTATCAATTTCTAATATTTTTACTATTGTTATTTCTGTCAGTAACATTTACGGCTTCGAATTTCTTAATGTCAGATATTCTATTTAAACCTATTTTAATTCCCACTACTTTACTAATTTTAGGTTGGAGGTATCAGCTAGAGCGGGGTCGAGCTTGTTTTTATCTTCTGTTCTTTACTTTGGTTGTTTCTCTGCTTTCACTAGTTGGTGTTTTTTTAATTGACTGTCTCTTTGGTACATTAGATATAAGTATTTTGCGATTTGATGCCTATTTTACAAATTGTTTATCACTTATACTTTTTATATTAGTTTTGGCTTTTTTAGTTCAAATACCTACATACTTTGTTCATTCGTGACTACCCAAAGCTCATGTAGACGTTCCTATCGCTGGTTCTATGACTTTAGCGGGAATTCTACCGAAATTAGGGAGGTACGGTTTGATACGGGTGCTACCTTTCGCCGTTGGCAGTTTTATTACATTATTTGGCCCTCTATTATTTAGTATTGGATTAGTAGGGTGTGCATTGGTTCGTTTACTTTGCCTTCGACAAACCGTTATTAAGTGTTTAGTTGCTTATCTTTCTGTAGCTCATATAGCTTTAGTCTTTGTAGGTATATTTACAATAAGTTGCTGAGGCTGAGAGGGTTCATTAACTATAATAATTGCCGATGGACTATGTTCCTCTGGTTTACTTTGTCTAGCTAATATGACTTATAAGCGGTCTGGTTCTCGTAGTTTGCTTTTAACTCTAGGAATCATCAGTTTATTGCCTGGATTAATTATTTGATGTTTTTTAATTAGCGCTGATAGTATAGCAGCCCCCCCCTCACCAAATTTATTTGGTGAATTCTATTTATCTAATTGCTTAGTGAGGTAAAGATGGTTAATCGTGTTTCTAATGGGATTCTTTTCTTTTTTAACGACGGTTTATGCTCTTTATTTTTGTTTTTATACTCAACACGGAACTTCTCTTTCTAAGTTAAATGCTAGTTAATCATTCAGAGTTCGAGAGTTTTTTCTAATATTCTTCCATATATGGTTTCCTTTAAATTTAGTAATTCTTAAGATCAATTTATTTCAGCTAAGATTATATTTTCTTATCTTAAAAATACGAAGGTTTTCGTTCATGAGAATAATGTATGTTATGTTCTTTTATCATGGTATTTCTATACTATCTTTTATCCTAAGATTTGTATTTTTAATTACATTTCGCGGGTTGAATTACATTATTAATGAAATGGCAATTTTTGCAGAGTCAAAAACTAATATATTTTGTATAAATAGAGTTAGTACTGCTGTATCTCCTCTACTTGATTGAATGTCTTCTTTTATTGTAAGTTTTGTTTTATTTATTAACTCCTCTATTGTGATCGTATACAGAATATGTTATATAGGAGATGATCTGTACGTTAATCGATTTATTTTATTAGTTGTAGCTTTTGTTTTTTCTATAGTACTACTAGTTGTTCGCCCTAATCTTAGTAGAATTCTATTAGGATGGCATGGATTAGGTTTAACTCCTTATGGTTTGATTACAGCATATAAAAATAGAAAATCTTATGGTTCTGGAATACTCTCAGCCCTGTCTTATTGTGTTGGAGGTGTGTGTATTTTAGTGTTTATTGCATAAAAACTTATCTTAGGAGATTTTAGTTGTACATTTGATATTCACTGACCTTTAGTATTTGATGATACTATTATTAAAATGAGTTTCCCTTTTTTCTTTATTTTGACGGCAATTACTAAGAGAGCTCAAATTCCCTCTTTTGCCTGATTATTAGCTGCCGTGGTAGCTCCTACCCCTGTCTCGAATGCTTAAGTTCACTCGTCTATTTTAGTGATTGCGGGGGTGTATCTATTAGTTCGATTTTCTCCTTTAATTTTATAGGGTTAAATCATTGTAATACCATTGTTTTTCTCTGCAGTAACTATATTGATAGCTAGGTTAGCTATTGATTATGAATATGATTTAAAGAAAATAATTGCTTTATGTAGTCTGAGACAACTAGGAGTATTAATATTCTCCCTTTCTTTGGGACTTCCTGTCCTAGCTTTTTTTGATTTGTTAACTCACGCTTTATTTAAAACTTTGTTGATTTTAAATGCAGGGGTTCTTATTCATCGTGTAGGGGTCACGCGAGTTATCCGTGATTTAGGAGGACTAATTTTTATATTTCCTTTTACTACAACTTGTTTAAATATAGCTAATGTAGCTTTATGGGGAATACCGTTTTTAACAAGGGTTGATTCTAAAGATGCAATTATTGAATTTGTTTCAACAATTTGTATAGATATATTTATTTCAATTTTATTATTTATTTATATTAATTTAACAGCCGTTCACTCAGTTCGATTAATTTATTTTTCTACATTTGAGCACTCAAGTAATAACGGTTCATATTTTTTTTTCGACGAAGATTATTATAATATGATTATCCCCATTTTTATTCTAGGTTTGATTACAATTTTAGCGGGGACTGCGTTTAGTTGACTAATTTTTTCTAACCCCACTTTTATCGTCCTTCCTTTAAATATAAAAATATCCGCGCTCATTTATGTTATGTTAGGCGTTCTAATAGGAGTATTATTAACTTGCGAGATGTATGCCCATTGTCTGTGGTGTGTGGAGTATTATTGTATTATAAGTTTGATTGGTAGTATATGATTTTTAGCTATATTATCAGGACATGGAATTACTAAGTCCCTTTTGGATTCAGGTGAGATGTTCTAAAGTATTTTGGACCAAGGTTAACTAGAGTAATTAGGAGATCAAGGTATTTATTAAACTTTAGCTTAGAAATTTACTTTTATTTAATAATTTCAAAATAATTCACTAAAGTTATATCTATTATTTTTTATAACCCTAAGATTACCTATTTGAATTTTTTTAATACTCATTTATATTTAAATTTGATAATACGACACCGATGTCACCATCATGAATGACTGATTTGTGAGCTCTGGCATAACTATTAGTTATATCATTATCATGAAAATGATTATAATACAAATTTTTTTACTAACCATTGTAGTGGTAATTACTTCTACTTTCATATTTTTAAATCTCCCCCTATCAATAGGGCTAATTCTCTGAGTCCAAACTATACTAATCTGACTGCCTTCCGAGATATTTAGTATAGATTTCTGATTTTCTTACATTCTATTTTTAATTTTTCTGGGGGGGCTACTAGTATTCTTTATTTATATTTCCAGTCTAGCATCAAACGAAAGATATGTAACGTATATAATTAAGAATAAAATTATCCTTATAATATTAATAACAGTAATTTTTTTTGAACTGATCTTTATTGTTATAAACTCCGAATTTATAACAAATATGAAATATTTAAAAAAACCCATTTCAGTCATAAGAACTAGATATAAAATTTCTGTAAGTAATCTCTATCATAAATAAAAAATTTAGAGAGTAACTATATTTATAGTCATTTATCTATTCTTAACTCTATTTGTAGTGGTAAATATTACTAAGATAAACTAAGGTACCCTTCAGCACCCGAAGTAATAATTTCAATTCTATTATCTTATTTATCGAAAACAACTACAATTCATATTCACTATTAGTAATAAAATTTTGGATTCACAGTTAAATAGTACTGTGAAGGGAAGTTGAAAGAGAATGAAAATTTAATTTTTGAAAAAATCATATAAACAATCGTATCTTGTGTATCAGGGGATAATTAGTAAATTTAATATATAGATTTCCCGAAAAAAAAGTGCTAATTTACTGTAATTGTTTCTGTGTCATAAACCCTTTTAATAAGCGTATAGGACTGATATGTTATTCAGGTTTTTTGATATCTGGTTTTCTAAGAAATGAATTTGATCCAGTTCTTTTATTTAATCGACTTAGTCAACTTAGATAAAATAAAATTTTAGAGGGATTAGCTTCTAACTATTAAAATTTGCATTTTATAATGTTAATAAAATGTTCGAAGGTTTAGAAATAGCTATTAGTAAAAATTATGGTATAATTTGCATTCATGTGATTATTATTTTTTTTTATTTTATTTTTTTTATTAAGATAACTTCTTAACCTAATTAAAATTAGTAATAATGCTGTAATGAGTAGAAGATTTATTAATTTTTTTAATGAAAATAAATATATTAAAGGAACTCGGCAAAAATAGTTGCTGCCTGTTTATCAAAAAAATCCCCATTTAAATTAAAATAAGGTATGGCTTGTCCAACGAATTTTTAAATGGTCGCGGTATTTTGATTGCGCGAAGGTAGCATGATTATTAGTCTTTTAATTAGGGGCTGGTATGAGTGTTTGGACCAGAAAAAAGCTGTCTCTATTGTAAACATTGAATTTTGTGCTTAGGCGAAAAAGCTTAAATATTTTTCAAGGATGATAAGGCGCTATGGAACTTTATATCCATCTTGGGCAAAAACTAGGATGATAGTTTATTAAGTTAAACACTGTGTTAGGTCGACAGAAAGGAAAAAATAATTCTAGTTTTTTAATAAATAATTATAATTGGAAAAGTGTTCCTGAAATGAAGACTAAAAGACCAAGTTACCATAGGGACAACAGCGTAATCTTTTTAGAGAGTGCATATCGACAAAAGTGTTTGTGACCTCAATGTTGGATTAAGACTTAGTTACGGTGCGGGAGCTCTGGAGGAAGTCTATTCGACTTTTAAATTCTTACGTGTTCTGAGTTAAGACTGGCGTGAGTCAGGTTGGATTCTATCCTCAAGTTAAGTTATCATTTTAGTACGAAAGGACCAAAGGAAGAAATTTTTAAAGTAAGTATTATTTTAATAATTAAGTTTGATTCTGGCTTGGGTCCTGTATTAAATTAAGTTCCATATATAAATAGTGTTTAATATTAATATCAGATAGTTGGAATTAGACAAAATTCATAATGCTGGTTAATCGTGCCAGTAGCCGTAGTTACACGAATGGTTCGAACAAAATTGACAGGTGGAGTTAGGTTTATGATTTCAAATAAATTTTTAACTTGTTAATTGGGTGAAATATTTATTTAAATAGAAAGTCTTTTCGAAAATCTTCCTTGGTCTAAAAAATTAGGTTAAAAAATAGGATTGGATACCTTATTATTCTCTATTTTAATTAAGGGTAGTAGAATTTATTAAACCTAAAGAATTTGACTGTATTTTAGTCTTATCAGAGGAACCAGTCTAGGAAGCGATAGCCCAAGTCAAGCCTTACTTTGTTTGTTTCCAGTTTGTATATCACCGTTATCAGATTATTTTAAAAAAAAATTTCCTAATTTATTTATTTTGTGACTTCATGTCAAGGTGCAGCTTATGAAGTGATGTTGCGGGTTAGGATAAAATCAATGATACGGATCTTTAATTAAAAATTGATATGAAGGTGGATTTAGTAGTAAATTTATTTTAGTATATTATTTTGAAATGAGCCCTGAAATGTGTACACATCGCCCGTCGCTCTATCTTAGGAGAGATACGTCGTAACAAAATAGATGTACCGGAAAGTGCATCTAGAAAGC
>9
ATGACAACTAATCTATTCCTTGCATTTGTCCTACCTACCGCTATCTTAGGCCTACCTTTAAATTGATTAAGATCTCTCGTCGGATTTTTGTCTATTCCTTGTAATTTATGATTTAAATTCCGTCGAATAACTTTCGTTTGTAACAGGCTTGTAAAAAATTTACACAGAGAATTCAAAACACAATTAAGAGAAAGTCCAAGTATTAAGCAAGGAAACACTCTAATATTCATTTCATTATTTGTCTCTGTTCTCTTGAATAACTTTCTAGGATTATTTCCTTATATTTTCACTAGTACTAGCCATCAAGTAACTACATTGACTTTAACTTTACCCCTATGCTTGACTTTTATATACTACGGTCGAATTAATCGCACACGACATATACTTGCCCTTTTAGCACCTCAGAGGATCCTTGCTGTTTTAATGTCTTTCATAGTATGTATTGGAGCTATTAGTAATCTAGGCCGGCCGAGTACTCTAGCTGTACGATTAGCAGCCAATATAATTGCAAGCTGTTTAGAATTAATTCTATTAGGGAATTAAGGCCCCGGTGCATGTAGTTTTATTCTAACTCTATTAATTTCTACTCAAATTATACTATTAGTTTTAGAGTCAGCTATTGCAGTTATTCGATCTTATGTATTTGCTATCTTAGCTGCTCTTTATCCTAGAGAGGTAATTATACTATAAATAGCACTACTAAATCAAATTATTTTATTCGTTTCGTTTACCGTAATTTTTTTAATTCTTATTACTTTTGTTTATTTCATGTTTTCTTCTACCCTAGAGATTACTCCAGTTAATGTTAGACAAGCAATTCCTGCCTACGCCACGACTATAAATTGAAAATGGCTCACGTTAACTTTATGAAAATCTCACCCCCTATTGAAGATTACTAATAATGCTCAAGTTCATTTATCAGCTGCCACAAAAATCACAATTTGATCGAACTTTGGATCTCTTTTAGGACTACGTTTGGTTATTCAAATTGATATAGGATTATTCTTAGCTAAACATTGCACTCCCCATATAGACTTAGCTTTCTGTGGAGTGGCCATCATTTGTCGTGATGTGAATTATGGCGGATTAGCACGAACTCTTTATGCTAGTGGGGCCTCAGCCTTCTTCATTTGCATTTACTTACATGATGGACGAGGTATATATTATGAGTCTTATCTATTTATTTAGACCTGACCTGCTGGAGTTGTTCCCCTGTTTTTAGTAATAGGGACAGCTTTTATAAGATATGTACTATCCTGAGGACAAATCTTCCTTTGAGGGGCTACTGTAATCACAAATCTAGGATCAGCTATCCCTTACGTAGAAAATGAAGTAATTCAATGAATATGTGGGGAAATTGTAGCAGATGATGCCACTTTAACTCGATTTTTTACTTTCTGTTTTGTATTACCTTTTATTATTGCAGATTTAATAACAATTCATCTACTATTTCTACATAAAGCAGGGTCTAATAACCCTTTAGGACTAGATAGAGATATTCACAAAATTTCTTTTTACCTTTATTTTACAATTAAGAATATCGTAGGATTTATAATCATAGTAATAATTTTAACAATACTAAGCCTCCCTAACTCTCATCTACTAGGAGATCCCGATAACTTTTCCTTCGCTAACTCTTTAGTTATGTCAGTTCATATTCAATCAGAATGGTGTTTCCTATTCGCCTACGCTATTCTTCGATCAATTTTTAATAAATTAGGAGGGGTTAATGTTTTATTAGTATCAATTTTAATTTTAATAATTCTACCAATTTTACATGGTAGAAAATTCCGAGGGTTAGAGCTTTATCCCACCGATCAAATCCTATTCTGAATTTTAGTAGGAATTGTAATTTTTTTAACTTGAATTGGGGCCCGATCTGTAAAAGAACCTTATATTTTAACTGGCCAAATTCTAAAAGTTATTTATTTTTGTTATTTTATGTTTGCCCCTTCTCTGCTAAAATTGTAGGATATTTTAATTAATTAAAGTATATTGCGACGTTGATCACATCCAACAAATCAGAAGGACACTGGGACACTGTATTCTATTTTTGGAGCTTGAGCGAGAATAGTAGAAGCAGCACTGAGATTACTGATTCGAGCTGGATTAGGACGGCCTGGAAGTCTAATTGAGGATGACCAAACTTATCATGTGATTATTCCTGCTCATGCATTCATTATAATTCTTTTTGTAGTTATACCTAATTTAATTGGGGGATTCGGAATTTGATTAGTTCCTTTTATATTAGGGACTCCTGATATAGCTTTCCCTTGTCTAAACAATATAAGATTCTGATTATCACCTCTAGCTCTAACCCTACTATTAGCAGGAAGAACTGTAGAAAGAGGGGTCGGAACAGAGTGAACTTGCTACCCCCTTCTATTTAGAGGCATTGCTTAGGCCAGAGCCTCTGTAGATTTAAGTATTTTTTTTCTATATTTAGCCGGTGTTTCCATTACTTTAGAGGCAGTTAACCTTATTACAACTATCATTAATATTCGAACTCAAGGTATAACTCTAGACCGAACTGCTTTACTTGTCTGAACTGTAGACATTTCTGCTCTTTTTCTTCTATTATCTCTTCCCGTTCTAGCAGGGGCTATTATTATACTATTAATTAACCGAAGCCTAATTACTCTTTTTTTTGACCCTACTGGAGGAGGAGACCCAAGCTTACACCATCATCTATTTTGATTTTTTGGTTACCTTGAAGTTTATGTTTTAATTTTACCTGGATTCGGTATAATCTCTCATATTGTTGGCTAAGAAAAAGTAAAGAAGGGAGCTTTCGAAACTTTAGGAGTAGATAATGCCATGTTCGCAGTTGGGATCCTAGGATTTGTTGTTTGTGCACACCATATGTTCACTGTTGGTATAGATGTAGACACTCGAGCTTATTTTACTGTAGCAACTATAAATGTTGCTGTTCCTACAGGAATTAAAATTTTTATTTGACTAGGAACCCTTCACGGAACACAACTTACATTTACACCTTCTTTATTATGAGTCTTAGGATTTGTATTCTTATTTACAGTAAGGGGGCTATCAAGAATAGTTTTAGCGAATTCAGAGATTGATATTGTTCTCTACGATACTTACTATGTTGTTGCTTATTTCCATTATGTAATATCTATAGGAGCTGTATTTACTACTATAGCAGGGTTTACGCCTTGATTTCCCCTAATTACGAGACTAAATCTAAACCCTCCATAATTGAAGGTTCATTTCGTTGTAATATTTATAGGAGTAAATATAACTTTCTCCCCTCAACATTTTTTAGGGTTAGTTGGATTACCTCGTCGGTACTCTGATTATCCGGATGCTTATACATCATGAAATATTGGCTCTTCAATTGGCTTAATAATTTCTTTCGTAGCTACTATAGGATTTATTATTATTATTTGAGAAGCTATCGTACTTCAACGATCTGTTCTTTTTTCGTCTAATTTATCTTCCACAATTGAATGAACACATAACCTCCCTCTTGCTGAGCATAAGTACGCAGGGTTACCTTATATTACTCATTACATTTCGATGGCAGCATGATTTCAAATAGGATTTCCAGACGGTGCTTCTCCTTTAATAGAACAGCTAACCTTTTTCTGTGAGCACGCACTACTAGTTTTCATTTTGATTACAACTTTAATAGGTTATTTTATATGTACCTTAATTTCTAGTACATCTACCAATCAATATCTATTAGATGGTCAACTAATGGAAATTATTTGAATAGATTTCTCAGTATTGATCTTGATCGTCATTGGCTTCCCTTCCCTACGCCTACTATATCTACTAGATGAAGTTTATCAACCTGCATTAACCATAAGTAAAATAGGACATCAATGATATTGGAGTTATGAATATACTGACTTCACTAATATTGAGTCTGATTCTTACATAATTACTACAAATGAACTAGATACAGTCGAATTTCGTCTATTAGATGTAGATAATCGAATAGTAGTACCTATTTGTACACAAATTCGTCTCCTAGCAACTGCAGCGGATGTTTCTCGCTCTTGAACTATGCTCGGTCTAGGAGTTAAGGTAGATGCTGACCCAAGACGACTAAATCAATTAAGTCTTTTTATTAACAGCCTAGAACTATTCTTCGGATAATGTTCAGAAATCTAAGGGGCTAATCATAGCTTTATACCAATTGTAGTTGAAGCTATTACCGCTAAAGATTTTTTGAATCGAGTATAAACATATATTGAATCATTTAATAGTTGAAAGAAAGTAATGTCAACGTCAACTCAATCACATCACCACTACCTTCTAGAAGATCATGGCCCTTAACTTATTCTGGGAGCCTCAGGAGCTTTAACTTTAGCTACAGGACTAGCTAAATGATTTTACACTTTTCACATAAATCTATTTTTCCTGGGTGTAATAACTACTTTTCTAGTTCTTTTTCAATGGTGACGAGATGTGACTCGAGAAGGCACTTTCCAAGGTCATCATACTTTTTTAGTTGCTTTAAACCTTCGGTGAGGAATTATCCTATTTATTACTTTAGAAGTCTTGTTCTTCGCCTCATTTTATTAAGCTTTTTTTCGTAATAGATTAGCCATAACAATAGAAATATGAGTAGCATGACCTCCTGCTGTGATTCAACCATTTAACCCATCTCAAGTTCCTTCACTAAATACAGTTATCCTACTAGCCTCAGGAGTAACAATTATATTAGCAAATCATGGACCAATAGAAAATAAATACACCCAGCCCAAACAAGGCCTAGTTTTTTTTATAATCTTAGCAATGTATTTTCCTGCTCTCTTATCATTAAATTTTATTGAAGCACCTTTCGCTATCGCAGATGCGGTTTATGGGTTTACATTTTTCGCAGCAATAGGATTTCATGGTCTCTTTGTAATCATTGGAACCACATTTCTATTCGTTTGCTTATTACGTCATCTATCTCACCACTTTTTCGCAAAACATCATTCTAGATTCGAAGCGACACCTTGGTGCTGGTATTTTATAGATGTTGCTTGACTATTCCTTTACATTTCAACTTATTGATAAGGAGGAGTATAGAATTGAAGAATGTTTATTCTAATGTAATTTTTGATCTTGGTTATTGGTGTTTTAGTAGAAGTAGTTTTCCTAACTGTATTTGAATGAAGATTTTTTGTTTATATTCAATTTCGAAAGGGTCTTAATACGGTAGGTTTTGTTGGGTCCCTTCAACCTTTTGCTGATGCTATTTAATTATTTCCTAAGGAACAAACTTTTTCTTTTATCTCTATTCACTTTTCTTATTATATTGCTCCTGTATTTAGTTCATTTGTTTCTGTGTTACTTTGAATCTGAATGCCTCATTTGTTTGATATTATCAATCTTGGTTTAAGAGCTTTATTTTTTTTATGTTGTATTAGTATAGAAGTTCATACTCTGATAGCTGCAGGTTGGTCTTCTAACACTAAGTACTCTTTACTGGGAGCCTTACGAGTGGTACCTCAAACTATTTCTTATAAAGTAATATTAACATTAATGTTATTAGGATTTCTGTTCATGATCTTATGTTATGATTTAAATAAACTCGCTTGTTATCATCATTACACAGACTGGTTTTTTTGTACTTGTCTTCTATTTGCTTTCATTTGATTTGTATCTTGTCTAGCTGAATCCAATCGTACTTCCATCGATTTTGCTGAAGATAAATCTGAGTTAATGTTTGGATTTAACACAAACGATAGACGAGGTGAGTTTGCTTTAATTATGTTGACTGAATACACTAGAATATTATTTATATAAATACTATTTATTATTATTATTTCAGGTTGTATGATCTATACTATTCTTTTCATTCTTACCTTTTCAGTTGCTGTGTTTGTTTTTGTATGAGTCTGAGGCACCTTACCTCGACTTCGTTATGATAAATCAATATATTCAGCTTAAAGGTCTTTTTTGCCTGTTTCCTTAAATTATTTAGTGTTTTTCTCGGATATTATAATTTTGTTTTTTTGCTTGCTGAATGCATCTTTACTGTTAAAATCTGAAACTCGAACCATTTCTCTAATGACTATTAATCCTTAGTCTATGTGATTTTTCACTATAATTACTTTAAGAATCTTAATTGTGCTATCTTCTACCTCATGATTCACTTCGTTAATTGGGCTAGAAATTAATATTTTATCTTTTATACCTATTATATTAAGAAAAGGAAAAAAATACTCTCCGACAGAGGCCGCAATGAGACATTTTTTAATTCAAGCGTTAGCTTCGGTTATATTTTTACTAAGTGTTTTATTTATCTTCTTTAATCATTTCTGTTTCTTTCTCCCCACCATAGACATCTCTTAATCACCAAGTATAATAATTTTCGGACTACTATTAAAAATAGGGGCTGCACCCTCTCATTGTTGATTTCCAACTGTAGCAGAAGGTACATCGTGAAGTAACTCTTTTCTTTTAGTACCTATTTAAAAAATTAATCCATTAATTGTACTATTGGTTATTATTCCTTTAAGTCACATTAAATTTATTGTTATAGCCGTCCTTTTATCAGCACTCGTAGGAGGGTTAGGGGGATTTAATCAAACTATATCGCGCTCGATAATAGCTTTTTTCTCTATTAGTCATATAGGATGACTACTCATAACTTTAATTCTTAGTAATTTATTATTATTCATATATTTTTTTAGCTATATTCTTATCTTATCTCCTACAGAGTAATTATTTTAAAACTTTATTATGTCTTATACTACTAACATTAGCTCACCTCACAATTTAATTACTCCGTTAAAATTACCTATATTTTTTAATCTTTTTTCTTTAGGGGGGCTAATCCCCCCCTTCTTGGGATTTTTACCTAAGTGCACTATTATTAAAAACACTAGTGCTATTACAACATATTTTATAATTATAGTTCTAGTTGTTACTACTTTAATTACTCTGTATTATTATCTACAAATTACGCTTACTGATTTTCTTATATACACAAAAAATATGCACGCATGAGCTACAAAATTCAACTTTAAAATTGAAACTTTAATTATATTTAATTCTATTATAATATCAATTTCATTGGTGAGATTAATCTTATTACATTTATTCCTTAATTTGTTTTTAATTTTCAGTCATATTGCTGCGATTTTATCGTTGAGTATATTTAATACTCATTCGATTTTATTTGTTACTACATCAATTTCAAGAGTCTTAATTGATCTGTCTTCCAATTCTTAATTTGGTTCCTGAATTGGGTTAGAGCTTATTATTTTAACCTTTACCCCAATTATATTTACAAAAAAAATTTAACGTTCCGCGGCAGAGGCTGCCTTAATATAATTTTCAGTGCAAGTGCTAACTCCTGTTCTCTCCTAATTTAGTGTTGTAATTCATTTTTTTGATCTGCACATTATCCCTATCGTATCTATTGGTACTTTGTCGTCCGTATTTATAATAACATCTGGCCTACTACCGAAATTAGGAGCAGCTCCCTTTCATATACGTTTTCTAATTGTCGTTGAATCTATATCATGAGTTAAATTGATAACTTTAATAAGCATTCAGAAAGTAAATCCTTTACTTCTACTGTTAACTTTCTTTTTCTTAACTTTCGATTAATTTGTTTATATAGCTGCCTTTTTCTCAACACTTTTTGAGGGACTAGTGGGATTCAATCAAACTATACTACGATCAGTAATTGCTTTTTCTTCTATCGATTATATAGGGTGATTACAAATTGCTTTAGCTGTTAATAATTCTATATTAATTTTATATTTTTTTATTTATATACTTATTTTATTTCCTGTTGCCCTTTTATTTGAAAAATCTAATATATTTCGTATAACTCAAGTTGGAATAACTATCAATGTTGGTATTATAACGAAGTTACCGATATTTCTCAGTTTATTTTCCTTAGGGGGATTGACCCCCCCCTTCTTAGGGTTTTTACCTAAGTGAATCATTATTAAAAAAGCGGTTATATTAATAATATTTCTCGTAATTATAGTTTTGATTGTTACTACTTTAGCCACCTTATATTATTATTTTCGAATTACATTTTCTGTTTTCATCTTGTACTGAAGAAAAATACAAATCTGAATTGTAAAATTAAATCTCCACGTAGAAATTTTAATTAATTATGTGTTATTTATAACATCAGTCTCTTTACTGGGATTAATCTTACTATCTTTGACTGATCAGTTAGTCATGATATCTGATATTATAAAATTCTTTAGCAGAATATTTATTCTTATTCTATTCGTTGTAATTTTTTTTGCTCTACAAATTCTTATTTCTAGATGTAGGCACCTGCTAGCTAATTTATTAAGACTAGAATGTATAATATTGATACTGTTTCCTCCTCTCTAATATTTATTGGTTTGTTTGAGTTATATGAATTATTTTATTCTATTTTTTCTGAGTTTTACAGTTTGTGAAGGTGATTTAGGTTTATTGATTCTTGTTTCTATTGCCCGAGCTCATAGAAACGATTAATTTAATTCCTTTCATGACCTATAGTGTATAACACAGATGTCTTTTATATTAAAATTTTTATTCATATTGTTATTTTTAGTCCTCTCTTCTTTTTTTTTTAATGGTTGAATTTGCTATTAGTGGATTTTTATTATATGAGTTTTAGTTTTATTTGTTTTTTAATGAACAAAATTAATTTTTATTATCCGCCCTGAGAACTTAAATTTTTTAGACCTTTGCTGATTGGATGTTATGACATACTTTCTAGTTTCATTAAGAGTATAAATTTTTTTTCTAATAATTATGAGAGGGTACTAGGTTAACGAGAGTACATATAATAGCGGTATCTCTTTAATTTTATTATTATCTCTATTCATCGTTTTGTAGGTCATATTTACATCTTCAAATTTTTTATCATTTTATATTATATTTGAATTTTCTTTAATTTCTACTTTTTTACGGCTTTCGGGTTGGGGGTACCAACCCAAGCAAGTTCAAGCCGCTTTTTATCTTATATTTTATACTTTAGCTGCCTCTCTGCCTCTGTCAGTTAGGATTTTATTTATAGACGACGAATAGGGTGTACGAAAAATAAGTATTTTGCGATGTTATGCTATATCTACAAGTATATTATTTTCTCTAGTTTTTTCTTTAATTGTGGTCCTTTTAGTTAAAATACCCGTGTATTTTTATCATTTTTGACCTCTTAAGACCCATTTAGAAGCCCCAATAGCTGGTTCTATAATTTTAGGGGGGATTCTACTATAATTAGGGTGGCTCGGTTTAATACGAGTTTTTCCTCTATTTGTCAATAATGCTATTAAATTCTGTGTTTCTTTGCTGATAAGTATCAGTTTAGTAGGGGCTGTGTTAACTCGATTAATTTGTTCACAACAAACTGATATTAAGTTTTTCATTGCCTGTCCTTCAGTAGCTCACATAGCGTTAGTTTTTGTAGGGATATTAACAACACCTTTATGTGGGCGAATCGGGACTCTAATTATAATAATTGCCTATGGGCTGCGTTCGTTAGGCTTATTTTGTTTAGCTAAAATTTTTTATGAGCGGATTGGGACTCGGAGTTTATCACTAACTCGAGAGCTATTAACTTTAAATCTTATATTAACTATTTAATGATCTTTATTTAGTGCTGTTAATACAGCTGTTCCCCCCTAATTAAATTTATTAAGGGAAATGTCCTTTTTTAGTTCATTCGTGAAATGGTATGGGTTTATTGTGCCGCTATTGGGTTTTATATCTTTTTAAGGAACTGCTTCTAGCCTATATGTATATTCCTATACTCAACACGGAACTGTTTTTACTCATTTATATGCAAGTAAAGGATGCAGAAGCCAAGAACGGTCAATATTACTTTTTCATACATTATGTCCTTTGATTTTGTTAATTTTTTTCACCGACTTAATATCGATTTGGGTTTAGTTTGATAGGTTATAAATGACAAAGTTTGTGGAGCCTGTAATGATCAGAGTCACATTGTTGGATGAAAATATTCCTGTATTTTTTAATTTTTTGAGATTTGTAATTCTAATTGTATGGGGTGGGTTATGTTTAACAATAAATGTCAAGGCAATTTTTTTTGAGTGAAGGGATAATATTTTTTGTTCGAAAAGAGTTAGTATTTCTGTTGCTCTTGTGTTTTATTCAATATGTTTATTTTTTCTACGACTTGTTCTATTTATTTTCTCTACTATGGTAACTTTATACCGCAATAGTTATATGGGTGATGATCTATATGCTAATCAATTTATTTTATTAATTTTAATATTTGTCTTCTCAATAATATTTCTAATTATTAGCCCTAACCTGATTAGAGTCCTATTAGTGTAGGATGGATTTGGTTTAGTTTCTTATACTTTGGTCATTTATTATCAAAATATAAAATCTTCCACTGTTGGTATATTAACAGCTCTATCTAACCGTGTTGGAGATGTATGTATTTTGTTGACGATTGCTTGAAAAAATAATTTAGGAGATTTGAATTCTACATTTTATTATCAGTGAATTGTTTTATTTGACTATACTGCAATACAAATAATTATCTCTAATTTAGTTACTCTAGCTGCTACAACTAAAGGAGCTCAAATTCCTTTTTCGTCCTGGCTGCCGGCTGCCATGGCAGCTCCTACTTCCGTTTTTTCCGCTCTAGTTCATTCATCTACTTTAGTGACTGCAAGGGTTTATTTATTAACCCGATTTTCTCCTTTATTTATAGGAAGTTAAGAAAGTGAAATTTTAATATTTTTATCTGCTTTAACAATATTTATAGCTGGATCAGCTGCTAATCATGAATATGATTTAAAGAAAATTATTGCTTTATCTACTCTAAGATAACTAGGATTGATAATATTTTTCAATTTGTTGGGATTTCATGTTCTTGCTTTTTTCCATTTAATGACACATGCCTTATTTAAGGCTTTATTGTTTTTATGTGCAGGTGTATTTATTCATCAAGCAGGGGGCGCGCAAGATATCCATGGAATAGGGGGATTTACTAATAGTTTCTCTCTAGCTGGAGTTTGCATAAACACAGCTAATTTAGCTTTGTGTGTAATAACATCTTTAGCTGGATTTTATCCCAAGGATTAAATTACTTAAACAAATTTTATAAGTAATATTAAAATTTTCATTTTTATATTGATATTTATTTCTACTCTCTTAACAGCAGTCTATTAATTCCGGTTAACTCATCTTTCTATACTTAAGTTACCTAGGTATAATTTTTTAAATTATTTTAGGGAAGAAGATACTTACAATATAGTTAATCCTATACTTCCTCTAGTATTAGTGGCGATTGTAGTAGGGGAAGCTTTGAGCTGACTAATATTTCCTGACCCCAACGTAACTGTTCTACCTCTATTTATAAAAATTACAGCATTACTTTTTGGTACCGTAGGCGTCTTAATAAGCATTGTGTTAGCTCGAAGTACTTTCATTTATCATTTAGTATCTGTGCGTTATCATTTTATTACGAATTTTATTGGGAGTATGTGATTTTGACCTTTATTATTAGGATGTGGAATTAGTAAGACTGCTTTAGATATAGGAAAAATGGTCCTAAGAAATTTAGACCATGGAAGAATAGAGTAGTTAGGAGCTCAAGGGACTTGAAATAGTTTAACGAGAGGTACCACTGTTATTAATAAATTTCAAAATAATTCATTAAAGATCTATCTACTATTTTTTTTACGGCTAACCCTCTTTTTTTGGATTTTTTTAGTAATTATTTGTATTTTTATATAAGACTACGGCATCATAAACCTCAGCGTACTCGGCACAGTTAAAACCGCTGCTGAAGTTATTAGTCATAATTTTAAAGTTAACTAGATTGTAGTACTAAATATTATTTTTATTATTCTAGTAGTAATATCCTTTCTATTTATATTTCTCAATCATTCCTTAACAATAGGTCTAAATCTCCTTATTCAAACTATACTAATTTGCTTGGTATTAGGATCATTTTATACCAATTTTTGATTTTTCTACACACTATTTTTAATCTTTTTGGGAGGACTACTAGTAATTTTCATTTGTATCTCCCCACGGACATCAAACGGAAAACAAGTAGCCTTTTATCTAAGTACTAAAAGCTTTCTAGTAATAGTGATAATGGCAAGTTTTTCTATAATGATCTTTATGACTATCAACTTCGTCTTTGATATAACTTGAAGTAACTCAGTAGAACCCAATGAAGACACAATGATAAAATATAAAAATTTAGAATGTAAACATTTTTATAATATAATTTTTTGTCAAGTTACTCCTTTTTTAGTTATATATCTTCTTTTTCCTTTATTTGTGGTGGTTAATATTACTGAAATAGATAAAAGTCCTCTTCGATTCCTAAAATAAGAGTGTCAATATTGTTATTTTTTTTAGGAAAAATATTTTTAATTTAAATTTAGTATTATTAACGGATTTTTAAATTTATGGTTTAGAAGTACTGGGAAAGAAAATTGAATAAAAGTGAAGATTTAATTTTAAAAAAGGAGACATAAGTAATCGTACCTTCTGTATCAAGGTACTTTTAGTAAGATTTCTATGAAAATTTCCCGGAAAAAATAAGCTTTCTTCTAGCAATTGCTCTTGTGCCATAAATTTCTTGGATAAGATTATAGAGGTGAAATATCATTCGGATTCTTTGACATCTGGTTTTTTTGGAAATGAATTTAATTTAGTTCTTTCGTTTAATCTAAGTAAATAACTTAGGCTAAGTAAGATCTTAGAGGGATGAGCTCTTAGCTAATAGAGTTCATATTTTTTAATAAAGGAAAAATGTATATAGGCTTATACATGGCCATAAGTAAAAAGTATGTTATAATTTGCATTTTTGTAATAATTATTTTTTTCTTTTTTAAACTCTTTATTAAGATAAATTCTTAAATTAATTAAGATTAGAAATAATGCTGATATTAGTAGAAGAATTATTGAAATCTTTGGTGAATATAAATATATTGAAGGAACTCGGCAAATATATTTTCCGCCTGTTTACCAAAAACATTTCCTGTTGATCTAATTTAAGGTACGCTCTGCCTAATGAATTTCTGAGGGGCGGCGGTATTTTGACCGTGCGAACGTGACATAATCATTGGTCTTTTAACCGAAGGTTGGTATGAATGGCTGGACGAGAGAAAAATTGTGTCCATTATATGCATTGAATTCTATTTTCGAGTGAAAAAGCTTAAATATTTTTGAGGGAGGATAAGATCCTATAGATCTCTATATTCGTCTTTAACAAAACTTTAGGTAACGGTTTATTATATTAAATTTTTTGTTGGGACGACAAAAAGAAAAAAATCACCCTTCTTTGTTAATAAATAATTGTTAGTGGACGAGTGGTCCTTAAATTATGATTAAAAGACTAAGTTACCTAAGTGATAACAGCGTAATCTTTTTGGAGAGTCCGTATTGAACAAAAGGTTTGCGACCTCGATACTGGAATGTGATTTTTTCACGGTGCACCAGCTTTAAAGGAAGTCTGCTCGACTTTTCAAATCTTGTGTGACCTAAGTTCAAATCGGTGTGAACCAAGGTGGTTTCTATTCTTAAATCAATATTCTATTCTAATACGAAAAGACTCAACGATGAAGTTTTTAAAATGAGAATAAAATTAACTATTAAGTTTGATTCTGGCTTATGTTTTATTTTAAATTGTAAACTACATGTAAGTAGTGGTTGGTATTATTGTTAAATATTTGGAATCAGTTAAAGCTCGTAAAATCGGCCAATCTTGCCAGCCGTCTCGGTTATACAAAGGAGTTAAATGAAGTAACTTGGTGAAATTAAGTAAATTATTTAAAATAAATTTTTTATTTGTAAATTGGGTGAGATTTTTATTTTAATAGAAAATATCTGTAAAAAATTTATTGGATTTATAAGAACAGGGTATAAACCAGGATTAGATACCCTGTTATTCTTAATTATGAATCCGGGTGGTAGAATTTCTTAAACCTAAAGAATTTGACGGAATTTTATTCTAACTAGAGGAACCTGTTCCGTAATCGATAGTTCACGTTCGAATTTACTTCTTTTGTTTTCCGTTTGTATACCGCTGTTCTCGGATGACTTTTAAAAAAAATTGTCTAGTTTAGTTATTTGATATATTTAGATCAAGGTGCAGCTTAAGCAGGGGCGTGCTGGGTTACAATAAAGATAATCATACGGATCTGTAATTAATAATCGTTATGAAAGTAGATGTGGTGGTAATATTAGTTTAATGTAATACCCTGAAAAAAGCTCCGAGGTGTGAATACATCGCTCGTCGCCCTCTTTAAGGTGAAATAAGTCGTGACATACTAGATGTAGTGTAAAGTATATCTAGAAAGT
>10
ATGATGATGAGCCTATCTCCTGTATTCGACCCCTCTACTCTTATTATAAGTCTTCCTTTAAACTGACTAAGCTCTTTCGTAGGATTTTTATTTATCCCTTATATTTTCTGATTAATGCTTAATTGAACTAATGTATTGTGAAGCCAAGTAATAAAAGCGTTGCATGGAGAATTCAAAATTTTTTTATAAAGAGGTCCAACTTGGGAACGAGGAAACACTTTAATATTTTCTATTTTATTTTTCTCTACTTTATTTGAAAATTTTTCCGGCTTATTTTCAAATGTTATCACCGGTTCTAGTCATCCCGCAGTAACTTTGGCCCTACCTCTACCCCTATGAATAACACTCATATTTTACGGTCGCTTTAATCACACAAAAAACATACTTGCTCATTTAGTTCCCCAAGGGACTCCGGCCATTCTTATACTTTTGATGGTGTGTATTGAAACTATTAGTAACCTCATTCGGCCTGGTACTCAAGCTGTGCAATTAGCAACTAATATAATTGCAGGCCATTTACTATTAACTCTATCGGGAAATCAGAGCCCCAGTGTAACTATTTTTATTCTAACTATATTAATTTCTACTCGATTTCTATTATCAATATTAGAATGTGCTGTGGCTATTACTGAAGCTTATGTATTTATTGCTCTAACTGATCTTTATTCCAGATAAATAAATTTTCCACGAATCTCACTTTTAAATTGAATAATTCTATTTATTTTATTTCTTGTGACTTTTTTAGTATTTATCACTTTTATTTGCTCCATTAATCTTACTTCTCTATAAGTTTCTCTAGATAATAGCAAAAAAAGACGTTCTACCAACACATGTAATTCAAATTGAAAATGAGTGACGTCAACTCTACTCAAATCCCACCCTTTACTAAAAATTATTTTTAATGTCCTAGTGGGTCTATCAGCCCCTTCAAACATTTCGATTTGATGAAATTTGGGCCCTCAACTTTGATTATGTTCAATCGTTCAAATTGTAACTGGCCTGTTCTCAGCTATACACTACACTATCCACGTAAACCTAGCTTTTCCTACAGTAGCCGGCATCTGTCGAGATGTCAATTATGGATGATTTCTACGAACCCTCCATGCCAATAAGGCAACTTTCTTTTTCACCTGTCTGTATCCACATGTTGGATAAGAAGTATATTATGAGTCCTATTTTTTTACCCTTACTTGATTTGTTGGAGTTTTTCTTATATTTTTAGTGATGGCAACCGCGTTTATAGGGTTTGTTTTACCTTGAGAACAAATATCTTTTTGAGGAGCTACAGTAGTTACTAATCTAGTATCAGCTATCACTTACGTTGGAATTGATGTAGTTCAGTGAATTCAAAGGGGGTTTGTAGTAGATAATGCCACTTTACCTCGATTTTTTACTATCCACTTTCCAATACCTTCTATTGTTGCAGTTAAAACAATAGTCGACTTATTTTTTTTACATCAAACAGGGTATAATAACCCTCAAGACTTGAATATAGACATTGATAAAATTCCCTTTCACCCTTACTTTGGAACCAAAGATGTTGTAAGCTTCATAATTAAACTATCATTTTTAATATTGCTAACCTTACTTAACCCCAATCCTCTAGGAGATCCAGTTAATTTTACCCCTGCTACCCCTCTAGTTACCCCAGCTCATATTGAATCAGGATTGTACTTTCTATTTGCTTGCGTTATTCTACGATCAATTCCTAATAAGTTAGGAGGGGTTATTGCATTATTAATATGAAATTTAATTTTAATAATTATACCATTTTTTAACTAGAGAAAGTTTCAAGGCTTTGAACTTTGTTCTTTTAGTCAAATTATGTTCCGAACTCTAGTTGCAACTGTAGTTCTATTAACTTGAGTCGGGATCCGACCAATTGAAGAACCTTATATTTTAACATGGCTAATTTTAACAGTTTTTTACCTTTCTTTCACTAATTTCGCCCCTGTTCTTTCAAAATTGCGAGATAAATTAACCAAAAAGACTGTATTGTGACGTTGACTTTATTCACCAAATCATATGGGTATTGGCACACTATATTTAATTTTTGGGGTTTGGGAAGGAATAGTAGGAATTGCACTAAGTCTACTTATCCGAGCAGAATTGGGACAACCAGGAGGTCTAATTGGAGATGAGCAAGTTTATAATGTGGTTGTTACTGATCACGCCCTTATTATAAAATTTTTTATAATTACATTTATTTTAATTGGAGGATTTTGGAACTGATTAGTGCCTTTTATATTAGGAGTTCCTGATATAGCTTTCCCCCGCTTAAATAATATAAGATTCTGGTAATTACCTTCTGCTCTAACTCCATTACTAGCAGGTGGCATTGTAGAAAGTGGGGCTGGAACAAGCTGAACTACTTATTCTCTCCTATCGGAAGGTATTGCTCATGCCGGAGCCTCTGTAGATATAACGATTTTTCCCTTACATTTCGCTAGTATTTACTCTATTTTTAGGGCAGTGAACTTTATTACAACAATTATTAATATATAAACTAAGGTTATATCTCTAGACCGAATCCCTCCATTTGTGTAAGCTGCGGAGATTACTGCCCTGTTTTTTCTATTATCTCTTGCTGTTCTAGCAGGAACCACTACTATACCATTAACTGATCGATATCTAAATACTTCTTTTTTTGACCTTGCTAGAGGGGGGGATCTAATTTTATATCAACATTCATTCTGGTTTTTCGATCATCTGGAAGTTTTTATTTTAATTTTATCTTGATTTAGAGTAATTTCCTATATTATTAGCCAGGAAAGGGTTAAGAAGGAGACTTTCGGGTCATTAGAAATATTTTATGCAATATTAGCTATTGGGGTCCTGGGATTTGTTGTTTGAGCCCATCGTGTATTTACTGTAGGTAAGGATATATGCGTTCAAGCTTATTTTACAGCAACTACTATAAGTATTGCTATTCCTATAGGAATTAAGATCTTTAGTTGACTAGGAACCCTTCACGGAGCACAATTAACGTCCTCACCTTCATTATTATGAGTCATAGGATTTGTATTCCTATTTACAGTAGGAGGCCTAACAGGAGTAGTTTTGGTTAATTCAAGAATTGATATTGTTTTACATGATACTTACTATGTTGTAGTTCATTTTTACCATGTACTATCCACAGGGGTTGTATCTGCTATTCCTGCAGGGATTATCCATTGATTTTTTTTATCTATAGGAGTAACTATAAACCCTACACGATTAAGAGTTTATTTACTTACTATATTTGTAGGAGTAGTTCTAACTTTTTTTTCTCAACATTTCTTAGGGCTAGCAGGAGTACCTCACCGATATTTTGATTATACATATGCTTATACATATTGAAATGTTGTATCTTCAAATGACTCAATAACTTCATTTGTAGCTACTTTAGGATTTATTGTTATTATTTGAGAAGCTCTTGTCACTCAACGACATGTTTTATTTTCGATTAATTTAACAGCGTTAATTAAATGAAATCGTCATCTCACTTCTGCAGATCATAGTTATATAGACTTACCTTAAATTATTCACTACAAGTTTTTGGCAATATGATTTCAACTAGGGTTTCATGACGGTGCTTATCCTTTAACACAACAATTAATTTTTTTTCACGATCATGCAATATTAGTTATAGTTCTGACTATAACTTTAGTAGGTTATGTTATGATAACCCTTATATCTAATACATTCTTTAATTGATATCTATTGGATGGTTAATTAACTGAAATTATTTAAACTATCTTTCCAGTATTAATTTTGATTTCTATTGTTCTCCCTTTCTTACGATTTTTATGCCTAATGGATGAAGTCGAGGAACCTGCTTTAACTATTAAAACAGCAGGACATCAAGGATATTGAAGTTATGAATATTCTAATTTTACCAATATTGAATTTGATTTCTACATAATTCCCACAGAAGAACTTGATTAAAATGAATTTCGTCTATTAGATGTAGACAACCGAGTTGTGTTAACTTCTAATACACAGAATCGCCTCATATTCACTGCCGGGGATGTTTGTCACTCTTGAGCTACCCCCAGTTTAGGAATCAGGTTGGATGCTGTCCCAGGACGATTAAATTAACTAAGTCTTTTTATTTGCCGCCCAGGTGTATTTTATGGACAATGTTCAGAGATCTGCAGGGTTAATCATAGTTTTACAGCAATTGTTATTGAGACTATCCCCGCAAATGATTTTATAAATTGCATAGCATCTCATATTGTACTATTTGAGCTCTGAGAATATTATATGTAGACGTCAACTCAAATAAATCATTCCTTTCATTTAGTAGATAAACGCCCTTGATCTTTTCTAGGAACCTTTGAAGATTTAACCTTAACTACAGGATTAGCCAAATGGTTTCATACCTTTAATATATATCTATTTTTACTGGGCGTAGTTAGTACTCCACTAGTTATAATTTGATAATGACGAGATATTATTTGAAAAGCAACCTTTCAGGGCTTTTACACTAACGTAATAATTTTAGGTCTACGATGGGAAGTGATTCTATATATAGCTTCAGAAGTTATATTCTTCATCTCGTTCTTTTGAGACTTTATTCATAGAAGACTAGCCCTATCGATTGAAATAGGAGCATCTTGACCTTCTGCTGGCATTGAACTATTCAACCCGTTTCAAATTCCCCTATTAAACGCAGCAACACTACTTGCCTCAGGGGTCACAATGACATGTGCCCATCATAGATTAATAGAAAATGACTACAGTTTAAACATATAAGGGCCAATTTTTACTCTAATCTTAAGGATCTATCTTACTGTCCTTCAAGCATTTGAATATCTTGAAGCACCTTTTTCTATCTCAGATACAGTTTACGGGTATACACTTCTCGTAGCTACAGGATTTCATGGGCCTCAAGTAATTATTGGTACCACTTTTCTACTCATTCGCTTATTACGTAACCTATCTTATCACTTTTCTAATAGGCATCACTTTGGATTTAAGGCTGCAGCTTGATATTGACATTTTGTAGATGTTGTTTGACTACTCCTTTACTTTTTAATTCACTGATGTGGGGGGTCTTAGTTTATAAGAGTGTTTTTTTTTATTATTTTTTTAATTTCAGTTGTTGCTGTTTTAGTCGGGATGGCTTTCTTCACTTTATTTGAACGAAAGTTATTGGGTTATACTCATTTTCGAAAGGGTCCTAATAAAGTGGGGTTTAGAGGACTTTTTTAACCTTTTGCTGATGCTTTTAAATTATTTTCTAAGGAGTAAGCTTTTCCTCTTTTATCTAATTATTTATCTTATTATATAGCCCCTGTGTTTAGTTTATTTCTTTCTTTGTTTTTTTTAATTTAAATCCCCTCTAGTATTGTTATTGTTAATTTTAATTGAAGTGTTTTATTTTTTTTATATTCTATAAGCATAGGGGTTTATACCCTTATAGCTGCCGGTTGGTCGACTAGTTCGAACTGTTTTTTAGTAGGAGCTTCGCGATGGGTAGCTCGAACCATTACTAATGAAGTAAGATTGATAATGATTTTACTAAGTTCTGTATTTTTAACTTAAAGTTTTTATTTATTAAACTTTGTTGGTATTCAAGATTATATTCGATGATTTTTTTTTATTACCCTTGTACTAGCTTTGTTTTTATCTGTATTTTGCTTAGCGGAGATTAATCATACTCCTTTTGGTTTTGCTGGAGGTGAATATGAGCTAGTTTCTGGATATAATGCAGAGAATAGAAGAGGTGGGTCTGCTTTAATCATTTTATCTGAGCACGCCAGAATTTTATTTATAAGAACCTTGTTAGTAATCCTGTTTATAGGGGGTAGAGTTTTTACTAATTTCTTTATTTTCAAGCTTTTAGTTACGGTTTTTACATTCGTCTGGGTCCGAGGGATCCTTCTTCGAGTTCGTTATGATAAGTTAATATGTTTAGCTTGAAAATCTTTTTCACCTGTTTCTTTAAATTATTTATTATTCTTTTGGGGTATTACACTTTTTTTATTTTCTCGTTTGAAAGAACGCTTTATTCTCAAGCTAGCTGTGCAGGCGGTTTCTCTAATGATAACTGGTTCTTGATTACTTCTACTATTTTCTACACTAGTTTTAAGAATATTGATGATAGTATCTTTCGATTCTTGGTTCGGTGCTTGAATTGGATTAGAAATAAATTTTCTATCTTCTTTTCTTATTGTATCCAAAATAAAAAATTGACGTTCCTCTACAGAAGCTAGAGTAAAATATTTTTTAGTTCAAGCCCTAGCTTGTGTTTTATGTTCATTTAAGGCTTGACTTCGTCTTTTTTGTTTATATAATAATTTTATTTGAATTATTCAAATTTCATCCACAACAATTATACCTCCATTTGGCCTACTACTTGAATTAGGATTATTCCTCTTCCGCATTTGAATACCAATAGTAGCTGAATGTCTAATTCGAATTGTCTTCTTTATTTTAGTAAGTATCCCGAAAACTAATCTCGTTGGTGTTCTATTCTCATTTGTCTCAGTTACCCACGGCAAATTTACTAACATAGATGTATTCATATCTACACTTATGGGAGGGATGGGATGATTTTGTTAAATTATGCTACAAACTATAATAGCCTTTTTTTCTATCAGTCACATCGGTTAATTGATAAAGGCTTTAACTATTAGTAATTCCCTAATATGCACTTATTTTTTTAGTTATATACTTATTTAATTTCCTGTAATTTTTTTATTAGTTCACACTAATATATCATATCTTACTTAAATCGTATCAACCTACAATGTCACTCACATAACGAAAGTAATTATTTTTCTTTGTCTACTTTCTTTAGGGGGATTGATACCCTTCTTCTTAGGATTTTTAGGCAGGTGAATAGTCATAAAAGACACTACGGCAATTATTATATTTCCTATTATTATTGTTCTAATTATTACTACTCTAATCACCTTATATTATTATGTACGAAATGCTTTTACTAGTTTCATGTTAGATAGAAGAAATTTCCCCAAATGATCTACGAGGTTAAGTAATAAGATTAAGCTTTTGACCATTTTTATACTCTTTTTGAAAACAATCTTGTTAATTGGTTTGTTACTTCTATTCCTTTTTTTCATTTTATTTTTAATTTTAAAACTAGTTAGGCATGTTGTTCCTCTGATGGTATTTAATCCATGTCCAATTTTATTTTTTGCCACCTGCGTTTTAGAAATGATAATTGTAATATCTTCCAAGTCTTGTTTGAGTACTTAAATTGGACTAGAACTCAATACTCTAAGTTTTATTCCCCTTATATTTAGTTAAAATACATAGCAGTATCCAAGAGAACCTACTATAAAATGTTCCTTAATCCTAACCCTCGCTTCTGTTATATTTTTGACAGGGGTTTTAATTTTTTCTCTTTATCTTGATATTATTTTTATCTTCATTACTGTTACCTTATTTACTTCCATTATATTTATTATTGGCCTGCTATTAAGATTCGGGGTAGCCCCCTTTCATTTATGAATCCCAACTGTAGCAGAAGCTCTATCTTGAAAGAACTTTTTAATTCTAACAACTTTCGAAAAAGTTAATCCTCTATTTATACTATGAACAATTATCTCTTTGAAATTGACCAATTTTATTATAATAGCAGTCTTTTTATCAGTATTCGTGGTGGGATTAGGGGGATTAAATCAAACTTTTATACGCCTAATTATAGCTTTGTTTCTTATCAGTCATATAGGATGACTAATAGTTACTTCAACTGTTAGTAATTTTATAGTGTTTATATATTCCATTATTTACATACTTATCTTTTTTCCTATCGTCTAATCATTTGAAGAATTTCGTATACCATATATAAATCAAATTATTTCAAACAACAATTTAGATCTTATAACAAAGTTACTAATTTTTTTTAGCCTATTTTGCTCATGAGGGTTAACCCCCCCCTTTTTAGGGTTTATACTTAAGTGAATTATTATTAAAAGTACTGTCATAAGTAAAATACTTTCCATTATCATAGTGATAATTATTACTACTTTAATCACCCTATGTTATTATCTACGAATTATATTTGACAAGTTCATAATAAGTGCAAGCGGTTTACGCGAGTGAACAACATAATTAAACTTTAGAATAGAAATTTCAATTAAATTTATATTTTTCATTACCTCATTCTCAATATTCGGATTAATCTTAATATCGGTTTTTGTTAGTTTAATTTTCTCTAACGATTTTTTTTAGTTTTTTATTCACTTTATAATTTTCTTCCTATTTATTGTAGGTTTCTTAGCTCTATAAATGTTTGTTTCTATACGCAAGCATTTGTTAGCTACTCTTTTAGGATTATAAGGTATTAGATTGGTGCTTCATGTTTTTTTCTAAAATTTATTGTTGTTTTTGGGTTTTGAAAAATATTTTGCTTTAATCTTCCTAATACTAATAGTTCGTGAAGGAGCTTTAGGTTTATCATTTTTAGTCTCTACTGTTCGTCCCCACGGTAGTGATGATTCTAAATCGTTAAACATACTACAATGTGCGAGAAAGATTTACCTTATGTTAAAAGTTTTATTATTGTCATTGTTTTTGACCCCCTTTAGTGGATTTTTTATAAATTGGTATGGACATATTTTAATTATAATTTCATGCCGGTTAGTTTCTTTAATATTCTTATGGACAGCATTAAGCTTTATTATCTTTTGTCGGGACTTGAGCTTTGAGAATTTATCCCTCTTTGATATTGTCCCTTGTTCTCTAACAATATTATGGATGTGATTTTTTATTTTAATAACTATGAGAAGATAATAAATTAAAAAGAATACATTTATCGGTAGGTTTTATGTAGTTTTAATACTTCTACTATTATTGCTTCTGAATGTGACATTGTCAACGTTAACGCTATCATTATTTAATATTATATTAGAAAGTTTCTTAATTCCTGCTTTTTTATTAAGTATAGGTTGGGGGTGCCACCAAGAGCATGTTCAAGTTTCTTTCTTTCTTCTGTTTTATACTTTGGTTGTCTTTTTGCCTCTGTTAGTCGGTATTTTTTTAATTCATTATGAATTGGGTATGCTGGGTAGAAGTATTTTAAGATTTCGAATTAATTCTACAAATACTTTATTTTTCTTTCTTCCCGTTATAATTCTGGGTTTCCTAGTTAGAATACCAATTCACTTTGTTCATTTTTGATTCTCTAAGACACATGTAGAAGCCCCTGTAGCTGGTTCTATGATTCTAGTGGGAGTTTTACTGAAATTAGGGGAGCATAGTTTAATACGAATTTTCCCTTTAATTGTCAGTACTGTAATTAAATTATGTGCTCCGTCAATTATTAAAATTATATCTATAGGGATTGTGTTTGCTCGTTTAATATGTTTACGACAAATTAATATTAAATCTTTGATCGCTTATTCTTCCGTGGCTCATATAGCATTAGTATTAGGAGGGATATTTACAATGTATTTTTGAGGGTGAAGAGGTACTTTAATTATAATGATTGCCCATGGCTTATCTTCTTCTGGTCTATTTAATTTGGTTAATATATTTTATGAACGGATTGGTGCCCGGAACTTTCTATTAACCCGAGGTTTAATAACTTTAATGCTTTAATTAACTATTTAATGATTTTTACATAGTGTTGGTAATATAGCAGCCTCTCCCTCATTAGATTCTTTAGGGGAAGTTTGTTTGTTTAATTCATTAGTCAGTCGATGTGGGTTTTCTACTTTTCTAGTGGGTTTTATATTATCTCTAGTAGCGGCTTATAGTCTATATTTTTAGTCTTCTACTCAGCACGGAACTCCATTTCCAGGTATAAGTTCTTGTTGTGCAGTCAGAGTTTGAGATTTTCTTATGATATTTTTTCATTTATGATTTCCTCTTAATTTATTAATTTTTTCATTAGATTTATTTCCAGTATGACCATCGTTTCTTGGTCATTATAAATATAATGTTAAGGCGCCTTTTATGTTGATAGTAATATTGTTCTATAATATTGTTTCTATACTTCTATTTGTCACCGGACTTGTATTTTTAATTATATGTTAATGATTAAATTTAATTTTGAATGATACGCCAATTTTTCTAGAGTTAAAACCTAATGTTTTTAGTATTAATAGAATTAGTGTTGTGGTAACCCTTTTACTTGGCTGAATATGGTTTCTTTCTATAAAATTCGTTCTATTTACTAACTCTTCTAGGGTTGTTTATAACAGACAAATTTATATAGGTGATGATTTGAACGCTAATCGGTTTATTTTTCTAATTTAAAAGCTTATTTTTTCAATAGTGTTTCAAATTATTAATCCTAATTTAATTAGAATTCTATTAGGATAAGATGGATTGGGGTTAGTTTCTTATCGTTTGATTATTTATTATCTGAATAGAAAATCTTCTAATGCTGGTATATTGACGGCTTTGTCTAATCGTGTTGGAGATGTATGCTTTTTATTGGCAAGTGCAAGATAAATCTATCTAGGAGATTTTAAATTTATTCTTTATTTGAATTGAACCTTTTTATTTGATAATATCGAAATAAATATAGTTTTTTCAATATTTATTATTCTAGCTACTATAACTAAGAGAGCCGAGATCCCCTTCTCTGCCTGATTACGAGCTGCCATAACAGCTCCTACCCCAGTATCTATTGCTCAGGGTGATTCATCTACCTCAGTGACTGCAAGGGTTTGTATATTAATCTGATTTCCTCCTCTAATTTTAAGAGATTAAATACGAATAGCATTATTGTTTCTACCTGTGCTAACTATATTTATAGCTGGCTTAGCTGCTATTTTTGTATATGATCTAAAAAGGAGTACTGCTTTATCTGCTCCAAGTCGACTAGGAGTGATAACATTTTTTGTTTCTTTAGGTTTGCATGTATTAGCTTTTTTGCATTTATGAATCAATGCTCTATTTAAGGCTTTGCTGTTTTCATGTGCAGGGGTATTTATTCATGGAGTAGGAGGCACTCGAGATATCCGTAGTATAAGAGGACTTACTTTTTGATTCCCTCTAGTTAGAGCTTACTTCAATTTAGCTGATTTAGCTCTATATGGAATACCGTTTTTAGTAGGATTCTAATCTAAGGATCTAATTATTGAAATGGCTCCAATAAACTATAGAGACGTATTTATTTTAGTTTTATTATTTATTTCCACTGCCTTAACAGTAGTTTACTCAGTTTGTTTAACATACTTTTCTATATTTGACCCCCTCAGCGGTATATTTTTATATTATTTTAGTGATAAAGATAGTAATATTATCATTATCCCTATATTTGTTCCAAGATTAATTGCTATTTCGGGAGGGACTGCATTGAGTTGACTAACTTGTCCTGACCCATAATTGATTATTCTACCTCCATTTACTAAAATAATAGCTTTATTTTGTGGTGGTGTAGGCGTCTTGATAAGAATTAGATTAGTACGAATTGCTTTTATGCAACCTCTAATGTCAGTGAAATTTTATATTATCATTAGTTCTACCGGTAGTATGTGACTTCTACCTGTGTTATCAGGGAATAGAATCACTAACTCTCCTTTATAATTAGGGAAAATGTTTTTTAATAATTTAGATCAAAGCTGTATAGGACAATTAGGAGCTTATTGGATACATGAAATATTAACCATGAGTTCTACTTTTATTTAAAAATTTCAAAATAATTCATTAAAAATTTTTGTATTGTTTTTTTATACTCTTAATTCACCATTTAGATTTATCTTGGCGTTCATATCTATTCTAATTTTATTGCAAGACGCTCGATACTTCAAATATACCAGCAAATTTAATAGCACCACAAAATAACGTAGTCTTAACTTTGTTCTGACGGTGTTTATAATGCGGTATCTAGTATTAAATGTTTTAATAGTAGTAACTTTTGTACTTATGCTTCTAAATCACCCCTTATCAATAATACTAAATCTACTTAGTCAAATTATTCTTTTTCGCCTAAAATCATGAACATTTTGCAATAGTTTTTGACTTTCTTACATTTCATTTTTAGTTTCACTAGGGGGAGTGCTACTATTACTTATTTAATTTACCCGATAAGCATCAAATGAAAAGCAAGATCCTTTTGGCTTAAGAGGTAAAATCTTTCTTATAGTAATAACAACAGTATTTACTATTATAATGGTTTTTATAGTTATAAACTTATTATTTTAAAAAACTAGTACTTATTAAAAATAACCCACTGAAGCCATAATTATAAGAGGTATAATTTCTCCAAGTAATTATATTTATACATAAACAATTCAAGATATAGCAATATTTTTAGTTATTTGTCTATTGTTAAAATTATTATTAGTGGTAAATATTGCTAAAATTGATACATGGCCCCTCTGGCTCCAAAAAAACTAATCTTAATTTTGTGTTATTAATTAGGAAAAACATTATTAATTTAAGTTTAGTATTGTTAATGGAATTTTGGCTTTATAGTTAAGAAGTACTGTAGAGGAAATTAGAAGTAAAATGATAATTTAACTTCAAGGAAAAAGATATTAATAGTCTTACCTTGTGTATCAGGGGACACTTAATAAAATTTCTATATTGATTTTCCGAAAAAAAAGAGCTACTTCCTTAGAATTGTTTACGTGTCATAATTCGGTTAGATAAGAGTCTAGAAGTAAAACGTCAATCGGTTTCTTTGATATCTGATTTTTTAAGAAATGAATTTAACTTAGTTAGTTAATATCGTTTAATTAGTTATTTTAGATAAAATAAAAGTTCAGGGGGATTAGCTTCTAACTTTTAAAAATGATTTTTTTTGATAGAGGCAAAATGTTTTTGTGCTTAGAAATAGCCATAAGTAGTAATTATGCTATAATTTACATTTTCGCAACAATTATTTTCTTTTATTTTAAAATGTTTATTAGAACATATTCTTAAGTTAACTAAATTTAGAAATAATGTTATAATTAGTAGAATAATTATTGATTTTTTTAAAAAAAATAGATTTGATAAAGGAACTTGACAAACATATTTTCCGACTGTTTATCAAATAAATCTTCTTTTGAATAAATTGAATGTATGGCCTGCTCAATACATTATTAAATGGCAGCGGTATTCTAACCGTGCGAAGATCGCATAATCATTAGTCTTTTAATTGGAGACCGGTATGAATGGCCGGACGAGATAAAAGCTGTCTCTATTATAAATTTTGAATCTTATTTTTAAGTGAAACAGCTTAAGCATTGTCGAAGGACGATAAGACCCCATAAATCTTTTTATTCTTTTTTGGTAAAAATTTAGGTGCCGACGCATTAGTCTATATATTTTGTTGGGGCAACTGGAAGGAAAAGATAAATCTTTTTTATTAAAAAATAGTTATAATCAGAAAAATGATCATTAAAATAGGATTAAAAGACTAACTTACCCTAGGGATAATAGCGTAACCTTTCTAGAGAGTTCATATTGATAAAAAGGTTTGCGACCTCGATGTTGGATAAAGATTTCGTTACGGTGCAGCAGCTTTGCCGGAGGTCTGTCCGACTTTTGAGTCCTTACGTGATCTAAGTTCATACCGGCGTGAGCCAGGTTGGTTTCTATCCTCAAACTAATCCTTTATTTTAGTACGTAAGGACTATAAAGTGAAATTGTTAAACTAAGATTAATATTAATGATTAAGTTTGATTGTGGCTCAATTTTTCTCTTAATTTATAAACCAAATATAAGTAATAGTTAGTATTATTATCAAATATCTGGAACCTGTTAGAATTTATAAGATCGATTAATCGTGCCAGCCGCCGCGATTATACGAAGGGTCTAAATGAAATAGATTGGTAGAGTAAAGTAAATGATTTGAAATAAACATTCAACTTTTTAACTGGGTAAAATCTTTTTTTTAAGAAAAAATGCCTTTGGAAAATATATTATATCCAAAAAAATAATTTTTAAACCAGGACTAGATACCCTATTCTTCTTAATTAATATCCAGGGTAGTAGAATTCTTCAAACTCAAAGAATTTGGCAGGATTTTACTCTTACTGGGGGAACCTGTTCTGGGATCGATAGTACACGTTCAAGCTTACCTCTTTTGTTAATAGCTCGTATACCGCCGTTGTCAGATTATTTTTAAAGAATATATCCTAGTTTACTTATTAAATACCTTCGGGACAAGGTGGAGTTTATGAGGGGAGGTGGTAGGTTTCAATAAAAATGATTATAAGGATTATTAATTTAAAATTTGGATGAAGGGAGATTTGATAGTAAATTTAGTTTAATACAATTATTTGAGAGAGGCTCTGAAATGTGTATACTTCGCTCGTTGTTTTTTATAAGGAGAGAAATGTCGTAACATAGTAGATAAACTGGAAAGTATATCTAAAAAGT
>11
ATGATAACAAATCTATTTTCTGCATTTGATCCTTCTACCTCCATTTTGGGTCTACCTTTAAACTGATTAAGAACTTTCATAGGATTTTTATTTTTACCTTATACTTTCTGATTTATACCTGAACGAATTAATATAATATAAAACGGAGTTGTAAAAAGTTTGCATTGAAAATTTAAAACTCTTCTATTAACCAGTTCAAGTCGTATATGAGGGCGTGTATTTATATTTGCTTCTTTATCCTTCTTTATTCAATTTAATAATTTTTCAGGCTTATCTCCGTATATGTTCACTAGTGCAAGTTAGCTAGTAATAACTTTGGCTCTAGCTCTACCACTATGAATAACATTTATGTTTTATGGTTGATTTAATTACACATGACTCATATTAGCTCATTTAGTATCTTAAGAAACCCTGTCAGTTTTTATACCTTTTATAATATGTATTGAATTTATTAGATATAAAATTCGGCCTAGGACTCTAGCAGTAAGATTAGCAATTAACATAATTACAGGTCACCAACTATTAGCTCTATTAGGAAATTAAGGGCCTAATACAACAATTTTTCTTCTAACTTTATTAACGTCTACTCAAATTCTACTGTTGATCTTAGAATCAGTTGTATCTGTTATTCTATCTGTTGAGTCTGCAATTCTTAGTACCCTATATTTTAGAGAAGTAAATGTCCCACCAATAGCACCTATAAATGGAATAACTTCATTTATTTCATTAATTTTAACTTCTTTAGTGTTTATCAATTTCTTTCATTTCATCAGAGCTCTTGCCGTGGAGATTCCTCTCGAAAATGACAGAAAAACTGCTAATACTAACACCCCTTCCTTAAATTGAAAATGACTAAGGTTAACGCTACCTAAAACTCACCCGTTGCTAAAAATTGTTAACAGTGCTTTAATGGATCTGCCAGCCCCTTCTATCATTACAATTTTATAAAATCTTGAACCTCTATTAGGTCTATGTCCAGTCATTCAAATTATTACAGGCCTATTCTTAGCTATACAGTACACTCCCCATGTAGATCTAGCTTTCTCTAGAGTAATCCACATCTGTCTAGATGTAAGTTATGGATGACTACTACAAACCCTCCATGCTAATGGGGCCTCCATTTTCTTTATTTGCCTTTATCTACATGTAGGACGAGGAAAACATTATGGGTCCTACATATTTATATAAACCTGATGAATTAGAGTTGTTCTTCTATTTCTAATAATAGGAGCCGCTTTTATAGTTTATGTTCTACACTGAGGTTAAATATCTTTCTAAGGAGCTACAGTAATTACAAATCTAGGATTAGCTATTCTTTACGTGGAAAATGGCGTAGTACAATGAATTTGGGGAGGGCTTACTATAGATAATTCCAGTTTAATTCGATTTTTCACGTTCTATTTTTTATTATCATTTATTTTTGCAGGAGTTACTATAATCCTACTATTATTTCTACAACAATCGGGGTCTAGTAATCCTCTTGGGCTAAATAGTAACGCCGACAAAATCCTGTTTCATCCTTATTTTACAATTAACGATTTAGTAAGGTTTATAATTATACTAATAATGTTAGTAATTCTTACCCATCTTGACCCTTATTTACTAGGAGACCCAGATAACTTTACCTCTGCCAACCATCTAGTTACTCCAGCGCATATTCAACCGGAGTGGTATTTCCCATTTGCCTACGCGATTTTCCGCTCAGTTCCTAATAAACTAGGGGGGGTTATTGCCTTATTAATAACTATTCTAATACTAATAATCTTACCATTTTTTCATCAAAGAAAGTTTCGAGGTCTAGCATCTTACCCTATTAGTCAAATCGTGTTCTGGACTTCAGTAGGTACTGTACTTTTTCTAACTTGAATTGGAGTTCGACCAGTTGAAGAACCCTATATTCAAACCTGGCAAATCCTAACAGCTCTTTACTTTAGTTACTTTATTTTTGCCCCTCTTATTCTCAAATTATGAGATAAATTAATTAAAATGACTACATTGCGACGTTGGTTTTGTTCACCGAGTCATGGGGATATTGGAACACTATATTTAATTTTTGGCGCTTGAGCAGGAATAGTAGGAACGGCTCTAAGTCTCCTAATTCTAGCAGAATTGGAATAACCTGAAAGTCTTATTAGGGATGACCAATTTTATAATGTAATTGTTACTGCTTATGCATTTATTATACTTTTCATCATAGTTATAGCTATTTTGATTGGGGGATATAGAAATTGAATAGTACTTCTAATCTCAAGAGCCCCTGAAATAGCTTTCCCTCGTCTAAATAATATAAGATTTTGATTACTACCCCCTTCTCTAACCCCACTACTAGAAGGTGGTGCTGTAGAAAGAGGGGTTGGAACAGGTTGAACTGTTAATCCCCCTCTGTCGGTAGGCATCGCTCATGGCGGAGCCTCTGTAGATCTAAATATATTTCCTCTACACATAGCTCGTATTCCTTCTATTTTAAGGACACTACACTTTAATACAACTATTATTAATATGCGAATTTGAGGTATAATTCTAGTCTGAAATCCTTTGTTTGTATGAGCTGCAGGAATTACTGCTCTACTTCTTGTATTATCACATCCTGTCCTAGCAGGAACTATTAATATACTATTAACTGACCGAATTTTAAATACTTCTTTTTTTGACCCCGAATGAGGGGAAGGCCTAATTTTGTAACAGCATTAACTTCCATTTTTTGGTCATCTTGAAGTTTATATTTGATTTTTGCCTGGATTCATAGTAATCTCTCATATTATTAACCAAGAAAGGGGTAAAAAGGAAACCTTTGGAACCTTAGGATGAACTTTTGTTATATTAGCAATTGGAGTACTAGCATTTGATGTTTGAGCCCATCATATGCTTATTGCAGGAAGAGGCGAATATATTCGAACCTATTTTACTGCAGCAATTGTATTTATTGTTGTTCCTGCAGGAATTAAAATTTTTGGTCGACTAAGAACTCTTCATGGAACACAATTTACGTTCACACCTCTTCGATAATGAGCCCTAGGATTTGTTTTTTTATTTACAGTACGCGGGTGAACAGGCGTAGTTTTAACTAACTCAAGAATTAATGTTATTCTCCAAGAGACTTACTATGTTGTTGTTTACTTTCACTTTGTCCTGTCTATAGGGGCAGTGTCTGCTATTTTAGCAGGGTTTATTTATTGATTCCCCTTCTCTACAAGAATAACTCTTAACCCCACATGATTGTAAGTTCGTTTTTTTGTTATATTTATAGGAGTAAATTTGATTTTCTTTCCTCAACATCCTTTAGGGCTAGCTGGGATACCTTGTTGATACTTTGATTATCCAGATGGTTACACGTCTTGAAATATAATATCTTGAATTTGCTCAATAATTTCATCTGTAGCCACTTTGGAATCTATTTTTACTATCTGAGATCCTTTTGTAGCTCAACGACCAGTTCTATCTTCTGTTTATTTGACCTTATTTATTTAATGAATCCATAATCTTCTACTTGCTGAGCATAGTTATGTAGAATCACTTTATATTATCCATTTCTAATAGATGGCAACATGGTTCTAACTAGGATTTTAAAACGGTGCTTCTCCTTCAATAGAACAATTAATTTTTTTTCATGATCACGCAATACTAATCTCAATTATAATCACGACTCTAGTAGGTTGTTTTATAATCATCTTAACATCTAATACCTGTATTAACCGATGTCTCTTAGATGTTCAAATAATTGAAATTCTTTAAATAGTCTTTCCAGCATTAATTCTGATTATCGTTGCTCTCCCTTCTTTGTGACTACTCTATCTAATAGATGAAATTAGGAAACTAGCTTTAACTCTTAAGGTAATAGGACATCAATGATATTGGAGTAATGAATAATCTAAATTTACTAATATTGAATTTGTCTCTTACATAATACCTACGGAAGAATTAGATGAAAGTTAATTCTGGCTATTAGATGTAGATATTTGAGTAGTAATACCTCTTCCTACTCAAATTCGTGTCCTAGTTACTGCAGCCGATGTTCTTTTGTCCCGGACTATGCCCATTTTAAGAGTTAAGGTAGATGCTGTCCCAGGTGGATTAAATCAAATTAGTATTTTCATTAACCGCCCAGAACATTACTATGGGCAATGTTCAGAAATCTGCGAGGCTAACTATAGTTTTATACCCATTGTTATTGAAGATATTACCGCGAAAGATTTTTCAAATTGATTATCACTTCATAACTTTTGAGCGCATGCTCGCTCAAGAGTCATTTTACTGACAACTCAAACAAGTTATTCTTACGATCTAGTATATCAAAGCCCTTGACCTATTTTTGGAGTCTTAGATGTTGTAATTTTAACTACAGGACTAGCTAAATAATTTCATACTTTTAATATAAATTTGTTTCTACTAGGCATGGTAACTACCATATTAGTCATAATCCATTTATGATAAGATATCACTCGAGCAGGAACTTTTTAAGGGCATCATACTAATGTATTGACTTTAGATTTACGATAAAAAATAATCCTATTTATTGTTTCAGAAGTTCTATTTCTCGTCTCTTTCTTTTGAGCTTTTTTTAATGGAAGTTTAACTCCAGCAATCGAAATAGGAGCAACTTGACCTTCTGCAAGTATTGAGCCATTTTACCCATTTCAATTTCCCTTACTAAATACAACTATTCTACTAGTCTCAGGAGTTACAGTTACACGAGCCCATCATGGATTTATGGAAAATGACCACACGCACTGGGCACAAGGTCTAAATCTTATAGCAATCTTAGGAATTTCTTTTACTGTTTTAAAAGCATTAGAATACATTGGAGACTCTTTTGCCATTGCAGATGCAGTTTAGGGGTCTACATTGCTTGTAGCCAAAGGATTCCATCGTCTACATGTAGATATTGGAACTACATTTCTACTAGTTTGCTCACTACATTCTATACTTTACCATTTTTCTAACAGACAGCACTTTGCAATCGAAGCGGCAGCCTTATATTGACAATTTGTAGATGTAGTTTGATAGTTCCTTTATATCTTAATCTATTGATGAGGAGGGTTCAGGTATTGAGGAGTGTTTATTTTTTTTGCATTTTTAACATTAGTCGTTGGTGTTCTAATAGGAGTTGCTGTGTCAATTTTATTCGAGCGTAAATTTTTAGGTTATTTTCAGATTCGAAAAGGTTCTAATGAGGTAGGGTTTGCAGGTTTTCTTCAACCTTTTGCTGATGCTTTTAAATTAGTTACTAAGAAACCAATCTTTCCTATTGTATCTAATCGTTTACCTTATCATATAACTCTTGTTTCCAGATTATATCGGCCTTTGCTAGTGTGGATTTCTATTTCTTGTGTGAGTGATTTTATTAAATTCGAATTAAGAGTGTTAGCTTTTTTATGTTGTATAAGAATGGGGGTTTATACTCTTGTAGTGGTAGATTGGTCTTCTGTTTCTAAGTATTCTTTATTAAGAGCTTTACGAGCGGTCACTCAAACTATTTCTTGCGATGTAAGTGTAGCTTTAATTTTATTAACCCTTGTATTTTTAACTTATAGGCATGATTTAATGCAGTTTGTTTATTATCAAGATTATATAGGATGATTTCTCTTTATTGGCCATATATTAGTACTACTTTGATTTGTTTCGTGCTTAGCCGAATCTAATCGTACTCCTTTTGATATCGTCGAAGGTGAGTCTGAGTTAGTGTCTGGATATAATACTTGGTTTAGAAGAGGTGGGTTTGCTTTAATTATATTAGTTGAAAATGCTAGAATTCCATTTATAAGAACGTTATTTGGTATCACGTTCTTAGGAGGTAAGATTAAAACTTATTTTTTAATATCAAAGTTTCCAATAATTGTTTTTATATTTGTTTGAGTCTGAGGACCTCTACCCCGAGTTCGTTATGATAAATTAGCATATTTAGCTTGAAAGAGCTTTTTGCCTGCTTCTTCAAATCATTCAGTGTTTATCTGGGGGTTTGTAATATTGATTCCATCTCAATTAATGCAATTTTTAATTTTTAAGCATCTTTCACAAGTTAGTCCTTAGATGATAATTAATCCTAGATCTATTTTTTTATTTACCACAATAATATTAAAAGTTATATTTGTGCTATCTTGCCATTCTTGATTTGGATCGTGAATTGGACTAGAGCTAAATATTCTGGCTTTAATCCCAGTTATTTTAAAAAAAAATGTTCAACACTCCTCTATATAAACTGCAATAAAATCTATTTTAATTCAAGCCCCAGCCTCAGTTTTATTTTTACTCTGGGTTTTAATTAATTCTTTTAATCTACTTAATATATTTGTCTTTGATATTGTACCATGATGCATCTATTCTATACTTATTTTTGGATTACTACTAAGATTAGGAGCAGCTCCCTTCCACTTATGAGTTTCTATAATAGCAGAAGCTATGCCTTGAATTAGTCTTTCAATCTTAGTAACGATTCAAAAGATTAGTCCCTTAATCGTCTCACGAACTGTTAATGCACTAACTTACACGAATTTTATTGATATAGTAGACACCCTATTAGCTCTTGTGTAGGCGTTAGGGGGATTGAATCGAACGATTACCCGTTGTCTAAAAGCTTTCTCTTCTACCAATCATATCGGATGATTACTAATTGCTTTAATTGATAATAATTTTCTGTTATTTATATACTTTCTTATTTACATCGCAATTTTATTTCCTATAGCGCATTTATTTCAAAACACTAATATACTTCATATTAACCAATTATTATTTACCAAAAATTTAGATCCTATAATTGCAATATCAATTTTTTTTACTCTTTCCTCCTTAGGGGGACCAATTCCACCCTTTCTAGGATTTTTACCTAAGTGAATTATTCTTGAAAATGTTATTGCAGTAATAATATTTTTTATAATTATAGCTGTGATTATTTTTACCTTAATCGCTTTATAATATTATTTACGAATGGCATTTTCTGCTTTAATATTTGGTTTTAAAAATACATCGACATGAAAAACAAAAACAAACATAAAAATAGAAATTTCAATTATCTTTATGTTAATTATAACATCTATCTCATTGTGTGATTTAATTTTTTTTAGGTTACTTATTAATTTTTATTCAATCTGCTAACCGATTTTGAAGGTTGCTTTTGAGTTAATATTTAAACGTATATCAATTCTATATTTTTCTATTCCAATATTAAGGATGTTGATTGGACTGTCTTCCGATTATCGATTTGCATCGTGGATTGAACAAGAACTAAGTACTTTAACCTTCATCCCTCTTATATTTATAAAAAAAAATCAACAAGTCGTTGCAGAAGCCATGATAAAATATTTTTTAGTTCAAGCCTTAGCCTCCGTAATATTTTTGTTTGGTGCTTTATTTCATTTTTTTTATCATTATAACTACTACATTTCTATTATTGAAACCTTCTACACACAGATTATATTCACTCTCGGCCTATTTCTTAAAATAGGGATTGCCCCATTTCATATACGATTTCTAATTGTAGCAGAAGCTTAAGATCGAATTAAATTTTGAATTTTAGTAACTATCTAAAAATTTAACCCCCAAGTCGTATTAGTAAGATTTATTCCTTTAAGGTGCATTAATTTTGTTTACGTAGTTGTCATATTATAAGTAATTATAGGGGCTTTAGGAGGATTTAATCAAACTACAGCGCGGACGATAATAACATTTACTTCTATCAGCCATATAGGCTGATTACTAACCGATCTGACTACGAGTAGTTATCTACTATTTATATACTTTTTTATTTATACTCGTATTTTATTACCCGTTGTATATTTATATAATAGCTCCAATGTATCTCATTTTACTCAAATTCATTTATCTAACAATTTTGCTACTACAACAAAATTAATTATTTTTGCTAGACTATTTTCTTTAAGGGGTCTAATGCTACCCTCTTTAGGGTTTCTGCTCAAGTAAATTATTATCCTGAAAACAACTATAAATAAAATGTTTTTTATACCAATAATTTTGATTATTGTTGCGTTAATTACTTTATTCTATTACCTACGAATTAAGTTTAATGGTATCTTAGTTTAAGCTAAAAATATAAACGCTTGAAATATGAAATTAAATTCTGAAATTGGAACTATAGTTATGTTCGTATCCCTTTTCCTGGTTATCACAGTCATTGGCTTAGTTTTATTTTATTTATTTATTAATTTATTTATGTCTAATATTTGTATAAAATTTTTTAAAATTTTACTCGTTTGTTTTCTGTTTATTGTAGTTTTTCTTGCTTTGTTAAGTTTTTTTCTTAGCCGTTGGCATCTATTTGTTGCCCTGATAAAATTAGAAGGCATTATTGTGATGCATTTTTTTTTATTCCATCATGTATTCGTTCGTTGGGGTTATGAGAATAAGTTTATTTTTATTTTTTTAACATTTGTGGTATGTAAAGGGGCTCTTGCTTTGTTTACTTTAGTATCTATTGTTCGAGCTAACTGTAGAGATTATTTTAATTTTTTCAATGTCCTACAATTTATATAAGAGACATTTTTTATATCAAAATTGTTAATATTCTTCTTATTTTTGATCCCCTTCTTTGTTTTTTTGAAGTATTGATATTACTATACGTTGCTTATAATTAAATGCCTTTTTGTAATTCCCATTTTCTGATCAATAGTGTTAACTATTATTTCCTTCTAACTGGATTTAGGGTTTCTTAATTTTGCGCTATTTGATATCACTATTTATTTACTAATTTCTTTAAGCGTATGAATTAATGTTTTAACAATTACGAGAAGATATTGGATTAAACAAAACAAATATAATTATACTATTGCTATGAGCTTAATAATATTTCTTTTGTTTTTTTTATAGTTAACATTTATAACTTCAAATTTCTTATTATTCTGTATTATATTTGAATGGTCTTCAATTCATACTTTATGATTAATTATAGGATGGTGGTATTAGCCAGAGCGAGTTCAAGCCTGTTTATATCTCCTATTTAATACTTTCTTTGTTTCATTGTCCTCGTTGGTTAGTATTTTTATAATTGATGATGACATAGGTACTTTAAATATATGTTTTTCAAGATCTTATACCATTTCTACAAATTTTTTATTTTTTGTATTCTTAACGATAGTTTTGGCTTTTTTAGGTAGAATACATATATATTATGTTCATTTTTGGTTACCTAAGGCTCATGTAGAAGCTGCTATTGACGATTCTATGATTCTAGCGGGGGTTTTATTAAAACTGAGGAGATATGTTTTAATAAGGGCTTTTCCTTCTGTTGGTTGTGTTATTGTTAACTTATTCGCTTCTATACCAATAAACATTAGATTAGAAGGAGGTATATTTGCTAGTTTAATTTGCTTACTACAAGCCGATATTAAATCTTTAATTGCTCACTCTTCAGCAACTCATATAGCGCTGCTCTTAGTTGGGGTAGTTATCACATATTTGTGGGGATGAACAGGGGCAATAACCATGATAATTGCCCATGGGTTATTTTCTTTAGGCTTATATTGTTTAGTTCATATATCCTATGAGCGTATTAGTTCTCGTAGTTTACTATTAACTCGAGACTTAATTACTTTAATTCCTAGATTATCTCTTTGATGATTTTTATTATGTTCTGCTAGTATTGCAGCCCCTCCTTCCCTAAATTTATTAGGGGAGATTTATTTCTTTAATGCATTAGTAAGTTGAAGTGTCTGTATAATAATTTTTGTGGGTTTTATTTCTTTTTTAGCATCGGCTGATAGTATGTACTCATACTCATCGACTCAACACAGAACCACCCTTTTTGATTTAAATTCCAATCGTGCAGGTGGAATTCGGGAATTTCTTATAACATTTTTTCATTTCTGATCTCTTTTAAATTTACTAATTTTTATTGCTTGTTCACCATTGGTATGGTTTCGATCTCTTAGTTTAAAAATAAAAAGGTTCCTAGCAACCTTAACTATCGGTGGAATTTCGTTTTTTAATATTATTTCGATATTTTTTTCTTTCACAAGACTTATAACATTGATTGTATAGTCAGGATTGAATTTAATTTTACAGGAAAACGCAACTTTTTTTGAGGGTTGAATAAATGTTTCTTGTTTAAATAGAATTAGTCTTGCTGGAACCTATTTTTCTGATTGAATATCCTTTTTATTTCCAAGATTTGTTCTATTTATTAATTCTTCCATGGTTGTTCTACACAGAAGCAGTTTTATAGGTGAAGACGCGTATGCTAATCGATTTAGTCTATTAGTTCTTGGATTTGCTCTTTTAATAGTATTATAGATCATTAGTCCTAACCTGATGAAAGTACTATTAGGATTAAATGAACCAGGTCCAGTTTCTTATTGCTTGGTTATTTATTATCAAAACAGAAAATACTCAATTGCTGGTATATTAACAGCTTTATCTAGTCGTATTGGGTATGTTTGTATTTTATTTACAATTGCATGAATAATTAATCTACGATATTTTAATTCTGTATTTTATATGTATTGGATTTTTTTATTTAATAATACTCAGATGAGTATAATAATCTCTATCCAAGCAACTCCCGCTGCAGTAACTAAGAGAGTTCAGAATACTTTTTTTGCCTGATTATCAGCTGCCATGGTAGCGTCAGCCTAAACTTCTCACATTCTAGTTCAAACGTTTACTTTAGTGACTGCGGAGGTCTACTTGTTAACTCGATTTTCTCCCTTAATATTTGGCAGCTAAATATGGGCAGTTCTGTTATTTTTATCTGATCTTACTATATTTATAGCTGGGATGGTTGCTATATATGATTATGATTTAAAAAAGACCATTGCGTTATCTACTTAGAGACAACAAGTGATGATAATATTTGCGATATCTTTAGGACTTTCTGTATTTACTCGTTTTCATTTAACAACCTATACTTTATTTAAGCCTTTATTGTTTCCATGTGCAGGAGTACCAACTCAAGGAGTAGGAGACAACCAAGATATCCGTGGAGTAGGAGGACTTATAATTTAATTCCCTTTAGTTAGAACTAGCTTTAACACAGCTAATTTAACTTTGTGTGTAATACCATTTTAAGCTGGGTTTTATTCTAAGGATTTAATTATTGAAATTGTTGCGATAATTACTATAAACCTATTTATTTTAATTCTAATATTTATTTCAACTGGCTTAACGGGAGTTAACTCATTTCGCTTAACTTCTCTTTTTATATTAAGAGCACCTATTTTTAGTTTACTATATTACTCTAGTGATGAAGATGTTTCTATGATAGTTAACTCAATAGTTGTTCTAGATTTCGTTGCAATTATTGGAGGGACCGTACTTAGTTGATTAATATTTCCTTACCCTACTTTAGTTATTATCCTATTATTTTTAAAAATAGCTACTTTGTGATTAGTGGATGTGAGCGTTTTAGTCGAAATAATATCATTTAGAATTGCTTTTACTAATAATTTAATATTCTTAAAATTTTATTCATTTAATTATTTTATTGAGAGTATGTGATTCTTACCACATATATCAAGGCATAGAGTACGTAGGACTGTTCTAGCTATAGGGAAAATGTTCCTAAGTGATGTAGATTAAGGTTGAATTGAAAAATTTGGAGTTCAAGGGATTTATTAAAATCTTATTCGAGGGTCCACGTTATTTCATAAATTTCAAAATGATTTATGAAGGACATTTTTATTATTCTTTTTTTTCTCAAGTCAACCTTTTTGTATAATATTAATGTTCACCTTTGTCTTATCTTCAAAGAATGACGCTTAGTACTCCTATGCGCATTGCATGTTCCAATGCTTCGTTAAAAGCATTATTATTACCTATATAATACAAACGATGATAATAATATATATTCTATTAACTATTCCATTCATAATAACTATTGTTTTTATTTTACTAAATCACCTACTGTCCATAGGACTAAGACTCTTCATTTGATCACTAATAATTTGCTTAATTTCAGGAGCAGTAAGATAAAGTTATTGATTCTCATACATTCTGTCTTTAATATCTTTAGCGGGACTGCTAGTGTCATTTGTTTATATTTCCAGACTGGCCACTAATGAAATACAAGATTCTCTTAATTCAGGAACTAAAATTATCCTTTTAATTTTTGTAACAACAACTTTTATGTGAATAATATTCTTAAGTATAAATTTAGTATTTAAAGAAACAAGAACTAATTTAATAAGAGCTACTTAAGACATAATTAGAAAATATAAAGTTTTATTAATATGACTTATCAATTAAACAAAGATTCGGCAAATTGCTACATCTCTAGTGTTATATCTATTTTTTTCTCTATTTGTCGTAGCTAATAGTTCTAAAATGGATAACAGCCCCCTCCGACTACTGAAATTATAATTTTATGTTTGTTATATTTTTTGGAAAACACATCTTTAATCTAACTTGAGCGTTATTAAAGAGAATTAGAATATATAGCTAAATAGTACCGTGAAGGAGGGTTGAAATAGATTGAATATTTAATTTTAGAAAAATAGATGTAAATAATCGTACCTTGTATATCAGGGGTCGATTAGTAACTTTAACATAAAGATTTCCAGAAAACAACGATCTAACTCTTTGTAATTGTCTCTGTGTCAATGCATTTTCAAATAAGTACATAGTAGAGAAACGTCATTTGGTTTCTTAGCTATCTGGTTTTTGAAAAAATGAGTTTAATTCAGGTTTTTTATATAAGTTAGTTAGTTAATTTGCATAAAGCAAAATCATAGAGGGGTGAGCCTTTAACTATTAAAAATTATCTTTTTTAATAGTTATTAATTGTTTATAGGCTTAGAAATGGCCATAATTAAAGATTGTGGTATAATATATATTTTTGTGATAACTATTTTTTTTTATTTGAATTATTTTATTAAAATAGGGTCTTAAGTTAATTTGGATTAGACACAATAATGGAATAAGTAAAATAATTTTTAAAATTTTCAATGAAATTAAATTTCTTAAAAGAACTCGGTAAATATGTTTTCCGCCTGTTTATCATAAACATCTCATCATGGATAAATATGAGGGATAGCCTGCCCAATGAATTTTTAAATGGACGCGGTAATTCGACCATGCGAAGGTAGCATAGTTATTAGTCTTGTAATTGGAGGCAGGCATGAATGGCTGGTCGAGGAAAAAACTGTCCCTATTATTGATATCGAATTTTATTTTTAGGTGAAAAAGCTTAAAGATTTTCATAGTGCGATAAGGACCGATAGATCATTATATTAGTATTTAGTAAAAATTTAGGTAACAGCTTGTAGGAAAAAATATTTTGTTGGGGCGACGGGAGGAAAAAAATAACCCTTCTTTTATAATTTATAATACTAATTGTAATAATGATCCTTAGATTAAGATTAAATGACTAAGTTACCCTAGTTATAATATCGTAATCTTGTCGTAGAGTTCTTATCGACAAAAGGGTTAGCGACCTCGGTGTTGGATTAAGAATTCCTTACGGTGCAACAGCTTTGTAGGAAGTGTGTTCAACTTTTAAATTCTTACATTATCTGTGTTCAGATTGGTATGAGTCAGGTTGGTTTTTATCCCCAAATTAATACTCTACATTAATACGAAAGGACCAAATAATGAAATTTTTAAATTAAGACTAAAATTAGTAGTCAAGTTTGATTCTGGTTTATGTTTTGTTTTGAATTATTATTTACATGTAAATAGTAGTTAATATTATTATCAAATCCTTAGAATTAGTTAAATTTGTTAAGATCGGCTAATCGTGCCCGCCGCCGCGGTTATACGAGGGATTCAAATAAAATTAATTGGTGAAACAAAGTAAATAATTTAAAATAAAAATTTAATTTGTTAATTAGGTGAAATTCTTGTTTTAGTAAAATATATCATTAAAAAGCTTCTCAGGTCTTATAAAATAGTTTTTAAATCAGGATTGGATACCCTACTATTCTCTACAATAATCTCGGGTAAAAAAATTCTTCAAACCGAAAGAATCTGGTGGTATCTTATTCCTTCTAGAGAAACTTGTCTCGTGATCGATAGTCCATGTTTTAATTTACCTCTTTTGTAGTTAGTTTGTATACCGACGTTGTCAGTTTATTCTTAAAGAAAATTTTCTAGTTTACTTATTTTATGACCTCAGGTCAAGGTGCAAATTATATAGGGGGATAGTGGATTACTATAATACTAATAGTACGGATTTTTAGGTTAAAATTGTAGTGAAGGTGGATTTGGTTGTAAATTTATTAAAAAATGAAAAATCGAAACAAGCTATGGGATGTGTGCACGACGCCCGTCGCTGTCTTTAAGGGGAAATAAGTCGTAACAAAATAGATGTACTGGAAAGTATTTTTAGAAAGA
>12
ATGATAACGACCCTAGTTTCAGTTTTTGACCCGTGTACTTCTATTTCAGGTCTACCTTTAAACTATTTAAGATCTTTTTTAGGATTTTTATTTATCCCTTACACTTTTTAATTTTAATCTAATTGATTTGTCATATTATTAAGCCAAGTGATAAAAACTCTACATGGAGAATTCAAAACTTTATTACAAAATGAAACAAATGGTAAATAAGGAAGCACTTCAATATATATTTGTCTATTCTTCTTTATTTTATTTAATAATCTTTTAGAATTACTTCCATATATTTTTACTAGTACTAGCCATCTAGTAATTAGATTGGTTCTAGCTCTACCCCTTTGAATTACTTTTATATTTTACGGTTGATTCAATCATACAAAATATATTTTTGCTCATTTAGCACCTCAAAAGACACCATCTGTTCTAACACTTTCTATGGTATGTATTGAAACTACAAGTAATCTAATTTGGCTTTGTACGCTAGCTGTACGATTAGCAGTAAACATAATTGCAGGCCATTTACTATTAACCCTATTAGGGGATCGAGGCGCCACTATAAGTTTTTTCATTCTAACTGTGTTAATTTTTGTCCAAATTCTACTATTAATTTTAGAAACAGCTGTAACTGTTATTTAATCTTATGTATTTGCTATCTTAACAACTTTATATTCTAGTGAAGTGAATTTTCCACAAATATCACTTCTGAATTGGATGATACTATTTTTGCCATTTACTGTGACTCCTTTTATTTTTATTACTTTCATTTATCTTAGTTACTATCCCCTTGTTAAAAGTACTCTAGGAAATGATAAAGCAACAACTAATATTAACGCTTTCCTTTTAAATCGAAAAAGAAAAATATTAACTTTACGAAGAACTCATCCTTTAATATAAATTGTTAATAATGCTCTAATGGATCTCCCAGGCGCTTCAAATATTACAATTTGATGAAACTTTGGATCTCTATTTGGCCTATGCTTAATCGATCAGATTGTCACAGGACTATTCTTGGCTATACACTACGTGCCATATGTAGTTTTAACTTTCCCTAGTGTAGTCCATATTTGTCGAGATGTAAATTATGGTCGACTATTACAAACCCTCCACGCTAATGGGTCCTCTTTCTCTATCATCTGTTCTTGCCGTGATGGAGGACAAGGAATATATTATAGGTATTATCTATTTACCTTTACCTGATTTGTAGGAGTCGCTCCTCTATTGTTGGCGACTGGAGCGGCTTTCATAGGGTATGTTTTACCCTGAGGACAAATATTATTCTGAGTAGCTAATGTGATTGCTAATTCAGTTTCAGCGATTCCTTATATTGGAAATAAAGTAGTTCTGTGAATTTGAGGGGGATCTGCTGTAGATACTACAACTTTAACTCGATTTTTTACTTTTCATTTTTCACCACCTTTTATTGTTGCAGGTAAATCTATAATCTATCTATTATTCTTACATCAAACAGGATCTAATAACCTATTAGGTCTTAATAAAAGTATTGACAAAATTCCTTTTCACGCTTATCCTACAATTAAGAATGTAGTAGGCTTCACAATTATATTAACAATTCCAACAATACATACACTACTTTACCCCTATTTATTAGAAGATTCTGAGAATTTTACCCATGCCAACCTTCTAGTTACCCCAATTAATATTCAATCTAAAAGGTACTTCCTATTTGCCTACACTAATCTACGATCGATTCCTATTAAGTAGGGGGGGGTGACTGCTTCATTAATATTAATTTTAATCCCGACTGTGATACCATTCTTACATAAAAGAAAGTTCCGGGGTTTGAAATTTTATCCCATTAATCAAATCTATTTGTGAACACTAGTTGGTACTGAAATTCTATTATCTTGAATTGGATCTCGGCCAATAGAGGGACCTTATGTTCTAACATGACAAATCTTAGCAGTTTTTTACTTCATTTACTTTATTCATATTCCTATTCTTCTAAAATTGTGAGATAAATTAATTAAAAAGTCTATGTGGCGACGTTGATTTTATTGAGCAAATCTTAAGGATATTGGAACACTGTATCTAATTTTTGGTGCTCGATCTGGAATAGTGGGAACAGTTCTAAGTCTCTTAATTCAAGCAGAATGGGGTCAACCAAGACGTCTAATTGGAGATGATCAAATCTATAATGTAATTGTTACAGCCCACGCTTTTATTATAATTTTTTTTACCGTTATACCTATTTTGATTGGGAGATTTGGTAATTGATTAGTACCTTTTATATTAGGAGCTTCTGACATAGCTTTCCATTGCATAAATAATAAAAGATTTTGATTATTACCACTCCCCTTAACCCTACCACTAACAGGAGGTTCTGTAGAACGTGGTGGTGGAATAAGTTGAGTGGTTTATCCCCCTCTATCTGCAGGTATTGTCCAGACTAGAGCCTCTGCGGCTCTAAATATTTTTACTCTACATCTAGCTGGTGTTTCCTCTATTTTAGGGGCAATGGACTTTATTACAACTATCATTGATATACGAACTGATGGTCTATCTCTAGATCAAATTCCTTTATTCGTGTGGAATGTAGGAATTACTGCTCTACTACTCCTACCTTCTCTTCCCGTTCTCGCAGGAGCTATCCCTATACTGTTAAGTGACCGAAACCTAAATACATCCTTTTTACACCCTGCTGAAGGAGGGAACCCAATTCTTTATCAACATTTGTTTTCCTTTTTTGGCCACCCGGAATTCTGCATTTTAATTCTTTCTGGATCTGGAGAAATTTCTCACATTATTAGCCAAGAAAGAGGTATAAAGGAAGCTTTCAGAACATTAGGAGTAATTTATGCTATACTAGCTGTTGGGTTCCCAGGATCTGTGATTAGGGCTCACCATATGTATACGGTAGGAAAAAACGTAGACGCACGAGCCTATTTTACTGCAGCGATCATAATTATTGCCGTTCCCACGGGAATTAAAATTTTTAGATGTCCAGGAACTCCACACGGAATATATTTTACTTTTACACCTAAACTATTATGGGCTTCAGAATTTGCATTCCTATTTACAGTGGGAGGGTAAACAGGAGTTGTTTTACCCAATTCAGGAATGGTTATTGTTTTTCCTGATATTTACTATGTTGGACATCATTTTTGGTTTGTACTATCTATAAGGGATGTATGTGCTGTTTTAGCCGGGTTTGCTCATTGACTTCCTCTATTTTTAAGAGTAACTCTAAACCCAACCTGATTAAAAGTCCATTTTTATATAATATTTGTAGGGGTAAATTTCACTTTTTTCCTTTAACGTTTTCTAGGGTTAACTGGAATGCCTCATCGATACTCAGACTATTCCGGTACTTACAGATAATGAAATGTAGTCTCATCAATTGAAACAATAATCTCATTTGTAACTACCCTAGTTTTTATTTTTATAATTTGGGAAGTTCTTGCCACTCAACGACCTGTTCTGTTTTCAGTTAATTTATCCTCCTCTTTTGAATGAATTCATAATCTCCCCCTCGCTGAACATAGTCACGCAGAGTTACCTTATATCACTCATTTTAAATCGGTGGCAACATGATTTCAACCAGGATTTCAAGATGATGCTCCTCCTTTAATAGAACAGTTAGTTTTTTTTTATAATCAAGTGCTACTAACTTTAATTCTAATTACTATTTTGGCAGGTTATTTTATAATCACCTTAATATTTAATACTTTTATTAATCAATTTCTATTAGATGGTCAACGAATTGAAATTATCTGAACGGTGTTTTCAGCACTAATATTCATTTTTATTGCCTTCCCTACTCCTCGAATCCTAAATTTAGTCGATGAAGTGAATAAACCAACCTTAACCTTATAAACAGTAGGGCACCAATGATATTGAATTTATGAATATTCTGATTTTACTGATATTTAATTTGATTCTAACAGAACTTCTATAAATGATCTAAAGCAAGATGTATTTCGTCAGCTAGATGTAGATAACCGAATTGTATTGCCTTTTAGTGCACAAATTCGGCTATTAGTTACTATAGCCGATGTTCTTTACTCTTGAACTGTGCCTAGTTTAAGAGTTAAGGCAGATGCTGTCCCAGACCGATTACATCAACTAAGCCCTTTTATTAATCGACCAGTTGGATTTATTGGGCAATGTTCAGAGATCTGCGGGGCCGATCATAGTTTTATACTATTCGTAATTAAAACTATTCCCGCAAGAGGCTTCTTAAAATGAATATCGAATTTTAGTGAAAGTCTTGTTGATGAAAAGACTTGAAAGTCTATGCTAAGTAAAACAAATCAGCCCTTCCATCTAGTTAATCAAAGCCCTTGACCTATTCCACGGGCATTAGGAGTTTTAAATTTAAATCCAGGCTTAGCAAAATGATTTCATACTTTCAAAACAAATCTATTTTTTCTAGGCATTCTAATTACTCTTCTAGTTATATTTCGATGATGACAATATGTCACTCAAGAAGGAAATTTCGAAGGTTTTCACACTAATCTAGTGATTTTAGACCTTCGATGAGTAATGATTTTATTTATTACCTCAGAAATTCTATTTTTCGTCTCATTCTACTAAGCTTTTCTTCATAGAAGTCTAGCCCTTACAATTGAAATTGGATCATCTCGACCTCTTGCGGAAATCAAACCATTTCACTCATTTCAAATTCTCCTATTAATTATAGCTATCCTACTAGCTTCGGGAGTAATGGTTACATGAGCTCATCATGGACTATTAGGAAATAATTACCCTCAAATCGCAGATGGATTTTTTTTTACAGTATTTTTAGGGTTATACCTTACTATCCTACAAGCATTTGAATATTATGACGCATCTTTTACTATCGTAGACGCAGTCTATGGGTCTGCCTTTTATATAGGTACAGGATTTCATGGTCTCCATGTTATTATTGGAACTATATTTCTAACTGTTTGTTTATTACGTTATCTATGTCACCATTTTACTACTGGTCATCACTCTGGATTTGAAGCTGGAGCTTGATATTGACATTTTGTAGATGTTGTCTGATTATTCCTTTATATCTCAATTTATTGATGCGGAGGATTGCCGTAGGGAAGAATGTTTTTTTTTGTAGCTTTTTTAGTATTAGTTCTATGAGTCTTGATAGGAGTAGTTTTTTTAACTTTATTTGAGCGAAAGTTTTCAGGATATATTCAGTTACGAAAGGGGCCTAATAAGGTGGGATTTGGAGGTTTCTTTCAATTTTCTGTTGATGCTATTAAATTATTCACTAAGGAGTGAACTCTTCCTTTGATATCTAATTATTTACCTTATTATATAGACCTTCTTTTTAGTTTATTATGCACTCTGTTAGTTTGGATTTGAATTCCTTCCGTTTGTGAGTTGGTTGATGTTGATTTAAGGGTTTTATTTTTTCTATGTTGTATAAGAATAGGGGTTTATACTCTTGTAGCTGCAGGTTGGTCCTCTAATCCTACATATTCTTTATTAGGAACTTATCGAGCAGTAGCTCAAACTGCTTCTTATGAAGTAAGTATGGCATGAATTTTATTAACTTTTTCACTTTTAACCTTAGAATATGATTTATTAAGATTTGTAGATATTTAAAAATATACAGTATGTTATTTACTGATTTGTCCTGTATTAGCCTTTATTTGATTAGTATCTTCTTTTGCTGAGATTAATGGTACTCCTTCTGATTTTGCTGAAGAAGAATCCGAGTTAGTTTCTGGGTTTAACACAGAGTATGGAAGGGGGAGGTTTGCTTTACTCATATTAGCTGAATATACTAGAATTTCACTTATAAAAGTGTTATTTGATGTGATTCTTTTCGGGGGAAAAATTTTTCCATTTTTTTCTGTTTCTAAGTTCTTTTTTGTTGCTTTTATATTTGTATGAGCCCGAGGGACTCTCTAATGATTTTGGTACGGGAACTCAGTATATTTAGCTTGAAAGCCATTTTCGCCTGTTTCTTCAAATTATTTAATTTTGCTTTGGGTTTTCATACTGCTGTTTCCTTTTCAATTGAATGAATTCGCGATTTTTTATCTGGTTATGCCAGTCATCTCTATTAAGATGATAAATTCTCGTTTCATATTATTTGTTTCTACACTCATTTTAAGAATCTTAGTTGTAATATCCTCCAATGCATGATTTTGATCGTGAATTGGACTAGAACTAAATATTTTAACTATTCTTCCTATTATAATAATAAAAAAAAATCAACAAATTTTTACGGAAGCAGCAATAAAATATTTTTTAGTTCAAGCCTTAGATTCCGTTATCTTTTTACTTAGAGCTTTGTTATATTCTACTTATCATTATAGTATCATTAACGCTGATATCAAGCTCACAAGTCCAACAATTATAATTACTATTAGCCTACGTTTGAAGATAGGGGCAGATCCCTTTCATATATGATTCCCTAGTGTAACAGAGACTACATCTTGAAATATATTTTTGGTTTTATAGAATATTCAAAAAGCTGACCCTCTAGTCGCATTACAAACATTTACCCCTTGAACGTATACTACTTATCTTGTCATAGCTTCCTCTTGATACGCACTTGTTGGGGGGTTAGGAGGATTATATCTAGCTAAAATACAACGACTAATAGCCTTCTCTCCAATCAATCATTTAGGATGATTATTAATCGCCCTAACTATTAGTAATTTCTCGTGAATGATATAATTTATTATTTATATAATTAATATACTTCCTGTTGTATATACATTTAATATCTTTAATATCGCTCATATTACGCAAATTCGTTCAATCTACAATCTAAATGTTTTAACAAAGTTAGTTATAATTTTTAGTCTACTTTCCTTAGGGAGACAATTCCCCCCCTTCTTACGCTTTTTACCTAAGTGGATTGTTATTAAGTTCACTACTACAATAAAAATACTCTTTATTATCATAGTTTTGATTCCTACTACTCCAATCACTTTTTATTATTACCTACGAATCATTTTTATTGCTTTTATAATGTTTAAAAAAAATGTATCTCTTTGCATTAAACAATCGAGTGTCTAAATAAATTCTTCAATTAATTTAGTATTTATTATAACGCGAGTCTCTGTAACAGGTTTAATGATATTAGATTCTTTTCTCAACTTATTTTCAATTTTGAAGGGGGTTACGTAGTTTGCAAATTTGATTGTCTTTAATCCAAGATCAATTCTATTTCTTTCTATATTGATTTTAAGAGTATTTATTATCCTATCTTGTGATTCTTGATTCGCAGCCAGAGTCGGACTAAAACTCAACATTTTACCTTTTATTCCAGTTATATTTATAAAAAATATTCCACAAGCTATTACAGAAATTGGGTTAAAATATTCTTTAGTTCGAGTCTTAGCTTCTCTTTTCTTTTAATTAGGTGTTTCATTAGTTTTTTTTTACTTACATAATTTTTTTTTTTTCTTTACATTTCCTCCATGTTGACCATTTATAATTTATATTGGCCTACTCCTCAAATAAGGGGCAACTCTTTTTCATTTGTGAACTCTAGTTATAGCAGATGCCATAATATGAGTTGACTTTATTACTTTAGTATCGACCCAAAAATATAATCCTCTACTTATATTATTAGCATTTGTATCTTTAACCCACACTAAATTAATCTTCATAACTGTCATCTTTTCGGCAATTGTTAGGGGGTTAAGAGGATTTAATCAAGCTATCCTCCAATCACTTATATATCTCTCTCCTATCAATCATATTGGGTGAAGGCTAATTGCCGTAATTTTTATTAATTCTCTATTATCTCTATATTTTTTTATTTTTGTTATTATCCTATTTCCTGTGGTTTTTTTATTTAAAACCTTTAAAGTGACTTATACTACTCAAATTTATTTAATTATTAACGAAAATTTTATAGCATAGATAGCCGTTTTTTTTATTATGGTTTTCTTAGGGGGGCTAATCCCCTCTTTCCTGGGGTTTTAGCTTAAGTGAATCATTATAAAAACAGCAGCTGCAATTATGATATTTTTTACTCTCAGAGTTTTAACTATTACAACTCTGATCACCCTCTATTATTATTTACGAATCGCATTTTTTACTTTTATGATTAACATAAAAGTTTTATACTATTGAAATACAAAATTTAACCTCTATATAGGAATTTCAATTGTTTTCGTAGTTTTCATAACATCTATCTCTTTATTTGGCTTAATTTTTTGGTTCTTATTTGTTAATTTATTTATGTTAAATTATTTTTTATAGCCCTTTATTAATTAAACTATTTTTGTTCTATTTACTGTAATTTTTCTTGCTCTATGAATTTTTCTTTTTAATCGTAAACATTTACTAGTTGCTTTATTACGATTGGAAGGTATAATATTGATAATTTTTGTTCTTTTCTATAATTAATTAATTTGTTTGAACTATGAGAATCACTTTATCTCAGTTTTTTTGGCTCTTGCAATTTGGGAAGGAGCTTTAGGTTTATCAATTTTAGTCTCCATTGTTCGAACTCACGAGAGTGACCATTTTAATTCTTTAAATATACTACAATATACGGATGGAATTATTTAAATGTTATAAATTACATTATTATCATTGTTTTCGATCTCCATGTACCTTTTTCTAAAAAATTGGTTTTGTAAATTGTTGATCGTAAGATTAAGAGTCTTTGTTATCTAAATTCTATAGGCATTAAAATTAATATATATTTTCTCTCGTCGAAACTTAAACTTTGAAAATTTATCTTAACTTGATAGTCTTGCTCATTTGCTAGTTTCTTTAATCATATAAATTTCCTTTTTAATGGTTATAAGAAGATTTTAGATTCTGGAGAGTACGTATAATAATCGATTCTTTGTTGCTTTATTTTTTTTTTTTTTGATGTTTTCATATGTGAAATTTACAACTTCACATTTATTCTTATTTTATATTATATTTAAAACTCCTTTATTTCATATTATTTTATTTATTTCAGATTGGGGGTATCAGCCAGAGCGGGCACAAGCCGCTTTCTATCTATTATTTTATACTTTAGTTGCTTCTCTTCCTCTATTAGTTGATATATATTAGATAGATTGTGACTAGTGTACTTTAGTACTATGTATCTTAAGGTTTAATACCATTTTTATAAATTATCTATTACTTATATTTTATTCTCTAATTCTAGCTTTTTTCGTTAGAATACCTATTTATTTTGTCTCTCTTAGGCTACCAAAGGCTTATGTAGAAACCCCTATAGCTGGTTTGATAGTTCTGGCGGGGATTTTATTAGAATCAGGGGGGTACTGCTCAATTCGAGTCCTTCCTTCCATTGTCGGTATTGTTTCTAAATTATTAGATCCTGTATTTATTAAAATTAGACTAGTTGGGGATGTATTTATTACTTCAACGTGTTTACGACAAATTGATATTAAGTCTTTAATCGCTTATTTTCCCGTAGTTCACGTAGGGTCGGTCTTTGTAGGTATATTTGCAATAGATTTATAAAGATGCATGAGTGCATTAATTATAATAATTGCCTACGGGCTGTGCTTTTCTGGCTTACTTTGGCTCGCTGATACTTCTTATGAATCGATAGGTTATCGTAGTTTGCTCTTAACTCGAGGAATATTAACTATAATGCCTAGATTGGCTTTTTGATGATTTTTATTTAGTCCTGCTAACGTAGCAGCCCCCCCCTCACTAAACTTATTAGGCGAGATTTCTTTCTTTGGTTCCTTGATAGGTCGTCGATCATCGATTATAATACTTGTCGTGTTTATATCTTTTTTAGCTGCGGCTTATAATCCTTATGCGTATTCTTCTACTCATTACGGAACAGCACCTCCTGATTTAGATTCCTGTTAACGTGCTGATGCTCGAGAATTCCTTGTAATATTTTTACATCCATGTTTTCCTTTGAATTGACTAATTTGTTGTATCGATTTATGATCAGAATGTTTTTAATTTGATGGTTTCAAAACAAACAGGGTTATGCAACCTTTGATGATCAAAATTATGTTGTTTTATAATATTATTACTATAATTTTTTTTTTCTTAGGACTTGTAGCTTCAACTACGTTTACAGGGTTAAATGTAATTATTAATGGCACGGCAATCTTTATTGGGTAAAAGATTAATTTTTTTGGCAGGAATTAAGTTAATCTTGTTGTTATTCTTTTATTTGATTGGATACCTTTTTTTTTTATAGGTTTTATTCTATTCACTATCTCTACTATTGTTGATTCATGCAGAAGAAGTTACATAGGCGATGATTTGTATACTAATCGTTTTATTTTAGTAGTTTCAGTATTTGTTTTTTCATTAGTATTTTTCATTTTTACTCCTAACATTATTAGAATTCTACTGGGGTGGGATGGATTATGATTTGTTTCTTTTTTTCTAGTTTTCTATTATCAAAATAAAAAATCTCTTACTGCTGGTATACTAACAGCTTTATCTAATCGTGTTGGGGATGCGTTTTTTATATTGGTAGTTGCACGATTAATTTACCTAGGAGTTTTTAGATTTACTCTCTTTATTCAGTGAACTTTTTCATCTCAGTATACTGAAATAAAAACAATTATCTCGATCTTAGTCATCATAGCTGCTATAACTAAGAAAGCTCAGATTCCTTTTTCTGCTTAACTACCAGTTGCTATGGCCGTCCCTACCCCTGTCTCTCATTCTATAGTTCATTCGTCTATTTTGGTGATTCCGGGTGTTTGTCTATTAATTCGATTTTCACCTTTAATATTAGAATATAAAATGCATGTAATTTTATTGTTTTTATCTGCAGAAACTATGTTTATAATCGGTTTAGCTGTTATCTATGAATATGATTTAAAAAAAATTAATGCTCTAACAACTCTAAGACAATTAGGATTGGTAATACTTATTATTACTTTGGGGTTGCCTATATTAGCTTTTTTTCATCTTTTAACTGATGCTCTATTTAAGGCTTTGTTGTTCTTATGTGCAGGAACCTATATTCATGGAGTAGGAGGCACCCAAGATATTCGTAGTTTAGGAGGATTTACAAGTAAGTTTCCTCTAACCGGAGCTTATTTAAATATAGATAATTTAGGATTGTGTGGAACACCGTTTTTAGCAGGATTTTATTCTAAGGATCTAATTATTGAAATAGCCTCGATGAGTAATATAAATATATTTATTTTGGTCATAATACTCATTTCTGCTGTCTTTACAGCGGTTTACTCATTTCGTTTAATTTATTTTTTTACATTTTATCCCTCTAGTGTCAATTCATTAAGTTATCTCCAAGATGAAGATAGTTGTAGTTTATTTAACCCAGAATTTATTCTAGGAATAATAGGAATTGTAGGATGAGCTATATTGACTTGAGTTATATTTCCCTATCTTACTTTAACTGTTCTCCCTGCATTTATAAAAATGACGTCTTTATTTATTGTTATTTTAGGCGTTATAATAAGAATTGTAATAGTTAGAATTACTTTTGCCTATCACCATATGTCTATGGAGATTTATTTTATTGTATATTTTATCGGAAGTATACGATTTTTACTTTTATTATCTGGGCATGAAACTACTGAACCTCCTTTGGTATCAGGAAAAATTTTCTTAATGTTTTTAGATCAAGGTTAGACAAAGAAATTAGGAGGTAAAGGTACTTATAATATATTAATACTGGGTTCTTCATTTATTTTATAGTTCCAAAACAATTCATTAAGGTAATTATTTTTGTTATTTTTAGCCTGAAGTTTAACTTTCTTAATTTGTTTAGTATTAATCTTTATTTTAACTTTAAAGCATAACGAATTATACGTCAATACTCTCAGCCTATGTAAAAGTCTTTCTGAAGTTATTAGATTCGACTTTATAATCGAAATTATAATAATTGCATATCTATTTTTAACTATTTCAATACTAACAGCTTTTATATTTATATTTTTAAGCTACCCCCCATCAATAGGGCTAAATCTCCCTATTTGAACTATAATAATCTCCTTGATATCAGGAACAATTTTTATTAATTTCGGATTTTCTTATATTGTTTATTTAATATTTTTGGAGGGGTTCCTAGTAATGTTTATTTATCTTTCCAGACTAGCATCAAACGGAAAACAAATTCCATTTAATATGAGAACTAAAATTTTCCTTGTAGTATTTTCAATGCAATTTCTTATTAGGATAGTATTGATAATTATAAACTTCCAATCCGAAGAAACATGAAGAAACTTAATTAAACTCGTTGAACAGATAATAATAAAACATAAAAATCTATTAAATAATCGTATTTATTAAATAGAAACTGTACAGATAACGCTATTTTTAATTCCTAATTTTCTTGTGAGTCTAGTTGTAGTGGTGAATCTGAGCGAAATTGACAAAAGTCCTCTACGACCCTTAAAACATTGATTCTGATTTTGTTATGTTTTTTAAGGAACATACTTTTAGTCAAAATTTAGTATTATTAAGGAAAATTTGCTTTTATAGTTAAATAGTATTGTAAAGGAAAGTTGAAAGAGATTGAAAATTTAGTTCAAAAACAGAAGATATAAGTAATCGTACCTTGTGTATCAAGGTACACTTATTAAATTTTATATGCAAACTTCCCGAATAAAATGAGCTAAATTCTTATGAATTTTAACGTGTCATAATACTTATGAACAACAATATAGATGTAAAATGTCATCCGGCTTTGTCGATAACCGGTTTCTTAAGTAATGAATCCGATACAGTTTCTTGATATAATTTAATTAATGAATTTAGATAAATTAAAATTCTAGAGGGATGAGCTTTTAACAATTATCATTTATATTTTTTAATAGTTATAAAATGTTTTTATGCTCAAAAATAGCCATAAGTAAAAATTATGTTATAGTTTACATTTTTGCAATAATTAATTTGTTATTATTTATATTTTTTATTAAGATAAATTCTTAAATTAATTAAGATGAGAAATACTGCTGTAATTAGTAGACTAATTAAAAATATTTTTGATGAAGAAAAATATACTAAAGGAACCCGGCAAATTTACCTTCCGCCAGTTAATCAAATACATTTTCCCTTGGTTTGGTATAAGGTACCACCTGCTCGATGAATCTAAAAATGGCTGCGGTATTTTGACTGCGCGAAAGTAGCATAATCACTAGTCTATTAATTGGAGGCTGGAGTGAGCGGCTGAACAAAAAGAAAGGTGCATTAATCATAAATTTTGAATTTTATTTTTAAGTGATAAGGCTTAAATATTTTAGGAGGGCGACAAGACTATTTAGATCTTTAAATTAGGAATTGGTAAAAATTTAGATATTAGTTTATTAGACTAAATATTTTGTTGAGGCGGCGGAGAGAAAAAAATAACTCTTTTTTTGTTATAAATATTTATAATAGAAGTATTGAGCCCTAAATTGGGATTAAATGACTAAGCTACATTAGATACAACAGTGTAATCTTTTTCGAGAGTTCATAACGATAAGAGGGTTTGCGACCTCGATGTAGGATTAAAAATTCGTTGAGGTGCTGAAGCCTCAAAGGAAGTCTGTTCAAGTTATAAATTTTTATATAATCTGAGTTCGAACCGGCGTGAGCCAGGTTGGTTTCTACCTTCAAATTAATTTTTCATCTTAGTACGAAAGGATTAAATGGTGAAATTTTTCAATTAAGAAAAAAATTAGTGTCTAAGTTTAAGTCTAGCACATGTTTTTTTTTAATTTGTAAGTTAAATATAAGTAGTAGTTAATATTATTATCAATTATATAGACTCAGCTAAAAATTATAAGATCGGCTAATCGTACTAGCTGCCGCGATTACACGAAAAATTTAAGTGAAATTATTTGTTTGAATTAAGTAAATGATTTAAAGTAAAATTTTAATTTGTTAATTGGGTGAGGTTTTTATTTAAATAAGAGATACCACTCAAGATTTTATAAGACTTATAGTAATAGATTTTAAACTAGGATTAGAGACCCTATTACTCTTGATTATGATCCTGGGTAGTAGAATTTTTCAAACCAAAAGAATTTAGTGGTATCTTACACTTACTAGAGAAACTTGTCCTGTGATCGATAGTCCATGGTTCAATTTGCATATTTTGTTTTCAGTTTGTATACCTCCCTTGCTGGATTATTCTTAAAAAAAATCGTCTAATATATTTATTTTATGACTTCAGGTCAAGGTTCAGCTTATGCAGGAAAGTGGTGGGTTACAATAAAATAAATTATAAGGATTTTTACTCGGAAATGGTTATGAAGGTGTTTTTGGTAGTAAATTTACTAAAATAAACTATTTTGAAATGGGCTCTGAGATGTGTACACATCGCCCGTCGCTCTCTTTAAGGGGGGATAAGTCGTTATATAGTAGACGTACCGGAAAGTGTACCTAGATAGA
>13
AAGATAACTAATCTATTCTATATATTTGACCCCTCTACTACAATTTTAGGTTTTCATTTAAACTGATTAAGTTCGTTCTTAGGATTTCTATTTGTTCCTCACACTTTCTGATTTATACTTAATCGAGTTAACATTTCATGAAAACAATTTATAGAAAATCTACATTGAGAACTAAGAATTATTCTAAGAGAATGGCCAAGTAACAAACAAGGATGTACTTTAATATTTATTCTTTTACCTATCTTTATTTTATTTAATAACTTTCTAGGATTATTTCCTCATATTTTTACTGGTACAAGTCATCTAGCAATAACATTAGCCCTGGCTCTACCCCTATGAATAAGTTCTACATCTTACGGTTGAATCGATCACACTAAATACATATCAGCCCATCTAGTACCTCAAGGGACCCCAGTCGTTCTAATCACTTTTATAGTTCTTATTGATAATATTATAAATGTTATCCGACCTGGGACTCTAGATATTTGATTAGCAACTAATACTATTGCGGGCCATTTATTCTTAACTCTATTAGGAAATCAAGTCTCTGCTATAAGCATTGCTATTCTGACTCTATTAATATTCACTCAGATTCTACTACTAACATTAGGATTAGCCGTCACTGTTATTTAATCATAAATATTTCTTATTCTATCTACCCTATACTCTAGAGAAGTGAGTATTCCAAAGATAACACCTATTAATTGAATAATTCTATTTATTTTATTTATTCTAATTTTTTTTATTTTTTTTAGTTTGATTTACTTTAATACTTCTTCTTCAATGGGTATTGCTTTAGCCAATGATAAAATTATTACTCATACTGATAGACGTTCTTCAAATTGAAAATGAATGATGTTACCTCTGTGAAAATCTCACCCTGTACTAAAAATTGTCAATCGCGCTTTAGTGGATCTACCAGCCCCTTCAAATATTACAATTTGATTGAGCTTTGGCCCTCCTCTTGTTCTATGCTTAACTATTCAAATCGTCTCAGGATCAGTCTTAGCTATACACTTCTCTGCCCATGTTGACCTAGCGTTCTCTAGTGTAGTTCGTATCTGTCGTGATGTAAATTGTGATGGACTAATGCGAGCCCTCTATGCTAATGGGGCTTCAATCTTCTTCATTTATCTATAACTCTGTGTAGGACGACGAATATACTATGGGTCGTATCTACTTATCCTTACGTGAATTGCCGGGGTCGTTCTTCTATTATGAATAATAAGAGCCGCTTTTATAGTGTGTGTTTTGCTCTGGGGACAAATATCTTTTTGAGGGGCTATAGTAATTACTGATCTGGTATCAGTTATCCCTCACGTAGGAAATGAAGTAGTTCAATGAATTTGAGGGGGGTTTGCGGTAGGTAATTCCACTTTAACTCGATTTTTTAAATTTTATTTTCTTTTACTCTTTATTGTCGTAGGAGTAATAATGATTCATCTTCTATTTCTACATCAGACGGGATCTAATAACTCTTGTGGACTCAATAGAGATATTGACAGAATTCCTTTTCATCCCTATTTTACAATTAAGGATATAGTAGGCTTTATAATTAAATTAATAGTTCTAGTAGTGCTAACCCTAGTTAGTCCTTATCTCCTAGGAGACCCAGGAAACTTTACTCCTGCTAGCCCTCTAGTTACCCCCGTTCATATTCGACCAGAATGATATTTCCTACTTGCTTACGCTATTCTACGATCAATTCTTAGTAAGTTAAGAGGGGTTATTGCTTGGTTAATATCAATTTTAATTTTAATAATTTTACCATTTTTCCATAAGAGAAAGTTTCGAGGCTTAGTAATTTATCCCATTAGTCAAATCACATCCTGGACTCTAATTGCTACTATAATTCTATTAACTTAGATCGGGGCTCGATCAGTAGGAGAACCTTATACTTTTATATACCTAACTCCAATTGTGATTTACTTTTCTTACTTTATTTTTAACCCTATTCTCCTATAATTATGAGATAAATTAATTAAAAATGAGTTATTGCGACGTTGGTTATATTCAACAAATGATAAGGAGATTGGAACACTTTATTTAATTTTTGGGGCTTGGCCAGGAATTGTAGGAATTGCACTACGTTTACTTATTCGAGCAGGTTTGGGTCAGCCCAGAAGTTTAATTGGAGATGACCAAATTTCTAGTATGGTCGTTATTGCCCATGCCTTTATTATCATCTATTTCATAGTTATATTTATTTTGATCGGAGGATTTGGAAGTTGACTAGTACCTCTAATTTTAGGAGCCCCTGAGATAGCTTTTCCTCGTCTAAATAATATGAGATTTCGATCACTCCCTCCCGCACTAACCTTATTATTATCTAGCGGTGCTGTCGAAAGAGGAGCAGGAACTGGATGAACTGTTTATCCTACTTTATCTGTAGGTATTGCTTTTGCCGGAGCCTCCGTAGATTTAAGTATTTTTCCTCTACATTTAGCGGGTATTCCTCCTATTTTAGGGGCAATTATCTATGTTCCAACTATTATTAATACACGAATTTAAGGTCCAGCTGTAGACTGTATTCCATTATTTGTGAGAGCTATAGGAATAACTGCTCCACTTCTTCTTTTATGTCTTCCTATTCTAGCAGAGGCTATTACTATACTATTAGCTGACTGAAATCTAAATGATTTCTTTTCTGACCTAGCTAGGGGGGGGGATCCAATTTTGTACCGATATCTATTTTGAGTCTTTGGCTATCCTGAGGTTTATATCTTAATTCTACCCGAATTTGGTATAATTTTTCATATTATTAGATCAAAAAGGGAAAAGAAGGAAGCTTTCGGAGCCTTAGGAATAACCTATGCTATACTAGCAATTGGGGTTTTAGGACTTGTTGTTTGAGTTCACCATATGTTTACTGTAGGAATGGATGTAGATATCCGATCTCATTTTACTGCAGTAACGAAAATTATTACTGTTCTAACAGGAATTGAAGTTTTTAGTTAGCTAGGAATTCATCACGGAACACAATTAACTTTTACGCCCTCTTTTCTATGAGTCCTAGGATTTGTATCCCTATTTACAGTAGGGAGGCTAACAGGAATTATTCTAGCCAATTCAAGAATTGATATCATTCTTCTCGATATTTACTATGTTGTAGCTCATTTTCATTATGTACTATCTACAGGGGCACTATTTGCTGCTCTAGAAGGGCCAGTTCACTAATATCCTCTATTAACAGGAAAAACTCTAAACCCTACATGGCTAAAAGTTTATTTTTCTGTAATATTTATAGGGATAAATTTAACTTTCTTCCCTGAGCATTTATTAGGGTTAGCTGAAATATCTGGCTAATATTCAGATTATCCAGACGCCTATACTACATGATATGTTGGACGCTCAATCGGTTCAATAATTTCATTTGTAGCTACTTTGGTACTTATTCTTGTTCTTTGAGAGGCTTTTCTAACTGATCGATCTGTTTTCTTTACGCCTAACTTAACTATATCGATTGAATGACATCATAACGTCTCCCTTACGGAACATAGTTACGGAGAATTACCTTAAATTACTCATATCATATTGTTGGCATCACGATTTCACGTATAATTTCAAGGCGGAGCTTTTGTTTTAATAGAACAATTAATTTTCTTTCATGACCACGCACTATTAGTTCTAACTCTAATTACAACCTTAGTAGGTTATTTTATAATTATCTTAATATTGAATATACTTAGCAATCGATAGTTACTAGACGGGCAACTAATTGAAGTTATTTGAACAGTTTTTTCAGCATAAATTATAATTGCTATTGCTCTCCCTTCCTTACGACTTCTATATCTAATTGATGAATCAAACGAATCATCCTTAACTCTTAAGGCAGCAGGGCATCAATGATATTGAAGTTATGAATATTCTGATTTTGATAATATTGAGTTTGATTATAACATGCCTCCTACTAATGAACTTGTTCGTAGTAAATTCCGACTACTCGATGTAGATAACCGAATTATATTACCTTTTAGTACACTGATCCGTTTGCAAGTTGCTGCAGTCGATGTACTACGCTCTTGGACTATCCCTACTCTAGGAGTTGAGGCGGATGCTTCCTCAGAGCGACTAAATCAGTTAAGTCTTTTGATTAATCGCCTAGGGGTACTTCATGAGCAATGTTCAGAAACCCGTTGGGCAAATCTTAATTTTATACCAATTGTGATTACAGGTGTTTCCACAAAGGACTTTTTAATCTGAGTATCATGTAATAGTGTAGCATTGGATTGCTAAATGAAAGTAACTCGGACGTAAACTGAAACAAATCACCCTTTCTATCTAGTAAATCAAAGATCATGACCCATTCTAGGCGCCTTTGGAGCTTTAACTTATACTACAGGAATAGCTAAATGATTTTATACCTTTGATAGAAATCTTTCTTTATTAAGTCTTATAACTACTATATTAATAACAGCTCAATGATTACGAGGTGTCATTCGAGAGGGACCATTTCGAGGGCATCATACTAATCTAGTTACCTTAGGTCTACGATGAGGAATAATTATATCCATTGCCTCAGAAGTTTTATTCTTCGTTTCAATCTTTTGAGCCTTTTTTAATAGAAGACTAGCCCCTACAGTGGAATTAGGAGAGTTAGGATCGTCGGTAAATATTGGATCTCTTAACCCATCCAGAATTTCCCTACTAAATACCGTTATTCTACTAGCTTCAGGAGTCACGGTAGCATGATCCCATCACGGATTAATAGAAGATAACTTTACCCTAAGCAAACAAAGCCTACTTCTGATAGTATTTTCAGGACTTTATTTTACTGCTCTACAAATATTATAATACAATGAAGCACGTATTATTATCGCAGTCGCAGTTTACGGGTATACATTTTTAGTGGCTACTTGATTCCATAGCCACCATCTAATTATCGGTACTACATTTCTACTAGTTTGCTTATTACATCATCTATTTCACCCTTTTCCTACTGGACATCACTTTGGATTCGGAGCTGCAGTCTTAAATTGACATTCCGTAGATGTTGTTTGATTATTCCTTTATATTTCAATTTATGGATGAGGAGGAATGGAGGAGTGAAGGGTGCTCTTTTTAATTTCTTTTTTAATCTTTGTTGTTTATGTTCTAGTAGGAGTGGCTTTTTTAACTTTATTTGAACGAAAAGTTTTAGGTTCTACTCAATATCGAAAGGGCCTTAATAAGGTAGGATTAATAGGGGTTTTACAACCTTTTGCAGATGTTATTAAATTATTTACTAGGGAACAAGTTTTTCCTTCTTTATCTAATTATTCGCCTTATTATATTTTTCTTGTTTTAAGTCTGTTTTTCTCTTTGTCATCTTGATTTTGAATTCTTTCTTTGAGTGATGTTATTACTTTTTGATTAAGGGTTTCATTTTTTTTATATTATATTAGAGTAGGAGTTTATATTCTTATAGCAGCTGGTCAGTCTTCTAATTTTATGTATTCTTTATTAAGCGCCTTATGAGCAGTAGATCAAACTATTTTTTATGAATTAAGTTTGGCTTTAATTTTATTGACTTTTTTATTTTTGATTTTAAGATATGATTTAATTGCATCTGCTTATTGACAAGATAATATAAGTTGGTCTTTTTCTATTTCACCTTTATTAGCTTTAATTTGGTTTGTATCTTGTTTAGCTAAGGCTAATCGTACTCCTTCCGATTTTGCGGCGGGAGAACCCGAGCTTGTTCCGGGGTATAATACAGAGTATGGAAGAGGCGGGTTTGCCTTTATTATACTGGCTGAGCACTCTAGACTCTTATTTATAAGAATATTACTTGATGTCATTTTTTTGAGAGGGATAGTTTTCTCATTTTTATTTATTTTTAAGTTTTTATTTGTTGTTTGTATATTTGTCTGGGTTCGAGTCACTTTACCCCGATCTCGCTCTGATAAATTAATATATCTAGCTTGAAAGTTATTTTTGTCTCTTTCTTCAAGTTATTCATTATTTTTTTGGGGTCTTACAGTTTTAAGCTTTTTTCGTTTAGCTGAGAGTTTAATTTTCAAACTGGTTTCGTGGGCTACTTCCCTTATGTTATTTAATCCTCAGTCTATTTTATTTCTTTCTACATTAATCTTGATAGTGTTAATTGCTGCATCTTTCGAGACTTGGTTTCCTTCCTGGATCGGACTAGAATTAAATAACTTAGGCTTTATTCCTATTATGTTAGTAATAAATAATCTATTTCGTCATACAGAAACCGCAATAATATATTTTCTACTTCAAGCCCTGGCCTCTGTCACATCTTCATTGGGGGTTTAATTTCTTTCTTTTTGTATTTTTGTCTTATCTATTTCTTTTACTAACGTCTCACAAGCACTAAATATAATCACCTTTGGCCTATTTCTAAAGTTAGGAGCAGCACCTTTTCATATCTGAATACCAAGTGTAGTAGAAGATATAACTCGAATCAACTTTTTAATTTTACTGGCTATGCGGAAAATCAACCTTCTCACTATACTATTAGCACTTATCTCATTCACCTTCACTAAATTTGCTTATGTAGCTATCATGCAATCAGTACGAGTTTGGGGACTTGGGGAATTAAATCAAACTGCAGTACGACCAATGATAGCTTTCTCTTCTATCTATCATGTAGGTTGAATACTTATTGCTTTAACTATTGGTTATTTTTTTCTATTAATTTGTTCTTTTATCTATTTAATTATATTATTTCCTGTAATTCTATTAATTGAAAACTTTAATTCATCTCGTATTACTCAAATACGTTCAATTAACAACTTAAATTTTATAAGAAAGTTACTTCTGTTTTCTAGTATGCTTTCTTTAGGGGGTTTATTCCACACCTTTTGAGAGTTCTTTACTAAGTGACTTATTATTAAAAAAACAATTGTAATTAAAATACTTCTTATTGCAATAGATTTAATCATTTTTACTCTAATTAACTTTTATTATTATATACGGATTATACTTACTGTTTTAAGGATTTATGGAAGTAAAATTCGAAAATGAACTACATAACTAAATTTCAATATGGAAACCTTAATTACATTTTTATTTATTATTAATTGTATCTCATTCATTGGACTAATACTATTGTATTTCTTTTGAAATTTATTCATAATCTTATATCTAGTTAGGCAAGACACTATCTTTGTGCTGATTAATCCTTAATTTATACAGTTTTTTACTATACTAATTTTAAGAGTCTTTATGGTACTATCTTCCGATTCTTGATTTGGACCTCGAATTGGATCAGAACTGAAGATCCTAATTTTTATTCCTATTATCTTTAATAAAAAAAATCAATTATACTATACTGAGGCCACACTAAAATATTTTCTAGTTCAAGCCCTGAATTCTGTTGTTTTTTCATTAAGGGTTGTAATTTTTCCCTTTTATTTTTTCAATTTCTGTATCTCAGTTACGATATCTTCATCAACTCTAATTATAATTATTATTCGACGGATACTTAAATCAGTAGCCGCTCCTTTCTATATACAAATTCTTAGGGTAACAGGAGTTGTATCTCGACTAGACCTTTTAATTTTACTAATCATCCAAAGAATTAATTCCCTATTTATATTACAAATCTGTATGAGTTTAACCCGTACTAAGTTAATTCAAAGAGCTGTCATTTTATTAACACTTGTAGGAAGATTAGGGGCATTAAATAGAACTACAATACGATCAATAATGTCCTTCTATTCTATCAATCATATAGGATGAATATTAATTACTTTAACTGTTAATAATTTTTTATTATTTTTCTATTTTATTATCTTTATAATTATTATATTTTCTGTAATCTTTTTATTCGAGATTTCTAATGTATCTCATACTATTTAAATTACTTCAAATAACAATGGTGCTATTATGAATAAGTTACTCATTTTTGCTAATCTACTTACCTTAGAGGGGTTATCTCCCGCATTTTTAGGATTTTTACGCAAATGAAATATTACTAAGAAAACTACCAGTATTATAATAATTGCTATTACCATAGTTTTAATTATTACTACTTTAATCACACTATATTACTATCTACGGATTCGATTTACTGCACTCATATTTGATGCAAGAGATTTATTGGAATGGAATACAAAAATATATTTTAAGATAGCACCTATAATTATTTTTGCATCTATTGTAACTGTTAACTTATTGTGTCGATTAATATTGTCTCCTTTATTTCTTGATCTAAGTATGTCAAACGATTGTCTTAACTCCTTTACTATAATAGAACTCCTTTTACGGTTTATTACAGTTTTTTCAGCTCTAAGAATCTTTTTTTCTAAAAGTCAGCATTTATCAGTTACTTTATTTAGATTATCGTGGATAATACTGATACTGTTTTTTCTGTTCTATAATATTTTGATTCGTTAAAACTACAAGAGTTCTTTTGTTTTGTTATTTTCAACTTTTACGGTTTGTAAGGAAGTTTTAGATTTATCAATTTTAGGTTTTATTGTTCGTACCCACGGTGGTGATCATCTTAACTCTTTAAATACATTACACTATTTGACTAGTACTTTTCTTACGTTAAGATTTTTATCATTTTTTTTATCTTGGATCCCCTCTTGTGTTTTTTTTAATTATTAGTCTGAATACTAGTTTGTTATTGCTATATGACTTTTTATTTTGTTAATTTTTTGATGAACATAATCAACTATTACGTTCAGTATTGGGGACTTAATTTTTTATAACTTATCTCAATTCAGTGTTACTTCTTATTTATTAGTTACATTTAGGATATGGATATTTGTTTTAATAAATACGAGAATTTATTAGATTAAAAAGAACATATACAGCAATAAAATTTTTCTATTTTTATTATTTCTATTATTTATCTTTCTATATGTGACACTCATTAGTTCAAATTTTTTTTCATTACATACTATATTCGAATGCTCTTTAATTCCTATTCTTTTATTAATTTTAGGTTGGGGGAACCAGCCAGAGCACACTCGGTCTACTTTTTATCTTCTATTTTATACTTTGGCTGCGTCTTTACCTTTATTAGTTGGTATTTTTTTAATAAACTGGGATTTGGGTACTTTAAAAATTTGTATCGTGAGGTTAGTTGTTGAATCTATTAATAGTTTATTTTTTGTATCTCTTTCTCTAATTCTGGCTATTTTATTTAAACTACCTATATATTTTGTTCATCTTTGGCTACCTAAGACCCATGCATAAATCACTATTGCAGGTTCTATGATTTTAACAGTGGTTCTATTTAAACTAGGGGGGTATAGTTTATTACGAGTTTTATCTTTTATCTTTAGTATTGTTATTAAATCATTGGATCCTTCATTAATCAGAATTTGATTAGTACGGGCTGTGACTGATAGTATAACTTGTTTACGACAAATTGATATTGAGTCTTTAATTGCTTACTATTCGGTATTTTATATGGATTTAGTTTTGATAGGGATATTCACTATAAATTTTGGAGGTTGAACAGGCGCATTAACTATAATAATTGCCCATGGTCTGTGTTCTTCTGGTTTATCCTGTTTTACTAGTATACCTTATGAGCTGATTGGTACCCGTAGCTTCCAATTGACTCGAGGACTATTAAGTTTATTACCTTGATTAACTATTTCATGATTATCATTTATTGCTGTTAGTATAGCAGCCCCTCCCTCATTCAATTTATTACGAGTAATTAGTTCATTTATTACAACAGGAAGTTGGTAATAATTTTCTGTATCTCTTGTGGATCTCATTTCTTTTTCAGCTGGGGCTTATAGTTTTTATCTATATTCTTAGACTCAACACGGAACTACCTTCTCTCATTTAAGTACTAGTAAATCAGCAAGAGTTCGAGAATTTTTTTTAATATTTTTACATATGTAACTTTCCTTAGAATTACTAATTTTTATTGCCGATTTATCATGACCATGATTACTATTTTTTGTTCTAAAAAAAAAGAAGGTCGTGACTCCCAGTACGATGTAGATAATAGCATTTTATAGTATTATTTCAATATTTTTTTTTGCTTTTAGAATAGTAATTTTAATTATGCTTTGTAGGTTGAATTTAATTATAGATGAAACGGCTATTTTTTTTGGATGAAATAATAACATTTTTGGATCAAATAGAGTTAGAATTACAGTCACTCTTCTATTTGATCGAATATCCTTCTTTTTTGTAATATCATTTCTATTTATTTGCTCTTCTGCGGTTGTTTTATATAGAGGTAGCTATATAGGTGATGACTTAAATGCTAATCGATTTATTTTATCAGTATTAGGGTTTGTTTTTTCAATGGTAATACTGATTATTAGTCTTAATCTAATTAGAATTTCATTAGGATAGGATGGGTTAGGATTAGTTTTTTATTGCTTGGTTCCTTATTATCAACAAAGAATATCTTCTAGTGCTGACATATTAACAGCTCTACCTAACCGTATTGGAGATGAATGTATTTTATTGTCAATTGCGCGATTATTGTATCTAGGAGATTTTAATCTTATATTTTATGTTCAATGAAATATTTTACTTGACTATACTAAGAAATGTACCATATTGTTCATTTTATTCATTCTAACTGTGATAATTAACAGAGCTCAGACTCCTCTTCCCGTCTGGTCACCAACTGTCGTGGCAGCTCCTATTCCACTTTCTTACGCCCTAGTTAGCATGTCTATTTTAGTGGCTGCAGGGGTTTATCTATTAATATGATTTTTCCCCCTAACTTTCAGAAGTTAAGCATTACACGCTTTATTATTTTTACTTGCATTAACTATGTTTTGAGCTGGGTTAGCCGCTATTTATGAATATGATCTAAAAAAAATTACTGCTTTAACTACTCTAAGAAAACTAGGAATAATAATATTTTCTCTAACCTTGGGGTTTCCTACACTAGCTTTTTTTCATTTGTTAACTAATGCATTTTTTAAGGCTTTATTGTTTTTTTGTGCCGGGATGTTTATTTATGAGGTAATGGACACACAATATATCCGTAGTTCAGAGGGATTAACAATAACATTCCCTCGGGCTAGGGCTGGTTTAATTATAGTTAATGTAGCTTTGTGTGGAATACCGCTTTTAGCTGGATTTTATTTAAAGGACATAATTATTGGAATAGTTTTTATAAGTAATTCAAATATATTTATTTTAACTCCAGTATTTACTTCTATTGGTTTAACAGTAATCTACTCGTTTCGATTAACTTATTTCAATATATGTGATCTCTTTAGCTGTATTTCCTTGTATTATTTTTACGATGAAAATTTCAGTAATATAATTAGGCTAGTGTTTGTTTTAGCATTATGTGCTACTATAAGAGGGGCGGCGTAGTGCTGACTAATTTCTTCTTACCCTAGTTTAATTTTTTTACCTACCCTTATTAAATTAACTGCTTTGTTTTTTGGTAATGCAGGAGTCTTTATGAGAATTTTATTAGTTAGAATTACTTTTATTTATCATTTTATAAATGAGAACTTTTATTTTGTTATTTATTTTATTGGAAGTTTATGATTGCCACCTTAAATATCAAGACATCGTATTATTAACTGCTTGTTAGAAATAGGGAAAATTATCTATAATGATCTAGATCAAGGTTGGATGGGAGAATTAGGAGCTTAAGGCTCATATGAAACATTAACTAGAAGTTCTTACTTTATTTCATGTTTTCAAAATAATTCATTAAAAATGCTTATATTACTTTTTTTTTCCTTAAGCTTATCCTTTTGTTTTTTTTTAGTAGTTACATATGTTTTTACTTTTGACCACGACCCCGCAGCCATCTATTTAATTGGTAGGCCTAAAAGTTGCGTTATATTTATTAGTTATAGCTCTAAAAAGGTAGGTATCGTAATATTAAAACTCCTATTAGCTATTTTAACAATAATAACTCTTAGTTTCATTCAATTAAATTATCCTCTATCAATAGTGCCAACTCCCTTCATTCAAATTCTACTAGTTTGCCTGATACTTGGGACTTTTAGCGAAAACTCTAGATTTTCTCACAATTTGTTTTTAATTTTTTTAGGGGGGCTACTAGTTATTACCATTTATATTTTCAGACTAACATCAAATGAAAAGCAAATATATTTTAATTCAAGCACTAATATCTTCCTAATAGTATTTATGTCACCTTTTATGTTTAGATTTGTCCTCATTACTATTGGTTTCGTAATTAGAGAATCAAGAAATTCTCCATATTAACCCATTTAAGACAGATTTGTAAAGCATACAATAGCTGTAAATAATTGTACTTATACCGTATTAATACGAGAAATAATTATATTTTTAGTTATCTATTTATTTCTAACTCTAATAGTAATGGTTAATCTTATTACAGTAGATAACAGTCCCCTCCGTTCTCTAAAAAAGTAATTTTAATATTGTTGCATATAATAAGAAAAATATTTTTTATTTAAGTTTAGTATTAACAACGAAATTTTGAATCTACAGTTAATAAGTATTGTGAAAGAAAGTCGAATAAGATTGAAAGGTTAATTTTAAGAAAGAAGATATGAATAGTCGTACCTTGTGTATTAGGGGGTAATAAATAAATTTAATACAAAAACTTCGAGAAGGGAACGAACTAAATTCTTGTAATTGCATCTGTGTCATAATTATTATTGACAAGTACTTAGAAGCAAAATGCTATTCAGATTTTCTGATATCTGGTTTTTTAAGAAATGAATTTAATTCAGTTCTTTTATTCAATTCAAATAGTTAATTTACATAAAGAAACATTTTAGAGGGATGAGCTTCCAACGATTAAAATTTATATCTTGTTGAAATAATAAAATATTTTTAGGCTAAGAAATAGCCACAAGCAAAAGTTATGGTATAGTTTAGGTCTTTATAATAATTATTTTATTCTATTTTAGATTTTGTATTAAGATGAATTTTTAAATTAATTAAGATTAGTAAGAATACTGAAATTAGTAGGATAATTTTTAAAATTATCAATGTAAATAAATATATTGAAAGAACTCGGCAAATATATTTTTCGCATGTTTACCAAAAACGTTTCCTTATGTAATAATTGGAGGTATAGCTTGCCCAATGAAGTTCTAAACGGCCACGGAATTTTGACTGTGCGAAGGTAGCATGATTATTATTCTTTTAATTGAAGGCTGGTATGAATGGTTAGACGAGAAAAATTCTATCTCTATCGGAAATTTTAAATTTTATTTTTAAGTGAGAAAGCTTAAATGTATTCGAAGGACGATAAGTCCCAATAGATCTTTGTAGTGAATATTGTTAATTATTTAGGTAGCAGTTTATTAGACAAAATATCTTGTTGGGGAGACGGAAAGCAAAAAAAATCTTCTCTTTTATAATAAACTTTTATTATCAAATAAATGATTCTTAGGTCTAGATTAACAGACTAAGTTACCCTAGGGATAACAGCGTAATTTTTTTGAAGAGTTCATATCGGTTAAAGGGTTTGCAACCTCGATGTTGGTGTAAGAACTTGCCATGGTGCAGGAGCTCTAAAAGAAGTTTGTACGACTCTTAATATCTTACATGATCCACGTTCACACCGGTGTGAGCCAGGTTGGTTTCTATTCTCAAACTAATGATTTCTTTTAGTATGAAAGAACAAATTAGTGAGATCTCTAAAAAGAGATTAACGTTAATTCCTAACTTTGACTCTGGTTTATGTCTTATTCTAATTTATCTTCTATACATAAGCAATGGTTAATATTATTAACAAATATCCGGATTTAGTTATAATTTATAAGGTCGGCTAATTGTGCCAACCGCCGCGGTAAGCCGAACGATTCTGATGGAATAAATTGGTAAAATTAAGTAAATGATTTAAAATAAAATTTTAATTTTTTAATTGGGTGAGATTTTTATATAAGTGAAAAATTTCTTCAGAAAATTTACTAGACTTAAAGAAAACTGTTATAACCTAGGATTAGATACCCTATTACTTTTAACTAAAATCCTGGGTAGCAAAGTTTTTTAAACCCAAAGAATTTGGCGGTATTTTACTCTTACCAGAAGTAACTGTCCCGTGATCGATAATCCACGTTTGAACTTACTTCTTTTGTTTTTAGTTTGTATATCGCTGTTGTAAGATCATTTTTAAAGAACATTGTTTAAATTAATTGTTTTATGACTTTAGGTAAAGGTGCAGCTTATAAAGGGGTGTAGCGGTTTACACTGTAATGAATTATACGGATTTTTAATTAATAATAGTTATGAAGGTGTATTTGGTAGTAAATTTATTATAAAATAATAATTTAAAAAAGATCCTGGGATGTGTATACATTGCCCGTCGCTCTCCCTATGGAGAGATAAGTCGTAATACAGTAGATGTGCTGAAAAATGTATCTAGAAAGA
>14
ACGATAACTAATTTATTTTCTGTTTTTGACCCTTCAACCTCCATTTTAGTCCTATTTTTATACTGACTAAGTTCTTTTGTAGGATTTATTTTTATTCCTAGTATTTTGTGATTCATACTTAGTTGATTTAATGTCAAGTGAAATCAAATTATAAATGCTCTACATGAAGAATTCAAAATTCTGTTAAGGAGAGGACCGAATTGCATGCAAAGAAATACCTTAATATTTATTTCTTTACTTTTTTTTATATTTTTTGATAATTTTTTTGGTCTATTTGCATATATTTTTACTAGTACTAGTCATCTAACAATTACATTGGATCTGGCTCTACCTCTATGTATTAGGTTCGTATTTTACAGTTGATTCGATCACACACAACATATATTTGCTCATTTAGTATCTCTATGAACTTCTGCCGCTCTCATGCCTTTTATAGTATGTATTGAAACTATTAGAAATCTGGTTCGGCTTGGTAATTTAGCTGTGCGACTAGTAGCTAATATAATTGTAGGCCAGCTATTTCTAATTCTACTAGGAATTAAAGGCCCCACTGCAAGTGCTTCAATTCTAAGTGTTTTAATATTTACTCAAATTCTACTATTAATTTTAGAATCAGCCGTAGCCGTGATTCAAGCTTATGTATTTGCTGTTCTGGCAACCCTATATTCCAGGGATGCAGGTGCCCCCCAAACAGCTCCTCTAAATTGAATAATTCTTTTTATTTTGTTTATTGCAATTTTTCTGATATTTGTGACTTTTATTTACCTCTATAATTTTCCTCCCACTGATACTACTCTAGATAATAAGAAGAAAAGAACTATTATTCACATTCCTTCCTCAAACTGAAACTGAATGATGTTAATACTACGAAAAATTCACTCTTTACTAAAAATTACTACTAAAGCTCTATTGGATCTACCAGCCCTTTCAAGTATTATAGTTTGATGGAATTTTGGATTTCTTCTAGGCCGATGCTTGCTAATTCTAATTATTACAGGACTATTCTTAGATATACACTACGCACTTGATGTATATCTGGTTTTTTCTAAAGTAGTCCTCAATTGTCGTGACGTAAATTATGGATATTAACTACGAACGCTACATACTACTGGGGTTTCATTCTTCTTTATTTTTCTTTACCTACCTATAGGACTCGGAATATATTATGGGTCTTAGCTATTTATGTCAGCTTGATTTGTCGAACTTGTCCTTCTATTTTTTGTGATAGGAGCCGCTTTTATAAGATATGTTCTACCCTGCGGACTGATATCTCTCTGAGGGACTACAGCAATTACTAATTTAGTATCAGCTTTTCTTTACGTAGGAAATGAGGTAGTTCAATGAACTTGAGGGGGGTTTGCAGTAGACAATGCAATTTTAACTCGATTTTTCACTTTCCGTTTTCTATTACCTTTTATTGTCGCAGGTATAACGATAATTGATCTTCTATTTGAATATCAAACCGGGTTTAATTACCCAATCGGTCTAAGTAGAGATACTGATAAAATTCCTTTTCACCCTTACTTTACAATTAAGGATACAGTAGACTTCGTCATTATAATGACATTGTTAGTAATCCTTGTGCTAATGAACTCCTATCTACTAGGAGATCCAGACAGCTTTGCCCCCGCTAACCCACTAGTTACTCCAATCCATATTCAACCAGTATCATACTTTCAGCTTGCATATACTATTCTACAATCAATTCCAAATAAACTATGAGGGGTCATTGCACTTTCAAAATCGATCCTAGTTTTAATAATCTTAGGATTCTTTCATAAGAGAAAGTTTCGAGGTTTAGAATTTTACCCCAATAGTCAAATCTTGTTCTGAACTTTAGTAGATACTTAAATTTTTTTAACTTGAATTGGGGCCCAACCAATAGAAGGATCTCATATTTTAATAGGACAGGTCTTTACAGTAGTTCATTTTTCTTACTATATGCTGACTCCTATTATACTGAAACTGTGAGACAAATTAATCAATAAGATAATATTGCGACGTTGGCTTCATTCAATAAACCATAAGGATATTGTGACACTGTATTTAATTCTTGGAGCTTGAGCAGGAATAGTAGGAACAGCTCGAACGCTACTAATTCGAGCAGAACTAGAACAACCAGGAAGTCTAATTGGGGGTGATCAAACTTATAATGTAGTTGTTACTGCTTACGCATTCAATACATTCTTCTCTATAGTTACATTTATTTTAATTGGGGGATTCAGTAATTGATTAGTACATGTGATATTAAGAGCTCCTGATATAGCTTTCCCTTATCTAAGTAATATAAGATTTTGATTATTACCACCTGCTCTAACTTTATTACTACCGGGTGGTGCTGTAGATAGAGGGGCTGGAACAGGTTGATCTGCTTATCCTCTTCTGTCCGGAGTCATTGTTCATGCCGGAGCCTCTGTTGATCTGAGAATTTTTTCTTTACATTTAGCAGGTTTTTCCTCTATTGTGGGAGCAGCTAATTTTATCACGGCTATTTTCAATATATGAACTCAAGGTATAACTTTCGACCGAGTCCCTTTTTTTGTGTGATCTGTAGGAATTACTACTCTACTCCTATTACTATCTTTTCCTATTCTAGCAGAGGCTATTACTATACTATTAACTGACCTATATCTAAATACTCCTTTTTTTGACCCTGCCGGAGGGGGGGATTTGATTTTATATCAACATTTGCGTTGGTTTTGTAATCACCCTGAAGTTTATATTTTAATTTTACCTGAATTTGATATATTCCCTCATATTATTTGTCAAAAAAGAGGTAATAAGGAAGCTTTTGGAACGTTAGGAACAGTCTATGATATATTAGCAATTGGGGTCCTAGGATTCGTTGTTTGGGCCCATCATATGTTTACTGTAGGAATAGACGTAGATACCCGAGCCTACTTTACTGCAGTAACTATAAATATCGTTGTTCCTATAGGAATTAAGATTTTTAGTTGACTAGGAACTCTTTATGGTACACAATTAACGTTTACCTCTTCATTGTTACGAGCCTTAGTATCTGAATTCCTTTTTACAGTAGGAGGGCTAATAGGAGTTATTTTAGTAAATTCGAGAATTGGTATTGTTCTTCATGATACTTAGTATACCGTTGTTCATTTTTACTATGTATTCTCTATAGGAGCAGTGTTCGCAATTTTAGCGGGATTTATTCATTGATTCTTGTTATTTACAGGGGTAACACTAAACCTTACACGGTTAAAAATTCAATTTTTCTTAATATGTGTAGGCGTAAATTTAACTTCCTTCCCTCAACATTTTTTAGGGCCAGCTGGAATATCTCGATGATACTCTGATTACCCAGATGCTCATCCACCATTAAATGTTGTTTCTTCTATCGGTTTTATTATTTCATTCGTAGCTAAGTTAGGATTTAGTTTTATTATTTGGAAAGCTTTTGTAACTCAGCGACCTGTTCTACTTTCTCCTAATTTAACTACTTCTATTGAATTATATCATAACCTCCTCCCTGCAGAGCACAGTTACGCAGAACTAACTTAGTTCGCATGATTAAAATTTGTGGAAACACGACTTTAACTAGGGTTTCAAGACGGTGCTTTTCCCTTAATAGAACAACTAATCTTTTTTCACGATCACGCACTGCTAACTCTAATTTTAATTATTACACTTGTAGGCTGCTTTATAGATACCCTAATATCTAACACAAATATATATCAATATCTATAAGATAGTCAATCTATCAAAATTATTTTAACAATCTTTCCAGAATTAATTTTAGTTTCTATTGCTCTCCCTTTTTTTCGACTACTATATCTATTAGATGAAGTTAATGAACCAACTTTAACTTTTAAAGCAATAAGACATCAATGATATTAAAGTTATGAATATTCTGATTTTACTGTTATTGAATTCGACTCTCACACAATTCCGACAAAAGAACTAGATCGAAGTAAGGTTCGTTTACTATATGAGAACATCCGAGTAGTATTACCTTTTAATACTCAAATTTGTCTCTTAGTTACAGCAGCCGATGTACTTCACTCATGAACTATTCACAGTTCAGGAGTTAAGGTCGATGCTGTCCTAGGCTGATTAACACAGACTAGTCTTTTTATCTATCGCCCAGGACTATTTTATGGTCAGTGCTCAAAAGTCAGCGGGACTAATCATAGTTTTATATCTATTGTTGTTGAAAATATTATCGCGAAAGATTTTTTAAAATGAATATTATCTTCTACAGTAATAATTGACGGTTGAGCGAAATTGATCTCAATGCTAAATCAAACAAATCATCCTTACCATCTGGTAGACAAAAGACCTTGACCTATTCTAGGAACCTAAGGAGCTTTAACTCTAGTTACTGGATCAGCTAAATGATTTCACATTTTCAACATAAACCTGTTCTTCCTGGGCATAGTAATTACTATATTAGTCATAATTCAATGATGCCGTGCTGACACTTGAGATGGAACTTTTCAAGGACATCACTCTAATAAAGTTACCCAAGGTCTGCGATGAGGAATAATTTTATTTATTGTCTCAGAAGTTTGATTCTTTGTTTCTTTCTTGTAGGCTTTTGTTCATACAAGGTTAGTACCTACAATTAAAATAGGCGCAGCTTGACCCTTTGCAGGTATTAAACCATTTAACTCGCTTTAAATCCTCCGACTGAATGTAGCTATTTTATTAGCCTCGGGAGTTACAGTTACACAAGCATACTACGGATTAATAGAAAATAACTTTATCCAATGTTTGCAAGGTCTATTTCTAACAGTAATTTTAGGAATGTATTTTACTGCTCTTCAAGCATTCAAATGTATTGAAACACCTTTTACTATCGCAGACGCCGTTTACAGGTCTAAATTTTTTGTAGCCAGAGGATTCTGTGGATTTCATGTAGCTATTGGAACTACATTTCTACTCGTTTGCCTATTACGTCATATATTTTCCTAATTTTTTAGGGGCCATCACTTTTGATTTGAAGCCGCAGCTTGACATTGACATTTTGTAGATGTTGTTTGATTATGCTTTTGTATTTCAAGTTATTAATTAGGAGGAACGCAATATGGAAACATGTTTCTTCTAATTTTCTTTTTAATTTTAGTTGTCTAGGTTTTAGTCGGAGTTGCTTTCTTAACTCTATTGAAGCGAAAGTTATTAGGGTGTATTCAAATGCGAAAGGGCTCTAATAAGGTGGGGTTTGTAAGGTTTCTGTGACCTCTTGCTGAGGCGATTAAATTATTTACTAAGGAACGTACTTTTCCTTCTATATCTAATTATGTTCTTTTTTATATTGCCATTGTTTTTAGTCTATTTCTTTCCTTGTTAGTATGGGTTCGTATTCCTTGTTTGTGTGACTTTGTTCATTTTAATTTAAGAGTTTTACTCTTTTTATGTTGTATAAGAATAGGGGTTTATACTCTTATAGCAGCAGGATTGTTTTCTAAGTCTAAGTATTCTTTATTAGGAGCTTTACGAGCGGTAACTCAAACTAATTCTTATGAAGTACATCTGGCCTTAATTTAATTAATTCTTATTTTTTTGACTTAAAGTTGTGATTTAGTAGAATTTATTGTGTTTCAAAAAAATATAGTATGATTTTTTTTTATTAGTCCTATATTAGCATCAATCTGATTTGTATCTTATTTAGTTGAGACTACTTGAACTCCTTTTGATTTTGCTGAAGGAGAATCTGGGTTAGTTTCTGGATATAACGTAGAGTATAGAAGAGGTAGGTTTACTTTAATTATATTAGCAGAGCACATTAGTATCTTATTTATAAGATCATTATTGGTTGTCATGTTTTTGTGGGATAGGACTGATACCTTTCTGCATATTTTTAAGCTTTTATAGATTGTTTTTATTTTTGTGTGAGTACAGGGCACATTCCCTCGATTTTGTTATGGTAAATTTGCATATTTAGCTTGAAAATCCTTTTTGACTATTTCTTTAAATTAATTATTACTCTTTTGAGGTTTTATATCTTTGTTTCTTTCTCAAATGAATGAGCGTATATTTTTATAACCGGTTATGCATGTTATCTCTCTGATGCTCATTAATCTTCCATCATTTTTTTTTTTCACTATATTAATTTTAAGAGTCATAATTGTAATTTCTTCCAATTCTTGGTTTACCTCTTGAACTGGACTAGAACTCAATATTTTAGCCTCTATTTCATTTATATTTAAAAGAAATAGTCAAGAATCTTGTACAGCAGCCACAGTAAAACATTTTTTAATTCAAGACTCAGCTTCTGTAACATTTTTATTAAGAGTTTTATTTATTTCCTTATATCTTTTCGATTTTTCTATATCTGTCACGAATTCGTCAAACGAGCTGCTTACAGCAACTGTTAGCCTACTATTCAAATTAGGTGCTCCTCTTCTTCATATATGAATCCCTACCGCTTTATGTGCTCTATCTTGAATTAAATTTTGTATTTTACTAACTATCCAAAAGATTAACCCCCTATTTATTCTATTAACTTTTATCGCTTTAACCCGCATTAAATCTATTTTCGTGATTGTCTTTTTACCAGAACTCGTAGGGGGGTTAGGAAAATTAAAACAAACCTTGCTACGCTCAATAATAGCCTTTTCCTCTGGAAGTCATATCGGTTGATTATCAATTACTACAACTGTTAGTAGTTCTCTAGAATCTGTTTATTTTCTTATTTATATACTTAACTTATTTCCAGTTACATGAATATTCGATAAGTCTAATATATCTTATCTATCTCAAATTGTTTCATCTCACTAGTTAGCTATTTCAGTTAAGGTGGTCATTTTTTTTAGTCTACTATCTTAAGGCGGTCTAACCCTACCCTTCTTAGGGTTTTTACCTATGTAAATTATTTTTAAAAATTCTATAACAATTATAATATTTCTTATTATTATAATTTTAGTAATTACTACTTTAATTACCCTATGTTAATACCTATGAATTTCATTCAATAGCTGTATGATGTAAGAAAGCACATTACGAAGGTGAGTTAAATAATTAAGTTTTAATATAGAATTTTCAATAATATGCGTATTTATTGCAACTTCTATTTCTTTGTTTGGTTTATCATTTTTATCTTTTTTTTATTATATACTTTTCATGTTTAATGTTGTAACGTATGCTTCTCTTCTAAAGATAACTAATCCTTCCTTCGTCTTCTTCTTTACTCTGCTAAATTCAAGAGCCTTAATTACACTATTCTCCGCTTCTTGATTTGAGGCATGAATTGTTCTAGAATTAAATATTTCAGCCTTTATCCGTATTATATTTAAAGAACATATTCAACAATCCTCTGCTGAATCTGCACTAATATATTTTTTAGTCCTGGTCCTAGCTTCGGTCATATTCTTATCAAGCGTTATATTTTTTTCCTTTTATCTTGATAGTTTTTCCCTTTCAATTATTATGACTTTGTTTTCACCAATTATTATCGCTATTAGCCTACTGCTAGATTTAGGGGCAGCCCCTTTTCACATAGGATTTGCAACTGTGGCAGAAGCCATAGCTTGAACAATATTTTTAGTTTTAGTCACTATCCATAAAATTGACCCCCTATATCCAGTATTAACGCACACTGCATGAACCCTTACTAAATTAATTATCATAACTATCATATTTTCAGCACTTGTAGGGTGAGTCGGAGGATTTAGTCAAGCTACGATACGATGAATAATAGCCTTTACTACTATCAATCATATTGGCTGATTATTAATGGATTTAATTATTAATAATTTTCCACCACTTATCTATTTCGTCATCTATATATTTATTCTATTTCCTATTGTTTACTTATTTGATAACATTAAAATATATTATATTATACAGTTTAATTCAACTAACTATATAGACCATACGACGAAGATAGCATTATTTTTTAGTATACTATTCTTAGGATGATTAGTTCATGCCTTCTCAGGATTTTTACCTAAGTGAATTGCTACCAAAAATACAATCGCAATCATAATATATCCCATCATAATAGTATAAACCATTACTACTTTAGTTACTCTATATTATTATCTTCGAGTTCCCTTTACTGCTTTTATGATAAAAGCAAGAGATATACGGTCATGAATAACTAAATTAAATTTTAAAATAGATACTCCATTTAAATTTATATTTCCTATAATGTCATTCTCAGTGTTGGGCTTAATATTTTTACGATCTTTTCACAATTTATTTGCGATAAAAAATTCTCTATACATTGTTAAATTACTAGCCATTTTTTTTCTTTTTGCTATACTTTTCTTTGCTCTATGAATTTTTCTTTTTAAACGTAAGTATATGCTAGTCATTCTATTCAGACTAGAAGGTATTATAATAATTCTATTTCTTTTAATCGATAATTTATCAATTAGCTTGAGTTGCGAATAATGTTTTATTTTATTTTTCTTGACTTTTATAGTTTGTGAAGCAGCTTTAGGTTTATCTATGTTTGTTTCTATCGTGTGAGCCTACGGTAGTGATCATTTTAATTCTTTAAATGCATATCAATGTCTGACTTAGATCTATTATATGTTAAAATTTTCACTTTCATCATCATTTATGCTCCTTCTGTCCGTTTTTTTTAAAAGTTGGTTTTGAAATTTGACGGTAATAATTTTATGGCTTTCTGTTATTTCTTTCTTTTGATCGATACAGTTTAGTTTTAATATCATCTCATGAGACCTAGATTTTATTAATTTATATCAATTCGATATTATTTCTCATTCATTAGTTACATTTAGCGTATGAGTTTTTTTTTCATTTGTTATGAGAAGTTGTTAGATTTAACGAAACACATACACTATCAGACTTCTTTTTGTTATACTAATTATTCTGTTGGTATTTGTATATCTAATATTTTCAACATCAGATCTATTATCATTCTATATGTTATTTGAAACCTCTGTAATTCCTACTTTTTTATTGATTTTAAATTGGGGGTATTAGCCGGAGCGGGTTCTAGCTACCTTTTATCTTTTACTTTATACTTTAGTTGCTCTTTTGCTTTTCTAAGTTAGAATTTTTTGTATAGACAGTGAGTAGGGTACATTAGAAAAATACAACTCGAGATTTTGTGCCAAAATTACAAATTCATTTTCATTTATTATTTTCGTTATTATTTTGGCTTTTTTAGTTAATATACCTAATTATCTTGTTCATTTTTGGCTACCTGAGGTTCGTGTAGAAGCTCCTATAGCTAGTTCTATGATTCTAATGGGGGTTCTATTAAAATTAGGGGTGTATAGTTTAATACGAGTTCTACATATAGTTGAGAGTATTGTTACCAATATCTTTGATCCTTTATTTATGAGAATTAGATTAGAAAGTGGTGTGTTTACTAGTATTATTTGCCTACGATAAACTGACATTAAATCCTTAATTGCTTATTCTTCAGTAGCTCATATAGCATTACTTTTTGTAGGGATTTCCACAATTTATTTTTGATGTTAAATCGGCGCATTAATTACAATGATTACTCATTGTCTGTGTTCTTTAGGCTTGTTTTGTTTAGCTAACATTTCCTACAAGTGGATTGGTTTTCGTAGTTTACTGCAAACTAGAGGGTTAATTACTATATTGCCTTCCTTAATCATTTGATGATTTTTATTTGTTGCTGATAATACAGCAACTCCCACCTCGCCAAATTTATAAGGTGAAATTAATCTATTTGGTTGATTAGTAAGTTGAAGCAGATTCTCTGTTCTTCTATTGGATTTTATATCGTTTTTAGCAGCGGCTTATGGCCTTCATTTGACTTTTTGTACTCAACATGGGACTACTCTTACTTAAATAAATTTTTGTTGAGCTGTCACAGTCCGCGAATTCCTTGTCATATTTCAGCATTTATGATTACCTTTTAGTTTAATAATTTTTTCAGCTGATTTACTACCGCAATGATTTTGTTTCGATGTTCTAAGGCGCAAAGGGGGTGGGATACCTCTTATGGGCAAAGTAATATCGTGTTATAATATTATTACTATCTTCCTTGTTTTTATAAGTCTTATATTTTTAAACGTATTCTTAGGATTAAACTCAATTTTAAATGAAAGGGCAATTCTTTTTGAGTGAAAGAAGAATATTTTTGGATTTAGTTGAATTAGTAGCACTATAACTCTTTTATTTGACTGAATATTTCTTTTATTTATACGGTTAATTTTATTTATCTGTTCTACTACTGTTGATTTATACAGAATGAGGTTTATAGGTGATGATCTATATACAAATCGATTTATTCTATTTTTATTAAGATCTGATTTTTCCATAGTATTTTTAATTATTAGCCCTAATATGATTAGAATTATGTTAGGATGGGATGGATTAAGATTAGTTTCTTATTGCTTAGTTATCTATTATCAAAATAAAAAATCTTATATAGCTAGAATACTAACAGCTTTGTCTAACAGTGTTTGAGACGTATATTTTCTATTGACAATTGGTTGAACAATTTATTCAGGAGATTTTAATTTTATGCTGTATATAAAATGAAGTTTTTTATTTGATAATAATGAACTAAATATAATTATCTCTATTCTGATTATTTCAGCTGCTATGACTAAAAGTGCCCGGATTCCTCTTTTTGCTTGGCCACCAATGGCCAAAGCGGCTCCTATCTTAGCTTCTAATGCACTTATTCACTTATCTACTTTAGTGACAGCGGGGGTTTATCTATTAATTCAATCTTCCTCCTTATTTTTAGAAAATTAAGTATTGGAAGTATTAATATTTTTACCTGCCATAACCATAATTATAGCTGGTCCAGCCGCTATTTATAAATATGATGTAAAAAAAATTGTTGTTCTATCTACTCTAAGATAGCTAGGAATAACAATATTTTCTATATCATTGCGACTGCCTGTACTAGCTTTTTTTCATTTATTGACCCAGGCTTTATTTAAGGCTTTGTTATTTTTATGTGCAGGAGTATTTACTCATGGAGTAAGAGTCACCCAAGATATTTGTGATATAGGAGTATTTGTTAATAAATTTCCTCTAACTAGAATTTGCTTTAATATAATTAATTTAGCTTTTTGTGGGATACCGTTTTTAGCAGGATTTCATTCTAAGGATTGTATTATTGATATTGCTTTTATAAGTAATACAAATGTATTTATTTTAGTTTTATTACTTATATCTACGATCTCAATAGCTGCACAATCCATTCGTTTAATTTATTTTTCTATGTCTAAGGCTCCTAGTTGTAATTGTTTAAATGAATTTTGTGATAAAGATACTTACAATAGACTTGTTTCTACATATGTTCTAGGATTAATTGCAATTCTAGAAGGGAGAGTAACGAATTGACTAATATTTCCTATCGCTACTGTAATGACCCTATCTTCAATTTTAAAATTAACAGCTTTATTTTCTGTTTTTGTAGAAACCTTCATAAGTATTAAATTAGTTAGGTTTACTTTTACTTATCATTTGCTATCTGTAATATGTTATTTTTTTATTAATTTTATAGGTAGTATGTGATTTTTACTTTAAATATCAGGACAAAGTATAAGTAAAACTCATCTAGATATAGGAAAAACGTTCTAAAATGATTTAGATCAAGGGTGAGTAGAGTAACAAAGAACTCAACGGACTTATGACAGATTAATTATCAGTTCTACATTTAGTTAGAAATTTCAAAATAGTTCATTAAAGATTTTTTTACCATTTTTCTTTGTCCTCAGGATAATTTCTTTGATTATTTTAATATTTATTTATGTTATTGATATACAAGATGACTTAGAAAATTTCCACGTGATCGGCACATTCAATAGTAGCAATAAAGTCTCTGTCCCGAACTTTCTATTGAAATTAATTATAACTATACATTTGATTTCAACTATTTTAATAGTAATTACTATAATTTTCATATGGCTAAATCACCCCCCATCAATAGGGCTGAGTCTACTCGTCCAGACTATGTTAATTTGCCTTACGTCAGTTACATTTTGCACAAATTCTTTATTCTCTTACATTCTATTTTTAATTCTTTTGGGAGGGCTACTAGTATTATTCATTTATGTTTCCAGACTAGCATCAAATGCTAAATGACTATTGTTTAGATCAAGCATTTAAATTTTCGTTACAACATTTATAACGTTAGTTTTTTTGCCTATTATTTTCATTATTATTAACTACTCAATTGAAGAAACAAAGACAAACTTAAAAGTATCTTCTGTAAAAATGAGTATAAACCACAAAATATTATTTATTAAATATATCTATAAAACCATTATACGACTGATCACCATTTCTTTAGTAATTTATCTATTATTTGCTCAATTAGTAGTAGTAAAAATTACATAATTATGTAAAACCCCCCTTCGACCCCTAAAAAATTAATTTTATTTTTGTTCTATTTTTTAGGAAAAATAATTTTAATTTATATTTAGTATTACTAAAGAAATTTTGAATTTATATTTAATAAGTACTGTAAAGGAAAGAAGAAATAAATTAAAAATAGGATCTTAAAAAAGAAGATATAAAAAATCATACTTAGTGTATCAGGGAATACTAACTAAATTTTATATAGAGATTTCCCAAAAAGAAAGAATTATTTTCTTATAATTGTGTCTGTGGCATAATAGTTTCAAACATGTAAATAGTGGAGAAATTTCATTCGGATCTTTTAATAACTAGTTTATTAAGAAATAAATTTAATTCAGTTTTTTAATTTAACTTAATTAATTAATTTAGATAAGATTAAATCTTAGAGGGATGAGCTCCTAACTATTAAAATTCATGTTCTGTGACAGAGGAAAAATTTTTTTAGGTTTAGAAGTTGCCATAAGTAAAAATTATGCTATGATTTACGTCTTTGTAACAACTATGTTTTTGTGGCTTAAATTTTTTATTAAGATAAATTCTTAAATTAATTAAAATTGGTAATAATGCTGTAATTAGTAGAATAGTTATTGATATTCCTGGTAAAAATAGATATAATAAAGGAAATCGGCAAATAGATTTTCCGCCTGTTTACCAAAAACATCTCCTTTTTAATTAAGTTGAGGTATGGTCTGCTCTGTGAGATTTTAAATGGCTGTAGTATGTTGTCCTTGCAAAGGCAACTTAATCATTAGTTTTTTATTTGGAGGTTAGCATGAATGGTTGAACGAGAATATTGCTGTCTCCATTATAAATTTCGAGTTTTATTTTTGAGTGAAAAAGCTTAGATAATTTTGAAGGACGATGAGACCCTATAGATCTTTATAGCCATGTTTGGCAAAAAGTTAGGTAACAGTTTATTAGGCCAAGTATTTTGTCGGGGCGCCGGGAAGAAAAAAATAACTCTTCTTTTTTAATAAACATTAACTAATAAATAAATGACCCTTAAGTTAAGATTAAAAGACTGAGTTACCTTAGGGATAACAGCGTAATCTTTTCAGAGAGTTCGTATCGACAAAAGGGTATGCTACCTCAATGTTGGATTTAGATATCGTAACGGCGCAGCAGCTTTATCAGAGGTTTGTTCGACTTTTACTCTCTTACGTGATCTGAGTTCAAACCGGAATGAGCCAGCTTGGTTTCTATTTTCAAATTAAAATTACATTTAGCTACGGAAGGATCAAATAGTAAAATTTCTAGACTAAGAATTATATTAATCATCAAGTTTGATTCTGGCTTATGTTTTGTTTTAAATTACAATTTAAATAAAAGTAGTGGTTAATATTACTATCAAATATTTGGTATTAGTAAAGATATATCAGATCAGTTAATCGTTCCAGCCATTGCGGTTATGCGATTGATCCATATAAAATAAATTGGTAGAATTAAATTAATGATTTTAAGCAAATTTTCAATTTTTTAATTAGGTGAAATTTCTACATATATAAAAGATATTCTTAAATAATCAATTAGATCTTTTGAAACAAATTATAAATTAGGATTAAATGCTTTATGGTTCCTTATCGAAACCCTGGGTACTAGAATTCTTCAAACCTAAAGAATTTGGCGGCATCTCATACTTATCGGAAGAACCTGTCCGGTAATCGACGGTCCACGCTAAATCTTACATCTTCTGTTTTCAGTTTGTATACCGCCGTTGTCAGATTATTTTTAAAGAAAGTTTTCTAATTAATTTACTTAATAACTTCGGGTCAAGGTGCAGTTTAGAAAGGGGAGTGATGGGTTACAATATTTTGAATTAAACGGATTGTCAAATAAAAATTGTTATGAAGATGGAATTAGTAGTAAACTTATATAAGTATGCCTTTTTGAAAAAGGCGCTGAGATGTGTACACGTTGCCCGTCACTTTCTATAGGAAGAGATAAGTCGTAACATAGTAGATGTACTGAAAAGGGTATCTAGAGAGA
>15
ATGATGACTAATCTATTTTCGGCTCTTGACCCTCCTACCTCTATTTTAGGTCTACCTCTAAATTGAATAAGTTCTTTATTAACACTTTCATTTATTTTCTATACTCTCTGATTTATCCCGAATCGAATTAACGTGATGTTAAGTTAAATTATAAAATCACTACATGGAGAGTTCGGAATTCTTTTAAAGCAAGGTTCAAAATGTATACAATGATATACTTTCATATTTATTGCTTTATTTTTCTTTGTTTTATTTAATGACTTTTTAGGATCATTACCTTATGTTATTACTAGCCCTAGACACTCCACGGTAATACTGGCTCTAACACTACTTTTATGAGAAAAATTTAGATTCTACGGTTGAATCAATCATACACAGCGTATATTCACTTATTTAGTGCTTCTAGACACCCCAGCAGTTCTAATACCTTTTATAGTATTTATTGAAACTAATAATAAAATAACTCGGCCTTATACTCTAGCTTTGCGACTGGTAGCTAACATAATTTCAGGCCATCTGCTTTTAATTCTGTTAGAAAGTCGAGGCATCAATATAAGTGTCTATCTTTTATCTTTACTAATATTTACACAAATTCTACTATTAATATTAGAATCAGCCGTAGCTGTTATTCAATCTTATGTATTTGATATTCTAACTTTTCTATATTCTATCGAGGTTACTATTCTTTAGATAGCGCATTTGAATTGATTTTTTTCATTTATTTTATTCACACTAATTTTTGTAACATCTATTTTTTCTATCTACTTCATTAACAGCTCCACTACTGACAATTCTCTAGATGAAAATAAACAAACGACGAGCACTAAAATCCCTCGTTTAAACTGACGATGAACGATGTGAACTCTATGAAAAATTCACCTATTGTTAAAAATTGTTAACAGTGTTCTAGTGTACCTACTAGCCTTTCCAAATATTTCAATTTGATGAAATTTTGTTTCTCTTATAGGTATCTGTTTAGTTATTTAAATCGTAACAGGCCTATTCCTGGTTATACACTACTCACCGCATGTAGATCTAGCTTTCTGTAGAGTAGCCCACATTTGCCGGGATGTAAATTATAGATGACTACTACGAACCCTCCACGCAAATGGGACTTCCTTCTTCTTTATCTGTCTCTACCTACACATAGGTTGAGGAATGTATTAAGGGTCCTGTCTATTTACCTATGCTTGATTTGTAGGAGTTGTGCTTTTATCTTTAGTAATAGTAACCGTTTCCATAGGATACGTTCTACCCTGAGGTCAAATATCTTTTTGAGGAGCTATGGTAATTACTAGTCTAGTATCAGCTATTCCTTATGTAGGAAATGACGTAGTTCGATGAATAAGGGGGGGGTCCGCTGTAGATATTTCAACTTTAACTCGATTTTTTAATCTTCATCTTCTGCTACCATTTATTATTGCAGGTATAGTTATAATTCATCTACTATTTCTGCATCAAACAGGGTCAATTAACCCTTTTGGTCTGAACAGAGATATTGATATAATTTATGTTCATTCTTATTTTAAAATTAAGGATATTGTTGGCTTCTTAATTATACTAATACTTTCAATTGTATTGACCCTTGTTAATCCCTGTTTGCTGGGAAACCCTGACAATTTTACCGCTGCTTATCCTTTAGTTATTCCAGTCCATATTCAACCAGAACGGTGTTTCCTATTTGCCTGCGCCCTTCTACAATCAATTCTTTAAAAATTAGGAGGAGTTATTGCATTGTTAATATCAATTATGATTCTAGTAATTGAGCCATTTTCTCATTAGAGATGCTTTCGAGATCCAGCCTTTTACCTTATGAATTAAATTCTTTTCTGAACTCTAGTTGGCACTGTAATTCTTTTAACTTGAATTGGGGCCCGATCATTATGAGAGCCCTATATTTTAACAGGACAAATTTAAACAATTATTTACTTATCTTGCTTGATCCCAGCCCCTATTCTACTAAGATTATGAGATAACTTAACTAATAAGACCGTATTTCGACGTTGATTATATTCGACAAATCATAGGGATATTGGGACACTTTATTTAATTTTTGGGGCCTGAGCAGGAATAATGGGAACAGCACTAAGTTTTCTTATTCGGGAAGAATTCGGGCAATTTGGACGTCTGATTGAAGATGATCAAATTTCTAATGTGATTGTTACCGCTCATGCATTTATTATGATTCTCTTTATAATTATGCCTATTTAGATTGGGGGATTTGAGAATTGATCAGTGCCTTTAATTTTAGGAGTTCCCAATATAGCTTTCCCTTGGTTAAATAATATAAGAGTTTGATTACTACTTCCCGCTCTGACCTTACTACTAGCAGGTGGTGCTGTAGAAAGATGTGCAGGATCAGGTTGAATTGTTTATTCCCCTATACCTACAGGTACGGCTCATGTCGGAGCCTTAGTAGATCTAAGTATTTTCTCTCTACATCTAGCTGATATATCCTTTATTCTAGGTGCTGTGAACTTTATTATAACTATCATTAATATGCGAACACAAGGTATAACTTTAGACCGAATTCCTTTATTTGTTCGAACTGTAAGAATTATTGCGCTACTTCTCTTACCATCTCGTTCTCTTCTAGTAGGAGCTATTATTATACCATTAACTGATCGAAATTTAAATACTTCTTTTTTTGACCCGGCCGGAGGAGGAAACCCAATTTTGTATCAACATTCATTTTGACTCTATAATCACCTCGAAGTTTGTTTTTTAATTTTACCTGGATTTGGAATAATCTGTCATATCATTAGTCAAGAAAGAGGTAAGAAATAAGCTTTCGGAACTCAAGGAACAATTAATGCTATATTAGCAATTGGAGTTCTAGGATTTGTTGTTTGGATCCATCATGTAATCACTGTAGGAATAGACGCTGACACACGAGTCTATTTTGCTGCTGCTACTATAATTATTGCTGTTCCAACGAAAGTTAGGATCCTTATTTGGCTAAGACCACTTCACAGAACACAATTTACCTTTATACCTTCGTTATTGCGAACTTTAGGATCTGTATTCCTACTTGCAGTAAGAGGGCTTACAGGAGTTCTTTTGGCAAATTCAAGGATTGATATAATTTTTCATGATACTTATTATGTTTTAGTTCATTTTCACTATATAGTATCTATAGGAGCAGTATCTGCTATCTTAGCAGAGTCTACTCGTTGATTTTCTTTATTTATAGGGACGACTTTAAACTCTACTAGATTAAAGGCTCATTTTTTAGCAATATTTGTTGGGGTAATTTTAACTTTCTTCCCTCAGCATTTTTTAGGGATATCTGGGATGCCCCGTCGATATCCCGGTTACCCAGACGCTTACAAACCATGAAATGTCGTATCTTTAATTGGTTCAATAACTTCATTTGTCACTACTTTAGGATTTATTTTTATTATTCTGGAAGGTTTTGTAAATATGCAACCTATTCTCTTTTCACTAAATCTAATTTGTTCTATTGAATGAAGCCATAACCTTACCCCTGCCGAACATAGTTAGGGAGAATTACCTATTATTACTCTTTTCGTTAAGATGGCAACATGATTTCAACTAGAACTCCAAGACGGAGCTTCTCCCTTAATAGAACAACCAATTTTTTTTCATAAGCACGCGCTACTAATTTTAATTCTAATTACCACTTTAGTAGGTTATTTTATAATAACTTTAATTTTTAACTCATTTATCAACGAATATTTACTACATGGTTAGCTAATCGAAGTTATTTGGGCAGTCTTTCCAGTATTAACTCTGATTTCTATTGCTCTCCCTCTCCTTCGACTTTTATATCTAATAGATGAAGTTGATAATCCAGCTTTAACCATTATGACAGTAGAATATCAATGATATTGAGGTTGCGAATATTTTGATTTTACTAATATTGAATTTTACTTTTATACAGTTCTTACAAAAGAACTAGATTGGGGAGAATTCCGTTCACTAGACGTAGATAACGGAATAGTATTACCTTTTAAGACTCAAATTCGTACTCTAGTTGACGCTGCCGATGTTCTTCACTCTTGTGCCATGCCTTGTTCAGGAGCTTAGGTAGATTCTGTCCCAGGCCGACTAAATCCATTAAGATCTTTAATTAATCGATCAGGGGTTTTTTATGGACAATGTTCGGATATCCGCGGGGCTAATCATAGCTTTGTACCAGTTGTAGTTGAAACTATTCACGCAATAGCTTTATCAAGCTGAGTAACATCATATATGAAATAATCCGTAGGCCCGAGGAAAATACCGTCAATGTCAACTCAGTGAAATCATACTTACCACGTAGTTGATCAAAGCCCTTGACCTATTCTAGGAGCCTTTAGAATTTCAAGTTTGACGACAGGACTTATTAAATGATTTCGTAGTTTTACTATAAATCCATTTCCACTAGGTATAACAACCATTACTTCAGTTATATTTTAATGATCATAAGATGTCGCTTGAGAGGGAACTTTCCAGGGACCTTTTGCTAATCTAATAAGTCTAGGCCTACGACGAGGAATAATTTAATTTATTGTTTCAGAATTTTTACTTTTAGTTTCATTCCTTCGAGCTTCTTTTCATAGAAGTTTAGCCTCTGCTATGGAAATAGGTACAACTTGAGATTCTGCTGGTATTAAACTATTTAACCCATTTCAAATCCCCCTATTAAATACAGTTATTCCATTAGTCTCAGCGTCCACGATAATATGAGCTCACCATGGACTAACAGAAAATAACTTCACTTAATGCATACAGGGGCTTCTTCTTACTGTGAACTTAGGAATATGTTTTATTTCTCTGCAAGTATTGGAATATCTCAAGGCACCCTTTACTATTGTAGACGCAATTCAAAGATCTACCTTTTTTTTAGCCACAGGATTTCATGGACTTTATGTAATTATTGGTACCACACTGTTAGTGGTTTGCTTATTACGTCGCTAATTTCGTCACTTTTCTACAAGACATCACCTTGGATCTGTAGCTACAGCTTGATACTGACATTTTGTAGATGTTGTTTGATTATTTCTATATGTCTCAATTTATTGACACGGAAGAAATTATTATGGAAGATTGTTTATTTTCTTTACTCGTTTAATCTCAGTTATTTGTGTTTTAGTAGGACTAGCCTTTTTAACTCTATTTGAACGAAGGTTCCTAGGGTATATTCGAACTCGGAAGAGTCCTAATAAGGCAGGATTTGCAGATTTTCTTCAATCTTTTGCAGACGCTATTATATTATTTACTAGGGAACAAAGTTTTCTCCCTATATATAATTATTAACCCTATTATCTTTCCCCTGTTTTTGGTTTATCGCTTTCTTTGTTAGTTTGGATTTCAATTTCTAACTTCTCTGTTATTTTTAATTTTGATTTAAGGGTTATATTTTCTTTATGTTGTATAAGAATAAGAGATTATATTCTTATAGCGGCAGGTTGGTCTTCAAATTCTAAGCATTCTTTATTAGGAGCTTTATGAGCAGTAGCTCAAACTATTTCTTACGTAGTAAGCTTGGCTTTAATTTTATTATCTTTTATAATATTAATACTAAGTTTAGATTTAGCAGAATTTGATTATTTTCAAGTTGAAACAGCTTGATTTTTTCTTTTTGCAGCTGCTTTAGGATTAGTTTGGCTTGCTTCTTACTTAGTTGAAACTGATCATACTCCTTCTGATTTTGCCGAAGGTGAATCTGAGTTAGTTTTTGGATATAATACTGAGTATAGAGGAGGTGGTTTTGCTCTAATTATACTAGCTGAGTACACCAGAATTTTGTTTGTAAGGATGTTATATGTTGTCATTTTTTCGGGGGTCATAACTCTAACCTTTTTTTTAACTTCTAAGTTTTTACGTTCTGCGTTTATTCTTGTCTGGGTTCGAGGTACTTTACCTCGATTTCGATATGATAAATTAATACACTTGGCTTAAAAATCCTTTTTGCCAATTTCTCTAAACTACTTATTGTTTTTTTGAGGATCCATAATTTTATTCATTTTAATATTAACCGAGCGTACGATTTTCAAACTAGTTTCGTGGACCCCTTCTCTGATGGCAAACATCTCTCACTAAATTTTATTTTTTTTCACATTAATATTAAGAATGTTAATTGTTCTACCTTCTACTTCTTGATTTTCAGCGTGAGTTGGATTAGAACTTAATATTTTAGGTTGTATCCCAATTATGTTAATAAAGAAAGGTTAACAATCTCTCACAAAAGCTGGGTTAAGATATTTTTTAGTTTAGGTCATAATTACAATTCTATTTTTAATAGGTGCTTTATTTACGTCTCTTTATCTTTATAATTCTTTTGTCTCTATTACAGGAACCACAGTCCCAGCTATTATAATTACTTTTGCACTATTACTTAGATTAGGGGCAGCCACCTTTCATATATAAATTCCAGTTGTAGCAAAAGCAATGTTTTGGGTTAAATTATTAATTTAACTAACTATCGAAATAACTGACCTCCTCTTTCTACTGCTAACTTTAAACTTATTAAGCTCCACTACTTTTATTGACATAACTGTTATCTTTACAGCACTAGTAGGGGACTCTGGGGGATTCTATTAATCTAAAATACGTTCATGAATAGCTCTCTCATTCATTAATCATATCGATCGATCATTAATGATCTTAATTGTTAGAAATTTTCAATTGTTAATATATTTAATTATTTATAATCTTATCTTATTTCCTGTTGTCTCATTGATTAAAAACTCAAATATATCTTATTTAACTCAAATTAAATCAATTTATAATGTAAGTGTCATAACAAAGATAATAATTTTCTTTAGTGTTTTTTCCTTAAAGGGGCTAGTCCCCCCCTTCTGAGGGTTTCTACCTAGGTGAATAAGTATTAAAGAAACTACTGTTATTCTAGTATTTGTTATAACAACTACTATAATTATTTGATCTTTAATCATCCTTTATTATTACCTACGAATTACATTTGTTGCTTTCTTATTTGATCGAACAAATCTATAAATTGGAATAAGATAATTAAATTTCAAAATAGAAATATCAATTAAGTGCTTATCTATTATAAGGTCGATCTCATTGGTAGGATTAATACCAATTTTTTTGGTTATTAATTCATTTTTTATTTTCAATTTAAGTAAGCAGGCCCCTTCTCTGATGATAATCAATCCTTGGCTTTTCCTATTTTTTTTTACACTATTTTTAAGTGTCTTAATAGTAGTGTCATTTGATTCTTGATTCACACCGTGAATATGAGTAGAACTCCATATTTTGACAGTTGCTCCAATTTTATTGAAAAAAAAGAATCAACACTTACTCGCTGAAGCTGCATGAAAATAATTTTTAGTTCAAGACTTGGCTTCAGTGATTTTTTTATTAGGAGTTTTTTTTCTTTCTCTTCATACCTACAGTTTCTGTATTTCTATTATTCAAACCGAATATTTACCAATTATATCTATTATCGCCTTACTATTTACGTTAGAGGCAGCCCCTTTACGTATATGAATTCCAAGCGTTGCTGTAGTTATACTTTGGACTAACTTTTTTGTTTTAACTACTATTCAAAAAATTAACTCCCTATTTTTACTATTTACCACCTTCTCCTAAAAACTTATAAATTTTATTTAAATAATAGTTATATTATCAGCACTCGCAGGGGGATTAGGGCGATTGAATCAAACTTAAATACGATCAATTATAGCCCTTTCTTTTATCAGTTATACCTGTTTAATACTAATTGCAATAATAATTGGTAAACTTCTATAATGCGTTAATTTCCTTATTTATATAGTTTTGTTATTTCCTGTTGTCTAATAATTTGAAAACTCTAATATATCTCATATTACTCATATTAGATCAACTAACAATGTAAGTCATGTAACAAAGTTCGTTATTTTTTCTAGTCTATTACCTCTAGGGGAGCTAGTCCCTCTTTTTTCAGGATCCTTACCTAAATGAATTGTTACCAAAAGAACTATTGCAATTACAACATCTCTTATGACTATAGTTTTAATTATAATTATTCTAGTTACCCTATGTTATTATGCTCGAATGTCTTTTACTGCTTTCCTAATATACAAAAGAGATATACAAACATGAACTACACAATTAGGTTTTAAAATCAAAGTTACAATTCTATTTGTATTTATTCTTATGACTATTTTCATATGAGGCTTACTCTTATTTACATGATTTCTTAGTTTATTGATGTTAAATATTACTCTAGAGATTTTTATTATAAAAGTTATTTTTTTTCGTCATATTGTCACTTCTATTGCTCCAAGAATGTTTTTTTCTAATCGGAAACATCTGCTAATTACTTTACTCAGACTAGAAGGTATAGTTATAGCACTTTTCTTTCTTCTAGGTAATACAGTAGTTTGTTCGAGTTACTTATACTATTTTAATTTATTTCTTCTGACTTCTGCGGTTTGTGAAGGAACTTTGGTTTTATCTCTTTTAGTATCTATTGTACGAACTCATGGTAGTGACTATTTTAAATCCCTAAGTGCTTTACTATGTAGAATTAAGCCGTTAATTATGTCAAAATTTTTATTCTTATCGATGTTTTCAACCCGCTTTGACGTTTTTTCTAAACATTGATCTTCTTGTGTATTCACCATAAGTACAGGACTCTTTATATTAGTAGTTTTTTTATCAATTCGATCTACGTTTATCTTCGGCGCACGGAATTTAAGATATTTTAGTTTATCTCAATTAAACATTATATGATACTTTCTAACTACTTTAATTGTTTGAGTTTTTTTTCTAAGAATTATAATAAGATATAATATTTAACTGATGACAAATAATGATAAAATTACTATAGTTCTATCATTATTACTATTTGTTTTATTATGTGTATAGTTTCTCATTTCAAACTTATTATCACTACATGTCATATTTGAATGTTCTTTCAGTCCTACATTTTTATTGATTTTAGGTTAGAGGAATCAACCAGAGTGGATTCCAGCTTCTTTCTATCTGCTATTTTATTCATTGGTTACTTCACTGCCTCTATTAGTTTGTATCCTTTATGTAGACGATGACAAGGATTCATTAAAAACATATACTTTAAGATTTTATACTCATTCAATTTATTGTTTCTTTTTAGTATTTTCGGCTCTAATTTTAACTTTTCTAGTCAAAATGCCCATTCATTATACTTATTTTTGGCTATCTAATGTGCATATAGAGGCTCCTATCGCTGGTTCCATGATTTTAGCTGGGGTTTTATTAAAATTAGGTGGGTATGGTTTGATAAGGGTTCTCTGTTTTACTGTCAGTATTGTAATTAAATTGATTGGTCCTCTATTGATTAGAATTAGATTAGTTGGGGATGTCTTGGTTTGTTTTATTGGCTTACCACAAGCAGTTATTAAGGTTTTAATTGCTTATTCTTCAATATCCCGTATAGCATAAGTTCTTGTAGAAATATTTACAAAATGCCTTTGGGGTTGAATATGCGCTTTTATTATAATATTTGCCCATGGTCTGGCTTCATCAGGCCTATTCTGCTTAACTAATATACTTTATGGATGGATGGGTAGTCGTAGTCTTTTGTTAAATCGAGGGTTAATAGATTTAATGCCCTGTTTAATTACTTGATAACTTTTATTTAGCGCTGCAAATATAGTAACCCCTTCCTTTCTAAACTTATTAGGAGAAATGAATTTATTTATTTCATTAGTAGGTTTATGTATATGGATTGTGCTGCTAGTGGGGTTTATACCTTTCTGAGCAGCAGCGTATTTTCTATATTTATATTTTCCCACTCAGCATGGAGCATATTTTTCTGATGTGTCCTCTCATTAAGCAGGCAGACTCCGAGAATTTTTGTAAATATTTTTCTATTTATGAATTCCTTTAAATCCATTAATGTTTAAAGTCTATTTAGCATCCGAATGATTTTTGTTATAAAGTCTTAAAAAATTAATGGTTGTGCAGTCTATTATGATTAGTGAAATGTCTTTTTATAACAACGTTTCTATATCATGATTTGGTGTAAGACTTGTAATCTTAATTATATTTCGAGGGTTAAATTTAATTTTAAGTGACGCTGGAACCTTTATTGAATGAAAATATAATATTTTCAGGATAAATAGAGTTAATATTTCCGTTGCTCTTTTATGTAAATGAATATCTTTTTCTTTTATAAGTTTTGTTTTATTTATTAATTCCTCAATTGTTGGTTTATACAAAAGAAGATATATAGGTGATGATCTGAATGCTAATCAACTTATTTTACCAGTTACAGTATTTGCTTTTTCAATAGTTTGTCTAATTATTACTCCAAATTTGTTTAGAATTCTATTCGGTTGAGACGGACAAGGGTCAGTTTTGTATGATTTGGTTATTTATTACCAAAATAAAGAGTCTATTAGTGCTGGTATATTGACTGTTCTGTCTAACCGTGTCGGAGATGTATGTTTTCAGTTGACAATTGCATGCTTAATACATTCAGGAGATTTTAATCTTCTTTTTTATACTTGTTGAACCACTCTACTTGATAACAATGACATAAGGATAATTATCTCTATTTTAGTTATTTTAGCTGAAATAACTAAAAGAGTTCAAATTTCTTTTTCTGCCTGATTGCTAGCTGTAATCGCAACACCTACTCCAGTTTTTCAGGCTTTAGTTCGCTAGTCTACTTCAGTCACTGTGGAAGTATATCTTTTAATTCGGTTTTCTCCTCTAATTTTAAAAAATCGGGCATCTAAGGTTTTAATGTTCTTATTCGCCTTGACTATATTTCTAGCTGGTTTAGCAGTTATTTATGAATATGATCTAAACAAAACCATTGCTTTGTCTACTCTATGACAACTGGGGGTGATAATATTTTCTATAACTTTAGGGTTATCTGCACTAGCTTTTTTCCATTTATTAACCCACGCTCTATTTAAGGCTTTGCTAATCTTATGTCCAGGAATTCTTATTTGTGGAGTAGAAGACGCGCAATATATCCGTGGTATTGGAGGAATAACTATTAGACTCCCTCTAACTGAGGGTTGTTTAAACGTAGCTAATTTAGCTTCGTGTGGAATACCGTTTCTAGCTGCATTTTATTCTGAGGTTGTAATTATTAAATTAGTCTTAATAGGTAATATAAATATAATTAATTTAATTTTTATATTTATTGTCATTGTTTTGATATCGTTCTACTCATTTCGATTAACTTCCGTTTCTATATTAAAGTCCCCTAGTGACATTTGTTTATATTATTTTAGTGAAGAAGATTAACACAATATAGTTATCCCTGTATTTGTTTTATCACTAGTTGCAATTTTAGGAGGAGCTGCGTTGATTTGACTTTTTTTTCACTACCCTAGCTAAGTTGTTCTATCTCCATTCATAAAATTGGCTGTTTTATTACTCGTAATTGTAGGCGTCTAGATAAGAATAATATTAGTAAGAATCACTTTTACTAATCATTTAATGTGAATTGGTTTTTTTTTATTTACTCATTTTGTTGGGGGTATATGATTTTTACCATAAATGTCAGGATAGGGTATTAGTAAACCTCTTTTCTGTATCGGTGACATAATCTTAAACATTCTGAGTCAAGGTTGAATAGAGTATTTAGGAGCTCAAGGTATTTGAGAAAAATCAATCGACGCTTTCGCATTTTTTCTTTAAATTCAAAATAGTTCGTTAAACATCTTTTCTTTATTACCTATAGCCTTAAGCTTACGTTTTTGTACTGTTTTGGTATTTATCTATTTTTTTGGTTCACAGTCTGAAGTTTTAGAAAGTTACATCACGGTATTATATAAAGTTGGCGCTATAAACCGTAGTATTGACTTTACAATGTAAATAATGGTACTAATATGTCTAATATTAAGTTTTATAGTAGTGATAATTTTGATGTTTATATTACTAAATTATTCCCTATCAATAGGACTAAGTCTCACCACTCAAACTATACTAATTTTTCTGATATTAGGAACATTTAACATAAATTCTTAATTCTCACGCATTTTGCTTTTAATTCTTTTGGGGGGATCATTAGTAATGTTGATTTATTTTTCGAGACTAGTAACTAATGAACAGCAAATCACCTTTAATACAAGTACTAAAATTTTCCTTATAATATTATTAAGAACATTTTTTTTTTGAATTGTTGTTATTATTATTAGCTCTTTATTTGGATAAATTAGAATAACTTAAAAAGAACTCATTGCAGGAATGATAATAAAATATAGAATTTTATTAATTAACTATATTTATAGAACAATAATATAGGGGATATCTCTATTCCTAGTCATTTATCTATTTCTAACTTTATTAGTAGTAGTAAACATTACTAAAATAGGTGAATGTCCCCTACGGCCATTTAAAACATAATTTTAATTTCGTTATTTTTATCAGGAAAAATAAAATCAATTTAAACGTATTATTATTAATGAAATTTTGGATTTTTAGTCAAACAGTACTGTAAAGAAAAGTTGAAATAGAATGCAAATTTAATTTTCAAAAAAAAGGTACAGATTATCGTACCTGATGTATCAGGGAACGGTTAATAAAATTTATATAAAGATTTCCCGAAAAGGAGGGGCTAAAGTCTTTTAATTGTGTCTGCTTCATAATTATGATGAACTTGAATTTAGAAGCGAAAAGTTAATCGGATTCTTCGATGTCTAGTCTCTTAAGAAATAGACTTAGTTCAGTTTTTTTGTTTAATTCAATAAATTAATTTAGATGGAGTAAAATTTTAGAGGGATGAGCTTTTAACAATTATAATTTAAGTTTAGTAAAAGTGGTTAAATGTTTTTAGGCTTAGAAGTAGCGATAAGTAAAAATTATATTATAATTTAAGTTTTTGTAATAATTATTCTTTTCTTCTTTAAATTATTTATTAAGATATGGATATAAATTAATTGAAGTTAGAAATGATATTGAAATTAGTAGAATAATTATTGATACTTTTGATGAAACTAAATTTATTAAAGGAATTCGAAAAATATATTTTCCACCGGTCTAACAAAAACAGCTCCTCATGAATAATTATTAAATATAGTCTGTTCAATGAATTATCAAATTACCGCGATATTTTGACCGTGCGAAGGTAGCATAATCATTAGTCTCTTAATTGGGGGCTGGTATGAATGGCGGGACGAGGAAAATGCTGTCTTCATTGAAAATTCTGAATTTTGCTTTTAAATGAAAAAGCTCAGATATTTTTAGAGGACGATAAGACCATATAGACCATTATATTTATATTCGACAAAAGATTAGGTAACAATTGATTAGGCTAAATATTTCGTTGGAGCGACAGAAAGAGAAAAATAACTCTTCTTTGATCATAATTTTTTATCAGCAAGTAAATGATCCTCGATCAAAGATTAAAGGACTAAGTTACCTTAGGATTAACAGCGTAATCTTTTTGGAGAGTTCTTATCGGTAAGAGAGTTTGCGACCTCGATGTTGGATTAAGAATGCTATACGGTGCAGAGGTTTTAGAGGAAGTCTGTTCGACTCTTAAATACTTACATGATCTGAATTCAAACCGGCGTGAACCAGGTTGGTTTCTTTCCGCAAATTTACATTTTATTTTAGTACGAAAGGGTCAACGAAAGAAATCATTATATTACGAATAATACTAATTATTAAGTTTGATTCTGGTTTATGTTTTCTTTTAATTTAAAATCTATATATATGTAGTAGTTAATGTTATTATCAGGTTTTTGGAATTAGTTAAAACTTGTAAGATTGACTAACTGTGCCAGCCGTCGCGGTTATACGAAGCATTTAAATAAAATAAATTGGTGGAATAAAGTAAATTTTACAGAATAAATTTCTTATTTATTAGTTGGGTGAAACTCTTATTTATGCAAATAATATTATTAAAGATATTATTAGATCTGTTGAAATAGAGTTGGAACTAGGGTTAGATACCCTATTTTCCGTTTTTATAGTCCTGAGTAGTAGTATTCTTTACACTTAAAGAATTTGGCGGTTTTTCATTCTTACTAGAGGATCCGGTCCATTAATCAATAATTCACAATTAAATTTATTTATTGTGTTTTCAGCTTGTATACTGCCGTTGTCGGATTATTTATTAAAAAGATCATCTACTTAAATTATTTTATGACTACAGGTCAAGGTGCGGCTTATGAATGGGAGTGGTGGGTTATAATAGTTTTAATTATGCGGATTATCAGCTAGAACTTGCTATGAAGGTGGATTTAGTAGTAAATTTAGGAAAGAACAATTATTTGAGAAGAGCTCTGAAATACGTGCACATCGTCCGTCGCTTTCTTTAAGAAGAGATAAGTCGTAACCTAGTAAGTGTACTGGAAAGTGTATCTAGAAAGA
>16
ATGACAACTAACTTATTTTCCGTATTAGATCCTTCTACTTCTATCTTAGGTCTACCTTTAAACTGATCAAGAACTTTCTCATGACTATTGTTTGTTCCTTTTAGTTTTTGGTTTATACCTAATCGAATTATCTTTTTATGAAACTGAGTTTTAAAGAGACTTCATAGAGTATTTAAAACTCTTTTAAGAAAGAGTTTAAATCGCATACTAGAGAACACTTTAAGATTTATTTCTATATCGGTCTTTATCCCATTGAATAATGTTCTAGGCCTGTTTCCATCTATTTTTATTAGTCCAAGTCATATAACAGTAATTTTGGGTCTAGCTCTATTCCTAAAAATTAGATTTATATTCTACGGTTGATTCAACCACGCTAAACATATATTTGCTCATCTAGTCCCTCGAGCGACCCCAGCAGTTCTTATACCTTTTATAGTATCTATTGAAATTATTAGAAATATAATTCGGGCTGGGACTTTAGCTGTACGACTAGTAGCTAATATAATTGCAGGCTATCTACTATTCACTCTATTAAGAAATCAAGGACTTAGTATAAGATTTATCTTTCTACCTCTACTATTATCTGCTCAAATTCTACTATTAATTTTAAGGTCAGCTGTAGCTGGTCTTCATGAATATGCGTTTGCTATTCTAACTGCCTTATATTCTAAAGTAGTAAAGATTCCGCAAATATTCCCTCTTAGTTGATCAATTTTTTTTTCTATATTTATTCTAATTCTTTAATTCTTTATTATTTTCATCTATTTCTTTAATTTGTCTCCAAGAGAAAATCCTCTAGATAAGAATGAAAAAACAACTAGTTCTTAGTCCCCTTACTTAGATTGAAAATGAGTGTTATCAATCTTATGAAAAACCCTCCCTTTATTAAAATCTATTAATAATGCTCTAGTTGATCTACCAAACCCCTTAAACATTTCAGTTTAATGAAATTTTGGTCCTCTTTCGGGCCTATGTTTAGTCATTTAAATCGTTACAGTACTATTTTTAGTGACACGCTACGCCCCTTATGAGGACTTAGCTTTCTCCAGAGTAGCCCATCTTAGTCAAGGTGCAAATTATGGATGACTCCTTCGAACCTTCTACTTTAATGGAACCTCCTTCTTCTTTATCCGTTTTTACTTTCATGTAAGACGAGATATGTATTACGGGCCCTATTTATTTATTTATACTTGATTTGTAGAAGTTGTTCTTCTATTTCTAATAATAGGGACCGCTTTTGTATAGTATGTACCACCCGGAGGACAAATATCTTTTCGAAGAGCAACAGTAATTAATAATATATTATCAGCTGTTCCTTACGTAAGAAATGACGTAGTACAATGAGTTTGAGGGGACTTTGCAGTAGATAATCCCACTTTAACTCGACTTTTTACTTTCCATTTTGTGTTATCATTTATTATCGCAGGAATAGCAATACTTCATCCCCTTTTCTTACATCAAGTAGGGTCCAATAACCCAATCGGCCCCAATAGAGATATTGACAAAATCCCTTTTCGCCCTTATTTTACTATTAAGGATACTGTAGGGTTTCTAGATATATTTGTAGTCCTAATAATTCTAATCCTACTTGCTTCTCATATATTAGAAGACCCAGAAAATTTTACTCCTGCCAATCCTCCAGTTACTACAATTCATATTCAACCAAAATGATATTTCCTATTTGCTTGCGCTATTCTACGTTCAATTCCTGATAAACTAAGAGGGGTTATTGCATTAGTAATATCAACTTAAATTTTACCAATTATACCATGCTTCCACTAAAGAAAATTTTGAGGATTAGAATTTTGTCCCATTTGTCAAATACTGTGCTGAACGTTAGTAGAAACTGTAATTCTTTTAACTTGAATTTGAGTCCGACCAGTAGGAGAACCTTATATACTAACAGAGCAAATTCCAACAGTTATTTATTGTGGATATTTTAGTTTTACTCCTTTTCTCCTGAGGTTGTGAGATAAATTCATTAAAATAACTAAAACGTGACATTGATTTTACTCAACAAATCATAAGCGTATTGGAGCATTATATTCAATTTTTGGGGCTTGAGCAGGAATAGCAGAAATGGCACTTAGTCTGCTTATTCGAGCAGAACTGGGTCAACAAGGAAGTCTAATTAAGGATGACCAAATTTATGGTGTAATTGTGACTGCCCATGTATTCATTATAATTTTCTTCATAGTTATACCTATTATGATTGGGCGATTTAGTAATTGATTAGTACCTTTTATATTAGGAGCCCCTGATAAAGCTTCCCCTCGTCTAAGTAATATAAGATTCTGATGACCACCGCACGCTCTAACCTTGCTATTAACAGGTGGTGCTGTAGAAAGCAAAGCAGGAGCTGAATGAATTGTTTATCTTCCTCTTTCTGGAAGTCTCGCTCATGCCTGAACCTCTGTAGATCTAAGCATTTTTTCTTTAAATTTAGCCGGTATTTCTTCTATTTTAAGGGCAGTTAACTTTATTACAACAGTCACTAATATGCAGATTGAAGGTATAACTCTAGACCGGATCCCTTAAATTATGTGAGCTGTAGGAATTACTGCTATTTCTGTTCTATTATCTCTTCTTGTTTTAGCAGAAGCTATGACTATACTATTAATTGACTGAAATACAAGTACCGCTTTTTTTCACCCGGCCGAAGGGGGGGATCTAACTTTATACCAGCATTTATTTTGATTATTTAGTCACTCTGAAGTTTACATTTTAATTTCACATGGATTTGGGATATTTTCTCATGTTATTAGCCAAGAAGGAGATAAAAAGGATGCTTTCGGAACATGACGAATATTTTGTGCTATATTAGCAATTGGGGTCCTAGGATTTGTTGTTTGAGCCCACCATATTTTTACAGTGGGAATAGACGTAGACATCCGAGCCTATCTTACTCCAGCAACTACAGTTATTACAGTTCTTACAGGAATTAAGATTTTTACTTGATTAGGAACTCTTCACGGATCACAATTTACGTATACACCTTCATCATTATGAGTGTTAGGTGGTGTATTCTTATTTACAGTAGGAAGGTTTAGAGGAGTAATTTTAGCTAATTCGAGAATAAATATCGTTTTCCACGACGCTTACTGTGTTGTAGCTCGTTTTTACTATGTACTATCTAGAGGGGCAATAATTGTAACTTTAGAAGGGTTTACTCATTGATTCCCTTTGTTTATAAGAGTAACTCCAAACCCTACATTATTGAAGGTTCGTTTCTATGCAATGTTTACAGGGTTAAACTTAACTTTCTTCCCTCTACATTTTTTAGGGTCACTAGGCGTACGTCGGCGATACTCCAATTATCTAGAAGCTTGAACAACAAGAAATGTTGTTTCTTCAGTCGGCTCAATAACCTCTTTTGTAGCGACTTTAGGATTTATTTTTATTATTTGAAAAGCCTTTGTAATTCAGTGACCTGTTATTTTTCCAATAAATTTAACCTCATCTATTGAATGGATTTGTAACCTCCTCCCCGTAGAACATAGTTACGCAAAGTTACTTTAAATTACACACCTTACATTGATGGCGACATGATTTCAACCAGGACTTCAAGACGGTGCTTCTCTTTTAATAGAACTACTAATTTTTTTTCATGACCACGCAATAACCGCATCAATTCTTATTACTATATTAGTAGGTTATTTTATAATGACCCTAATATCTAATACATTTACTAATCGATATCTATCAGACGGTCAATTAATGGAAATTAGTTGAACAGTTTTCGCAGCATTAATTTTAATCTCCATTGCTCTCCCACCTCTACGATTTTTATACCTAATCGATGATATGGGTGAACCATCTTTGACAGCTAGAGTACTAGGCCATGAATCATATTGAAGACATGAATATCCTGATCTTACTAATATTGAATTTGACTCTTACATAATTCCTACAAAAGATCCAATTCAAGCTGATTTTCGTCCACTTGATGTAGACGATAGCATTGTACTCCCTTTTAATATACGAATTCATTTTATAGTAAGTGCAGCCGATGTTCTTCTTTCTCTAACTATCCCTAGTTTAGGACTTAATACAGATGCTTTTCCAGGGCGATTAGATCAACTATGACTATTAATTAATCGCCCAGGAGTACCTTATGGTTAATGTTTAGAAATCTGCGAGTCTAATCGTGGCTTTATACCTATAATAATTCAAGGTAATTGCGCAAAAGACTTTTTGAATTGAGTGACATCTTTGATTGATGAGCATGATGGTTCAATGACGGAAGCCAGAATGATAAGTCAAACAAAGCACCCCTTCTATCTAGTGGATCAAGGACCTTAACCTATCCTAGGAGCTTTAGGAGCTCTAATTTTAGCAACTGGTTTAGCTAAATGGTTTCACACTTTTTATATAAATTTATTTTTGCTAGACATAGTAATTACTATGTTAGCTATTATTCGATGATGACGAGAAGTCACTCGAGAAGTAACCTTTCAAGGACATCATACTAAACAAGTTACTCTAGGTCTACGAGGAGGAATAATCTCATTTATTGCTTCAGAAATTTTGTTCTTTGTCTCTTTCTTTTGAGCTTTTTCTCTTAGAAGCCTAGCTCATAGTATTGAGATTGAATTATCTTGATCTCCATCGGGTATTCAACCTTTCAACTCATCTTAAATCCCTTTACTAAATATAGCAATTCTTTTAGCCTCAGGAGTCACAGTCACATGAGCACATCATGGATTAATAGAAAATAGCTATTCTCAATGTATACAACACTTACTTTTTACAGTAATTCTAGGGATGTATTTTATTATACTACAAGCATTTGAATACTTGGAAGTCCCTTTCATTATTGCAGACTGAGTTCATGGGTCAACATTTTTTGTAGCTACAGGAGTCCATGGTATCCATTTAGTTATTAGAACTACATTTTTAGTAGTTTGTTTACTACGAGATCCATTTCAACATTTTTCTAGAGGTGATCACTTTGGATTTGAAGCAGCAGCCTGACATTGACATTTTGTAGATGTAGTTCGGTTATTCCTTTATGTACCAATTTGTTGATGAGGAGGCGTGTATCTAGGCTGAATATTTTTTTTATCATTTTATATAATCTTAATTATGTGTGTCCTAGTAGGAGTTGATTTTTTACCTTTATTTGTACGAAAGTTTTTAGGCAATATTCAATTATGAAAGGTTCCTAATAAGGTAGGGTTCGAAGGTATTCTTCAATTTTTGGTAGACGTTATTAAATCACTTACTAAGGAACAAATTCTCCCTTCGGTATCTAATTATTTTCCTTATTATATAGCTCCTGTGTTCAATTTATGTTTTTTTTTGTTAATTTAAGTTTTGGTCTCTTCTTTGAGTGAACTACTTAACTTTGATTTAAGCATTTTATCTTTTTTATGTCGTATTAGAATAGGAGTGTATACTCTTCTAGTAGTAGGGTGATTCTCTAATTTTAAATATTCTTTGCTAGGAACTTTACGAGTGGTAATTCAAACTATCTTTTATGAAGTAAGATTGGCTTAAGTTTTATTATCTTTTGAACTTTTAACCTAAAGATATGGTTTAAGAAATTTCATCTATTGTTAACACTATATGGACTGATTTTTTTTGGTCACTCCCGCATTAGTATTATTTTGATTCGCCCTTTGTTTAGTTGAAACTAATCGTACTTCTTTCGATTTTGCTGAAAGAATATCTGAGCTAGTATCTCGATATAATACTGAGTACAAAAGAGGTGGGTTCGCTATAATCATATTAGCTGGATATACTAGAATTTTATTTATGAGAGCGTTTTTTGGTGTAATCCTTCTGAGGGGTATAATTTTTTCTTTTTTTTTTATTTTTAAGTTTTTATTTACTGCTTTTATTTTTGTATGACTTCGAGGCACTCTATCACAATTACGTTCTGATAAAATTACATATTTAGCTCGAAAGGCTGTTTTGCCTGTTCCTTTAAATCATATACTATTTATTTCGGGTTTTGGAATTTTATTATTTTTTTCATTGAATAAATGCACCATTTTTAAAGCTGTTTCGCTGATCACCTCTCAGTTGTTAATTAATCCTTGATCAGTTTTATTTTTTTCTTTACTGATCTTAAGAGTATTATTTGTACTATCTTCCAACTCTTGATTCGAATCCTGATTTGGACTTGAATTAAATTTTTTAGGTTTTATCCCATTTATATTTATAAAAAAAACTCAACAGATCCTAACGGAAGCTACATTAAAATATTTTTTAGTTCGAGTCTGAGCTTCATTCATATTTTTATTATGTGTATTAATACATTCTTTTTATTTTTATACTACTCTGGATTCTACTACGGAAACCTTGTGCACACCAATTATATTCCCTATTGTCCTACTACTAAAATTAGGGTCAGCCTCTTCTCATAGGTGACTTCCTACTGTAGCTAAAGCTCTACCTTGATAAAGATTTGTAACTTTAATAACTTTTCAAAAAATAAATCCCCTCGCTGTAATATTAACTATTAACTTGGTGACCAACACTAAATTTATCTTCATAGGTGGCATTTTATCAGCACTTGTTGGAGGATTAGGGGGATTAAATCAAACTTTACTACGATCGACAATAGCCTTTACTCCTATCTGTGATATAGGATGATTATTAATTGCTATAACTACTAATAATATTATATCATTTACATATTTTCTAACTTATAAAATTATTTTATTTCTTGTAGCTGAATTTTTCCAGCTATCTAAGATAACTCATATTATTCAAATTATCTCAACTAACAATATAACTCCTACATCAAAGTTACTAATTTTCTTTGGTCTATTATCTTTGGGAGAGTTGATATCTCTATTCCTAGGATTTTTAGCCTAGTAGACCATTCTTAAAAAGACTATCGCGACTATAACAATTACCATTATCATAGTTTTAGTTATTATTACTTTAATCGCTTTATATTATTTTTTACGAATCTCATTTCCGGAATCTTTCACAGACACAAGAAATATATTAAAATGAAATTCAAATTTAAATTTTGAAAAAGAAAGTCTAATTGAATTTGTATAGGTTGTAACATCTTTTTCAAAAGTGAGATTAATATTTTCTTCACTACTTCTTAATTTATCTTTAATTTCCTAATGAGTTAGGATAGACATTTACGTGATTATAATTAATCCTGGGACACTTTTTTGCTTTTTCACACTAATTTTAAGAATATTAGTTGGTCTATCTTTCGATTCTTGATTTGCAGCCTGAATTGGACTAGAATTAAATATTCTAATCTTTATCTCTATCATATTACAAAAAAAGAATCACCAATACAATACAGAAGTTACGATAAAATATTTTTTAGCTCAAGCCCTAGTTTCTGTCATATTTTTACTGGGTGTTTTATTCTGATCTTTTTACTTTGATAAGTTTTTTACGTTAATTATTTAATCCTTACATGCTGTGATTATAATTACTATTGGACTATTATTAAAACTTGGGGCAGCCCCTTTTCATTTATGATTCCCAAGAGTATCAAAAGCACTATCTTAAATTAATCTTTTAATTTTACTAACCATCTGAAAAATTAACCCTTTCTTAGTATTATTAACATTTATCCCTTTAACCTACACTAACATTATTTACATAGCTGTTTTCATATTCGCATTTGTAGCGGGGTTTGGGGGATCTAGCCAAGCTATAATACGAACAATAATATCTTTTTCTTCTATCAGCCATGTCGGTTGACTACCGGTCGATTTAGCTGTTAATAATTCTCTATCATTGACATATTTCCTTATCTATATAGTTACTTCATTTCCTGCTGCCTATATCTTCGTTAATTTTAATATAGTTTTCATTACTCAAATTATTCCAGCTATCAATTTAGGTCTTGCAACAAAGATACAAGTTTTATTTGTTGTACTCTCTTTAGGCTGACTAAACCGCCCTTTCTTAGGGTTATTACTCAAATGAATCATTATCAAAAAAACGATCGCAATTATAACATTTCCTTTGACTATACTTGTAATTATTACAACTTTATCCATCTTATATTATTATCTGCGAATCACATTTACTGCTTTGATATTATATACAAGAGATATAGTAAAATGAACTCCAAACTTAAATTTTAATATAGGTTTTTCAATTAAATTTATATTTGTTATAGCTACAATCACATTATTAGGTTTAATCTTTATATGATTTTTTCTTATTTTATTAATATTAACTGATATTTTGGATTTTTTTAAAAATCTGTTTGTTTACTTACTTTTTATCGCTGTTTTTTTTGCTCTGTTAATTTTTGTTTCTAACCGGGGACATCCGCTAGTTATTTTATTGAGATTAGAAGGTATGATATTGAGACCCTTTGTTTTAATCTCTTATTTATCGGTTTTTGTGCGTTATGAACGTAATTTTTTTTTATTTTTTCTGGTTGTTACAATTTGTGATGCAGCTTTAGGTTTATCGATTTTAGTCTTTATTGTTCGAACCTACGGTAGTCATCGTCTAAATTCTTCAAATGTTCTTCAATGTATGAGCTGGCCTTTATATATGTTAAAATTTTTATTGGTTATCTTGTTTTCGATTCCTTTTTATGTTTTTTTTAAATCTTAAAACTGTTATTTGTTGATTATGATTTTATGAATATCTGTTTTATTGATCTTCTGATTATCAGAATTTATGTCTAATTTCGATTTGAGGGACTTAAGGTTTTTTAACTTATCTTTATTTGATATCATTTCTTACATTTTAGTTTTTTTAATGGTATGAAATATTTTTTTAATAGTTATGAGAAGATATTAGATAGAAAAGAACACGTATTATACCAGAATTTTTTTAATTTTATTAATTTTTTTATTGATATTTTTATTCGTAAAATTTTTAACTCCAAATTAATTAATATTTTATATTATATTTGACACTACTTCAATTCCTAGTTTTCTATTAATTTTAGGTTGAGAGTATCAGCCAGAGCGGGTTCAAGCTGCTTTTTAGCTTCTATTTCATACTACAGCTGCTCTTCTACCCTTATTAATTAGTACTTTATGTATAGACTGTAACGATGGTTTGCTAGAAATAGTTATTTTGAGATTTTATACTGATCTTGCAAATTCTATGTTTTTTGGATTTTTACTTTTAATTCTGGCTTTTTTTGTTAAAATTCTTATATGTACTGGTTATTTATAACGACTTATGGCCCATGTAGAAGCTCCTGTTACTGGTTCTATGTTTTTAGTTGGGGTTTTACTGAAATCAGGAGGATATGGTTTAATCCGGGTTCTACTTTCAATAATTGGTATAGCAATTAATCTATGTGGTCTATTATTAATTAGAATCATATTTGTAGGGGGTGTGGTTGTTAGTTTAATTTGTTTACGTCAGACAGATGTTAAGTCTTTAACTGCTTATTTTTCATTCGCTCATATGGGATTAGTCTTAGTAGGGATATTTACAACATATTTTTGAGGGTGAATAGGTGCTTCAATTATAATAATTGCCCATGGGCTATGCTCTTCTGGTTTAATTCGTTTAGCTAACATATCTTATGGGCGGATTGGTACTCGAAGTTTAGTATTAACTTAAGGGCTAATGACTGTGATGCCTTCATTAAGTGTTTGATAATTTTTATTTATGGCTGGTAATATAGCAGCCCCCCTCTCACCTAATTTCTGAGGCGAAATTTCTTTCTCTAATTGATTAGTATGTTCATGAGCATATACTAGGCCTCTAACGGGGTTTGTATCTTATTCATCTACTGCACACAGTCTTTATCTATATTCTTCTACTTATCACGTAACAACCTTTGCTTATCTATATTCACGTAAAGCAGCCAGAGTCCGAGAATTCTTTTTATAATTCTTATGTATATAATTTCCTTTAATTTTGGTGTTTTTTCTTGTCATGTGATATTCGGTATGAATATGTTTTCTAGGTCCAAGAGAAAAAAAGTCTGCCGTACGTCAAATGATTTGGGTCATGGCGTTGTATAATACTATTTGTATTCAGTTTTTTGTCATAAGACTTGTAGTTTTTTCTATAACCCGAGGATTAAGTTTAATTTGAAACGATGGGGCTATTTTTTTTGTGTGATCCGATAATGTTTATAGATTTAAAAGAGTGAACATTGCCGTAACTCTTTTACTTGATTGAATATCTTTTCTTTTTTTAAGTTTTGTTCTATTTGTATCCTCTACTTTGGTTATTTTATACAGAAGATAACATGCAGGTGATGACCTGTATATTAATCGGTGTATTATATTAGTAACAGCTTTTGATTCTGCAATAGTATTTCTAATTGTTGGTCCTAATATAATTAGAATTCTATTAGGATGGAATGTTTTAGGTCTCGTTTCTTATCGTCTGGTTATTTATCTTCAAAATAAAGAATTTTCTGTTGCTGGGATATTCCTTGCTCTGTCTAATGGTGTTGGAGATGTATGTTTCTTATTGTCAATGGCTTGATTAATAATCTTTGAAAGTTTTAATTTTTTATTTTAGAGAGCTTGAACTATATTATTCGATAATGATGATTTAAAAATAATTATTTCTATTTAAACTATTTTAGATGCAATAACCAAGAGAGCTCAGATTTCTTTTTCTGCTTGAGCACCAGCTGCGATGGCAGCCCCTACCTCAGTATTTTACGCTCTAGTTCACTGGTCTACTTTAGTGACTACAGGGATTTATGTATTAACTCGATTTTCTCCCTTTTTTATTAGAGATTAAATAATAGAAGTATTATTGTTGTAATCTTCACTGACTATATTTATAGCTGGTTTAGTTGCTACTTTTGAGCATGATTTAGAAAAAACTATCGCTTTATCAACTCTGAGACGACTGGGCGTGATAATGTTCTTTATTTCGATGGGAGTTTCTATACTAGATTTTTTTCATTCATTAACTCATGCTTTTCTTAAGGCTTTATTATTTTTATTTGCAGGGGTGCTTATTCATGGAATAGGATGCACTTAAGATATCCGAGGAGTAGAAGGGGTAGCTATAAAATTCTCTTTAGCCAGAGCTTGTTTAAATGTAGCAAATCTAGCTTCGTGTGGAATACTGTTGCTAGCAGGATTTTATTCTAAGGATCTAATTATTGAAATAGCTTTTGTAAGTAGTATAAATGTATTTATTCTAATTTAAATATTTATTTCTACTGGCTTAACAGCCGTTTAATCATTCCGATTAACTTATTATCCTATATTTAAATCCTCTAATCATATTTCATTACATGATTACAGTGACGAAGATGGTAGAAATATAGTTATACCTACATTTTTTCCAGCTTTAATCGCAATTTGGGTTGGGACTACGTTTAAATGGCTAATATTCCCTATCTTTACTTTCATTACTCTATCTATATTTCTGAAATTAATTGCATTGTTTCCTATTATTGAAGCAGTCTTAATAAGAATTATATTAGTTCGGGTTACTTATGCCTATCATTTTGGGTCATTATATTTTTTTTTTATTACTTATTTTATTTGTAGTATATGATTTTTACCGTTAATATCAGGGCATGTTATTACTAAATCTCTTTTAGCTTTAGGTAATATGTCCACAAATAATTTAGATCAAGGTTGGATTAAATACCTAAGAGCTCAAAGGATTTATGGAAAATTATTAGATAGTTCTAGTTTTCTTTCACAATTTCAAGGTGGTTCATTATAGTTTATTTTATTTGTTTTTTTGGTTCTCAGTATATCTTTTTGTATTATTATAGTATATATTTTTATGCTTCATTTAGTGCATAAAGTTAGAGATATAACCATATTCTACAGTTGTTCTCGTCCTTCGAAGCATCCTGGTATCGACCTTCCTAGCACGATGTTTATAATAGAGTTTCTTTTTTTTACAATTTTAGTAGTTATAACATTTATTTTCACATTTCTAACCAACGCCTTACCGATAGGATTAAGCCTACTTATCCAAATTATATTAATTTGCCTGATTTTAGGAATATTTTTTATAATCTCTTGATTTTCTTACATTCTATTTTTAATTTTTCTAGGGGGAATACTAGTATTGTTTACTTATGTTTCTACATTAACATCAAGTGAAAAACAGGCTACTTTCAATTTTAGCACTAATATTTTCGTTATAATATTATTTCAGCCATTTTTTTGTAATCTAGTTTTTATCTTTATTGACTTATAAATTGGAACAAGAAAAAATATCTTAAATACGCCCATTGGAGACTAAATAATAGTATATAAAATTTTGGTAATCAAAAATTTTTATAGAACACATTTCTTAGAATCAACTATATTTCTAGTTAGCTATCTTTTTCTAAGTCTTATTGTGGTGCTAAACATTACTAAAATTGATAAAGGTCCTCTTCGGCTCCCAAAATAATAATTTTAATATTGCTATACTAATTAGGAAAAATAATTTCGATTAAAATCTCGTATTATTAAAAAAATTTGAAGTTTATAGTTAATAAATACTGTAAAGGACAGTTGAAATAACATGAAAATTTAATTTTAAAAAAGAAAATATAAACAATCGTACCTTATGTATCGGGTAGCACTTAATAAAATCTATATATGAACTTCCCGAAAGAAAGAAGCTATCTTCTTTTAATTGTGTCTGTGACATAAAAGTTTCGAATATAACCATGGAGGTGGAATGTTATTCGTCTTTTCTGTTATCTGGTTCCCTAATAACTAGATTCATCTCAGCCTTATCACTTAACTTAATTAATTCGTTTATATAAAATAAAGTTTTAGAGGTATGAGCTTTTAACTATTATAATTTATATTCTTCAACAATGGAAAGGTGACTATAGGCTTAAAAATAGCTATAGGTAAAAATTATGTTGTGATTTACATTTTTATATTAATTAAATTTCTCAGATTTACTTTTTTTATTAAGATACAATTCTAAATTAGCTAAGATTAGTAGTTATGTTATTATCAGTAGAATAATTATTTATATTTTTAATGAGAATACATTTATCAAAGAAACTCGGTATGTATATTTTCCGCCTGTTTATCAAATACAACTCTTTTTGAATAAATTTCAGGTATGGCTTGCCCAGACAATTTAGTAGTAGCAGCAGTATTTTGACCGTGCGAAGGTAGCACAGTTATTAGTTTCTTAATTGGAGGCTGGTATGAATGGTTAGAAAAGAAAGAAGCTGTCTCTATTAAAACTTTTGAATTTTATTTTTAAGTGAAGAAGCTTAAATGTTTTTGAAGAACGTAAAGATCTTATAGATCTTCATGTTCGTAATCAACAAAAATTTAGGTTATAGTTCATTGGACTAAAGATTCTGTTGGGTCGGTGGAAAGAAAAAAATATCTCACCCTTTTTAAAAATCATTTCTTTTTGAAGAATTGTTTCTCAATTAATGATTACAAGACTAAGTTATCTTAGGGATAACAGCGTAATTTTCTTGGAGAGTTCAAATCGACATAAAGGTTTGCGACCTCGATATTGGATTAAGAATCCGTTAAGGCGCAGCAGTTTTAAAGGAGGTTCGCTCGACTTTTAAAATCTTACATGATTTGAGTTTAGACCGGCGTGAGCCAAGTTGGTTTCTATCCTCAAGTTAACATGGTATTTTAGTATGAAAGGATCACATAAAAAAGTTTTTAAATTAAGAATGATATTGATTATTGAGTTTGATTCTGGCTTACTTTCTGGTTTAATCTATATTCTACACATAAGTAGTAGTTAATATTATTACCAAATATTTGTTTTTAGCTAAAATTCAAAAGATGGGCTAGTCGTGCCAGCCACCGCGGTTATATGAAGGATTCAAATAAAATAGATGGGTGGAATTAAGTGAATTATTCAAAATAAACTTATTAATTTTAAATTGGGTGAAATTTTTATTCATATAAAAGATATTGTTAAAAATTCTATTGAATCTTTAAAAAGAGATTTTAAGCTAGGGTTAGATTCCCTATTATACTTTATTAAAATCCAGGGTAGTAGAGTGTTTGAAATCTAAGGAATTTGGCGGCATTTTACTCTAACCAGCGGAACCTGTTCTGTAATCGATAGTCCACGTTAACATTTGCCTCTTTGGCATTCAGTTCGCATACCGCCGTTGTCAGATAATTTCTTAAAAAAATTTTTTAAATAAATTATTTGATGACTTCAGATCAAGGTGCAGATCATAAAGGGAAACGGTGGGTTACAATGCTTTTTATAATACTGATTGTTAATTCGATCATATTCAGAAGGTGGATTTGGTAGTAAACTGAGTGAAGAATACTATTTTGAAAAAAGCTCTGAAATGTGTACATTTCGCTCCTCGCGCTCTTCAAGAAGAGATAAGTCATAACATAGTAGATGGATTGCAAAGTGTTTCTAGAAAGA
>17
ATGATAACTAACTTATTTTCAGTTTTTGATCTCTCTACTTCTGCTTTAGGTCCCTCTTTACACTTATTATGTTTTTTTTTAGGATTTGTTTTTATTCCTTCCACTTTCTGATTTTTATTTAACCGAACTAATATTATATTTTACAAAGTTGTGAAAACTCTACATAGAGAAGTAAAGATTCTACTAAAGTTAGATCAGAACTACAACCAGGGAAGTTCTTCTATATTTCTTTCTCTATTCTTTTTTATCCTATTTTATACTTTTTTGGGATTATTTCCATGTATTTTTACTGGTACAAGTCATCTAGCAGTAACTTTTGCTCTAACTTAACTCCCACGATTAACACTCATATTCTACGGTTGGTTTGATCACATACAGGGTATATTTGCACACCTTGTACCCCAAGGGACTCCGGCAATACTTATACCTTTTATAGTATGGATTGTAACGATTAGCAATATCACCCGGTATGGTACTCTAGCTGTACCATTAGTAGCTAATATAATTGCAGGGCATTTATTTTTAATCCTATTAGGAAACCAAGGCCCCGGTACAAGTATTGTTATCCTAGCTCTATTCATATTTGCTCAAGTTTTACTATCAATCTTAGAATTAGCTGTAGCTATTTTTCAATCTTATGCATTTGTTACTCTAAGAACGCTATATTCTAGAGGAGTAAATTTCCCAGAAATAACACCTCTAAATTGACCTAATTTACTTATTTTATTTACGGTAACATTTTTTTTATTTATTGGTTTAGTTTATATCATTAATACCCCCCCCATAGAAAATACTCTAGATAAGAACAAAAAACGAACTACTACTTGGATCTCTTATTTAAATTGAATATGAAAGATGTGAACTCTACGAAAAACCCGTCCTGTACCAATAATTGTTGATAATGATCTAGTAGACCTACCAGCTCCTTCAAATACTACAGTATGATGAAATTCTGGAGCTGTTTTAGTCTTATGTTTAGATATTCAAATTGTTACAGGATTATTCTTAGTTATACACCACACTCCTCACATAGACCTAACCTTTTCTAGAGTAGCCCATGTTTGTCGAGATGTTAATTACGGGTGACTTCTACTAACCCTACATGCTAATGGGGCATTATTCTTCTTTATTTGCTTTTACCTGCGTGTAGGACGAGGAATATATTATCGCTCCTATCTATTTATAAATATTTGATTTGCAGGAATTGTTCTTCTATTATTAGTAATGGGAGAAGCTTTTATAGGGTTTATTGCACCCTAAGGTGAAATATTTTACTGAGGTGCTATTGAAATTACTGATCTGCTATCAACTATTCCTTACGTAGGAAATGACGTAGTACAATGAGTTTGAGGAGGGTTCGTTGTAGATAATGCAACTCTAGCTCGATTTTTCACCTTCCATTTTCTACTATCTTCTATCGTTGCTGGCATAACAAAAGTTCATCTATTATTTCTACACCATTCAGCGTCTAATAACCCTCTTGGACTAAATAGAGATTCTGACAAAATCCCTTTTTATCCTTAGTTTACAATTAAGAACTTTGCTGGCTTCAAAATTGTACTAATAATTTTAATATTCCTTAAATTAATTAACGCTAATTCATTAGGAGACCCAGATAATTTTACCCCTGCTAACCTTCTAGTTACCCCAATTCATATTCAACCAGAATGATATTTCTTATTTGCTTACGCCATTTTACGTTCAATTCCTAATAAGTAAGGAAGGGTGACTGCTCTATTAATATCAATTTTAATTTTAATAATTCTACCATTTTTTTATAAAAGAAAGTTTCGAGAATTAGCATTTTGCCGTATTAATCAGATTTTGTATTGATCTTTAGTCGGGAATGAAATTATTTTAACTTAAATCGGGGCCCGACTGGTAGAGAATCTTTATATTTTAATAGAACAAATTCTTACAATTTTTTAATTTTCTAACTTTATCTCTACCCCTATCCTTCTAAAATGATGGGATAGATTAATTAATAAGTGTATATAACGACGCCGACTATATTTAACAAATCATAAGGATATTGGGACACTATATTTGACTTTCGGGGCTAGAGCGGGAATAGTGGTAACAGCTTTAAGTTTACTTATTGGAGCAGGGCTGTGACAGCCTGGAAGTCTAACTTGAGATGATCAAATTTATAGTATGGTTATTTCTGCTCACGCATTCATTAAAATTTTCTTTATAGTTATGCCTACTTTAATTTGAGGGCTTGGAGATTGATTAGTACATTTTATATTAGGAGCCTTTGATATAGCCTTTCCCCGTCTAAAGAATATAAAATTTAGATTACCACCACCTGTACTAATCTCACTACTGCTAGAAGGTGCTGTAGAAAGGGGGGTTGGAATAGGGTGAACTGTCTATCCTTATCTATCGGCAGGTATTGCCCATGTTGAGGCCTCTATAGGTCTAGGTATTCTTCCTCTACATTTCGTTAGTGTCTCCTCTATTTTAGGGGCAGTGAGTTCAATTACAACTATCATAAATATGCAATTTAATTGTACAATTAAAGACTGAACCCCTTGACTCGTTTGAGCTGTAGGAATTACTGCTCTAGTTCTACTACTATATCTCCCTGTTTTAGCAGGAGCAATTACAATATTATTGACTGATCGAAATTTAAATTGTCCGTTCTTTGGCCTTGCTAGGGGGGGAAACCCAATTTTATACCAGCATATGTTTTGATTCTTTGGTAACCCTGAAGTGTATATTTTAATTCTACCTGGGTTTGGATAAATTTTTCACCTTATTAGCCAAGAAAGAGTTTAGAAGGAAGCTTTAGGCACATAAGGAATAATTTATGCTATATTATCATTTGGGATACTAGGCTTTGTTGTCTTGGCTCATCATATGTTTGCTGTAGGAATAGACGTAGATACCCGGGCTTATTTTACAGCAGCAACTATAATTATTGCTGTTCCTACAGGAATTAAGATTATTGGTTGACTAGGAACTCTGCATGGAGCATAATTAACTTTCTCACTTTCTCTATTATGAGCTCTAGGATATGTTTTCCTATTCACAATTGAAGGGCTCACAGGAGTTGTTTTAGCTAACTCAAGAGTCGACAATATCCTTCATGGTACTTATTATGATGTAGCTCATTTTCACTATGTGTTGTCTATAGGAGCTGTATTTACTATTTTTGAAGGGCTTATCTATTGATTCTTTTTATTCACAGGAGTAGCTTTAAACCCTACATGATTAAAAGTTTATTTTTTAATAATGGTTGTACTGGTAAATTTAACTTTCTTCCCTCGGCATTTTTTAGGGTTAACTGGAATACCTCGGCGATATACGGATAATCCAGACGCCTATGCTTTATGAAATGTTGTTTCATCAATCGGCTCAGTAATCTCATATGTAGCTATCTTAGAATCTACTTTTATTAGTTGAGAAGCTTCTATAATTCAACGACCAGTTATATTTGCATTCAACCTAACGTCTTCCATTGAGTGAGACCATTATCTCCCCTCTGCTAGGTATAGTTACGTAAAATTAATTGATATTACTCGTTTCACACTGGTGGCAACAAGATTTCAAATAGGAGTTCCAGATAGTGCTTCTCCTTTAATAGAACAATTAATTCTTTTTCATGATCACGCAATACTCGTTATAATTTTATTTACAACTTTAATAGATTATTTTATAATAACCCCAATATGTAATACATTTACTATCCGATATTTATTAGACGGTCAACTAATAGAAATCATTTTAACAGTCTTCCCAGAATTAATTTCAATTTTTATTACTCTCTCTTCTCTACGACTTTTACATTCAACAGATGAAGTTAATGAACCCTGGTTAACTTTTAAAGCACGAGGATGTCAATGATATTGAATATATGAATATTCTGATTTCACTAATATGGAATTTGATTCTTACATAGTTCTTATACATGAACTAGGCGATGATGAATTTCGTCTATTAGATGTGGAAAACCGTATAGTTATACCTTTCAATACACAAACTCGCCTACTAGTAACTGCAACCGATGCTCCTCACTCTTGAACTATGCCCACTCTAAGAGTAAGGGCAGATGCTATTTTAGGTCGATTAAATCAAATCAGTCTTATCATTAATCGTCTAGGTTTATTTTATAGGCAATGTTCAGAAAATTGCGGGGCTAATCATAGTTTTATACCTATTGTTATTGAGAGTATTTCCACAAAAGATCTTTTAAATTGAGTTTTATCAAATGTTGGAGAATTTGAATGCTGAAAGAACTTAATGTCCATGATAAATCAATTAAATCAGCTCCACCATTTGGTTGAATAGAGACTTCGACCTATACTAGGAGCTATCAGAGCTTTAATTTTAATTATAGGACTAGCTAAAAGATTCCATACTTCCAATATAGATCTATTTTTTCTAAGCACATTGATTACTATCTTTGTGATAATTCAATAATGATGAGATGTTGCTCGATAAGGAACCTTTCAAGGGCATGATACTAACCTAGTAACTCAAGGTCTCCGATGAGAAATAATTTTATTTATTGCTTCAGAAGTTTTGTTCTTCGATTCATTCTGTTGAGCTTTTTTTCATAGTAGTCTAGCCCTAGCAGTTGAAATAGGATCGTCTTGACCTCCGGCTGGTATTAAACCATTAAACCCTCTTCAAATCTCTCTATTAAATACTGCTGTTCTACTAGCCCCAGGTGCTTCAGTCATGTGGACCCACCAGTGACTAATGGAAAATAACTATACTCAAGGCATACAAGGGTTACTTTCTACTGTCATTTTAGGAATCTATTTTGCTTCTCTTCGAGCATTAGAATACGTTGAAGCACCTTTTACTATCACAGATACGGTTTATGGATCTACATTTTTTGTAGCTATATGATTCTATAGTCTTCATGTAATTGTAGGTGCTACCCTACTACTCGTTTGCTTAGTACATCGCATATCTTACAACTTCTCTAAAAATCATCATTTTGGATTTGAAGTAGCAGCCTGATACTCATACCTTGTAGATGTTGTTTAATTTTTCCTTTATGTTCCAATTTATTGATGGGGAGAAATGGAGTTTGGTAAAGCGTGTTTCTTAATTTCTTTTTTACTTTCAGTCGTTTGCGGTTTAATAGGTGTTGCTTTTTTAACTCTATTAGAGCGAAAGTTATTAGAATATATCCAATTGCGAAAGGGTCCTAACAAGGTAGGGTTTGTAGGATTCCTTTAACCTTTTGTTGACGCCATTAAATCATTTACTAAGGAACATGTTATTCCTTCTATATCTTACTATTTGCTTTATTTTATTATCCCTGATTTTAGGTGGCTTCTTTCTTTGTTAGTTCGAACTTTCATTCTTTATATGAGTGATTTTATTAATTTTAATTTAAGGCTTTTATATTTTTTATACTGTATAAGAATGAGGGCTTACACTTTTGTGGTAGCAGGTTGATCTTCTAACTCTAAGTATTCTTTGCTAGGAGCGTTACAAGCGGCAGCTCAAACTATTTCTCATGAAGTAAGATTGGCCTCAATTTTATTAACGTTTATCTGATTAATTTATAGATTTAATTTAATTAGATTCATTTATTCTCAAAAGAATGTAGACTGATTTATTTTTATTTGTCCTGTATTATCATTACTTCGACTTGATTCTTGCTTAGCTGAGGCTAGCCTTACTCCTATTAATTTTGCGGAAGGAGAGTCTGAGTCAGTTTTTGTTTATAATACTGAGTATAGGAGAGGCGGGCTTCCTTTAATTATATTAGCCGAATATACTAGAAATTTATTTATAAGTGCATTATTTGTTGTCATTTTTCTAGGGGGTATAATTTGTACTTTTTTATTTATTTTTAAATTTTCATCAGTTTTTTTAATTTTTGTTTGAGTTTGAGGCACTCTCACTTTGTTTCGATATGATAAATTAATGTATTTAGCCTGGAAGTCTTTTTTGCTTGTTTTTTTAAACTATTCATTATTCTTTTGGGGGTTTATTATGTTGTTTTTTTGTGGGTTAGAAGAATATTTAATATCTGCACTGGACAGGCAAGCTACTACTTTGGGGATAATAAATCCATAGTCTCTATTATTTCTTACTATACTACTTTTAAGAGTCTTGAGTGCTCTATTCTCCAATTCTTGATTTACCTCTTGTATTGGCCTAGAAATAAATTCTCTAGCCTTTATTCCTATTATACTTATAAGAAAAAATCAACAAATCTCCACAAAAGCGGGACTAACATATTTTTTAGTTCAAGCCCTGGCGTCAGTTATCCTTTTATTAAGTGCTTTATTTAATTCCTTTTATTTTTTTGCTTCCGGTATTTTCATGATTTTCGTATTACAGCTATTAATTATATTTATAACTTGTCTACTACTTAAATTAAGGGCAGTCCCTCTTCACACATGAATCCCTAGTGTGGCTGAAGCTATATCTTGAATAATGTTTCTAATTTTAATAACTGTCTAAAAGGTTAGTCCCCTATTTGTACTATTAACATTTATTTCATTACCGCCTACTAATTTTCTTCAAATAACTGTCATCTTATCTGCACTTGTAGGGGGATTAGGAGGTTCAACTCAAACTATATTACGCACAATAATGGCTTTTTCTTCTATCAGTCATATCGGATGATTACTAATTGCTTAGACTAATAATAACTTACTAATAACGATTTATTTTATCATTTATATTTTTGTCATTTCTGCTGTTATCTAGTTACTTAACAAATCTAATATATCTCGTATTTCTCGAATCAGATCGTCTAATAATTAGGATCAATCAAGAAAGTTATTAATTTTTTCTAATGTCCTTTCCTTAAGTGGTCCAATTCCCCCCTCTTTAGGGCTTTTACCCAACTGAATAATTATTAAAAGCGTAACCACTATTACAATATTTCTCATTATAATAGTTATAGTGATAACTACTTTATTCACCTTATATTACTAGTTACGAATTACATTCACTACTTTTATATTATATACGAAGAATTCACAAAGATGAGCCACAATATTAAATTTGAACGTAAATGTTTCAACTAAATTTATATTATTTATGACGCGTATCTCTTTTCTTGGCTTAATATTATCCAATTTATTTTCTATTTTAGCAATAATTTTCAAATCAGGTATTTAGCGCATTTCGCCACAGGTAATTAATCTTCGTCCCATTCTATTTTTTTCTACATTAGTTATAAAAATCTTAACTGTTGTATCTTCCCATTCTGGATCTGCTTCGTGACACGTACCAGAATTGAATTTTCCAACGTTTATCCCAATTATGTTATAAGAAAATACTCATCAATCCTACACAGTAGCCATACTAAAATATTTTTTAGTTCAAGTTTAAGCTTCATTTTTCTTTTTAATGGGCGTTATATTTTCTTCTTTTTATCTTGTTTTCTCTTCTAACCTAATTATCTAAATCTCAGACATACCTATTATATTGACTTTTGGCCTGCTACTTAAACTAGGGGCAGCCCTTCTCTATATTTGGCTTCCAATTGTAGCTGAAGCTATATCTTTAATTGATTTTCTAATTCTGATAACTATTCAAAAAATTAATCCCTTCAGTATAGTATTACCCTTTATCCTATGTTCGTCTGCTGAATTTACTGACATAATTATCATTTTATCTGTAATTATTGGGACGTTAGGAGGATTAAATCCAATTATCATATGATTAATGATAACTTACTCTTCTATCAGTCATATCGGACGATTATTTATAGCTATAACTGTTAGTGATATTCTATCATTAATCAATTTTTTTATTTTTGTACTTATTTTATTTCCCGAAGGCCAGTTATCTAATAACGCTAATATATCTTATATTACTTAAGTTAGTTCGCGCGACAATTTTGCTCTTATAGAAAAGATCCTTTTTTTGTTTAGTATTTTATCATTAAGGGGGCCTACCTGCCTCTTCTTAGGATTTTTACCTTAGTGAATTATTATTAAAAAAATAGTAGTAATATTAACAATTTTTATAATAATATTATTAATCATTACTAGTCTAATTATTTTACAATGTTATCTATGAATTCCATTTACTAGTTTTATATTAGATAGAAGCTATATATCGATATATACTTTGTAATTAAATTTTAATATAGAAGCTCTAATTATATTTGTATCTATTATAATAATAGACTTTTTAATAGGATTAATATTATGACGTATATTTATTAGTTTGTATATGTTAAATGATATTTTATAGGTTTTTATAGCATTAATGATTTTTTCTGTATGTGTTCTAGTTTTTTTTGCTCTATTTATTTTTTTTTCTGAACGTAAGCATCTGCTAGTTACTTTATTTAGGTTAGAAGATATGATACTAGAACTATTCTTTTTTTCCTGTTATTTAGCAGCTCGTTTCCGTTACGGGTTTTGTATTATTTTGATTTTTCCGGCTTTTGCAGTATGCGAAGGAGCTTTAGGTGTATTGATTTTGGTCTCTATTGCTCGTACTCACAGTACTGATCATTTTATTTCTTTTGATGTATTGCAAGGTTGGGGTACGGTGGTATTTATGTTAAAGTTCTTATTATCATCGGTACCTTTAATCCCCTCACTCGCTTTTCCAAAACATTGGTTAGGTTATTTGACGATTGTCTCACTAACACTTTTTGTACTGATTATTGTGTGGTGAACATGGTTAACTATTATTATATTTACTTGAAACTTATTTTTTTTTGATTTATCATAATTTGATATTATTGCTTATTTTTTAGTTACGTTAAATTTGTCAATTTTTATTTTAATACTCACGAGAAGATTTTAGAGCAAAGAGAACAAATTTTGTCCTTATATATTTATATATTTATTATTTATACTATCGTTACTTCTATATATAACATTTACGACCTCAAATCTATAATCATTTTATATTATATTTGAAACTACTCTAATTCCTTCTCTTTCGTAGACTTTAGGTTGGGGCCATCAACCAGAACGAGTTCAAGCTGCTTTTTATTTTTTATTTTATACTTTAGTTGCTCCTCTGCCTTTATTAATTGGTATTTTTGTAATAGACTGCGAGACGGGTACGCAGGAAATATATCTCTTAAAAATTTAATGTCATTCTTCAAACACTATATAATTTGTATTTTTTGTTGTAATTCTAGAGTTTTTAGTTAAAATACTTATATATTAAGCTTATTTTGGACTACCAAGGGCTCATGTAGAAGCTCCTATTGCTGGTTCTATAATCTTACCGGGAGTTCTAATAAAATTAGGGTGGTATGGCTTGATGTGGGTCCTACTTTTCATTATAAATAATGTTATTAATTTATTTAATTCTTCAGGGATTGGAAATAGATTAGTAGGGGATGTGTTTGTTAGTATAATTTGTTTACGGCATACTGATATTAAGATTTTAGTTGCTTATTCTTCAGTAGCTCATATGGTACTAGATATCGCAGGTATATCTACGAAATAATTTTGAGGTTGAATAGGGGCTCCAATTATAATAGTCGTCCATGGGCTGTGTTCTTCCTGCCTATTTTGTCTAGTTTATGTATTTTATGAATGTACTGGTACTCGGAGTTTAGTATTAATCTGAGGTCTAGTTAGTTTAATGCCTACAACAACTTTTTGACGGTTTTTATTTAGCGTTGTAAATATGGCTGCACCCACTTCACCAAACTTACTTGGCAAACTTTATTTGATTAATTTATTAATAGGTTGGTGACTACAGATTATAATTCTATTTAGTTTCATCTCTTTTTTAGCAGCGGCTTATAGTTTTTATTTATATTCTTCTACTCAGCACGGAACTACTTTTACTTCTCTAAATTCTCGCAGAGCAGATTAAATCCGAGAATCTTTTCTATTTTTTTCACATTTATGATTTCCTTTAATTTTACTGATTTTTTTCGCCGACTTATTATTGGTACGGTTTTCTTTGCAAGGTCTAACAAAAAAAAAGCCTGTCCCACCCAATATGAAGAGTGTAAAATTACCTTATAGAATTATTTCTTTACTTTTTTTTCCTTTTAGCCTTGCATCTTTAATTATAATTTGACGGTGGAGTTTAAATTTAAATGAAACGGCATACTCCATAGAGTGAATAACTAATGTGTTTAATATTAATAGAGTTAGTGCTGCTGTTACTATTTTATTTGATTGAATATCTTTTTTTTTTCTAAGAGTTGACCTTTTTATTAACTCTTCTATTGTTACTTTATACAGCGATAGTTATATTGATGGTGATCCGTATGCTAATCGATTTATTTAACTAGTCATAGGATTTGTTTTTTCTATAATATTTTTAATTATTATTCCTAATTTCTTTAGAATTCTATTACGATGAGATGGATTAGGTTTAGTGTCTTATTGTTTGGTTATTTATTATCAAAATAAAAAGTTTTCGGGTGTTATTATACCTACAGTTTTGTCTAACGGAGTTGGAGATATATGTTTAGTATTGACAATAGCTTGATTACTAAACTTAGGAGATCTTAATTTTATACTTTATAGTTAGTGAATACTTCAATCTGATATCACGTAACTAAGCATCATTATTTCTATTTTAATAATACTAGTTGCTATAAACAAAAAAGCTCTGATTCCTTCTTTTTTCTGACTATCTGCGGCTATAGCAGCTCCTACCCTAGTTTTTCCCGCTCAGGTTCACTCTTCTTCTTGAGTAACGTCTGCGGTTTACCTGTTAATTCGTTTTACTCCTGTATTACTAGAAAGCTGAATATGTGATGTTCTATTGTTGTTATTAGCAATAACTATATTTATAGATGGGTTTGTTGCCAGTTTTGGATATGATTTAAATAAAATGATTGCATGATCCTTTTTAAGATAACTAAGAGTGATAATATTTTCTTTTCCTTTGGGATATCCTGTACTAGTTCTCTTTCATCTATTAACCCTTGCTTTATTTAATGTTTCGTTCTTTTTATGTGAAGGGGTGGTGATTCTTGGAATAGGGGGCACACAAGATTTCCGTGACATAGGAGCATTTTCGAGTAATTTCCCTTTAACTCGAGCTTGCTTAAATACAGCGAATTTAGCTTTGTGTGGACTACCTTTTTTAGCTTGTTTCTATTCTAAGGGTCTAATTGTTGAAATAGTTTTGGTAAGTAGTATAAGTATATTTATTTTGATTTTATTACTTGTTTCTACTGTCTTAACAGCAGATTACTCATTTCGATTAACTTATTTTTCTATAATGAAGTCCCCTAATTGTAATTGATTATATTATATTTATGATGAAGATTCCAACAAAATAGTTACCCCAGTATTAATTTTGAGATTAAGTGCAATCGTAGGAAGAGCAGTATTTAGTTGAATTTTATCTCCTTGCCGTGCACTAACTATTCTACCTTTATTTATCAAAGTCGTTGCATTGTTTTTAGTCGTTGCAGGCGTCTTAATCGGATTCATATTAACTAGAATTTCTTTTATTCATTACTTAATATCTATAAGATTTTCTTTTATTATTCCTTTTATTGGTGGTATATGGTTTTTACCTTTAATATCAGGACAGGGAATTTCTAATCTTGCTTTACATTCAGGAAGAATAGTTTTAAATATTTTAGAGCAAGGTTGAATGGACTAACTAGGAGCTTAAGGGACTTACGAAAATTTAACTACGAATTCTACTTTAATTCAATAATCTCAAAGTAATTCATTAAAGCTCCTTTTATTTCATTTTGGAGACCTTAGATTAACTTTTTGTATATTATCAGTATTTATCCACTTTTTTATTCTAGAGGAAGACGCTATAGATCTACTCGTATTCGGCGAACATCAAAACTTCGCTAGAAACCATTGCTTTGGTCTGACATTCAAGCTGATTATATTAATACGTATAGTTTCAACTACTTTAATAGTAATAACTTTTTTTTTTATTTTTTTGAATCACCCCCTATCAATGGGTTTAAGTATCTTTATTCAAACTTTACTTATATGTGTGATATTAGGAACGATTAGCATAATTTATTGATTTTCGTACATCCTATTTTTAATTTTTCTAGGGGAATTATTAGTAATATTTATTTATACTTCAAGACTGGCTTCAAATGAAACACAAGAATCTTATAATTTAAGTGCTAAATGTCTACTTATAATACTAATCGGAACGGGTTTTATTTAGGTAGTACTTTTAATTATAAGTTCGGGATTTTGAAGAACAAGAAGTAATTTATAAATACCCATTATACTCCTAATGATAGAACGCAAAATTTTACTAAGTACAGACATTTTTAAAAACACTACTCGACAATTAACTCTACTTTTAGTGATTCGTCTGTTTCTAATTCTAGCAGTAGTAGCAAATACTACTAAAATAGCTAGAAGCCCCGCCCGCCTCCTAAAAAAATAATTTTAATCTTATTGCATTTTTTAAGTAAATTTTTTCTTATTTAAGTTTAGCACTATTTAAGAAATCTTGAATCTATAGTTAAATAGCATTGTCAAGGAAATTTGAAAAAAAATGAAAATTTAACTTTAAAGAAGAAGACATAAATAATCGTATCTTTTACATTAGGGTATCATTAACAAATCTAATATATATATTTCCCGAAAAGAAAGAGCTAATTTTATGTAATATTGTATGTGTCATAGTAATGTCAAATATGAATGTAGGAATGAAATGTTATTCGGTTTTTTGAATATCTAGCTTCTTAAGGAACGAATCTCCTTCAACTTTTTGGATTTATTTAATTAGTTAATTTAGATTTAATAAGATTCTAGACGGATAAGCTTCTAACAATTATAAGTTATATATCCTAATAATTGTAAAATGTTTTTAGGCTTAGAAGTAGCTAGAAGTAAAAATTACGTTATAATCCATGTCTTTGTACTACTTACTTTTTTATAGTTTAGATTTTTTATTAAGATACAATCTTAAATTAGTTAGGAGTAGAAATAATGCTTAAATGAGTAGAACTATTATTTATATTTTTAACGAAAAGAGATATTTTAAAGGTAGACGGTGAATATATTTTCCGCTCATTTATTAAAAACATCTGCATTTGATGTAATATGAGGTATGGCCTGCTCAATGAATTTTTAAATAGTCGCGGTATTTTGACCGTGCGGAGCCAGCATAATCATCAGTTTTTGAATTGGAGGCTGGTATGAATGGCTACACGAGAAAAAATCTGTCTCTATTATAAATTTTGAATTTAATTCTTTAGTGAAGAAGTTTAAATAATTTTAAAGGACGATAAGACCCTATAGATCTTTATATTAATAGTTGGCAAAACTTTAAGTAATATTTTATTAAATTAAATATCTTGTTGGGGCAACAGGAGAAGAGAAAAAGCTCTTTTTTAATAATAAATATTTATAATTAGAAAATTGATCCTTGAATGCAGACTAAAAGACCAAGTTACCTAAGGCATAACAGCGAAACTTTTTTGGAGAGTTCTTATTGATAAAAGGGTTCGCGAATTCGATGTTGGATTAAGATTTCCATACGGTGCAGCAGCTTTGTAGGAAGTTCGTCCGGCTTTTAATATCTTACATGATCTGAGCTCAGACCGGCGTAAGCCAGGTTAGTGTCTATCCTCAAATTAATACTTTATTTTAGTATGAAAGTATCAAATTGTGTTATCTTAAAATTAAGAATTATATTAATCGTTTAGTTTAATTCTGGTTTATGTTTTGTTTTAATCTAAAATCTATATATAAGTAGTGGTTAATATTATTATCAGATTTTCGGAATTAGTTAAGATTTATAAGACCGACTAATCGTGTCAGCTCTCGCGGTCGTACGAGGGGTCTAAATGAAACAAATTGGTGAAATGAAATAAATGTTTATAAATAAATTTTTTATTTTTTAATTGGGTGCAATCTTTATTTATATAGATAATATCATTAAAAAATTTCCTGAATCTCGAGAAAAAAATTTTAAGTTAGGATTAGATAACTTTTTATCCATAATTATAATATGGGGTAGTAGAATTATTTAATCCTAAGGAATTTAGTGTTATTTTATTCTTACTAGAGGAAGCTGTCCTATAATCGGTAGTCCAAGTTGAATTTTACCTTTTTCGTTTTCAGCATGTACACAGCTGTTGTCAGATTATTTTCAAAAAAGATTTTTTAAAATATTTACTTTAACACTTCAGGTCAAGGTGCAGCTCATAAAGGGGATTGGTGGGTTACAGCAATAATTACTATATGGATTGATAATTAAAGTCTGCGATGAAGGTGGATTTAGTAGTTAATTTACGTACATATACCTAATTGAAAAAGGCTCTAAGATATGTACACTGCGCTCGTCGCCTTCCTTAAGGAGAGATAGGCCGTGACATAATAAATCCGCTGAAAGATGTATCTAGAAAGT
>18
GTTATAACTAACCTGCTTTCTGCTTTTGACCCCCCTACCTCTACTTTAGGTCTACTTCTAAACCGATCAAGTACTTTTTTAAAATTAATATTTTTCCCTTGCATTTTCTGAGTTATACTTAGCCGAATGAACGTATTATGAAGCCAAGCTTTAAAAGATCTACATATAGAATTCGGAATTATATCAAGTAAATGTTCAAATAGTGCAAAATGGCCTACCTTAGGATTTATTTCTTTGTTCTTGTTTATTTTACCAAGTAATTTTCTAGGATTATTTCCATATGTATTTATTGATACTAGTCATCTAGCAGTAACATAGGCTCCAGCTGTGCCCCTATGAATAACATTTATATTTTACGGTTGATTCATTCACACAAAATGTATATTGCCCCACATAGTACCTTTTGGAACCCCGGCTGTTCCTATACTTTTTTTAGTATGTATTGAAACTATCAGTAATATAACTCGGCCAGGAACTCTAGCTGTACGATTGGTAGCCGATGTAATTGTAGGCCATTTTATATTAACTTTATTAGGAGATCAAGGCCCTGCTACAAGAATTTCCATTTTAACTCTATTAATAGTTACTCAGATTCTATTATCAATCTTAGAATCAGCTGTCCTTGTAATTCAGTGCTACTTATTCGTTATTCTAACTACCCCACATCCTAGGGAAGAAAATGTTCCACAAATGGCACCTCCGAATTGACTAATTCTATTTATTCTATTTATTGTTATTTGTTTAATATTTAAAAGTTTTAGTTATTTCAATAGTTTCCTTGCTATAGGTAGTACTATAGCAAATGATTAAAATACGTATAACATTTTTGCTCCTGCATTAAACTGAAAATGAATGATGTTAACTCTACGGAAAATTCGTCCTTTGATAAAAGTTATAAATAGTGCCATGGTGGGTCTACCAGCTTATTCATACACTTGAATCTTACGAATTTTCAGCTTTCTATTAGGATTATGCTTAATTATCCAAATTGTGACAGGACTACTCCTAGCTATGTATTACAATCCTCATGCCGACCTAGCAGTCCCTAAAATAGCTCTCTTCTGTTGTGATATCAGTTATGGGTGGCTACTATGAGCACTTCGCGTTAATAGGGCGTCCCTTTTTTTTATCTGTCTTTATCTTCATGTAGGATGAGGAATATCTTATGGACCCTGTTTATTTCCCCATACTTGATTTGTTGGGGTCGTTTTTCTATTACTAGTAATAGAAAGTGCTTCTATAGGGTATGTTCTACCTTGAGGATAAATATCTATTTAAGGAACCATAGTAGTTACCAATCTAGTATCGGCTATTCCTTACGTAGGAAATGACATAGTTCAATGAGTTCGAGGGGGGTTCGCTGTAGATAATGCCACTCTAACTCGATTCTTCACTTTCCATTTTCTGTTACCATTTGTTGCTGCCGGTATAACAATAAGTCATCTACTATTTCTTCAACGAACAGGTTCTTATAACCCTCTTGGTCTAGAGACAGATATTGGTAAAATCCCCTTTCATCCTTACTTTAAAATTAAAAACTTGGTTGGTTCCATAATTATAATCATCATTCAAAAGTTTCGTAACCTAGTTAATCCCTATTTTCCAGTAGATCCTGACGACTGTACCTCTGTCAACTCACTAGTTATCTCAGTTCATAATTAACCAGAGTGGTATTCCCTATCTGTCTACGCTAAACTACGATTAATTCCTAATAAATTAGGAGGAATAATTGCTTAATTAATATCAATTTTAATTTTAATAATTATACCAGTTTTTCATAAGAGGATATTTCGAAGATTAGAATTTGATCCTATTAGTTAAATTATATTTTGAACTTTAGTAAGCACTGTAATTCTATTAATTTGAATTGGCGCCCAACCAGTAGAAGAACCTTAAATCTTTATTGAACATGTTCTAACAGTCTTTTATTTTTCTTACCTTATTCTTACCCTTTTTGTCCTAAAATAATGACATAATTTAACTAAGGAGACTATATTGCAACGTTGACTTTCTTCAACAAACCATAAGGATATTGGGACTCTCTATCTAATTTTCGGTGCTTGGACAGGGATAGTAGGAACAGCTCCAAGCCTTCTAGTTCTAGTAGAGTTGGGTCAATCAAGAAGTCTAATTTGAGATGACCAAATCTATAATGTAATTGTTACTGCTCATGCTTTTACTATAATTTTCTTTGTAGTTATACATATCTCGATTAGGGGATTTAGGGATTGATTAGTACCTTTTATATTAAAAGCCCATGACATAGTTTTCTCTCATTTAAATAATATAAGATTTTGACTACTTCCATCTGTATTAGCCCTACTACCAGCAGGCGGTGCTGTAGAAAGAGGGGCGGGAACAAGGTGAACTGTTTATCCCTCTCTATTTAGAGGCATTGCCCATGCCGGAGCGTTCGTAGATTTAACGATTCATTCTCTGCATTTAACTGGTATTTCTTCTATTTTAGGGGACGTAAATTTTATTACAGCTATTATTAATATGTGAACGTAAGGTATAGCTCTAGACCCAATCCTTCTATATGTGTGAGCTGTAGGAATTACTGCTCTTCTACTTCAACCGTCCCTTCCCGTACTGGCAGAAGCTACTACTATACTATTAACTGACCGAAGTCTAAATACCTCTTTCTTTGACCCTGCTAGAAGGGGAGATCCAATTTCTTATCAAAATTTATTTTGATTTTTTGGCTACCCAGAAGTTTATATTCTAATTCTACCTGGATCTGGTATAATCTCTCACATTATTAGCCAAGAAAGAGGTAAGAAAGAAGCTTTTGGAACGTTAGGAATAATTTATGCTATACTAGCAACTGGCGCTTTAGGATTTTTTGTGTGAGCCCATCATATGTTTACTGTAAGTATAGGCGTTGATACCAGAGCCTATTTTGCAGCAGCTACTATAATTATTGTAATTCCCGCAGAAATTAAAATTTTTAGATGGCGAGGAACTCTTCATGGAACACAATTTATATTCACACCAATCTTACTGTGAGTCTTAGGATTTGTATTTCTATTTACAGTAGGAGGGTTAACAGGAGTTGTTTTAGCTGATTCAAGAATTGATATTATTCTTCATGATACCTACTATGTAATAGCTCATTTTTATTGTGACCTATTCATATGGGCAGTATTTGCTATTTTAGCAGAATTTGCCCATTGATTTCCTTTATTTACAGGAGTGACGCTAAATACTACCTGATAAAAAATTCATTTTTTAATGATATTCATAAGGGTAAATTTAACCATTTTCCCTCAACATTTTTTATGCCTAGCTGGTATATCTCGTTGATACTCCGATTATTCAGATGTTGACATAAACTGACATGTTGTTCCTTCAATTGATCCAATGATTTCATTAGTAATAACCTCGGGATTTATTTTTATTATCTGAGAAGCTTTCGTTACTCGAAGACTAGTTCAATTTACACCTAATTTAACTACATCTATTGAGTGAACTTATAATTTACCCCTCGCAAAGCATCGTTTTGAACGATTACCTTATATTACATATTTCTAGCTGATGGCAACATGATTTCAAATAGGGTTTCAAGGCGGTGCTTCTCATTTAACAGATCAACTAATCTTTTTCCACGATCACGCACTACTAGTTTTAATTATAATTACTACTTTTGTAGGTCATTTTCCAATAATCCTAATATTTAATTCATACACTAATTGCTACTAATTAGACGGTTAAATAATTGAAATTATTTAATCTGTCTTTCCAGCCTTAACTCTAATTTTTATTGCTCTCCTTTCTCTACGACTTCTATGTCTGATTGATAAGGCAGATGAACCGGCTTTAACTATTAAGACAGTTGGACCTCAATGACATTGAAGTTATGAATATGCTGATTTTATTGGTATTGAATTCGATTCTTGTATAACTCCTACTTAAGATCTTAATGAAGAGGGATTTCGTATACTAGATGTAGATAACCGATTGGTGTTATCTTTTAATACCCAAATTCGTCCGCTAGTTACTACTGCCGATGTTCTCCACTCTTGGACTGTCCCCACCTTAGGAGTTAAGGCGAATACTGGTCCAGGCCCTCTAAATCAATTAACTCTATTTATCATCCGACCAGGTGTATTTTATGGACGACGCTCAGAAAGATGCGGGACTGATCATAGTTTTATACCAATTGCTGTTAAAGGTATTAACGCTGAAGGTTTTTTGGATTGAGTATCGTCTTATAATGGAGAACACTAGTACTGTCTTATAGTCGTTACAATGCCAACTGAATCGAGCCACCTCAGCCATTTTGTTGATCGAAGATCTTGACCTATCTCAGGAGTCTTCAGAGCTTTAACTTTGATTGCTGAATTAGCTTAATGATTCCATACATTTGATACAAATCTATTTATGCTAGTCATAATAACTATTATACTAGTAATAATTTAATGATGGCGAGATGTCACTCAAGAAGAAACCTTCTAAAGTCATCACACATACCCAGTTATTTTCGTTCTACGATGAGGAATAGTTCTATTTATTGCCTCTAAAGTATTCTTTTGCTTCTCATACTTTTGAGCATTTTTTCATAAAAGCTTAGCCCCAACAATTGAATTAGTAGTAGCTCGAACTCATGCTGTAACTAAATCATTTATCCCATTTCAAATCCCTCTACTAAATTCAGCAATTCTACTAGGCTCGGGAGTTCCTGTCACATGAGCCCACCGCTGATTAATAGAAAATAACTATGCTCATTGTAAACAAGGCCTAATAATTACTGCAATTTCGGGAGTATATTTTATTATTCTACAACCATCCGAGTACATCGAAGCACCTTTTATTATCGTGGATACGATTTGCGGCTCTATATCTTTTGTAGCTACAAGTTTTCATGATCTTCATGCAATCATTGGTACCACATTTCTACTAGTATGCCTATTGCGCCGTATACTACATTACTTTTCTAAAGCCCATCGCTTTGGATATGTGGCAGTTGCCTGACGTGGACACTTTGTAGGTATCGTTTGTTTATTCATATATATCTCAATCTGTTGAGGAGGAAAAATGAAATCCAGAGATATGTTTTTTTTACCTTTCTTTTTAAGTTTAGTTGTATCAGTCTTGGTAGGAGAAGCTTTTTTAACTTTATTTGAGCGAAAATTTTTAGGTTAGATTCAATTTCGAGAGGGTCCTAATAAGTTAGGGTTACTAGGGTTTCCGCAACCTTTTGCTGATCCTATTAAATTCTTTACTAAAGAGCTAATTTTTTCCCCTATATCTAATTAATTGCCTTATTTTTTTGCTCCAAGTATTAGTTTATTTCGTTCTCTGTTAGTTTGATTATGAATTCCTAATTTGATTGATATTGTCACTTTTAGTTTACGACTTCTATTTTTTTTTTGCTGCACAAGAATAAGAGTTTATACTCTCATAGCGGCATGTTGGTTTTTTGATTCAACATATTCTTTATTAGGAGTTTTACGAGCGGTAGTTCAAACTATTTCTTATGAAGATAGATTGGTTTTAGTTCTATTGACTCTTATTTTATAGACATGAAGATTTGATTTATTTAGATTTATTTATGCCCAAGACTATGTAGAATGATTTTTCTTTATTTCGCCTGTTTTAGCATTGATGTGTTTTGTGTCTAGTTTAGCTGAGATTAACCGTATTCCTTTTGAGTTTGCTGAGGGTGAATCTGACTAAGTCTCTGGATTTAATACAGCGTATAGTAGAGGTGGGTTTGCTCTAATCTTATTGGCAAAGTACATCAGAACTTTACCTATAACTATATTATTTGTTGTCACTTTTTTGGGGGGAAGAATTTTTTTTTGTTTACTTTTTTATAAGTTTTCATTAGTTGTTTTTATGTTCATGTGAATTTGAGGGATACTACCTTGATTCCGTTACGATAAATTAATATATTTGGCTTGAAAGTGTATTTTGCCTGTTCCTTTACTTTATTTAATGCTCTTTTGGGGTAAGACGATTTCGTTTTTTTCTCTATTAATTGAATGCTTAGTTTTCATACTGGTCACTAAAACCGGCGCTCTAATAAGAATTAATCCATGGTCATCTTTGTCTTTTTCTACACTATTATTAAGAATTCTGTTGGCACCGCCCGTAATTTCTTGGTTTGCTGCGTGAATTGGACTAGAAATTAATATCCTAAGCTTTATCCCTCTAATAGTAAAAAAAAAAAACTAATTTTCATCGACAGAAGTTATAACTAAATATTTTTTAATTCAAGCCTTAGCCTCAATTACACCTTCATTAAAGGCTTTATTTCTTTCTTTTGACCTTACTAATATTTCCATATATATTATTCAGACAAAATTTGCCCTAATTATAATCACAATTAGACCACTATCAGAGATAGGGGCGGTCCCTTTCCACATAGGAATTCTAGGCGTAGTCGAAGCTTTATCTTGAATTATTTTTTTAATTTTACTAATTATCCAAAAACTAAATCCTCTAATTAAATTATTAACTCTGATCCTTTTGAACTCAACTAATTTTGTTTTAATAACTGTCATATTATCAGCTCTCGTAGGAGAATTAGGGGAATTAAGTCAAACTATCCAGCGACTAATAATAGCTTTTTCTTCTATCCATTACATCGGTTGATTACTAACTGCAATGGTTTTTAACAACTTTTTAATGCTTGTTTATTTATTTATTCATATTTTTCTTTTATTTCTTGTTATATATTTATTTGACTTAATTAATTTGTCTTATATTACTAAAATTCCCTAAGTTCACAATTTAAATCTCATAACTAAGTTACTAGTTTTTTTTAGTCCTCTTTCCTTAGGTGGGCTAACTCCTCCCTTCTTAAAGTTTTTACCTAAGCGGATAATTATGAAAAAAACGATTAATACTATAACATGTCTTATTACGATAGTTTTAATTCTTACTATATTAATTAGTTTATACAATTATCTACGAGTTGCAATTAATACATTTTCCTTAAGAAGAAACAGTATATCAACGTCCAGTACAAAATTAAAATTTAATCTGACAAGTTCAATTTTATTTGTATTTTTCGTAACGACAATCTTAATATTGGGACTAATATTTTGACATTTTTGTCTTAGTTTATTTAATATTTTCAAGCTGGTTACTCCGACCACATCTCTGTTGATAATTTGTTTTAAATCTATTTTATTTTTTTCTACACCAGTTTCAAAAGTGTACATGGTTGAATTTGCAAATTCTTGATTTGGTGCGTGAATTGGACTAGACCTAGATTTTTCAACACTTATTCCTATTATCTTAAGAAAAAATATTTAACGGTATTTTATACAAACTACGTTAACATATTCTTTAGTACAAATCATAGCTTCAGTTATATTTTTACTCTGTGCTTTATCCAATTCTTTTGATTCTTATAGTTTTTCTATCATAATCGTTAAAGGTTCATACCCACTTACAATATGAATTATTGGCCTACTATTTAAATCAGGGGCCACCCCTTTTCATTAATGAACTCCAAGTGTAGCAGAAACACTATCTTGAGATACCTTTTTAAGGTTAGCAACTATCTAAAAAATAAATCCCTTAATATCACTATTAACTTTTATCTTATCAACATCCACTAATTCAATTTATATAATTATCATTTTATCAGTACTCGTAGAGGGATTAGGGGGGTTAAGTCAAACTATACTACCATTAATATTAGCTTTTTCTTCGATCAATCATATTGAATGTTTACTGATAGCGTTGACAATGAGTAATTCTCTATCATTAATTTATGTTTTTATTTATATTGTTATTTTATTTCCTATTTCCCATTTCTTGAATAAACCTAATATGATTTATATGACTCAAATAAATCTAACTTACTTTTTAGGTGCTATAATAAAGTGACTTATTTTTTTTGGTTTACTCTCCTCAGGGGGACTAGCCCCCGCCTCCGTAGGGTTTTTATCCAAGAGAGTTATTATCAAAAATACTACTGTCTTTAGAATATTTTTCATTCTGATAGTAGTAACTATTACTACCTAAGTTAACAGATATTATTATTTACGAATTGCATTTTCTATATTCTTTTTAAATGAAAGAATTATAGGGACATGAACTACATTATGAAATTTTAAAATAGTGACTTTAATTGCTTTTGCATTAACTATATTAGCAATCTCAGTATTAGGATTATTGTTTTTCCCATTATTTACTATTTTACTAATGATAAATGATCTTTTAAAGGTTTCTATATAATCGATTATCCTGTTACTTTCTGTTGAAGTTTTTTCTGCTTTACGAAGTTTCGTTTCTGAACGGAAGCATCCACTAGCTACTTTAATAAGATCAGAAGGTATTATACTGGTACTATTGTTTCTTTTCTTTTATTTATCAATTCGTTTGAGTCAGATGTGTAATTTTATTCTAATTTTCTTGACTGTTACGGATTGTGAGGGGGCGTTAGATTTATTAATTTTAGTTACTATTAGTCGAACTTACAGTAGTGCTTATTTGAATTCTTTCAATGTTTTACAAAGTATTAGAAGGATGTTTCTTATGCTAAAACTTTTAATATTTTCGTTATTTTTAATCCCCTTTACCGTTTATTTTAGAAATTGTATTTGATATGTATTAATTATAATTTTACGACTTTTAATTATTTTAATTTTTTGATGAATAGCATTTACATTCATTATATTCCCTCTAAATCTAAGGTATGTAAATTTATCTCAATTTGATATATTTTCTTATACTCTAGTTAGTTTATGCGTTTTGATTATTATTTTATTAATTATGCGAAGATATTAAATTACAAAGCATACATATATCACCTAAATTTTCATATTTTTATTTTTTATACTTTTGTTCTTTCTGTATTTAACGTTTACTACTTTAGACTCATTATCATTTTATTTTATATTTGAGAATTCTTTAATTCCTACTTTTCTATTGATTTTAGGCTGGGGGTATCAGCCAGAGTGGATTCAAGCTTCTTTTTACCTTCTGTTTTATACCTAAGTTGGCTCTCTGCTTTAATTAATTGGTATTTTTTTTATGGACTTTGGCTTGGGTGCATTAGATATATGTAATTTAAGATGCTGTACTTTGTTTACAAGTTATATATTTTTTGTATTTTGTGCTATAATTTTGGCTTTTCTAGTTAACATGCCTATATATTTTGTTAATTTTAGATCACCTAAGGCTCAAGTACAAGCCCCTATTGTTGGCTCTATGATTCTAGCGGGGGTCCCACTAAAACTAGGGGGGTATGGACCAATACGGGTCTTAACTCTTATCGTTATTAGTGTTATAAAAGTATCTGCTCGTTTAATAATTAGAGTTAGATTAGTAGGGGGCATGTTTGCTTGATTAACTTATTTACGACAAACTGATATTGAGCCTTTAATCGCCTATTTCTCAGTAGCTCATATAGCACTAGTTTTTGTTGGTATATTTATAATAAATTTTTAAGGATGAATAGGGGCAATAACTATAGTAATTCCCCTTAGACTGTGTTTTTTAGGTCTATTTTGTTTAGTCAATATCTCTTATGAACGGGTGGCTTTTCGTAGTTTACTACTAACCCCAGGAATAGTAACTTTAGTACCTTCATTAACTATTTGATGATTCTTACTTAGTGTCGTTGACATGGCAGCTCCCCCCTCCCTAAATTTATTAGGCAAAATTTCTTTATTTAATTCATTAGCAGATTTAAGTGTGCCACCCATGCTTCTAGTAGTCTTTATATCTTTTTTTACAACGGTTTATAGTCTTTAGTTTTATTCTTCTACACAGTACGGGACTCTGCTTCCAGCTCTATTTCCCAGTCCAGCGGTCAGAGTTCGAGAGCTTTTACTAATACTTTTTCATTTATGATTTCCTTTTAATTTATTATTTGTTTTGGACGTATTAACATGACTATGACTTTGTTTTCATATTTCAAAAAAACAAAAGGTTTGGACACGTTAAGTTATCAGTGATACATCATTTTATAATATTATTTCTAGATTTTTCCTATTCATAAGAGTTGGAGTCTTAATGATAGTCGGAGGATTGAGTCTAAATATAGATGAAACGACATTTTTAATAGAGTGACAAAATGATGTTTTTAGCTTAGGTAGAACAAGTCTTGTTGTAACTCTTCTATTTAATTGAATATCTCTTTTATTTCTAAGAATTGGTCTATTGTTTTATTCTTCTATGGTGATTTTTCATAGAAGAAGTTATATAGGTGGTGATCTAAATGTTAATTAATCCAATTTAATAGTATTATTGTTTGTTTTTTTTATAATATTGCTAATCATCACTCCTAACGTGATTAGAATCCTACTAGAATATGATGGATTAGGATTGGTTTCTTACTATTTAGTTATTTATCATCGAAATAGAAGAACTTCTAGAGCTGGTATAGTAACAGCTTTAACTAGCCGTATTGGGGATGTATTTATTTTAATGGTACTTGCCTGATGAATTTATTTGGGAGATTTTTATCTTAAGCTTTATATGCAGTGAAATTTTTTATTTGATAATATTAAAATAAGTATAATTTTCTCGATTTTTGTTATTCTAGTTGTTATAACTAAAAGAGTTCAAATCCCTTTTTCTGCTTGATTACCGGCGGCTATGGTAGCCCCTACCTCAGTTCCCCAGGTTTTAGTTCACTCGTTTAATTTAGTGACTACAAGGGTTTATCTATTAATTCGATTATCTCCATTAATTTTAAAATGGCAGGCAAGAGAAGTACTATTGTTCATATCTATACTAACTATATTTACAGCTGGTTTAGGTGCTACTTACGAATACGATTTATGAAAAATTGTTTCTTTATCTGCTCTAAGACAGCCAGGGGTGATAATATTTTATGTTTCTGTGGGACTATCTGTACTTCCTTATTTTCATTCATTAATCCCTGCCCTACTTAAGGCTTTGTTGTTTTTACGTGCAGGAATGTTTATTCATGGAGTAGATGGCACGCAACATATCCGTCCTATGGGAGGATTAAGTGTTACTTTGGCCTTAACTAGATCTTGCTTTAATATGGCTAAATTAGCTTCGTGTGGAATCCCGTTTTTAATTGGATTTTGTTCTAAGGATTTAATTATTGAAATATCTTCAATAAATTATATAAATATATTTATTTTAGTATTAGCTGTCATTTCTGTTGTATTAACAGGTTTTTACTCATTTCGATTAACTTTTCTTTTTCTATTAAACTTCCCTAGTGGTGATTCATTAAATTATTTTAGAGACGAAGATATTTAGATTTTAGTCAACCCTATAGTTGTGCTAGGAATAGTTGTTATAGTGGGAAGGACTGAGTTGATCTGACTTTTTTCTCCTACCCTTACCTGAACTTTTCTACCTACATTTATGAAATTAACCGATTCATTTTTTGTTATTGAAGGCGTTTCAGCAGGGATTTCAGTAGTTCGAATTACTTTTTCTAATCTTTTTTTTGCTATGAAGTCTTATGTTATTATATATTTTATTGGAACTATATGATTTTTAACGTTAATATCAGGGAATGAAATTATTAACACTCTTTTATATTTAGGGAATAAATTCTTAAATAACTTTGATCAAGGTTAAAGAGAAAAATCAGGAGCTCAAGGGATCTCTGAATTTTTAATTAGAAGTTCTACTCTTATCTAAAGGTTCTAAAATAATATGTTAAAGATTTTTCTGTTAATTTTCATAACACGACGTTTACACTCGTATATTATTTTAGTATTTATTTATGTTTTAATTCTGGAGTATCATGAGAGGGAAGTCAGTGGAAAAGTCAGACTTAACAGCACAACTAATAATGATATTCTTCACTGCATTATGGTTACAACTATAATAATAAGCTTATTATCTATTGTTTTAATAGTAATAGCCTTCATTTTTATTTTCATAAATCACCTCTTAACAATAGGACTAATTCTATTTATCCAAAATATCATAAATTGCCCGACCATAGGAACATTATGTATAAACTCTTGATTCTCTTCCATCTTATTTTTAATTTTTTTGGGGGGACCACTAGTAATATTCATATAAATTTCTAGACTAGCATCAAATGAACAAAAAGTTACTTTTAATATAAACATTAAAATTTTTCCTGTAATATTTTTAACAACACTTTTAATTATAATAGTTTTCCTACTAATTAATTTCAAGATCATAAAAACAAGAAATAGCTTAAATAACCTTACTGACGATCAAATCATAAACCGTAAAACTCAACTCAATAGCTATATTTATCGAAAAATTATACAACAAGTAACTATATTTCTAATAATTTATCTTTTTCTAAATTCATTAGTAATGGTCAACATTACTAAACTTAATAGAGGCTCTATCCGACCCTTAAAATAATAATTTAAATTTTGTTATGTTAATCAGGAGAAATATTTCTTATTTAAGTTTAGTAACATCATTGAAATTTTGGTTTTATAGAAAAATAGTACTGTAAAGGTAAGTTGAAATAAATTGAGAATTTAATTTTAAAAAAACAGATATAAATAGTCGTACTTCGTGCATCAGTATACACTAAATAAATTTTTTATAATAATTTCCCGAAAAAAATGAGCTATATTCTTGAAATCGTTTGTGTGTCATTATTTTTTTGAACTTGAGCTTAGAGGTGAAATGTCATTCGGCTTCTCTGATATCTGGTTTCTAAAGAAATGAATTTAACTCAGTTTGTTTATCTAATTTGATTAATTAATTTAGATAAGGTAAAATTTTAGAGGGGTTAGCTTCTAACTATTAAAATTCATATTTCATAATAGAGAAGAAATGTTTTTAGGCTTAGAAATAGCTATTAGTGAAGATCATGTTATAATTTACAATTTCGTAATAACTATTTTTGTACATTTTACTTTGCTTATGAGGACAAATTCCTGAATCAATTGAAATTAGTAATCATGCTGATATTAGTATAGTAATTAATGATATTTTTAAAGAATATAAATATATTAAAAGGACTTGGCGAATATATTTTCCGCCTATCTATCAAAAACATCTCCTTTTGAATAAATTAAAGGTATAGCCTGCCCAATGTATTTTTAAACGGCCACGGTATTTTGACAGTGCGAAGGTTGCATAATCAATAATCTTTTAACTGGAGGCTTGTAAAAATGACTGGGCAAGAAAAAAGCTGTCTTTGTTATATAGATTAAATTTTATTTTTAAGTGAAAAAGCTTAAATATTTTTGAAGGACGAAAAGACTCCATAAATTTTTATATTCGTAAATTGCAAAGGTTTAGGTAATAGTTTCTTATGTAAAATATTTTGTTGGGGCGACGGGGGGAAAAAAATAACCCTTTTTTTATAATAAATATTTATAGTTGAAAAATTGATTCCTAAATTAAGATTAAAAAACAAAGTTATTCTGGGGATAACAGCGTAGTCTTTTTGGAGAGCTCTTATCGAGAAAAGGGTTTGCAACCTCGATGTTGGATCAAGGATTCACTACGGTGCAGAAGCTTTGTGAGAAGTCTATTCGACTTTTGATTTTTTACATGATCTGAGTTCGGACCGGCGTGAGCCAGGTTGGTTACTTTCCTCGAACTGATTTTTTATGTTAGTACGGAAGGATCATAGAGAGAGATTTATTACTTAACAATAATATTAACTATTAAGTTTAATCCTGGCAAGTGCTCTGTGTTAATTTAAAATCCAAATATGAGTAGTAGTCAATTCTATTACTGAATATTTGGAATCAGTTATAATCTGTTAGATCGGCTATTCGTGCCAGCCGCCGCAGTTATATGAAGAATTCAAATAAAATAAATTGGTGGAACTAAGTAAATGATTTAAATTAAATTTTTAGTTTATTAATTGGGTGAAATGCTAGTGTATATAAAAAATCTCGTTAAAAATTCGATTTGATCTAAGAAAACAGATTATAAACTAGGATTAGATACCCTACTATTCTTTATTAAAATCCTGGGTAGTAAAATTCTTCAAATCCAACGAATTTGGTGATATATTAATCTTATCAGAGGAACTTGTCCTGTAATTGGCAGTTCAAGCTTGATCTTACCTCTTTTGTTTTCAGCTTGTACACCGCGGTCATCAAATTATTTTTGAAGAAAATTTTCTAACTTTTTTATATCATGACTTCAGATCAGGGTGTAGTTTGCGAAGGGAGATGGTGGGTTACAATAAACAAAGTTATACGAATCTTTGAACAAAAATTGGGATGAAGGTGGATTTGGTAGTAAATATATTACAATATTCTAATTTGAAAAAGGTTCTGAGATGTGTACACATCGCCCGCCGCCCTCTGTAATGAGGGATAAGTCGTAACATAGTAGATATACCGAAGAGTGTATCTGAAAAGA
>19
ATGATAACTAACTTGTTTTCGGTACTTGACCAGTCTGCCTCTATCTTAAGTCTACCTCTAAATTGATTAAGCCCTTTTATACGATTGATAGTTTTTCCGTATACTTTCTAATTTTTGCCTAATCAAATTGACATAGTATGAAGTAAAGTTACAGAAAATCTCCATATAGAATTTAAAACACTATTCAGAGTTGGTTCGTTTAGTAAACAAGGAAACTCTTTGATATTTATTTCTTTGTTTATCTTTATTTCATTTAATAGCTTTTTAGGGTTATTTACTTATATTATTACTGGGACTAGTCTCTTAGCAATTACATTAGCTTTAGCTCTACCCTTTTGAATAAGTTTTATAGTCTACGGTTGAATTAATCACACTCAACTCGTATTTACTCAATTGGTACCTTAAGGGACACTAGTCGTTCTTATACCTTTTATAGTATGAATTGAAACCATAAGTAATCTAATTCGGCCTGGGACCCTAGCTGTACGACTAGCAGCTAATATAGTCGCAGGCCATTTACTTTTACCTCTATTAAGGGATCAAGGGCCTAATTTACGTACTTTTATTCTAAACTTTCTAATATTTATTCAAATTTCACCATTAACTTTGGAATCAGCAGTCACTGTAATTCAATCATATGTATTTGCTATTTTAAGTACTCTTTATTTAAAAGAAGTAAAGATTCCATACATCGTACCTCTAAACTGAACAATTTTATTTATTTTCTATATCGTGACTTCTTTAATTTTTATTACCTTTATTTACTTTATTAATTCGCTTCCCGTAGGAAGTTATCTTGATAATAATAAAAAGACTACTAATAATAATGCCCCTTTCTTAGATTGAGAATGATTGATGTTAATATTACGAAAAATTCACCCTCTACTAAAAATTATTAATAACATTCTAGCGAATCTACGTGCTCCTCCGAATATTAAAATTTGATGAAATTTTGGATTTCTGCTAATTTTATCTTTAGTTATTCGAATTATCATAGGACTATTCTTAGCTATACATTATACTCCCGATACAGATCTAGCTTTCCCCAGAGCAGTCCACTTTTCTCGAGATGTGAACTATGGCTGACTACTACGGACCCTTCATGCCAACGGGGCCTCTTTCTTCCCTATCTGTCTTTACCTATATATAGGATGAGGAATATATTATGGGTCTTATTTATTTACTCGTGCTTTATTCGTTGGGGTCGTTCTTTTATTTTTAGCAATAGAAATCGCCTTTATAGGGTATGTTTTACTTTGAGGACAAATATCTTTTTGAGAGACCACAGTGGTTACTAATCTAATATCAGCTGTTCTTTACATAGGATATGACATAGTTCAATGAATTTGAGGGGGGTTTGCAGTAGATAACGTTACTCTAACTCGATTTTTTACTATCCATTTTCTAATACCTTTTATTGCTGCCGGTGCAATAATAGCTCATTTACTACCTTTACACTAAGCAGGGTCTAATAACCCTGTTGGACTAAATAGAGACACTTACAAAATCCCTTCCCATCCATACTTTATAATTAAGCATATTGTAGGCTTTATAATCATATTAATATTTCTAACAATCCTTAGATTTTTTAACCCTTATCTACCAAGAGATCCTGATAATTTCACCCCTGCTAACCCTCTAGTTACCCTAATTCATATTCAATCGGAATGATATTTCTTATCTACTTATGTTATTCTATAATCAATTCCTAATAAATTAGGGGGTGTTACGGATTTACTAATATCAATTCTAATCCTAATAATTATACCATCTTGCCATAAAAGAAAACTTCGAGGTTTAGAATTTTATCCCATCAGCCACATTTTGTTCCAAACGTTAGTAAGTAATGTAATTCTATTAACTTAAAATGGGGTCCGATTAGCAGAAGAACCTTATATCTTAATAGGTTAGATTTTAACAGTTATTTACTTTGCTTGCTTTATTTTTATCCCTTTTCTTGTAAAATTCTGGGACAAATTAATTGATAGCATTATCTTGCGACGTTGGTTTTATTCGACAAATCACAAGGATATTAGAATACTATATTTTATTTTTGGGGCTTGAGCAGGAATAGTAGAAAGAGCACTAAGTTTACTTGTTCGAGCAGAATCGGGACAACCTGGTAGGATAACTGGAGATTACCAAATCTATAATGTAGTTGTTACTACTCACGCTTTTACTATAGTCTTCATAATAGTTATACCTGTTTTAATAGGGGGGTCTGGGAAGTGATTGGTACCTCTAATATTAGGAGCTCTTGTCATAGCTTTTCCTCGTTTAAATAGTATAAGATTTTGATTTCTACCTCCCGCTATAACCTCACTATCAGCATGTGGTACTGTAGAAGGAGGGGCCGGAACAGGTTGAACTGTTTATCCTCCTCTATAAAGAGGTATGGCTCATGCCGGAGCCTCTGTAGACTTTAGTATTTTTTTTCTACATTCAGTAGGTGTCTCTTCAATTTTAGAGGCTTTTAATATCATTACAATTATTTTCAATATACGAACTAAAGGTATGACATTAGACCGTACTCCTTTATTTGTCTCATCTGTGGGAATTACTGCACTACTTCTACTATCGTTCATTCCTGTTCTAATAGGAGCTATTACTATACTTTTTACTGACTGAAATCTGAATACCTCTTATTTTGACCTTGCTGGAGGTGGGGACCCAATTTTGTATCAACATCTATGTTGACTTTTTGGTCACCCTGGAGCTTATATTCTAATTCTATTTGAATTTGGAATAATTTCTCACATTACTAACCGAGAAAGAGGTAAAACGGAATTTTTCGGTAGCTTAGAAATAATTTATGTTATATTAGCAATTGGGGTTCTAGGATTTGTTGTTAGAGCCCATCGTATGTTTACTGTAGGAATAGATGTAGACACGCGAGTCTATTTTACTGCTGCAATAATAATTATTGCAGTTCCTACAAGAACTAAGATCTTTAGTTGTCTAGGAACTCATCACGGAACATGATTAACGTTAACTCCCTCCCTATTATGAACTGTCTGATTCGCTTCTCTATTTACAGTAGGAGGACTTACAGGAGTAATTTTAGCAAATTCAAGAATTGGTATTGTTCTTCGTGATACTTACTATGTTGTAACCCACTTTCACTATGCTCTATTTATAGGGGCCGTATTTGCTATTTAAGCAGGATTTACTCATTGATTCCCTTTACTTACAGGAGTAGCTTTAAACCCTCCATGGTTAAAGGTTTATTTTTTAGTTATATTTATAGGGGTAAATTTGACTTTTTTCCCCCAGCGTTTTTTAGTGTAAGCTGAAATACCTCGTCGATATTCTGATCACCCAGATGCTAATACATCACGAAACGTAGTTTTCCCAATTAGCTCAATAATTTCATTTGTAGTTACTTTAAGGTTTATTTTTACTATTTGAGCGTCTCTTATTAGTTTATGACTAGTTCTATTTTCACCAAACTTAACCTCTTCCATTGAATGAAACCATAATCTTCCTCCTGCAGATCATAGATATGCAAAATTACCTTATATTACTAATTCCAAATTGATGGCAACATGGTCCCGACCAGGGTTTCAAGACGGAGCTTCTCCTTTAATAGAACAATTAACTTTTTTTCATGACCACTCACTACCAGTTCTAATTTTAATTACTATTTTAGTAGGTCATTTTATAGGAACTCCAATATTTAATGCCCTCACCGATTACTACTTATTAGATGGTCAAATAATTGAAATTATCTGAACAGTCTTCCAAGCATTAATTTTAATTTCTATCGCCCTCCCTTCCCTACTTCCTTTATATGTACTTAATGAAGCTATTGAACCATCATTCACTATAAACTCCGTAGGCTATCAATGATATTGAAATTATAAATATCTTGGTTTTACTAATATTGAATTTGGCTCTTACATAAATCCTACCAATGATGTAGATGCAAATGGATTTCGACTGCTAGATGTAGATAATCGAGTCATACTACTTTTTAATACACAAACTCGCCTCTTAGTAACAGCTGCCGATGTTCTTCACTCTTAAACTATGCCCACTCTAGGAGTTAGGACGTATACTGTCCCAGGACGACTCAATCAATTAAGTTATTTTATGAATCGTCTAGGTCTATTTTTCGGACAATGTTCAGAAATTTGCGGAACAAATTATAGTTTTATACCAATTGTAGTTGAAGGTGCTTCCGCAAACTATTTTTAAAACTGAGTCTAATCTCATAGTTTAGTACTGGATCACTGAATGAAACTAAAGTTAAAGTTCTTTAAAACAAATCATCTCTTCCACTTAGTAGGTCAAAGCCCTCGACCTATTCCAGAAGCCACTAAAGTTATAACTTTAGCAACTGTATTAGCTAAACGATTCCATACTTTCAATATAGATCTATCTTCACTAGGTATAATAAGTACTGTTTCAGCTATAATCCAATGATAACGAGGTGTTACCCGAGAAGGAACTTTTTAGGGACTTCACATTACTCTAGTTACTTTAGGCTTATGATGAGGAATAATTTGACTTATTGTTTCAGAAGTTCTGTTCTTTATCTCCTTCTTTTGAGTTTTTTTTCCTAGGAGCCTGGCCCCAACTATTGAGTTAGGATCACCCCGATCTCCCACAGGTATTCAATTATTTAACCCATTTCAAATTCCTCTACTTAGCACAACTATTCTATTTGCCTCACGAATCTCAGTCATATGAGTCCACCATGGATTAATCGAAAATAACTACACCCAAGGCGTATAAGGACTAATTTTCGTATTAATCTCATGAATGTATTTTACTTTTCTACAAGTATTTAAGTACATTGAAGCACCCTTTACTATTGCAGACGCAGTTTACGGGTCTGCATTTTTTGTAGGCACAGGATTTCATGGTCTCCATGTAACTATTGGGGCCACACTTCTGATAGTTTGCTTATTATGTCACTTATTTCACCATTTTTCTAAAGGTCATCGTTTTGGATTTGAAGCTGCTGCTTGGTATTGACATTTTGTAGATGATGTTTGATTATTCCTTTATATTTCGATTTATTGATGGGGAGGAAGGTTCTAGGGATAAATGTTTTGAATTGTTATGTTCTTAATTTTAATTGTTTGCGTTTTGGTAGGAGTAGCTTTTTTAACTTTATTTGAGCGAAAGCTTCTAGGTCACACCCAATTTTGAAATAGACCTAATAAGGTAGGGTTCGTAGGTAAACTTCAACCCTATGCTGATACCATTAAGTTATTTACAAAGGAACGAGCTTTTCCTTTTACATCTTACTATTTGCCTTGTTATGTAGCCTCAATTTTTAGTTTATTTCTTTTTTTGTTAGTTTTGATTTCAATTTCTTATTTGAGTGATTTCATTAATTTTGATTTAAGGGTTTTATTTTTTTTATATTGTATAAAAGTGGGGATTTATACGCTTATAATAGCAGGTTGATCTTCTAATTCCAAGTATTCTTTTTTAGGAGCTTTACGAGCGATCGTTCAAACTATTTCTTATAAAGTAAGATCAGTTTTAATTTTATTCATTCTTGTATCAGTAACTTAAAGCCATGATTTAATAAATTTTGCTTATTTTCGAGATTATATAGGATGATTTTTCTTCATTTATTTTGTATCAGCATTCTTTTATCCTATTCTTTGTCTAGCTGTAACTAATCGTACCCCTCTTGATGTTGCTTAAGGAAAACCTGAGCTAGTTTCTGAGCTTAATACAGAGTATGAAAGAGGTAGGTTTGTTTTAATTATATAGGCCGAATACATTAGAGCTTTGTTTTTAAGAATACTATTTGCTGTCATGTTTCTGGGGGGTATCAGTCTTACACTTTATTCTGTTATTAAGGTTTGAATTATTGCTTTTATTTTTGTATGAGTTCGGGGCACTTTACCTCGATTTCGTGATACTAAATTAATGTATTTTGCCTGAAGGTTCTTTTTGCCGGCTTCTTTAAATTATTTATCATTTTTCGGGGGTATTGTATTTCTGTTTTTTTGTCGATTGGTATAATCTTTAATGTTTGCAAAAGTCATGCATTTCTTTTCCATTGTGAAGATTAATCCTTGTTTTCTTTAATCTCTTCCCACACTAATATTAAGAGCCGTAATTGTAATATCTTCCGACTCTTTGTTTACTGCGTTGATAGGATTAAAACCTAATATCCTAGCTTTTATCCCTCTCCTGTTTAAAAAAAAAAACCAACAACCTTATACAGGAGCTGAATTAAAATATCTTCTAGTCCAAGCCTTAGCTATTGTTATACTTTTATTGGGCGCATTGTTTGTTGCTTTTTATCTAGACAATACTTCTGTTTTGATTATCAAAATCTTCCTGACATCCTTTATATCATCTATTAGCTAACTACTAGAAATAGGGGCATTCCCTTCTCATATACGATTACTAGCTAGGGTCGGAGCTTTATCTTGAATCACTTTTTTTATTCTATTAACTATCCAAAAAATTAGTTCCCTCTCACTACTATTAACAATTATCTCCTCAACCTCGACTAATTTAATTTTGATATCTATTATCTCATCAGCTATTGTAAGAAGGCTAGTGGGATTAGATCAGACTTTATTACAATTAATAATAGTTTTTTCTTCTAGCAGTCATATAGATTGATTATTAATAGCCGAAGTTATTAGTAATTTAATATTTTTAATATTTTTTTTTATTTAAACATTTATTCTATTTCTAGTAGTCTATTTACTTGATGATTTTTAAATATCGCATATTACTCAAATTACTCCATTCAACAATGAAAATTTTACAGCAAAGTTTCTCATTTTTATTAGTCTCTTTTCTTTAGGGGGGCTAATCCTCACCTTTTTAGGGTTTTTATCCAAGTGAATTATTATTAAACAGTCTATTGCAAGTGTAACAATTTTTATAATCATAGTTTCGATTATTACCACTTTGAATACCGTATTCTATTATCCGCAAATTACATTTATTACATTTTTATTATATAGTAGAAATATATATTAATGAACTACAGAATTAAATTTTAAAATAAAAATTTCAACTATATTTATATATATTATTTTATCCGTATCAATATTTGGATTATTATTTATATAACTTGTTCTTGTTATTTTCTTAATTTTCAATCAGATTAGGCATTTTGCTTTCCTAATTATGGTTAATCAGTGTTCTCTTTTATTGTGCCCTATACTAATTTTAAGAAAGTTAATTGTACTATCTTCTACATCATGATTCAAAGCGTGAATTGGACTGGAGATCAATATTTTAATTCTTATCCTTTTTATTTTAAAAATAAAAAACCGACACCCCTCCACAGAAGCTAAACTAAAAGATTTTTTAGTTCAAGTACTAGCTTCTATCATATTTTTATTGAGTGCTTTAATTCACTCTTTTGATTTATTTATTTTTTTTATCTTAGATACTATAGCCTCTTAAATTCTAATTATACTTACACTTAGTGTACTACTTAAATCAGGGGTAGCCCGCTTTCATATATGAGGCCCAAATATAGTAGAAGCTATATCTTTAATTAAATTCTTAATTTGAATGACTATCCAAAATATAAACCCCCTATTCTTTCTATTAACTTTTATCTGATTTAGCTTCAATAATTTAATTGACGTAACAAACTTTTTACCAGCACTTGAGGGGGTGTTAGGGGGATTTCATCAAACTTTACTATGTTCAATAACAGCTTTCTCTTCTATTAATCATATAGGTTGATTACTGATTGCTTTAACTATTAGTAATCATCTATTATTCATTCATCCTATTATTTATATACTTATTCTATTTTCTGTAGTCCACTCTTACAGAAACTATAATCTATCTTATAAAACCCAAATTATTTCATCTCATAATGTGACTCTTATAAGAAAGTTTCTTGTTTTTTTTAGTTTACCTTCTTTAGTAGGGCTATCCCCCTCGTTCTTAGGGTTTCCACTCAAGTGAATTATTATTTAAGAGGCTATTGCACTTATAACATTTTTTATAATAATAGTTTTTATTATTTCAACTTGAATTACTCTATATCTTTATCTACGTATCTCATTTACAGGTATAATTTTAGACAGAAGCGAGATATATTAATGAACAAAATACATAAATTTCAATATAAAAGTTTCAATCATATTTGCATTTAATATGGCATTAATTTTATTAACTGGATTAATCTTTCCCCCATTATTTCTTGATGTAATAATGTCGAATAATAATCTAGAATTCTCTATAACATCGGTCATTTTGTTTGCCTTTATTGTTATTTCTTTTGCTCTATAAATATTTACTTCAAAGCGTAAACATGTGCTAACTACTTTGTTAAGACTAGAAGGTCTTATATTAGAACTTATTTTCTTATTCTCTTTTTTATTGGTTTATTTGGGTCACAAATATAAGTTTATTCTATTTTTTCTAACTTTCATAGTATGTGTAGGAGTTTTAGGTTTATCCATTTTAGCTTCATTTGCTCGTACTCATAGTAGTTATCATTCGAATTCTTTAAGTGCACTTCAATGTATGTTTAGAGGATTGTATATGTTAAAATTTTTAATAATATTATTATTTCTGTTTCCCTTTTTTGCTTTCTTAAAAAATTGGAATTGATACTTGTTTAATGTAATTATACGACTGTCTATTATTGTAATTTTTTGGTTAGCGACAATAACTATTATTATGTGTCATTTAGAATTAAGTTTCGTCGACTTATCGTAACTTGATATTATGTCTTATTTCCTTGTTACATTAAGCATATGATTTTGTTTTTTAATAGTTATGAGATGGTATTAGTTTAGCAGGAATACAATAAGTTACAGGATTTATATAGGTTTCTTAGTTTTGCTTTTGTTTTTCCTATTTATAACACTTACAATTCCTCATTTTTTACCATTTTATATTATATTTGAATCTTCTTTAGTTCCTAGTTTATTATTAATTTTAGGTTTGGATTACCAGCCAGTGTGGGCTTAAGCTATTTGTTATCTACTATTTTATACCTGAGCTACTTCTCTGACTTTATTAGCTGCTATCTTTTCAGTAGGCTAGAAGATAGGTTCATTAAAAATGTGTCTCTTCAGAATTTGTGCTGATCCTACTAGTATTTTCTTTTTTGTGTTTTCTGATTTAATTCTGGCTTTTATAGTTAAAATACCTATATACTTAGGTTATTTATGACCACCTAAGGCTCACGTAGAAGCCCCTATAGCTGGTTCTATGATTCTAGCGGGGGTTTTACTAAAATTAGGAAGGTATGGATTAGTGCGGATTCTACCTCTTATTGTCCACACTGTAATTCAGATTTTTAGTCCTTTCTTATTTAGAATTAGATTAGTAAGGGTTGTATTTGCTAGATTAATTTGCCTACGACAAACTGATATTAAGTCTTTGATTGCTTATTCTTCCGTGGCTCATATAGCATTAGTTGTTTTTGAGATATTGCTAATATATCTTTGGGGGTGAATAGGTGCATTTACTATGATAATTGCCCACGGGTTATGCTTTTTTGGTGTATTTTGTTTAGTTAATATATCTTATGAGCGAATAGGGACTTATAGCTTTATATTAACTCGAGGTTTAATTGCTTTAATACCTTGTATAACTATTTGATGGTCTTCACTTATAACCGCGAATATAGCAGCTCTTCCCTCACCAAATTTATCAGGCGGAATTAGTTTATTTAATTCATTAGTAACTTGAAGTGGATGAACGATAGTTCTATTGGGCGTTATATCCTTTTTTGCAGTAGTTCATACTTTACATTTATACTCTTCTACTTAATACTGGATACATTTTACTAATCTAGATTCTAGTTAAGTAATCAGAGCGAGAGAATTCTTTATAAGATTTTTGTATTTATTACTTCCTCTAAATTTACTGATCGCTAACGCTGATTTTTCATCAGAATTGTCCTAATTTCAAAGTCTAGACAAAAAGAAGTTGGTGGCGCCTATAATGATGTCTAAAATCTCGCTTTGTAATATTAACTATATATTTTTTTTATTAATAAGCCTTATATTTTTAAGTATATTACGAGGCTTAAGTTTAATCTCAAATGATACAGCTATTTTAATTGAGTGAATACGTAATATTTTTAGTTTGAGTGGCGTTAGTGTTACTGAAACTTTTTCATTTGATTGAATATCTTTTTTTTTTATAAGTGTTGCTCTACTTATTAAGTCTTCTACTGTTATCTTATACAGAAGAAGTTATATAAGTTACGACCTAAACACTAATCGATTTATATTACTAGTATCTGAATTTGTTTTTTCAATGGCATTTTTAATTATTAGTCTTAGTTAGATTAGAATTTTATTAGGATGGGATGGATTAGGTCTAGTTACATATTGTTTGGTCATGTATTATCAAAATATAAAATTTTATAGCGCTGGGATAATAACTGTTCTATCTCATCGTATTAGAGATGTATGTTTTTTATTGACAATTGCGTGACAAATTATTTTAAGAGCTTTTGATTTTATCTTTTAAATGCAATGAACTTTTTTGTTTAATTCTATTGAATTAAGAGTAATAGTCTCTATTTTTATTACTCTAGTTGCGATCACTAAGGGAGCTCAGATTATTTTTTCTGCCTGGCTACCAACTACCATAGCAACGCCTACACCAGTTTCTCTCGCTTTAGTTGATTCATCTACTTTCGTGACTGCAGGAGTTTACCTATTGACTCGGATTTTTCCCTGAATACATGAAAACGAAGTATGAGTTATTTTATTATTTGTAACTACCGTAACTATAGTTATAGCTGGTTTACTTGCCCATTATGAATTTGATTTGAAGAAAATCATTGTTTTATCAACTTTAAGACAAATGGGTGTGATAATATTTTCTATATCTATAAGATCTTCTGTACTAGCTTTCTTCCATTTATTGACCCATGCTCTATTTAAGGTTTTGTTGTTTTTATTTGCAGGTGTGCTTATACATGAAGTAGGGGGTACACAAGATATCCGTAATCTAGGAGGTCTAACTTTTAGATTCCTGCTAACTGGAGGTTACTTAGATGTAGCAAATTTAGCTTTGTGTAGACAACCATTTTTAGCTGGATTTTTCTCAAAGGATGTAATTATTGAAATAGCTTTTATAAGTAGTATAAAGGTATCTTTTTTAATTCTATAATTTACTTCTACTAACATAGCAGTGTTTTACCTATTTCGCTTAACTTATTTTTGTATTCTCAATCCTCCTGATTATAAATCTTTATATTATTTTTATAATAAAGATCGTAGAAATATAGTTATTTTTATATTCGTTTTAGGAATAGTAGCGATTTTAGGACGGGATGCGTTCGGGTGACTAATATTTCCTTATCCCACATTAATTATTCTACCTTCTTTTATAAAATTAACAGTTTAGTTTTGTGTAATTGCAGGTATCTTGATATAGATGATGTTATTTCGACTTACTTTTACTTATATTTTGATATCTACTTATTATGATTTTATTATATATTTCATTGGCAGTATATGATTTCCACCTTGAGTATCAGGGTATGAAATTACTAACCCTATTTTAGAACCAGGAAAAAAAGTTTGAAGTATTCGAGATCAAGGCAAGATAGAAAAATTAGGAGCTTAAGGGGTTTATGATTTACCAATTATTATTTTTAAGTTTATTTCAATAGTTCAAAGAACTTCATTAAAGATCTATTTTTTATTATTTCTAGCCCTATATTTGTTTTACTGTTTTTCATTAATTTTTATTTTTATTATGATTTCAGAGGATGATTCCGAAAACGTAAACGCACTCTGCAGAATTAAAAACACCGCTATTAACGGCAGAGTTATTTTTGCAGTGATTACAGCAATAATAAGATATCTATTATTAACTATTTGAGTAGTATTTATTATTATGTTTATTTTTGTAAATCACCCCCTATCCATAGGGTTAAATCTCCTCATCCAAAATATTCTAATTTGCTCAACCTTCGGAATAGTACGAATAAGTTTTTGATTTTCATACATTCTATCCTTAATTTTTTTGGGAGCGATTCTAGTAATGTCTGTTTATATTTCAAGACTAGCATCAAATGAATATTATATTTTCTTTGATTTAAGAACTAAAATGTTACTTATAACACTGATAAAAGCGGTGTTTTTAATAGTTGTTTTTCTTATTTCCGACTGCATAATTGAAAAAACATGAAGAGACTTGATAGTACCCTATAAAGATAGAATAATAAAACATAAAAGTCAAGGTGGTAAGAATATTTATAATACAATTATTTAGGGGATAACTACATTTTTAGTTATTTATCTACTTTCGACTCTATTTGTAGTAGTGAGCTTCACCACAATTGATACAGGACCCCTTCGACCCTTAAAGGCGTAATTTTAATTTTGTTGTGATTTTTAGGTAAAACCTTTTTAATTTTGGTTTAGTGTTACTAAAGAAATTTGCTACCTATGGTGAAATAATACCGTGGAGGAAAGTTGAAATAAAATGAAAATATACATTTATTAAGGAAGAGATAAATAATCGTACCTTGCGTGTCAGGGGACACTTAATAAAATTTATATCAAAATTTTTTAAAAAGAATAATCTTATTTTCTGTAGCCGTAAATGTGTCATAATACTCTGGAATATGATTCTAGAAGCGAGATGTTAACCGGTCTCTTTGATACCTGATTTCTTAAGAGATGAATATAATTTAGTTATTTGACTTAACTTAATTAACTAACTTACATAAAGTAAAGATTTAGATGGTTTAGCTCCTAACTAAAATAATGGATATTTTGTAATTTAATTAAAATGTTTTTAGGCTTAGAAATAGTTCTGAGTTAAAAGTTCTCTATAATTTGCTTTTTTGTAATAATTAATTTTTTGGTCTTTACTTTTTTTATGAAATTACGTTTTTAAATAGTTCAAAATCAGAAATAATGCTTCTATGAGTAGAATCATTATTCATATCTTCAACCAAAATAGATATCTCAAAGGAACTCGGCTAATCCTATTTCCGCATGTTTATCAAAAACGTCTCCTGATAAATTAATTTGAGGTATGGCATGCTCCATGAATTTTTAAATGGTCGCCGCATTCTGACCGTGCGAAGGCAGCATTGTCATTAGTCTCTTAATTGGAGGCTGGTATGAACGGCCAGACGAGAAAATAGCTATCTCTATTATAAAAACTGAATTTTATTTTTGAATGGAACAGCCTAAATGTTTTTGTGGGATGATAAGACCCTATTGAGCTTTATACTAGTAATTAGTAAAAATTTTGGTAGCAGCTTGTTTGTGAAACTATTCTGTTGGGGCAACAGGAAGGAAAAAGTATCTCTCCTTTCTTAATTAATAATTATTATTGAAAGTACGATCCTAAAATTAAGATTAAATGACTAAGTTACCCTATGGATGACAGCATTATCTTTTTTGAGAGTTCATATCGATAAAAGAGTTTGCGACCTCGATGTTGGATTAAGATTTCGTTAAGGCGCAACAGCTTTAGAAGAAGTCTGTTTGACCTTCAAGAATTTACATGATCTCAGTCCAGACCGGCGTGAGCCGGGTTGGTTCCTATCCTCAAATTAATACATCATTTTAGCACGAAAGGATTAAATAATGAAATCTTTAAAATAAGAATAATATGTATTATTAAGCTTGATTTTGGCTGATATTCTTTTTTAATTTATGATCTACACATAAGTAGTTGCTAATATTGTTATCAAATATTTGGAATTAGCGATAATTCATAGGACTGGCTAACCGTGCCAACCGCCGCAGTGATATCAAGGATTTGAGTAGAATAGTTTGGCTGAAACAAACTAATGATTTTAAATAAGTTGTTTATTTGCTAATTGGGTGAAATTTTTATTTCTATTAGAGATATTATTGAGGAATCTATTTGATCTATAAAACCAAGCTATAAACTAGGATTAGATACCCTAAAATACTTTATTATAATTCTGGGGAGTAAAATCCCTCAAACCTAAAGAATTTGGCAGTATTCTATACTTACAAGAGGTATTTGCCCTGTAATCGACTGTCCACGTTAGAATTTAAATCACTGGTTCTCAGTGTCTACACCGCCGTTGTCACACAACTTTTAAAAAATATTTTCTAGTTTAACTATTCTATAACTTCAGATCAAGGTGCAGCTCATGAGGGGAAGTGGTGTGTTACAGTAAAATGTATCATATGAATTATAAATTAATTATTGATATTAAGGTGGATTTAGCAGTGAATTTATTTAAAAATAGCATTTTGAGAAAAGCTTTGAGATGTTGACACTTCGCCCGTTGCTCTCTCTAAGAAGGGATAAGTCATAACATGGTAGATGTACCGGAAAGTGTATCTAGTAAGA
>20
ACGTTAACTAACCTATTTTATGTTTTTGACCCCTCTACTTCTGTTTTAGGTTTTCCTCCAAACCGATTAAGCTCCTTCTTAGGATTTTTATTTATACCTTGCATTTTTCGACTTTTATCTAACCGAGTTAACCTTTTGTGAAAGAAAGTAATAAAAAATCTGTATTGAGAATTTAAAACCCTTTTAAGAAACAGTTCAAATTGCGTACAAGGAAATACCTTCATATATATTTTTTTATTCTTCTTTATTTTATTTGACAATTTTTTAGGACCATTTCCCTACATTTTTACTGATACTAGTCATCTAGCAATTCCACTGGCTCTAGATTTACCCCTAGGAATTAGATCTATATTTTACCGTTTAATCAGTCACACTAAACGTATAATTGCTCATTTAGTATTCTAAGGGACCCCGGCTATTCCATTACTTTTTATAGTATGTATTGAAACTATTAAAGATCTTATTCGACCTGGGACTCTAGCTGGGCGATTATCAGCTAATGTAACTACAGGCCATTTACCATTAATCCTTTTAGGAAATCAAGTACCCTGTTTCGGTATTTTCATTTTAACTTTACTAATATCCATTTAAATTCCACTACTAATATTAGAATAAGCCGTCGCTGTTATCCAATCCAACATATTTGGTGTCCTAACTACTCTATATTCTAGAGAAATAAATATGCCAAAAATAGCACCGCTAAATTGAGTATTCTTATTTATCCTATTTATTTTAATTTCTTTTACATTCATTATTATAATTTATTTGATTAATTATACTCATATTGATCTTGCTCTAAAAAATGATAAAAAAAAAAGTACTGCCTACTCCTTTTTTTTAATTTGAAAATGAATGATGTTAACTCTACGAGAATCTTATCCTTTTGTATAAATTGTTAACAATGCTCTAGTGGATCTACCAGCGCCTGCGAATATTCGAGTTTGATGAAATTTTATTTATCTTCTAGGTCTATGCTTGATAATTCAAAATTTTACAGGACTATTCTTAACTACACACTACACCCATCATGCAGACTTAGCTTTCTCAAGAGTAGCTCATGTCTGCTAAGATGTTAACTATGCGTATCTTCTTCGAACCCTACATGCTAACGCGGAATCATTCTTTTATATCTGTCTTTACCTACATGTAGAACGAGGGTTATATTATGGATCCTTGTTATTTATCTTTATTTGACCTGCTGGAGCTGTTCTTCTGTTGTTAGTAATAGGACTTGTTTTTATAGGGTATGTTTTACCTTAGGGTCAAATATCTTTTTGAGGGGCTGCAGTAATTACTAATCTATTGCCAGCTATTCCTTATGTAAGAAATGACGTAGTTCAATGAATTCGGGGGGGGTTTGCTGTAGATAATGCCACTCTAATTCAATTTTTTACTCTTCATTTTCTATTACCTTTTATCGTTACGGGTACAATAACAATTCATTTTCTATTCTTATATCAAACAGGGTCTAATGACCCTCTTGGACTAAACAGAGATACCGATAAGATCTCTTTTTACCCTTATTTTACAGTTAAGGATATAGTAAGGTTTATAATTATAATAATAGTTTTAGTATTCCTTACCCTTCTTAATCCTTATTTACTAGGAAACCTAGGTAACTTTATCCCCGCTAACCCTCTAACTACCATAGTTCATATTCAACTAGAATGATATTTCCTGTTTGCTTACGCTATTCTTCTATCAATTCCTAATAAATTAGGGGGAGTTATTACTTTAGTAATGTCAATTTTAATTCTTATAACTATACCATTTCAACATAGTAGAAAATTACGAGGTTTTGAATTTTATCCTATTAGTCGAACTTTCTTTTGACCTTTAGTAGGTACTGTATTTCTATTAATTTGAATTGGGGCTCAATCAGCAGAAGAGCCTTACCTTTTAACTAGACAAATCCTAACAGTTATTTACTTTTCTTACTTTTTTTTTGTCCCTATTCTACTAAAATTGTGCGATATAATAATTAAAATGATTATATTGCAACGTTGACTTTATTCAATAAATCATAAGGAAATTGGAACACTTTATTTGATCTTTGGGGCCTGAGCAGGAATAGTATGTACAGCTCTAAGTATACTAATCCGAGCAGTAGTAGGACAACCCGATAGTCTAGTTAGGGATGACCAAATTTATTATGTAGTTGTTATTGTTCATGCTTTTGTTATAACTTTCTTTACAGTTATACCTATTTTGATTGGGGGATTTGGTAACTGATTAGTACCTCTTACATTAAAAGCTCTTAATATGGCTTTCACTCGGCTAAATAACATTAGATTTTGAACACTACCCCCAGCATTAACTCTACTACTAGCGGGTGGTATTATAGAAAGCCGTGCTGGAGCAGGTTGAACTGTTTATTCTCCTCTATCTGAAGGCATTGCTCATGCCGGAGTCTTCGTTTATTTAAGAATTTTTTCTCTACACCTAGCCGGCATTTCTCCAATTTTAGGGTCAATAAACTTTATTACAACAATTATTAATATACGAACTACAGGCGTATCCCTTGAACGAGATCGTTTATTTGTGTGAGCTGTAGGCATTACTGCTCTATTACTGTTTTTATCTCTTCCTGTTTTAGCAGGAGCTATTACTATATTTTTGACTGATTGAAGTATAAATGCATCTTTTTCTGACCTTGCTGGTGGGGAGGACCCAATTTTATTTTAACATCTATTTTGATTCTTTAGCTACCCTGATGTTTACATTTTAATTCCATCTGGATTTGATATAATTTCTCACTTCATTAACCTAGAAAGAGGTAGGAAGGAAGCTTTCGGAACTTTAGGAATAATTTATGCCATACTAGCAATTGGAGTTCTAGGATTTGTTGTTTGAGCCCACCATATTTTTACCGTAAGAATAGATATAGATACTCGAGCGTATTTTACCGCAGCGATTACAATTATTGCCGTTCCCACAGGAATTAAGATTTTTGGTTGGCTAGGAACTCTCCAGGGAACACAATTAACTTTTTCCCCTTCATTATTATGAGTTTTAGGATTTACATTTCTACTTGCGGTAGGGGGGCTTACAAGAGTTGTATTAGCAAACTCAAGAAATTATATTGTACTGCACGAGACTAATTACGTTGTTGCTCGTTTTTGTTATATACTATCTTTAGGAACAGAATTTGCTATTTTAGCAGGCTTTGTATATTGATTTCCTTTATTTATAGGGGTAACTATAAATCCTACTTGATTAACGGTTCATTTTTTTTCAATATTTGCAGGGGTAAATTCAACTTTCTACCCCTAATATTTTTTAGGGTTAGCTGGAATACCTCGTCGTTACTCTGACTCCTCATATGTTCATACATCACGAAATGTTGAATCTTCAATTGGTTCAACAATTTCAGCTGTAGCTACTTTAGAATTTATTTTTATTATCTGAAAATCTCTTGTTACTCAATGACTTGTTCTATTTTCCATAAATTTAACCTCTTCAATTGAATGAGATCATAATCTCCCCCCTGCAGTTCATAGTTACGCAGAATCACCTTATTTTATTCTCTTCAGATTGATGGCAACATGACTTAAACCAAGAGTTCAAGACGGAGCTTCACCCTTAATAGAAGAATTAATTTCTTTTCGCGACGACGAATTTCTAGCTCTAATTCTAATCGCGTTTTTAGTAGGATATTTTATAACTACCCGATTATATAATCCATTTACCTATCGATATTTATTAGATAATCAGATGATTAAAATTATTTGAACAGTCTTTCCAGCCATAATTTTAATTTAAATTGCTCTTCCTTCCCTACGACTTCTATATCTACTTGATGAAGTAAATGAATCTGCATTAACTTTTAAGACAGTAGGGCATCAACGATACTGAAGTGATGAATATTCTGTTTTTAATAACATTGAACTTGATTTTTACATAATTCCTACATATTATCTGGATGATAGTAAATTTTGTCTACTAGATGTAGATAACCGAGCCTTATTATTTTCTAATACATAAACTCATCCCCCAGTTACTGCAGCTGACGTTCTTCACTCTTGGACTATGCTCACTTTAGGAACTAAGGTGGATTCTGTCCTAGGTCGTTTAAATCAACTAAGTCTTTTAATTAATTGCCCAGGTTGATTATATTGGCAGTGTTCAGACATCTGTAGGGCTGGTTATGTTTTTATACTCATTGATATTGATACTATTCCCAGCAAAGATTTTCTAAATTTAGTATCTTATTATATTGTATCAATAATTGGTTGAAAGAAAGTATTGCCTGTAACAATCAAAATAAGTCAACCTTTCCAATTAGTAGGTCAAAGACCTTGACCTATTTTAAGAGCCTTTTGAGGTTTAATTTTAACTACAGTATTTGCGAAACGATTTCATATTTTTGATATAAATCTATCTTTGCTAGGCATACTAATCATATTTTTAGTTATATTTCAATGATGACGAGATATCATTCGAAAAGGAACTTATCAAGGCTATCATACTATCATAGTAAATCTAGGTCTACGATGAGGAATGATTTTATTTATTGTTTCAGAAGTTTTATTCTTCGCCTCATTTTTTTAAGCTTTTTTTCATAGGAGTCTAGCGTCTGCAATAGAACGAGGAACAGCTTGACCTCCAGCAGGAGTTCAACCATTTATCCTATTTCAAATCCTCCTACTAAATGCAGCTATTCCACTATCCTCAGAAGTTACAGATACGTGAGCCAACCATGGACTAATAGAAAATAATTACAGGCAACGCAAGCAAGGTTTACTTCTTGCAGTTTTTTTAGGAATATATTGTACTGCTCTACAAGTATTTGAGTCTCTTGAGGTGCATTCTACTATCGCAGATATAGCTTATGGTTCAACATTTTCTGCAGCCACGGGATCCCATGGTCTTTATGTAATTATTGGTACTACATTTCTACCAATTTGCTTAATACTTCATTTATTTTATCATTTTTCTAGCAGACATAACTTTGGATTCGAAACAGCAGTTTGATATTGACACTTCGTAGGCGTTGTTAGATTATTCCTATATATTTCAATTTATTGATGGGGAGGACTGTTGTTTTTTTAAATGTTTATTTTAATTTTTTGCCTAATATTAGTTGATACGGTTTTAGTATTGATCGCTTTTTCAACCTCATCTGAACGAAAGTTACTAAGCTATATTTAAGTACGAAAGGGTCCTAATAAGGTAGGATACGCAGGAATTCTGCAACCTTTTGCTGATGCAATCAAGTTATTTACTAAGGAGCAAACTTTGCTTTCTGTATCTAATTATCTACCTTATTGTAACGCCCCTGTTTTTAGGTTATTTCTCTTTTTGTTAGTACGCATTTGAATTCTTTGTGGAATTGATATTGTCGATTTTAATTTAAGAATTTTATCTTTCTTATGCTGTATAAGTATAATGGTTTATACCCTTATAGCCGTAGGTTAGTTTTTTGATTCCAATTATTTTTTACTAGGGGCTTTACGATCAGTAGCTCAAACTATTTCTTATGAAGTTAGATTGACCTTAGTTATATTAGCTTCTATATTTTTAACTCAGAGTCTTGATTTAATTTAATTTATAGATGATCAAGGTAATACAGGTTGGTTTCTACTTATTTAGCCTTCTTTTGCTTTATTTTGGTTTACTTCTTGTTTAGCTGAGACTAATCGTACTTCTTTTGATTTTGATGAAAGACAATCTTAGCTAGTTTTTGGATTTAACACCGAGTATAGAAGAGGTTAGTTTACTTTAATCATACTAGCAGAATATACTAGAATTTTATTTATAAAAGTATTATCTGTTATCCTATTTTTGGGGGGAATGTCTTGTTTATTCTTTTTTATTTTTAGCTTTTCATTGACTGTTTTTTCTTTTGATTGAGTTCGAGGCACTCTACCTCGGCTTCTTTAGGATAAATTAATACATTTGGCTCGAAATTTTTTTCTGTTTGTTTCTTTAAATTATCTAATATTCTCTTCGGATTTTATAATTTTATTTATTCTTCTTTTGGTAGTATATTTTATTTTTAGACTGCGTATGCAGTATACTTTTCGCATGTACCTTGATCCCTAGTCTTTTTTATTTCTTTTTGTACTAAGTTTAGAAATTTTCATTGTACTATCTTCTATTCTTTGATGTCCCTCGTGAACTGGACTAGGCATAAGGTTTGTAACTCTTATCCCAATTATTTTAAAAAAAAAAAACGAATTATCTAATACAAAATCTTGACTGGAATATTTTTTAATTCAAGTTCTAACTTCTGTCATATTTTTATCAGGTATCTTATTTCACTCCTTTTATCTTTTTAGTTTTTTTAATTCTAACATGAAAACGCCGTACACACCAATTGTAATTACTGTTCGCCTACTACTAAAATTAGGGGCAGCCCCTTTTCAAATATGATTTCCAAGTGTGACAGAAGCTGGGTCTTGAATGAACTCTTTAATTTTATTAACTATCCAAAAAATTAATCCACTAATTGTACTACTATCATTTGTCCGATTAAGCTCCACTAGAGTTATTGAAATAGTTATCATTTCGTTTGTGCTCGTAGGGAGAATAAGGGGATTTAATTTGACATTACTACCACCAATCATAGCCTTTTTTTCTTTCAGTCATATTGGCTGATTACTAATTGATTTGATTATTAGTATATTTATATTATTGATCTATTTTCTCATTTATATTTTTATTTTATTTTCTGTAGTCTGTTTATTCCATTACTTGAATCTTCTTCATTCTACTTAAATTAATTCTACTAACAATTTTAGTCTTATCGCTAAGTTTACTATTTTTTTTAGTGTATTCTCATTAGGCGGGCTAACCCCCTACTTCTTAGGGTTTTTGCCCAAATGAATTATGATTAAATATATTATCACAGTTTTTACGTATCTTACTACAATTGTATTGTTTATTACAAATCTACTCATCCTGTATTACTATCTACGAATTTCATTTACCGCTTTCATGCTATACACAAGCGACGTACTTACATGAAAAACATAATAAAATTTTCACATAGGAGTTTCAAGTAATTTTGTAGCCTCTATTAGTTTTCTATTTTTATTTGGTTTAATCTTTTTACTCTCTATTGTTTTTTTATTTATAATATTTATACTGGTTACGCGGGTTACGTGTCTAAAGGAAATTAATCTGAGACCAATTTTATTTTTTGCTTCATTAATTTTAAGAAAGTTAATGGTTCTATCTTCCTTCTCCTCATTTGCATCGTTAATTGGACTAGAAATTGATATTTCAATTTTTATTCCTTTTATAATAAAGAAAAACAATCAACTATCCGCTACAGAAGTTGCAATAAAATATTTCCTAGTTCAAGCTTTGCTTTCTGTTATAATTTTACTAGGAGTTTTAATCCTTCCCTTATATTTAGCTAATTTTTGTACAACAATCATTGAAAGATTATACACATCAATTACAATAACTATTGTCTCACTACTTAAATTAAGTGCAGCTCCTCTTCATATATGACTACTTGGTGTAACAGAGTCTATAGCTTGGTCAAAGTTTTTAACTTCGCCAACTACCCAGAAAATGAACCTCCTGGTCTTACAATTAACATTCATCCCTCAAAGTCCCAATAATTTTAATCAAATAACTTTTCTCTTATCAGCGCTTGTGACAGCATTAGGGTGATTAAACCAGAGTGTAATACGCTCAGTAATAACTTTGTTTTGTATTAGTCATATAGGATGTTTACTAGTTGTCTAGATTGTTGGTAATTTTCTATTAATAATATATTTTTTTATTTTTATACTTATTTTATTTCTTGTTGGATTCCTATTAAGAAAAACTGATGTGTCTTATATAACTCAAATTACAGCAACTAACAACTTCACCATTATAATTAAGTTACTTTTTTTTTTTAGTCTTTTATCCTTAGGAGGGCTAACCCCTCCTTTATTTGGGTTTCTTCCCAAGTGAATTATTATTAAAAATGCAATTGCAGTTATAATATTTTTTATAATAATAGCTGTAATTATTGCTGCTTTAGTCATCTTATATTATTATCTACGAATTACAAGTATTGGTTTTATGATACAGACAAGAGATATACAAACATGAAAAATATAATTAAATATAAAGAGTGAATTTTCAGCTAATTTCATATCCATTATAATATCTATTTCATTGTTAGGTTTAATATTTTCATAGTTTTACCTTGGTTTAATTATGTTAAATGATACTGTAGAGTTTTCTTAAGATTTGTTCATTTTTATCCCGTTTATTACAGTTATTATAGTTTTATTAATTTTTATTCCTTAATGTAAGCACCTACTAGCTGCTTTATCAAGGTTAGAAGGTGTCATCTTAGGACTTTTTTTTTTTTTTGGTTATTTATCGGTCCCTATGAGGTACGAGAATTATTTTATCCCAGTTTTTATAATTTTTGCGGTTTGTGAAGGAGCTTTAGGTTTATCAACTTTAGTTTCTAGCATTCGAACTCACGGTAGTAATTATTCTAGTTCTTTAAATGCATTACAACGTGTGAGCAAGATTTTATATATATTATAATTTCTACTTATATCGTTATTTCTACTTCCCTTATACGTGTTTTTTAAATCTCGGTTTGAATATCAGATGATTGTAACTTTATGACTTTTCATTATTCCAATTTTTTGATGAATGACAATCGCTTTTAATAGAGACCCTTGGAATTTAACTTTTTATAATTTACGTCAGTTTGATAATGTTTCTTATTTTTTGATTACCGTAACGGTATGATTTTTTTTTTTAACAATATTGACAAGATGTTATATCAAAGGGAACACATATATTAACAGAATTTTTATGCTCTTATCATTTATTGTGCTTTTCTCTCTATATGTAACTTCTTCAACTTCAAATTTATAAACATTTTATGTCATATTTGAAACACCTTTAATTTCTATTATATTACTAATTATAGGTTGAGGGTATCAGCCCGAACGAATGTGAGCTGGTTGTTATCTTCCATTTTATACTTTAGTTGCTTCCTTGCTTTTATTAGTTAGTTTTTTTATAATTGACAAGAACTATGGACCATTAGAAATTAGTGTTTTAAGATTTTAAACATATTCTACAAGTACATTATTTTTTGTATTTGTTTTTATAATCCTGGCATTTGTAGTTTAACAATATATTTATTTTGTTCATTTTTGACTATATAAGGTTCACGTTGAAGCCCCCGTAGCCGCTTCTATAATTTTGGCCTGGGTTCTACAAAAATTAGGGGGGTATGGTTCGGTGCGAGTTCTTCCTTTAGTCGTCAGTAATGATATCAAATTATTTGACCCTTTATTAATCAGAATCAGATTATTAGGGGATGTGGTTGCTAGTTTAATTCATTTACGACTAGTTGAGATTAAGTCTTTAATTGCTTATTCTTGAGTTTTTCATATGGCGGTATTTTTTGTAGGGATCTTTATATTCTATCTGTGAAGGTGATTTGGGGCTTTAATTAGAACAATTGCCTATGGCCTGGGTTCTTCGGGTTTATTTTGTTTATCTAATCTTTCCTATGAGCGGATAGGGACTAGTAGTTTACTATTAACCCGAGGACTAATAACTTTTATTTCTGCATTAACTTTTTGATGATTTTTATTTAGTGTTGTCAATATAGCAGCCCCTCCCTCTTTAAATTTATTTAACGAAATGAATTTATTGAATTGATTACTAAGTTGAAGCTTGTTTACCATCCTCCTAGTGAGTCTTATTTCTCTTTTAGCGGCTGCTTGTTGTGTATATCTACATTCTTCTACCCAGTATGGAACTCGATTTTCCGACGTAAATTCTAGTTGAGGGACAAGAATCCGATAATTTCCGTTACTGTTTATGCATTTTTGATTTCCTTTAATCTTACTAATTTTCACTGACAGCTCATTACGAGTATGATTTTAGTTTTTTATTTTAAAGTAGAAAAAGATCGTGATTTACCGTATTGGGTATGCTAGATCGTTTTATTATACTATCTCCCTAGTCTTCTCGATTTTCAGAGTAGTATCCTTAATTATAGTTTAAGATTTAAATTCGACTTTAAATGATACCGTTATTATTATTGAGTGAGAGTACTATTTTTTTAGTTTTAAGACAATTAGTGTTGCTGTAACTTTTTTATTTGATGGGATATCTTTTTTTTTTATAAGTTTTGTTTTATATATTATTTCTGCTATTGTCGTCTTATACAGAAGGAGTTATATAGTTAGTGATCTGAATGCCAACCGAATTATTCTGTTCGTCTTAGGGTTTGTTCTTCCAATAGTATTACTGATTATTATTACTATCATGATAAGAATCCTATTAGGATGGGACGGTTCGGGATTAGTCTCTTATGGACTGGTCATCTATTATGAAAATAGAAAAATTTCTAGTGCTGGTATATTAACAACTTTACTTAACCGTATTGGCGGCGTAGATACTCTATTGACGATTACATGATTAATAAATTTAGGAGGCTCCAATTTTATATCGTATATACAATGAACATTATTATTTGATAACACTGAAATATGAATTACTATTTCTATTTTGATTATTCTAGCTACTATAACTAAGCGAGTTCAGATTCCTTTTTCTGTCTGGTTACCAGTTACGATAGTAGTTACTATCCCCGTTTCCGCAGCTTTAGTTTACTCGTCTATTTTAGTGACTGCGGGGATCTATCCACTGGTTTGGTTTTTTCCTCTATTTGTAGGAAATTAAATATTAGAAGTTTTATTAATTTTATCTGTAGTAACTATGTCTATAGCAGGATTAGCGGCTAGTTATGAATATGATTTAAAATAAATCATTGCTCTATCTACTCTAAGACAACTAGGGGTAATAATATTTTCTATTTCATTAAGGTATCTCGTATTAGCTTTCTTTCATCTATTTACCCATGCGCTACTTAAGGCCTTATTGTTTCTATGTGTAGGAGTGCTTATTCATGGAATAGGGGGCACGTAAAATATACAGAGTATAGGAGGATTTGTTGTTAAATTACCCTTAAATAGAATTTACTCTAATATAGCTAATCTAGCCTCGTGTGGAATACCATCTTTAGGTGGACTTTATTCTAAGGATTCAATTGTTGCAACAGCTCCAATAAGTAATATAAATGTATTTAGTTTATTTTTATCATTTATTTCTACTGGTTTAACAGCTGTTTACTCATTTCGTTTAATTTATTTTTCTTTATTTAGTCTCTCTACCGATAATTGTTCATGTTATTTTTAGGATAAAGATTCTCATAATATGTATACACCTATATTTTTCTTAGGATGAAGTGCAATTTTGGTGGTCGCTGCATCGTGTTGTTTAATTTTTCCTAACCGTAGGTTAATTATTGTACCTCTATTTATAAAAATAACTGCTCTCTTTTTTGATATTGTAGGCATTTTAGTAGGATCTATGCTGGTTAAAAATGCTTACACTCATCCCTTTCTATCTATCAATTATTATCTCGTCATTTATTTTGTAGGAAGTAGGTGATTTTTACCATGATTATCAGGGTAAGATGTTACGAACACTCTTGTCCTCATAGGGATAGTTTTCTTAAATAATTCAGATCAAGGTCGGAAAGAATAACCAGGAAATCAAGGAACACATAAAATTTTAATTCTGAGCTCTACTTTTATTCACTGAATTTCAGACAATTCCTTTAAGCTTCATTTTTCATTTCTTGTAGCTTCAAATTAATTTTTTTTTATTATTTTAATATTTATTTATGTTTCTAATCTAAAACATCTCAGTGACGGAGCCAACAAAGTTGGCAGATCTATAAACCTCGTAAGAAGCTTTATTTATAACCTTGTTAAGAGGGTGATGTTGATATTTTATCTAACCTTAAATTTCTTGATATTAATAAGCTGTACACTTACATTTTTAAACCACCCCCTATCAAGAGGACTAATAATACTTATTCAAGCTTTACTAGTTGGCTTGATTTTAGGAATATTTGGTATAAATACCTGGCTCTCATACATTCTATTTTTAATTTTATTAGGGGGATTACGCGTATTTTTCATTTATTTTTCAAGATTAGCACCAAATGAAATAGAAGTTATGTTTGGTTTAAGTACTAAATCTCTCCTAATATTATTAATAAGATTATTTTTTTTTAGTATTGTCTTCATAATTATAAAATTCGAAATTGTAACAACGAGAAACAACTTAAAAAGACTCACTGAAACCATAATAGTGAAATATAAAATATATTTAAATAAATGTCTATACAAAGCAGTAATTTGACAAATGACTATTTTATAAGTTATATATCTATTTTTAAGTCTAATAGTAGTAGTAAGTGTAGCTAAAAATGATACAGGTCCCCCCCGACCCCTACAACATTAATTTTAACTTTGTTACGTTTTTTAAGAAAAACATTTGTAATTAAAATTAAATACTATTAAATAAATTTTGAATTCGTAGTAGACAAGTACTGTGAGGGAAAGTTGAAAAAATTTGAAAATTAAATTCCGAAAAAGCAGATATAAGTATTCGTACCTTGTGTATCAGGGGATAGCGAACAAAGTTTATATAAAGATTTTCCGAAAAAAAGGTGTTAAATTCTTAGAATTTTATTTGTGTCATAATCCTTTTAAACACGAAGTTAGAAGTGAAATGTTATTCGGTTTTTTTGTTATGTGGCTTCTTAAGAAATGAATTTAATTCAGTTTTTATATTTAGTTTAGTTAATGAATTTAGATCAGGTAAAATTTTAGAGAGGTTAACTTCTAACTATTAAAATTTATGTTTTTGAATAATGGCAAAATGTTTTTAGGCTTAAAAACAGTCATCAATAAAAAGCATGTCACAATTTACATCTTTATAATAATTATCTTTTAATGGTTTACATTATTTATTGAGCTAAAGTCTTAAATTATCCAAGATTAATAATAATGTTAAAATTAGTAGAATAATTAGTGATACTTTTAATGGAAATAAATTTATTAGAGGAACTCGGCAAATATATTTTCCGCATGTTTATCAAAAACATCTCCTTATGAATTAATTTGAGGCACGGTCTGTTTAATGGATTTCTATATGGCCGTGGTATTTTGACCGTGCGAAGGTAGCATAATGATTAGTCGTTTAATTGAGCGCCGGTATGAATGACTAGACGAGAAAAGAATTGTCTCTACCATAAATGTTGAAGTTCACTTTTAGGTGAAAAAGCCTAAATAGTTTTGATGGACGGTAAGACCCCGTGGGTCTTTATACTCATTATAGGTAAAACTTAAGGTAGCGGCTTATTAGGCTAAATATCTGATTGAGACGACGGAAAGAAAAAAATATCACTTCTTCTATAATGAGTATTTTTAAGTGAATCAATGATCCTTAAATTGTGATTAAAAGAGTGAGTTACCCTAGGGAGAACAGCGTAATCCTTTTGGAGAGTTCATATCGACAAAAAGATTTGCGACTTCGATGCCGGATTAAGCTGTTGTTAAGGCGCTGCAGTACTAAAGTAAGTCTGTTCGGCTTTTAAAATCTTACGTGATCTTATCTTAAACTGGCGGGATGCAGGTTGGTTCCTATTTTCAAATTAATAGTTCATTTCAGGATTAAAGGACTAAATGATAAAATTTTTAAATTAAGAACAAAATTAATTATTAAGTCTGATTCTGACTAATGCTTTTTTTTAATTTAAAAAATATATATAAGAGGTAGTTATCATTATTATCAAGTATTTGGGTTTAGTTAATATTTTTAAGATCGGTTAATCGTGCAAGCTGTCGTGGTCACACGATGGATTCAAATAAAATTGCTTAGTGAAATGAAGTAAATGTTTTAAAGTAAATTTTTTAGCCATTAATTGGGAGACATTTCTATTTACATAAAAGATATCATTAGATAATCCATTAAATCTATGGTAATAACTTAAAAACTAGAGTTAGATACCCTAAAAATCTTATTTATGATCCTGGGTAGTAAAGTTCTTAGGCCCTAAAGAACTTGGCGGTACCTTATTCCTACCAGAGGAACCTGTCCCGGAATCAATCCTCCAAGTTTAATTTCACCTCTTTTATCTTCAGTATATATACCGTCGTTGTCATATTACTTTCATACAATATTTTTTAATGTATTTATTTTATAACTTCAGGTCAAGGTGCAGCTTATGATGGGGAGTGGTGGGGGACAATAATATTAATTATACGGATTTTTAAGTAACGATAAATAAGATGGCGGATTTGATAACAAATCTAGTTCAGAAAGATAACTTAAACTGAGCTCTAAGATGTGCACACATCGCTCGTCGCTCTCTATAAGGAGAGATAGGCCGTAACAAAGTAGATGTACTGGGAGCTGGATCTAGAAAGT
>21
ATGATAACTAATTTATTTTACGTATTCGACCCCCCTACTTACCATTTATGTCTACCTTTAAATTGATTAAGAATTGTTACAGTATTTTTATTTTTTCATCATACTCTTTGATTTATACCTATTCGACTTAATATTATATGATAACGAGTAACAGAAATTCTATTCCTAGAATTGAAAATTCTATTATCAAAAGGTCCAAATAGAAAACATGGGAGTACTTTGATATTTATTGCTTTAATCTTATTTGTCTTATTTAATAATACTTTAGGCTTATTTCCTGATATTCTTACTAGTACTGGTCATCTAATAATAACATTGGATCTACCTCTACCCCCATGAATGTGTTTAATATTTAACGGTGGATTCAATCATACAAAACATATATTTGCCTATTTAGTACCTCTAAGGATTCCAGCCGTTCTTATACCTTTTATAGTATGTCTCGAAGTTATAAGAAATATAATTCGGTTTGGTGCTCTGGCTGTATGACTAGCAGTTCATATAATTGCAGGCCATCTACTATTAACTCAATTAGGAAATCATAGGTCCAAGGCAAGACACCTTATTCTAACCCTATTAATATTTACTTAAATTCTACTATTAACCTTAGAATTAGACGTAGCTATTATTTAATCTTATATATTGACTGTTCTATCAATATTATATTCTCGAGAAGTAGAAATACCACAAATACCTCCTCTAAAATGAATCATTCTATGCCTTTCATTTACTGTAATTTTGTTAGTTATTGCCACGTTTATTTACTTATTTTTTTTTACTGCCCCAAGTATAACTGTAGAAAAAAATAAGAAAACAAACAATACTAATCATTCTTCTTTAAATTGGAAATGAATGATATTAACATTACGAAAAACTCACCCTTTAATAAAAATTATTAATAGTGCTCTAGTGGATCTTCTTGATTCTTCATATACTACAATTTAATGAAATTTTGGCTCTCTTCCAGATTTATGTTTAGTCATTCAAATTGTCTTAGGTCTGTCCTTGACTATATACTACTCCGTTCAAGTAGAATTAGCTTTCTGGAGAATAGCCCACATCTGTCGAGGTTTCAATAATGAATTCTTACTACGAACCATCCATGCTAATGAGGCTTTATTCTTCTTTATCTGTCTGTACCTACACATAGGTCGAGTATTATATTATGGGTCTTATCTCTTTACCCTGACTTGATCTATCGAAGTTAATCTTCTATTCTGAACTGTAGGAGCAGCTTTTATTGGCAACGTATTACCTTGAGGTCAAATATCTTTCTGAGGGGCTACAGTAGTTGCTGATCTACTATCACCTATTCCTTACCTAGGAGATGAAGTAGTTCATTGAGTTTGGGGTGGATTTGCTATAGATAACGTGACTATAGCTCGATTTTCCTCTGACCACTTTCTGTTACCTTTTATTGTTACAGCAATAACAATAATTCATCTATTATTTTTACACCTTACAGAATCTAATATTCCTTTTGGTTCGAACAGAGAAACTGATAAAATTCCTTTGCATCTTTTTTTTACAATTAGGGACTTTGTGGACATTTTAATTGTAATAGTAATTCCAATGATTCTTACTCTCCTTAACCTCAATGTGTTAGGAGACCCTGAGACCTTTAACCCCGCTAATCCTCTAGTTACCCCAGTTCATATTTAACCAGAATGGTATTTTCTATTTGTTTACTCTATTTTTCGTTCAACTCCTAATAAATTAGGAGAGGTTAATGCTTTATTATCATCAATTTTAATTCTAATAGTTATAGCAGCTGTTCATAAGAGAAAATTTCGAGGTTTGGAATTTTATTCCGTTAGTCAAACTTTATTCTGAACTCTAGTGGCTGCCGTAATTCAATTAACTTGAATTGGGGCTCGACCAGTAGAAAAACCATATATTTTAACAGGGCAGATTCTAACTGTTATTTGCTTTTCTCACTTAATTTTTATCCCTTTTTTACTAAAATTGTGAGAAGAATTAATTATGATGATTATATTGCGACGTAGATTTTATTTAACAAACCATATGGATATTGGGACACTTTATTTAAGTTCTGAGGCTTGAGCAGGAACGGTAGGTACAGCATTAAGTATCCTAATGTGAGTAGAATTGGAACGACCTGAAAGTCTAATTGGAGATGAACAAGTTTGAAATGTAATTGTTACTGCTCATACATCTGTTATAACTTTCTTTATAGTTATACCTATTTTGCTTGGGGGATTTGGAAATAGATTAGTACCCCTTATATTAGGAGCTTCTGATATAGCTTTCCCTCGTCTAAATAATATAAGCTTTTGATCACTTCCATCCGCTCTAACCCTACCATTAGCAGGAGGTGCTGTAGTATACGGGGCAGGAATGGGGGGAACTCTTTATCCCCCTCTTACTGCAGGTATTGCTTATGCCGGAGCCTCAGTGGATTTAAGAATTTTTTCTTTACATTTAATAGGTGTTTCTTCTATTTTAGGGGCAGTCAACTTCATTTCAACGATCATTAATCTACGAACCAAAGGTATAACTCAAGACCGAATCCCTCTATTTGTTTAGACGGTCGGAGTTACTGCCCTGCCTCTTTTATTAGTTCTTCCTGTCCTAGCTGGATCTGTTTACATTCTTTTAACCGACCGAAATCTAAATACTTCCTATTTTGATTCTGCTGGAGGGGGCAATCCAACTTTACGTCAACATCTATTCTGATTCTCTGGTCACCCTGAAGTATTTATTATGACTCTACCAGAATTTGGAAGAATCTCTCACATTATTAGCCAAAAAATATGTAAGATGGAAGTTTACGGAACATTAAGAGTAATTTATGCTATATTAGCAATCGGGGTCCCAGGATTTGTTGTATAAGCTCAGCATATGTTTACAGCATGTATCGACGTACACACTCGAGCTCACTTTACTGCAGCAACTATAACTATTGCTGTTCCTACAGGAATTTAGATTTTTAGATGGCTAGTAACTCTTCCCGGAACCCGATTTACTTTCACACTTTCTCTATTTTGAGCCTTTGGATTTGTTTTTCTATTTACAGTAGGGGGGCTAACAGGTGTTGTCCTAGTGAATTCAAGAATTGACATAGTCTTACATGATACTTATTATATTGTAGCCTATTTTCACTATGTACTATCCATCGGAGCAGTACTTGCTATGTTAGCAGCGTTTACTTTTTGATACCCTTTATTTACAGGAGTAACTATAAACTCAATATGATTAAAGGTTCACCATTTGGCAATATTTGCAGGGGTAAATTTGGCATTCTTCCCTTAACATTTTCTAGGGCTGGCTGGTATACCTCGTCGATATTCAGATTATCTAGATGCTCATACTTTATGAAATGTAGTCTCGTCAAACGGTTCTTTAATCTCTTTTGTCGCTACTTTAGGTTTCATTTTTATTATTTGAGAAGCTTTTGTTACTCAACGACCTGTTTTATCTTCTTCTAATTTACTCTCCTTTATGTCATGAATGCTTAATCTCCCTCCTGCAGAACATAGTTAAGCAGAACTACCTTGTATCATTTATTTCCAATTTATGGCAGCAAGATTTCAAACAGGGCTTTGGGACGGCACTTCACCTTTAATAGAACAACTAACTTTTTTTAATGACAACGTACTATTAGTTTTAATTTTTATTAAAATTTTAGTAGGTTATGTCCTAGCCACCCTGGTATCTAATACATTCGTTAATCGATATCTATTAGATGGTCAACTAATTGAATTTATTTGAACAGTCTTTTTAGCATTAATGACGATTACTGTTGCTCTCCTTTCCTCATGCGTTCTATGTGTAAACATTGAAGTAAATAAAACACCTTTGACAATTAAGGTTGTAGGTCATCAATGATACTAAATTTACGAAAATTCTGATCTTACTAATATAGAATCTGATTCTTGCATAATTCTTGTAAAAGAACTCAATAAAAACAAATCTCGTCTATTAAACGTATATAACCGAATAGTACTATCTTTTTACACATCAGTTCGTCTCCTAGTAACTGCAACAGACGTTCTTCAATCTTGAGACATGCCCAGTTTAGAAGTTAAGTTAGATACTGTTTCAGGACGACTAAATCAATTAAGTATTCTTGTTAATCGACCAGATTTATTCTCTGGGCAATGTTCAGAGATCTGCGAGGCTATTTATAGCTTTACACCAATTATTGTTGATAGTATTAGCTTAAAAAATTTTCTAAATAAAGTAACATCTTTTAATGTTAGGCTGAAGGGCCATAAGAAAGTTATGTCTGAGTCAAATCAACCAAATCACCCGTTCCACTTGGTAGATCAAAGCCTTTAACTTATTCTAGGGGCCTTAGGAGCTTTAATTTTAATTACTGGACTTGCTAGATGATTTCACACTTTCAATATAAATCTATTTATGCTAGGCATTATAATGACTCCTTTTGTTATAGTCCAATGGTAACGAGGTGTTACTCGAGAAGGAACTTTCCAAGCGCATCACACTAATCTAGTTACTTTAGGTCTACGATGAGGAATAATTTTCTTTATTGCCTCCGAAGTATTTTTCTTTGTTTCTCTCTTTTGAGCTTCCTCCTATAGAGGTCTAGTCTCAACTATTGAAATAGGATCATCATGACCTCCAACTGGTATTCGACTGTTTAACCCGTTCCACATTCCCATGTTAAATACTGCGATCTTACTAGCCTCAGAAGTTACGGTGACATGAGTCCACCGTGGTTTAATAGAAGATAATTACACTCAAAGCACGCAAGATCAACTTTTTCCTGTACTACTAGGAATATATTTTACTGCTCTTAAAGTGTTAGAGTATATTGAAGCTCCTTTCACTATTGCAGATGCGTTTTATGATGCAACATTTTTCTTGGCTACAGGATGTCATGGGTTCCATGTAATTATTGATACTACATTTTTATTAATTTGCTTTTTACGCCATCTCTTTTACCTCTTTTCTAGTAATCATCACTTTGGATTTGACGCAGTAACTTCATACTGACGTTTTGTAGATATAGTGTAATCATTCCTTTATATCTCAATTTATTGGTGAGGAAGAGTGTTTTTGCGAGGAGTGTTTATTCTAATTTCTTTTTTAATCTTAGTTGTATGGGTTCTAGTAGGAGTAGCTTTTTTAACTTGATTTGAAGGACAGCTTTTAGTTTATATTTACTTTCGAAAGGGTCCTAATAAGATAGGGTTAGAAGAGTAGCTACAATCTCTTTCGGATGCTATTAGATTATTTATTAAGGAAAAAGCTTTTCCTTTAATATCTAATTATTTTCCTTATTATATTGCTACTGTTTTTAGCTTGTAGCTCCTTTAGTTGGTACGGGTTTTAATCCCTTTTGCTTTTGTCTTTGTTATCTCTGATTTAAGGGTTTTATTTTTTTTATGCTGTATTAGAATAAGAATTTATACTCTTATAGATGCAAGTTGGTCTTCTAATTCTAAGTATTCTTCATTAGGGGCTTTACGAGCGATAGCTAAAACTATTTCTTATGACGTAAGATTGGCTTTAATTTTATTGACTCTTATCTTAGTAATTCAAAGTTTTGATTTATCCGAACTTTTTATCGTTCAAGATTATATAGATTGATCTATTTGTATTTCACCTCCTTTAGCATTAATTCGATTTGCTTCTTGTATAGCAGAGACTAATCGTACTCCTATTGATTTTGCTGAAGGTGGATCAAAGTTAGTATCAGGACATAATATAGAGTATAGAAGAGGGGGATTTATTTTAACTATATTAGCTAAGTACACTAGAATGTTATCTATTAGAATATTATTTATCGTCACTTTTTTGGAGAGTTGAAATTATACTTTTTTCTTTACTTTTAAGCTTTTATTTATTGTTTTTATATCTGTATGAATTCGAGGCATTCCCCCTCGATTTCGTTACGATGAATTAATATATTTAACTTGAAAATCTTTTTTGCCTGCTTCGATAAACTATGTATCATTTTTTGCTGGATTTATATTTGTATTCCATTTTGTATTGAATAAATACATATCTTTAAAATTGTTAACGCAGAACACTTCTCTGATTACCTTTCATCCTACATCTCTTTTATATTCTTCTACATTAATTTTAATAGTCTTAATTGTGCTATCTTTGAATTCTTGATTTAGAATTTGTATTGGACTAGAACTTAATATCTTGAGTTCGATCCCGCTTGTACTAATGAAAAATAAACAACAGTCCTCTACAGAAACTGGAATAAAATATTTATTGGTTCAAGCTCTGGCTTCTGTAATTTTTTTATTAGGCGTTTTAATTAATTCTTTACGTTTTTTAATTAATTATATCATTTTCATTAGAAACTCATTCACACTAATTATATTTATTTCTGGGCTCCTCCTTAAATTAGGGGATGCCCCTTTCCTTACATAAATTCCAAGTGTAGCCGAAGCTCTATTTTGAAATAACTATTTAATTATATCAACTGTCCAAAAAGGTAATCCCCTATTTATACTATTAACTTTTTTCCTATTTACCTATAATAATTCTGTCTAAGTAGTTGTCGCTTTATCAACTATTGTGGGGGGCTTAAGGGGCTTAAGTCAAACTATAGTACGCCCGATAATGGCTTTTTCCTTTATTAGTAATATCAGATAATTACTAACTGCTACAATTATTGGTAATTGTATAACATTTATCTATTTTTTTAATTATATTCTTACTGTATTTCCTCATATGTTTTTGTCTCAAACATTTAACATATCTCATTTTACTCAAATCAAATAAACTTACTATTGGGCCCCTATAACAGAATTCTTACTTTTTTTTGGTATACTTTCTTTAAGAGGGCTAGTCTTCCCCTTCCTAGGGTTTTTACCTAAGTGAATTATTATGAAAAAGACTATTGCAACTATAACATATTTTATTATTATAGTTTCAATTATAACCGCTTTAATTACCCTATACTATTATCTATGAACCACTTTTATTGCTTCGATGATGGTTGGAAAAAATATGGAAACATGAACTAAAAAATCTAATTTTAAAATATTGACTTCGACAAGTTTTGTATTTTTTACAATGGCTCTCTCATTATTAGGATTACTGTCCATACTTTTATTTCTTTATTTATCTATAATTTTGAGATTTTTTGTGAACGCTACTTTTTAGACGTTAATTAGTCCCTAATTAATTCTCTTTCTTGCTATAATAATTTTAAGAATATTAATTGTAGTGTCTACTATGCCTTGACTTAGTTCATGAATTGGACTAGAAATTAATATTTTAACCATTATCCTTATTATATTAATAAAAAAAAATCAATACTCCATCTCTGAGGCTACACTGAAGTATTTTTTAGTTCAAGCCTTAGTTTTAGTCACTTTTTTAGTCGGTGCTTTAATTATTTCTTTTTATAATAATAGTTTCTTTATTTATATTATGTAGATTTTTTAAGCATTTGTTATCATGACTATTGTCTTGTTACTAAAATTAGGGGCAGCCCTTTCTCGTATATGATTCCTAATTGCAGCGGAAGCTCTACCTTGAAATAACTTTTTAAACTCACTTATCATCCATAAAATAGACCCCCTATTTGGTCTATTAACAACTATCCTCTTTACCTCCAGAAATTTAGTAGTTATAATTGTTATTCTCTCAGAAATTGTTAGGGATTTAGGGAGACTGAACCAAACTAAACTACGATCAATAATAGCCTTTTCTACAATTAATCATTTCGGTTTATTACTAATTCCTTTAACTATAAGTAGTTTTTTAGTATTTATTTACTTCCGCATTGATATTCTCATGCTATCTCCTGTAATCCATTTGTATAAGAAATCTAATCTATTTCAAATTACTTAAATTAAATCTATTAATAATAAAAATATTGTAACAAATTTACTCATTTTTTTTAATCTACTTTTCTTATAGGGACTATTCCCCCCCTCCTTAGGATTTTTACCTAGGAGGATGATTATCAAAAAGATTATTACAATTATAACGCTTTTTATTACTACAGTATTAACTATTACTACGTTAATTGCCTTATATTATTATCTATGAATCATATTTTCTGTTTTAATTATAGATACAAAAGACGTACTCATATGAAATACAAAATCCAATTTTAATATGGAATTCTCAAGTAAATTAGTGTTTTTTGTGATAATTTTGTAATTATTAGGTTTTATACTTTTATCTTTTATTGTTATATTGACTATGTTTAATGTAATTCGAAAATTATCTATAAAATCAGTTATTTTCTTTTCTTTTGTTGTGATTTTTATTACCCTGTTATCTTCTTTTTTTAAACGAAAGCATCTGCTAGCTGTTATATTAAAATTTGAAAGTATAACACTGGTTCTTTTTTTTCTTTTATAAAGTTTATTGATTTACTTGAGTAGTACATGAAATTCTATTTTATTTTTCTTAACCTTCGTGGTATGCCAAGCATCTTCAGGTTTATCCACTATAATTTCTATTGTTCGAATTCACGGCAGTGACTATTTTAATCCTTTAGATGCATTACAATGTTTATATCCGGTACATTACACGTTAAAATTTTTATTATTATCATTATTTTTAAACCTTTTTTGCGTTTTTTTGAATATTTGGTGTTTTTGATTATTTATTATAATCTTATACCTCTTTATATTATCAACTTTTTAATGAATTGGATTAACTTTCGTCTCAGATACGGCGAATCTAGATTCTCTGAATTTATATTAATATAATAATTTTTCTTACTCATTAGTTATCTTACGAGTATGAATTTTTGTTTTAATAGTTATGGGAAAGTATTGGCCTATAAAGAGTACATTTAATTCTGAAATCTTTATCTTTATATTACATATCCTTTTGGCATTTCCGTAGATAACATCTACAATTTCAAATTTTTTAATTTTTTATATCATATCTGAAATCTCTTTAATTCCTACTTCTCTCTTAGTTTTAGGTTGGGAATACCAGCCAGAGCGTCCTTAAGCTTGGTTTTATCTTCTATTTTGTAATTTAGTTGCATCCCTACCTTTATTAATTGGGATTTTTTACTTCTGCTACAACATGGGTGCATTAAATATATCTATTTTGCGACTCTATATTGATTTTACAAATTCCTCATTAATTGTATTTGTTACCCTAATTCTGGCTTTTTTAGTTGAAATACCTTTCTATTTTGTTCATTTTTGACTACCTATGGCTCATGTAGAAGATCCTATAGTTGGTTTTATGATTTTAGAGGGGGTTCTACTAAAATTGGTGGGGTATAGTTTAATACGAGTTTTTTATAATGTCTTCAGTAATGTCATTAAATTCTCTAATCCTTTACTAATTAGAATCAGATCAGCAGGGGGCATATTTGCTAGTTTAATTTTTATAGGACAGACTAATATTCAATCTTTAATTGCTTATTCTTTAGTAGCCCATATAAGGCTAGTTATTGGAGGAATTTTGACAATATGTTCGTCAGGGTGAACAGGGGCTTTAATTATAGTAACGGCCCATGGGTTATGTTTTTTCGGTTAATTTTGTTTAGCTAATATATTTTATGAGCAAATAGGCGCTCGTAGTCTAACGCTAACTTGTAGGTTATTTACTTTACTGCCTAGATATACTATTTGGTGATTTTTATTTGGTATTGTTAATATAGCAGCCCTCTCAACATTAAATTTATTAGGTGAAATTTATTTACTTAATTCATTAGTAAGCTGAACATAATTGACCTTACTTTTAGTGAGTGCCCTTTCTTTCTTCGCAGTGGCTTATATTCTTTACTTATCTTTCTCTACCCAACACGGAGCGCCACTTTCTGATCTAAATACCAATTATGCTGCACGAGTATGAGAATTTTTAATAATTTCTCTACATAAATGACTTCCTTTAATTTTACTCTTTATTTTTTTCGAGTTATCATCAGTTTAGTTTTGTCTTAATATTTTACGAAATACTTAACATATTGCGTTTGTGATGGCTAGTATCGTATTATCTTATAGGATTATTTTTATATTTTTTTTCTTTTTCAGAGTTATAATCTCAATTTTATGTTCAGAGTTAAATTTGATTATAAATAAAACAGCTGTTGTTTCCGAGTGAAAAAATAATATTTTCAGTCTTAACAAAGTAAATGTGGCTGTCATTCTTTTATTAAATTAAATATCTTTTTTATTTGTAAGACTTGTCCTATTTATTAAGGCTGCAACGGTAAGTTTATATAGAAGTAGATACATAGGATATAATCTTAGTACCAATCGATTTATTTTATTTGTGCCAGCGCTTGTTTTTTCAATAGTATTTTTAATTATTAGTCTTAATATGATTAGGCTTCTATTAAGATGAGATGGGTTAGGTTTAGTTTCTTACTGTTTAGTTATTTATTATTAAAGTAAGGAGTCTTCTACTGCTGTTATGCTACTAGTTCTATCTAATCCCGTTGGGGATTTATGTATTTTACTGTCAATGACTTGATTAATAAATTTGAGAGGTATTAATTTTCTAGTTTTTATCCAGTAAACGTTTTTGTTTGGTTATAGTTAAATGGAGATTATTATCTCTAGTCTTATTATTATAGCTGCTATAACTAAGTGAGCCCAGATCCTTTTTTCTGCGTGATTATCAGGAGCCATAGCAGCCCCTACCTCGGTTTTTAATGCTCTAGCTTACTCCTCTACTCTAGTAATTTTAGGGGTATATCTATTAATTCGGTTTTTTTTTTTAGTGCTAGAAAATTTAGTAAGAGGTGTATTATTATCTTTATCTATCCTAACTATGTTTATAGCTCGGTTAGCTGTTTATTATGAATTTTATTTAAAAAAATTTACTGCTTTATCAACTTTAAGACAACTAGCAGTTATGATATTTTCTATTTCACTGGGATTTCGTATATTAACTTTTTTTCATTTATTAATCCATGTTTGGTTTAAGGCTCTGTTGTTTCTATGTGCAGTAGTTTTTACTCATGGAGTAGGAGGCATCCAAGATATCAGCGGATTAGAAGGTTTTACTATGAAACTCCCTTTAGCTAGAGCTTACTTAAATGTAGCTAATTTAACTTTGCGTGGAATACCGTATTTAGCTGGATTTTATTCTAAGGATCTAATTATTGAAATAGCTTTTATAAGTACCATAAATATATTAGTCTTAATATTAATCTTTATTTCCTCCGGATGAATTGTTGTTTACTCAATTCGGACAATTCATTTTTCTATTTTTAAGATCCCTAGTTGTAGTTGTTTATATTATTTCAGTGATGAAGATCCTTTTAATATAGTTATGCCTATATTTTTATTAAGTTTAGTTTCTGCTGTAGGAGGCGCTTCGTTCTGTTGACTAATTTTCCTCTTCCCCACATCACCTATTCTACCTACAAATGTGAAAATAACAGCCTTATTATTTATTATTGTTGGTGCTTTTATTAGGGTTTGATTAGATGGAAAAACTTTTATTCACGAGTTAATATCCACGAACTTTTATTTTTTTACTAATTTGATAGGTAGCATATGATTTTTATCATTAACATCAGGATAGGGGATTACTAATATTCCTTTAGACAAAGGAAAAACGTTTTTAGAGATTTTAGATCAAGGGTGGGTAGAAGAGTTAGGAGCTTAAGGGATTGATAAAATATTAATTCGTGGTTCCACTTTAATTTAATATCTCCAAAGTAATTTCTTATTGGTTTTTTTATTAATTTTTTTACACCTATATTCACCTTCTTTTCTTTTTTTAATTTTCATTTTTATTTTAATTTCAGAGCACAACACTTTGTAAGGACACCCACTAATCAGATTTATATATACCCATATCGGGATCAGTTACAATTCTAGATTGAAGAATATTTTAGTAATCTACCTATAATTTACTAATATAGTGTGAATTACCTTTCTATTTATTTTTCTAAATCGCCCTCTATCAGTAGGAATAAGTCTCTTTATTCTTACTACGCTAATCTGCCTGATACTAGTAACATTTGGAGAAAGTCGTTAATTCTCAAATACTTTATTTTTAATTTTATTGGGGAAGTTGCTAGTAATGTTTATTTGTATTTCAAGTCTAGTATCAGGTAAAAAACAACTCTCATTTAATATAAGAACTAATGTTTTCGTTATGGTGTTTTTAGGACCACCTTTCTTTGTGATTATTTTTACCACCATTAATTCAGAAACTTGAGTAACAAGACATGTTCTAACACAACCAGCTTAAGACATGATTATAAACTATAAAAATTTAGTAAGTGACTATTTTTATAAAACAATTATTGCAAAAATAACTATATTTTTAAAAATTTATTTATTTCTAGTTCTAATAGTAGTAGTAAATATTACTAATTTAAATAAAAGCTTTCTTCGATCCCTAAAATCCTAATTTTAATTTTGTCAAGTGAGTTAAGAAAAATGTTTTTCATCTAAACTTAGTATTATTAAAAAAATTTTGAGCCAATAGTTAATGAATACTGTGAAGGAAAGTTGAAGTAGTTGGAAAGTTTAACTTTAAGAAAGAAGAGATAGATAATCACACCTCGTGTATCAGGGAATACCCAATAGATTTTATACTACGAATTCCCGAAAAAAATGAGCTACTTTCTTACATTTGTGTCTGTGCTATAATTATTTTGAACAAAAAAATAGAAATGAAATATCATCAAGATTTCTTGATATCCGGCTTTTTAGGAAATTAATTTAGTTTAGATTTGTTATTTGGTATAATTAATTAGTTTAGATAAAGTGAAACTTTAGAGGGATTAGCTTCTAAACATTAAGAACTATGTTTTTTTACAGTGGTAAAATGTCTATAGGCCTAAAAATAGCAATAAATAAGAACTATGTTATAATCTACATTTTTGAAATAATTGATTTCTTCAAATTTACTTTATTTATTAAGATAAATTCTTAAGTTAATTAAAACTACAAATTACGCTGAAATTAGTAGAATAACTATTTATGTTTCTAATTAGAATAGACATATTAAAGGAACTCGGCAAATATGTTTTCCGCCCGTTCATCATAAACATCTCCTCTTGATTTGATATGAGATATAGTCTGCCCAATGGTTTCTTAAATGGTCGCGATACTTTGACTGTGTGAAGGTAGCATAATCATTGGCCTTTTAATTGGAGGCTGGTATGAATGGATGGAATTGAAAATAGCTGTCTCTACTATAAATTCTGAATATTATTTTTAAGTGAAAAAGCCCAAATATTTCTAAAGCACGACAAGGCCCTATAGATATTTATGTTCATACTTGTTACAATTTTAGGTAACAGTTTGTTTGGCAAAATATTCTGTTGAGGCGGCAGATAGAAAAAAATAACCCTCCTTTATTAATAAACGTTTCGGATTAAGAAATTGATACTTAAATATGGACTAAAAGATTAGGTTACCTTCGGGATAACAGCGTAATCTTTTTGGAAGATTCATATCGATGAAAGGGTTTGCGACCTCGATGTTGGGTTAAGGATTTCTTACGGTGAGGCGGTTTTATAGGAAGTTTTTTCGACTTTTAATCCCTTGCATGACCCGAGTTCAAACTGGCGTGTTTTTGGATGGTGTTTATCCTCAAATTAAAATTTCATTTTAATACAAAAGAATCAAATAATAAGATCTTTAAATTAAAATTAATACAAATTGTTAAGATTAAATTTGGTTTATTTTTTGTTTAGGTTTAAAATAAATATATAAGTAGTAGGTAATATTGTTATCAAATATGTGGAATTAGTTATAGTTTATAAAATTAGCTAATCGTACGAGCCGCCGCAGTTATACGAAAGACTCTGACAAAATAAATTAGTGGAATTAAGTAAATTATTTAAAATAAATTTTTTATCTACTAATCAAGTGGAATCTTTATTTACATCAAAGATTTTATTGAGATTTTGATTGGATTTTTCGAAATAAGGTATAAACTAGGATTAAATACCCTACTGTTCTTTATTAAAATCCAGGGTAGTAAAATTCTTCAAACCTAAAGGATTTGGCGGTATGCTATTCTCATCAGACGAACTTGCCCCGTAATCGATAGTCCACATTTAGATTTACTTCTTTCGCTTTCAGTTTGTATACCGCCGTTGTCAAATCATTTTCAACGGATATTTTTTAAATTAATTATTTTAAGACTCCAAGTCAAGGTGAAGCTTATGAAAGGGTGCGGTGCGTTACAATAAAATTAATTATACGGATTTTTAGTTAAAAATGGTTAGGAGGGTGGATCTAAAAGTATATTAATGTTAATATACTATATTGAAAAAGGGCTTGAGATTTGTACGAGTCGTCCATCAGTCTTTTTAAGGGGAGAGAAGCCGTAACGTAGTAGATGTACTGGAAAGTGTATCTAGAAAGA
>22
ATGATAACTAAACTATTTTCTGTTTTTGACCTCTTTATCTTTATCTTAGGCTTACCTTTAAACTGTTTTAGTTCCATTTTAGGACCTTTATCCATACCTTGCACCTTCTGATCTCTACCTAACCGATCTACTATTACCTGTAACTAAGTCGCAAAAGCTCTACATATAGAATTCAAAACTTTTCTAAGTTATAGTTCAAACAACATATAAGGAAATACTTTAATAATCAATACTTTATTTTTGTCTATCTTATTTAATAATTTTCTCGGATTTTTTCCTTATATTTTTTTTAGTATTAGTCACCTATCAATTACATTGGCTCTAGCTCTCCCCCTATATATGACTTTTATATTTTATGGTGAATTTAATCAGACTACACATATATTCGGTCACTTAGTACCCCAAGGTATTCCGGCTATTCTAATACCTTTTATTGTTTATATTGGAACTATGAGTAATATTATTCGGCTTGGTACTTTAGATATACGACTCACAGTTAATATGGTTGCAGGCGAATTATTTTTAACTCTATCAGGGAATCGAGACTCAAGTGTACGTTATTCTATTTTAACTATACTAATAATTACTCAAATTTCACTATTAATATTAGAATCAACTGTCATTATTATTTAATCCAATGTTATTGCTGTTTTGACAACCCTATATTCAAGAGAGGTAAATATTCAACAATCAATACCCACAAATTGAACAATCTTATCTATCTTTTTTATTGTAATTTTTCTAGTATTTATTGCTATTATTTACCTTATTAACTCCCCTACCATCGACATCATACTAAATGATAATTAAAAAACAACTAGCACTAACCCCCACTTTTTAAATTAAAGATGACATATGTCGATTCTACGCAATACTCACCCTTCACTAAAAATTATAAACAGCGTCCTAGTGGACCTACCAGCCCCTTCAAATACTACAATTTGATGAAGTTTTGGCTCTCTTCTAGGATTATCCTTAGTTGTTCATATTGTCACAGGACTATTCCTAGCTATACATTATACCCCCCATGCAGATTTGGCTCTTCCTAGAATATTCCATATTTGTCGTGATATAAACTATGAGTGGATACTACGAGCCCTCCATGCTAATGAGGCTTCATTCTTTTTTATCTGTCTTTATCTACACATAGCATAGAGAATATATTATTGGTCATATCTATTTACCTCTACCTGATTTGTAAGAGTTTTTTTTCCATTTTTCGTACTAGGAGCAATTTTTATAGGCTATGTTTTACCTTGAAGACAATTATCTTTTTTAGGAGCTACCGTAATTATTAATCTAGTATCAGCTATTCCTTATATAGGAAATGACGTACCTCAATGAAATTGAGGGGGGTTTGCTGTAGATAAAACAACCTTAACTCGATATTCTACTATCCATTTTTTTTTACCTTTTATTATTGCGGGTACAACAAGAGTTCAGCTACTATTTTCACATCAGACAGGGTTAAATAACCCCTTAGGGCTAAATAGAGACATTGACGAAATTTCTTTTCGTCCCCATTTTAAAACTAAGGATACAGTACGTTTTATAATCATATTAAGAATTCTAACAAGCCTTACCCCACTTAAGTCTTATCAACTAGGAGACCCAGACAACTTTATCCCTGGTAATCGTCTTGTCATCTCTGTTCATCCTCAGTCAAAATGATCTTTTCTATTTGCCTATCCTATTCTAAGATCAATTCAAAATACACTAGGAGGGGTCATTGCTTTATTAATATCAATTTTAATTTTAACAATCTTACCATTTTTCCATAAAAGAAAGTTTCGAGGACTAGAATCTTATCCTATAAACCAAACTTTTTTTTGAATTATAGCAAGAACTGTAATTCTATTAACTTGAATTGGTGTTCGACCAGCAGGAGAACCTTATATTCTAACAGGGCAAATTCTAACAGTTTTTTATTTTAGTTACTATATTTTTACCCCTCGTATACTCAAATTATGAGGTAAAATAATTAAGTAGACTATATTGCGACGTTGATCATATTCAATAAATCGTAAGGATATTAGCACACTGTACCTAATTTATGGGGCTTGAGCACGGATAGTAGCGACATCATTAAGTTTACTTATTCGAACAGAATTGGGTTAACCTGGAAATTTGATTAAGGATGACTAAATTTATAATGTGATCGTTACTGTTCACGCTCTCATTATAAATTTTTCCATTGTTATATCTATTTTGATTAGGGGATTTGGGAATTGATTGGTGCCGCTAATACTAGGAGCCCTTTATATAGCTTTCCCTCGTCTAAATGATATAACCTTCTAATTATTAACCCCTGTTTTAATTCTATTACTAGCAGGTGGTGCTGTAGAAGGTAGGGCAGTAACGGGTTGAACCGTTTATCCCCCTCCTCTTACAGGTATTGCCCATGTTGGACCCTCTGTAGATTTAAGAATTTTCTCTCTATATTTAGCTGGTATTTCCCTAATTCCTGGGGCTGTAAATCTTATTACAACTATCATTAGTATACGAACTCAATGTACAACTCTTGACCGAATTCCTCTATTTGTATGAGCTGTAGGAATTACTGCTTTTCTACTTCTATTATCTCTTCCTGTTCTAGCAAGAGCTATTAATATGCAACTAATTGACCGAAATCTAAATACTTCTTTTTTTGACCCTGTTGGAGGAGAGCATCCAATTTTATACCAATATTTGTTTTGATTGTTTGGTCATCCTGAAGTTTAGATTTTAATTTTACCTGAATTTGGAATAATTTCTCATGTCATTAGCCAAGAAAGGGGAAAAAAGGAAGCTCTCGGGGCATTAGGAATAATTGATGCTATACTAGTTATTGGCGTCCCAGGATTTGTTGTGTAAGCCCACCATATATTTACAGTAGGAATAGTCGTAGACATTCGAGTTTATATTACTGCAGCAACTACGATTATTGCTGTTCTTGGAGGAGTTAAAATTTTTATTTGGCCGGGAACTCTTCATGGAACACAACTTACATTTTACCCTTCACTATTATAAGCTTTAGGACTTGTATTGCTTTTTACAGTAGGGGGCCTTTCAGGAGTTATTTTAGCTAAATCAAGAATTAATATTGTTCTTTATGATACTTACTATGTTACAGCTCACCTTCATTATGTACTTTATATAAGAGCAGCATTTGCAATTTTGGCAAGTTTCATTTATTGATTACCTTTACTTACAGGAGTAACTCTAGACCCTATATGGTTAAAGGTTCGTTTTTTAGTTATATTCATGGGGGTAAATTCTACTTTCCTCCCTCATCATTTTTTAGGATTATTAGGAATACCTCGTCGATACTCCGTTTATCCAGATGCTTATGTGACGTGAAATGTTGTTATATCCATTGGTTCAATGATTTCATTTGTAGCAGCTTTACGGTTTATTCTTATTATTTGAGAAGCTCTTGTACCTCAACGACAAGTTTAATTTACTTTTAATTTAACTTCTTCTATTGAATGAAACCATAAACTTCCTCCTGCAGAATATAGTTATGTAGAATCAGCGTATATTTCTCATTTTTGAGTGATGGCAACATGATTTCAAATATGGTTTCAAGAAGTAGCCTCTCCTTTAATAAGGCAATTAATTTTTTTTTATTACCACGCATTATTAGTATCAATTCTAATTATGACTTTAGTAAGTTATTTTACAATAACCTCAAGATTTAATATATTTATTAATCGTTGTCTATTTGATGATCAATTAATTAAATCAATATGAACAGTCTTCCCACCAATAACTTCGATTTTTACTGCACTGTCTTTTCTACGACTTTTATATTTAATTGATGCAGGTAATGAGCCATTTTTAACTATTAACATCGTTGGACATCAACGCTATTGAAGTTATGAATATTCAGTTTTTAATAATATTGAATATGACTCTTACATGATTCCTACAGATGAACTAGATTAAATTGGGTTCCGTTTATTAGATGTAAACGATCGAATTGTATTACCTTTTCATACACAAATTCGTTTTCTAGTTACTTCAACCGATGTTCTTCGCTCTTGAACTATCCCTAGTTTAGGAGTTAAGGCAGATGTTGTCCCAGGTCGATTAAATCAATTAAGCTTTTTTATTGTTCGCCCAGGACTTTTTGATGATCAATATACAGAAATCGGTGGAGCTAATCACATTTTTATACCGATCGTAATTGAGCGTACTCCTGTAAAAGACTTCTTAAACTGAGTATTAACATGTATTTTTGAATCTCGTGTTTAAAAAAAAGTACTGTCTATGACAGCTCAGTCAAATCACTCTTTCCATTTAGTTAATCATAGCCCTTGATCTATTCTAAAGACGTCAGGAGCGTTCATTTTAACTACTGAATTAGCTAAATGATTTCCCACTTCCGACATATAACTATTTTATCTAAGCATATTAATTGCTATATTAATTATATTCCAAAGGTGGCGAGATGTCACTCGAGATGGAACTTTTCAAGGCTTTCATACTATTCTACTTGTCCAAGGTTTGCGTTGAAGAATGATTTTATTTATTGCTTCGGAGGTGCCGTTCTTCGTTTCAATCTTTTGAGTTGTTTGTCATAGAAGTCTAGCCCCAACTGTCGAACGAGAAGTATTATGACCTCCTGCAGATGGTATACCATTAAATCCATTTCAAATTCCTCTATTTGATATAGCTATTCTACTGGCCTTAGGAGTTACAATTACATGAGCACATCATGGATTCATAGAAAATAATTACACTCAATGCAAATGAGGCCTATTTCTGGTAGTAATTTTAGCACTATATTTTACTGTCCTCCAAGCACTTGAATGCATTGAGGCAACTTTTACTATAGCGAACGCAATTTATGGGTCTACATCTTTTGTCGCAACAAGATTCCATGATCCCCATGTCATTATTAGTACTATATTTACACCCGTCTATTTTTTGCGCCATCTACCTCACTATTATTCTATAAACTATTACTGTAGATTTGAAGCTGCGGCTTGATGTTGACATCGTGTAGATGTTGTTTGATTCTTCCTCTATATCTCAAACTATTGATGAGGAAGAAGGTAGATTGGCGGCGTGTTCATTTTTATGTTATACTTAATTTCAATTGTGTGTGTTCTAGTAGGAGTGGCCTTTCTGACTTTATTTGAGCGAAAAATATTCGGTTACATTCCACCATGATAGGCTCCTAATAAGGGAGGGTTTATAGGATTTCTTCAACCTTTTGCATATACCATTAAATTGTTTTCAAAGGAACAAACTTTTCCTTCTAAATCTAATCAATTGCCTTATTTTATAGTTCCTGTTTTTAGTTTATTTCTGTCTTTGTTAGTTTGGATCTCAGTTCCTTCACGTATTGATCTGGTCAATTTTAATTTAAGGGTTGTATTTTTTTTAAGTTGAATAAAATTAAGGGCCTATACTTTTATCGTCGCTGGGTAGTGTCTTAATTCTACATATTCTCTATTAGGAGCACTATTAATGGTAGCTCAAACTATTTCTTAAGAACTAAGATTATCTTTAATTTTATTATCTTCAATATTTCTAACGCGGTGTTATAATTTTATTAGATTTGTCTATTTTCAAGAACATGTAGGATGGTTTTTTTCTACTTCCCCTTCGTTTGCATTAGTTTGATTTACATCTTGTTTAGCTGACACTAATCGTACCCCCTTTGATTTTGCTGAGAGCGAATCTAAGTAAGTTTCAGGATATAGTACAGAGAATAGAAGAAGCGGGATTGCTTTAGTTATATTGTCTGAATGCACTAGAATTTTATTTATAAGACCCTTATTTGTTATCATGTTTTTAGGAGGTAGAATTTTTACTTTTTTATGTATTTTTAAGTTTTCAGCTATTCCTTTTTCTTTTGTTTGGGTTCGAGGTATTCCTCCACGATTCCGACACGGTAAATTAGTATATTCGGCTTGAAAACGCTATTTGTCTATCTCTCTAAATTATTTATTATTTTTCTGGGGTCTTATAATTATGTTTTTTTCTTGATTGACCACTTGTCTAATTTTGAATTTGTTAAAACAAATCACGTCTTTGACAATAATTAATTCTCGTTCTATTTTAGTCCTTCCTATACTGTCATTAAGAATTCTAATGGTTCCATCTCCCAATTCTTGATTTGTTTCGTGTATGGGATTAGAAGTTAATATTTTGACCTTTATCGTTATTATATTAAAGAAAAACAATCGACAACGTAGTAAAGAAGTGAGAATAAAATATTTTTTACTTCAAGCTTCAGCTTCTGTCTTCTTTTTATTAGGTGTTTTATTCTCTTCTTTTTAATTTTATCTCCTCCCTATCTATATTGTTAAAACTTCACACACATTACTTATAATAACTATTGGTCTACTACTTAAATTAGGGGCAACCCCCGCTCATATATGAATACCAATTTTAGTCGAAGCTGTCTCTTGAAATATTTTTTTAAGCCTAGTAACTATCCTAAAAATTAATCTCCTAGTTATGCTACTGACATCTATCTTTCTCAGCTCAACTAATTTTGTCGTAATAGCTGTCTTCTTTTCCGCAGTTGTTAGGGGACTAGGAGGATTAAGTTAAACAAAAATACGATCAATAATAGCTTTTTCTGTAATCAATCACATAGGTTGATTACCAATTGCTTTGCCTCTTAGTAATTGTTTATTATCCATATATTTTAATACTCATATACTTATTCTATTTTTCGTAGTCTACTCATTTGAAAACACTAAAATGTTTCATCTTACCCAAACTTCATCAAGTTATAAATTTGTTCTCCTCTTAAGATTAATCAATTTTCTTAGTCGACTTTCCTTAGGAGGGCTATTCCCCCCCTTCTTAGGGTTTTTACCCAAGTGAGATATTATTAAAAACACAATTGCAATCGAAACGATTCTTATTATAATTGTTCTAACCATTGTTAGTTTAGTTATCCTTTACTATTATCATCGAATTAATTTTACTGCGTCTATAATATGCAGAAAAAATACATAAGAGTAAGATACAAATTCACATTATTAGATTGGTTTGTCGATTTTTTTTGTATTCACTTTTACATCGATCTCATTGGTAGGTTTATGATTTCTACGATTATTTTTTTGTTTATTCGGAATTTTCGGGTTTGTTTCGGAGGCTACTTTCCTGGTGGTAGTTAACCCTTATTCTATTTTAATTTTTCTTATACTATTTTGAAGAGTTTTAATTGTTGCATCTTCCATTTCATGATTTGTTTCCTGAATTGGACCAGAAACCAATTTTCTAGCATTTATCCCTTCTATATTTTAATAGAAACATCAACACTCTTCAACAGAAGCTGGACTAAAATATTTTTTAGTTCAAGCCCTAGCTTCCGCTATATTTTTGGTAAGTGCTTTAGTTCTTTTTTCTTATTCTCACAATTTTTTCTTTTTTATTATTTATACCTTTTATACATTAATCATAATTACCAATGGCCTACTACTAAAATTAGGAGTAGTCCCGTTCCATATTTGATTTCCAAGTGTAGCAGAAGTTCCATCTTGAGCTATCTTTTTAATATTTCTAATTAGTCAAAATGGAAATCCCCTATTTGTATTACTAACATTTATTCCTTTAAATCCCACAAAATTTATTTTAATAATAGTCTTTTTAACAGCAAATGAAGGTGGGTTAGGGAGATTAAATCAAACTATAATACGCTCAATAGTAGCCTTTTCTGCGATCAGTCATTTCGGTTGATTACTAATTGCTTTATCTGTTAGCAATTCTCTAGTATTTATTTATTTTCTTATTTATACTCTTATTTTACTTCCTGTAGTCCATTTTTTCGATAACTTTAATATAATTTATGTAAATCCAATTACATTAAACTACAAATCAAATCTTATAGTAAAGTCAGTAATTTTTTCTAGTTTACTTTCCTTAGAGGGGCTAACTCCCCCCTTTTTAGGGTTTTTACCAAAGTGAATAATTATTAAAATTGCAATTGCAATTGACACATTTCGTATTACTATAGTTTAAATTTTTACAACCTCAGCTGCATGCTCTTTTTATCTATAAATCTTTTTCATTACTTTTATGTTTTTTAGAAGAGCTATAACAGATTGAATTACAAAATCACGTTGTAAAATAAATATTTCAGATATTCGTGTACTCATTGAAACACCTATCTCACTGATTGGCTTAATGATTACATATTTCATTCTTACGTAATTTATGTTAAATCAAATTGTATAGATCTTTATAATCTTGCTTATTTTTTTACTATTTATTGTAATTTTCCCTATTCTGTGATGTTTTCTTTCTCAACGTAAGCATTCGCTAGTTACTTTAATAAGATGGGAAGGTTTAATATTAGTACTATTTGTTTATTTCCCGAATTTAATGAATTATTTGTGCTGTGTGTAATATTTTGTTTTATTTCTTTTAACTCTAGCTATTTGTGAGGGAGCTTTAGGGTTGTCATTTATAGTCTTTATTGTTTGAACGTACGGAAGTTATTATCTTAATTCTATCAATGTTTTACAATGTATGGGCAAGACTTTGTTTATGTTAAAATTCATATTATTGTTGTTATTTTTAGTTCTCTTTGGCGTTTTACACAAAGATTGATCAAAATGACGGTTGATCGTAATTTTGTGACTTTTAGTAATCATAATTCTTTCTTGAATGGCGTTAACTTTTATTATGCATAGATTGGACTTACGTTTTTTTGTCTTATCTCTATTTGATGTTAAATCTTATTTTCTAGTTTCATCAAGCATATGAATTATTTTTTTAAAAATTATAAGAAGATATTAGGTTAATTAGATAACATATAGTAATGGCATTTTTCTAGTTCTGTTATCTTTTCGTTTTTTCTTTCTGTATGTGACATTTACAGCTTCAGATTTTTTGTCATTCTATATTATTTTTGAACCATTTTTAAGTCCTACTTTTCTACTGATTAGAGGTTGGGGGTACCAGCCAGAGCGAATTCAAATTTGTTTGTATCTTTTCTTTTATACCTTGGCTGCTTTGCTGCCTTTATTAGTTAGTATTTTTTGAGTCGGTTGAGTCATAGGTACTTTAGATACATGTGCCATAAAATTTTCTGCAATATCTACAAGTACTTTATTCTTTATATTCTTTGCTTCGATTCTGGTTTTTTCAGTTAAAGTGTCTATATATTCCGTTCATTTTTGACTACCTCAGGCTCATGCAGAAGCCCCTATTACTGGTTCTATAATTTTAGCGGGGATTCTATTAAAATTAGGAGGGTATGGTCTATTACGAGTTCTTTCTGTAATCGTCGGTAGTGCTTCTAAATTTTTTACTTCTTTATTGCTTAGAACTAGATCAGTAGGGGGATTGCTCGTTGCGTTAATTCGTTTGCGTCAAACTGATATTAAATTTCTTATTGCTCGTTCTTGAGTAGCTCATATAGTGTCATTTTTTGTAGGGATACCTCCGATAAGTTTTTGTGGGTTTATAGGCGCAATAATTATAATAATTGCCCATGGCTTGTGGTCTTCTGGTGTATTCGGTTTAGCTGATATTTCTTACGAGCGAATTGGTCCTCGAAGTCTTCTATTTATTCGAGGGCTAATATGTTTATTATCTAGATTAAATTTTTGATGATATTTACCTAGAGTTATTAATATAGTTGCCACTCCTACATCAAATTTGCTAGGATAAATTGACCTATTTAATCGATTAGTAAGTTGAGGGGGATTAACCATGTTTCTCGTGGGTTCTGTATCTTTTTTAACAGCAGCTTATTGTCTTTGTTTATATTCTTCTACTTAATACGGGGCCTCTTTTTTTTTTGTAAATTTTTGTTATGGTTCCAGAGTTCGAGAACTTTTAATAATATTTTTTAATCTTTGATCACCTTTCAATTTACTTATTTTTTTAACCGGGACAGCTTGGCGACTATTATATTTTTAAATGTTAAAAGAAATATTGTTTATGACAGTTGATATCATGAGTATTACACTGTTTTGCAATATTATTTCAATAATTTTTTTTTTCTTAAGGCTTGTATCTAGATTTATATTTTGTAGCTTTGAATTACCTCTTAATAAAATGGCAATTTTTTTAGAATGAACAAAGAATATTTTTTGTCTTAATAGATGTACTGTTGCTATAACTCTTTTATTTGATTGTATATCATTATTTTTTCTAAATTTTTTCTTATTTATTAAGTCTTCTAATGTGCTTTCATACAAAACAAGATATGTAGGTGATGACCTGAGTGCTAATCGATCTATTCTATCAGTTGCGGGATTTGTTTTTTCAATAGTGTTTTTTATTATCAGTCCTAATATTATTAGAACTTTTTTATGATGGGATGGTTGGGGTCTTGTTTCTTATTGTTTGGTTATTTACTATCAAGATAGATAATTTTAGGGTGCTGGTATATTGATAGCTCCATCGGATCGCGTTGGAGATGAATGTATTGTCTTATCAATGGCTTGATTAATTTATTTGGGAGATTTCAGTTTTATATTTTATATACAATGATCTTTTTTATCTGATTATAGGGAAATAGGGATAATAATGTCTATTATAATTGTTTTAGTTGCAATAACTAAAAGGGCCTAGACTTCTTTTTCTGTCTGGTTATCTGCAGCGATGGCAGCTCCTATCCTAGTTACTCACGCTCTCGTCCACCCATCTACTTTAGTGACTGTAGATGTTTATCTACTAATTCTACTTTCTCCTTTAGGATCTGGCACTTATGTAACAGATGTTTTCTTATGTTTATCTCCGGTAACTATGTTTGTAGCAGGTTTAGTTGCTAACTTTGAGTATGATTTAAAAAAAATCAGTGCTTTGTCCATTCTTAGACAATTTATCTCGGTAATGTTTCCTATATCTTTGGGACTTCCTGTATTAGCCTTTCTTCATTTATTAATCCATGTTTTGCTTAAGGCTTTGTTGTTCCTGTGCGTAGGGGTTTTTTTTTATAAAGCAGGGGGCACTCAAGATATTCGTAATATAGGAGGACTAACCAGAATATTTCCTTGAACTGGTTGTTGCTTAAACGTAGCTAGTTTTGCTTTGTATGGAATTCCGTTTTTAGCTGGGTCCTATTCTATAGATTTAATTATCGAAACAGCTTCACGAAATAATAAAAATATATTCATTTTAATCTTAATATATATTCCTGTCGTTCTGACAGCTGTTTATTCAGTATGTTTAACTTATTTTTCTATATGTATGGCCTCTAGATTTATTCATTTAAGTTATTTTAGAGCAGAAGATTCTTATAATATAGTTATATTCATGTTTGTTATGGGAGTAGTTGCACTTTCAGGAAGGGCTGTATTAAGTTGACCAATTTTCCTTTTCCCTAGATTAATTAATCTTCCATTATTTATAAAAATAGCTGCTTCCATTTTCGTTGTTGTAGGAGTATTTGTAGGAACTTCACTAGTTAGAATTACTATTACTGACCAATTCATCTAAGTACAATTTTATTTTATTATGATTTTTATAGGTAGTATATGACTTTTACCATTAACATCAGGACAGGAAATTATTAACACTTTCTTAAATTCAGGAAAAAAGGTTTTAAATTGTTTAGATTATGGTTGCTTAGAACAATTAGGAGCTCAAGGAATTTTTGAAACTTTAATTAAACCTTTTCCTTTTACTCGACAATCCCAAAGTATCACATTAGAAATATATTTATTATTTTTTATAGTCTTAAGTCTACTGTTCCTAGTTATATTAAGATTCGTTTATGTTTCTCTTTTAGAGGATAATGATCGTGATCTTACTGAATCCGTCAGATACAAATATGTACTTTGGAAGATTTGTTTTAACTTAACAGATCAAATGATAATCATAAGATAAATATTATTAATTTTTTTAGTTGTAATAACTTTAGTTTTAATTTATCAAAATCACCCTCTATCCATAGGACTAACTCTACTTATCCAAACTATCGTAATTTGTTTTTCCATAGGCACATTTAGTGTTAGTTTCTGATTTTTTTACATGCTATTCTTAATTTCTCCGGGGGAACTGCTAGTAAATTTTATTTGTGTCTCTAGACTAGCATCAAATGAAATACGATCTCTATTTAACTTTAGAATTAACATTATCGTTACAATAGTAATAAAAGAATCTTTTTTTATCATTGTTCCAATTAATTCAGACTTCATGCTCGAAGGAAAAAAAGAAATACTAAAATCACCCGTTTAAGACATAATAAAAAAAAATGAAATATTGGTAAGTAAAACTGTTCATAGAACAGTTATATGTGTAATCACTGTATCCTCAGTCATTTATCTACTTTTAACTCTTTTTGTAGTACTAAATATTACTAAAATAGATAAATATCACCTCCGACCCTTAAAGTATTAATTTTAGTATTGTTATATTCTTTAGGAAAAACATTTTTTATTCGAATTTAGTATTATTAAAAAGGTTTTGAATTTATAGTTAATAAGTACCGTGTAGGAAAGTTGAAAAAAAATAAAAATTGAATTTTAAAAAAGAAAATATAAATAATCGTACCTTGTGAACTAGGGTCCACTTAGTAGATTTTATATAACGATTTCCCGGATAGAAATAGCTAATTTTTTGTAATCGTCTCCGTAGCATAATTATTTTGAACATGATTTTAGTATTGAAAGGTTATTTACTTTCATTGATATCTTATTTCTTAAGAAATGAATTTAGTTTAGCTTTTTTATTGGTTTTAATTAATTAATTTAGATTAAGTAAAATTTTGGAGGGATGAGCTTCTAACGATTAAAAATTCCATTTTGTAATATTAAAAAAATGTTTTTACGTTTAAAAAAAGAAGTAAGTAAAGATTATGCCATAATTTACATTTTCATAAGAGTTATCTTATTATTCTTTAAATTTTTTATTAAAATATATTCTTAAATCAACTAAGAGTAGTAATAATGCTGTAATTAGTAGGATAATTATTTTCATTCTTAAATGAAACAAATATATTAAATGAACTCGGCAAATATATTTTCCGCCTGTTTATTAAAGACATTTTCTCTCGATTAAATTTGAGGTATGGGATACCTAATGAATTTTTAAATGGCCATGGTATTTTGACCGTGCGAAAGTAGCATAATCATTAGTCTTTTAGTTGGAGGCTGGTATGAATGGCTGGACGAGAAAGAAGCTATCGCTATGATTAATATTGGATCTCATTTTAAAATGAAAAAGCTTAAATAACTTTGAAGGACGATAAGACCCTATAGATTTTTATATGCATAATTGATGAAAAGTTAGACAATGGCTTATTGTGTTAAATTTTGTATTAGGGCAACAGAAAGAAAAAAATGACTCTTATTTCATAATAAATATCTATAATTAAATAAATGATCCTTAAGTTAAGATCAAAAGATTAAGCTTCCCTAGGGGTAACAGTGTAATCTGCTTAGGGAGTGTATATCGATAAAGTAGTTTGCGACCTCAATATTGGATTAATATGTTGCCACGATGCAGTAGTTTTAAACGAAGTCTGTTCGACTTTTAAAATCTAACATGATCTAAGTTCTGACCGGCGTGAGCCGGGTTGGTTTCTATCCTCAAATTAACATTTCATTTCCGTACGAAAGGACTACATAGTAGAATCCTTAAATTAAGAATAATTTTAATCATTAAGTTTAATTCTGGCTTGTGTTTTGTTTTAATTTTATATTCAATCATAAGTAGTAGATAACATTATTATCAAATTTTTGGAGCCAGTTAAAACCTATTGAATCGGCCCAACGTGTCAGCCGCCGCGGATAATCAAAAGATTTGAATGAAATTGATTGGTGGAATTAAGTAAATGATTTAAAATAAATTTTTTATATGATAATTAGGTGAAATTTTTACTTATATAAAAGTCATAATTAAATAATTTATGGGATCTACAAAAATGAGTTTCAGACTAGGTTTAGATACCCTACAATTCTTTATTATAATCTTGGGTAGTAAAACTCTTCAAACTCAAAGAATTTGGCGGTGTTTTATTCTTACCAGACGAACCTGTCCCGTGATCTACAATCCGCGATTAATTATACCTCTTTTGTTTTCCGTTGGTATACCGCCGTTGTCAGAGTATTTTCAAAAAATATTTTTTAAATCAGTTATTTTTTGACTTCAGGTCAAGGTGCAGCTTATGAAAGGGAGTGGTGGTCTACTATGAAATTAAAAATACGGATTCTTAGGTAGACTTTAATATAAAGGTGGATTTGGTAGTAAAATTAATGTATAATAATAATTTGAAAAAGGCTCTGAAATGTGTGCACATCGCCTGTCGCTTTCTCATCGGGGAGATAAAACGTAACATAGTAGATATACTGGAAAGTGTATCTAGAGAGA
>23
ATGTTAGCTAATCTTTTTTCAACATTTGACCTCCCTACTTCCATTTTGGGTTTACCTAAGAACTGATTAATTCCTTTCTTGGGATTATTACTTATTCCTTGCTTTTTCTGATTTATACCTATTCGAACCCTTATCTTATGAAACCGAGTAATAAAAACTTTACATGAAGAGTTCAAAACGCTACTAAGAATAGGTCTATGTTGTATACAAGGAAATATCTCTATATTTATTTCTTCATTTTTTTTTATTCTATTTAGTTATTTTTTAGGATAATTCCCGTAAATTCTTACTAATACTGCTAATCTACCACTTGTCTTGGCTCTAGCTCAGCCCCTATGATTAACATTCATATTCTTCGGTCTATTCAATCAAACATAATACATACTTGCTCTTCTGGTGCCTCCAGGCACCCCACCCGTTCTAATGCCTTATATAGTGCGTATCGAAAATATTAGCAATGTATTTCGCCCTGTGACTCTAACTACGAGATTGGCAGCTATTATAATTGAAGGGCACTTGTTATTAATTCTGCTAGGGAATCAAGGCCCCGATATTAGACATTTTATCTTAACTCTTTTAATTTTTACTTAAATCCTACTATTAATTTTAGAATCAGCTCTTGCTGTAATCCAATCTCATATATTTGCAGTTCTAAGTATCCTATACTGTAGAGAAGCAAGAATCCCATAAGTAACACTTCTAAATTGACTAACTCTATTTATGTTTTTTACTCTAATCTTCTTAATACTCATTAACTTTATTTATTTTAATAACTCTCTTACCTCGGATATTACTCTAGAAGTTGATAAAAAATCAAATAGTGCTTCTTCCCATTCTTTTAATTGAAAATTATAGATGTTAATTATACGAATAACCCACCCTTTATTAAAAATTGTTAATAGTGCTCTAGCGGACCTTCTAGCCCCTTCAAGCATTACCGTTTGATGAAATTTTGGCTCTCTTTTAGGATTATGCTTAGTTATTCAAATCGTAACTGGGCTATTCCCAGTTATACACTACACTCGTCACGTAGACCTAGTTTTCCCCAGAATAACCCACATTTGCCGAAATGTAAATTGCGGATGATTGCTATAAACCGTGCATGGTAATGGGGCTTCTTTCTTTTTCATCTGTCTTTACCTATATGTGGGTCGAAGAATCTACTATGATTCTTATCAATTGATATGGACCTGATTTGTAGGAATCCTACTTTTACTTTTAATGATAGGAGCCGCCTTTATAGGGTACGATACACCTTGAGGTCAGATATCTTTTTAAGGAACTACAGTAATTACAAATCTAGTAACAGTTATTCCTTACGTGGGAAGTGATCTAGGTCAATGAATATGCGGGGGATTCGCAGTAGATAATTCCACTGTACATCGATTTTTTACTTTCCGTTTTCTGTTACCTTTTATTGTTGTAGGTGCAGTAATGATTCATCTTTTATTCTTACATCAAACAGGGTTGAATAACCCTGTTGGTTTGAATGGAGACATTGACAAAATCTTTTTTTATCCTTACTTAAGAATTAAGTATATTGTAGGATCTTTAATTATAATAACCACTCCAATAATCCTTACCCTACTTTACCCTTATTTATTAGGAGACCTAGACAATTTTACACCTGATAAGCCCCTAGTCACTCCCGCTGATCTTCTATTAAAATGATACTTCCGATTTGCTTACGCTATCCTGCGATCAATTTCTAATAAATTAGGGGGGGTTCTTACTTTAGTAATATCAGTTTTGATTCTAATAATTATACCTTTTTTACATAAGAGAAAATTTTGAGGCTTAGAATTTTATCCTATTAGTCAAATTTAATTCTGATCTATAGTAGAAAATATATTGTTTTTAACGTGAACTGGGGCCCGACCAGTAGAAGTATCTTATATTTTAACAGGGCAAATCTTTGCGGTGATTTATTTTTCTCACTTTATTGTCATCCCTTTTTTCCTAAGATTGTGAGATAAATTAATTAAAATGACAATATTGTCACGTTGGTTTTATTCAACAAATCATAAGGATTTTGGGACATTATATTTAATTGTTGGGGCTTGAGCAGGAACGGTCGGAATAGCATTAAGTCTACTTATTCGAGCAGAATTGGACCAACCTGGAAGTCTAATTGGAGGTGACCAAATATATAATGTCATTGTTCCTGCCCATGCATTTATTATAATTTTTTTTGTAATAATAATTATTTTAATCGGGAGATTCGGAAATTGATTAATACCTTGAATTTTAGGAGCACCTGATATAGCTTTCCCTCGACTAAATAACTTCAGATTTTGACTACTACCATCTGCTTTACCTCCATTACTAGCAGGGGGTGCTGGAGAAAGGAGGGCTGGAGTTGGGAGAACCGTTTGCCCTTCTCTTTCTGGGAGTATTGCTCAAGTGGGAGTGTCCGTCGATCTATGTATTTTATCTTTATACTTAACATGTATTTCTTCTATTTTAGGGACAATAAGTTTTATTACAGTGATAATTGATATGCGATTTCCAGGTATAACTCTGTACCGAATTGCTTTATTTATATAAGCTGCAGGAATTGCGGCACTCCTTCTTCTACAAATTCTTCTTGTCCTAGCAAGAGCTATTACTATACTACTAACTGACTGAAATTTAAACACTTCTTCTTTTGACCCCGCTAGAGGAGGGGACCCAATTTTATAGCAACATATATTTTGATTTTCTGGTCATCCTGAAGTTTATATTTTAAGTCTAGTGGGATTTGGTGTAATCTCTCACATTATTAGCCAAGAATGAGGAAAAAAGGAAGCTTTCGGTACTGTGAGAATAATTTATGTTATTTTAGCAATTAGGGTTCCAGGATTTGTTGTTTAAGCCTGTCATATGTTTACATTAGGTATAGACGTTGACACCAGAGCATATTTAACTGCAGTGACTATAATTATTGCTGTTCTTACAGGAATTAAAATTTTTAGTTGACTAGGAACCTTTCACGGGACACAGTTTACTTTTACACCTTCGTTATTATGAGCTTCAGGATTCCTCTTGCTACTTTCAGTAGGAGGGTTAACAGGAGGTATTTTAGCTAATTCAAGAATCGACATTACTCTTCATGATACCTACTATGTTGTTGCTCGGTTTCATCATATACTATCCGTAGGTGTTGTATTTCTTATTTTAGCAGAGTTTGTTCATTGATTTTCTTTATTTACAGGAGTAACCCTAAGCCCCACATAGTAAAAGGTTCATTTTTTCATTATATTTGTAGGGGTTAATATAACTTTCTTCCCTCGGCATTTTTTAGGGTTAGCTGGTATTCCTCGTCAATACTCTGATTACCCAGATGATTACACATCATGAAGTGTTGTATCTTCAATTGGTTTTATAATTTCACTTATAGCTACATTAGGATTTATTTTTATTATTTGAGAAGCTTTTGCAATTCGACGTCCGGCATTATTTTCACTTAAGGTAGCTTTATCAATGGAATGGAACTATGATCTCCCCCCTGCAGAAAATAGTTACGCAGAATTACCTTATATTACTCATTTCGACTTAATGGCAACTTGACTTCAATTAGGATATCAAGAGGGAGCATCTCCTATAATAGAACGACTAGTTTTTTCTCATGATCACGCACTACTATTATTAATTCTAATTCCTATTTTAGTAGGCTATTTTCTAATAACCCTAGTATTTAATGCATCTATGAATCGATATTTGTTAGACGGTCGAATTAATGAAATTATTTGGAAAGTCCTCCTAGATCTTATTCTGATTGCTATTGCTCTCCCCTCGCTACAATTATTATATTTGGATGATGAAGTTAATGGACCAGCTTTAACTATTAAAATAGTGGTCCATCAATGATACTGAAGTTATAAATATTCTGACCTCATTGGTATTAAATTTGATTCCTATATAATTCCTACAAATGAGCCTGTTCAAGGTGATTTTCGCCTACTAAATGTTGAAAATCGAGTAGTGCTACCTTTAATTACTCGAATTCGTCTTTTAGTAACAGCGGCTGAGGTTCTTCGCTCTTGGGCTATGCCTACTTTAGGAGTTAAGGCAGATGCTGTCCCTGGTCGATTGAATCGAGTACGTCTTTTAATTAATCGCCCAGGACTGTTTCTTCGACAATGTTCAGAAATCTGCGGGGCTAATCATGGCCCTATGTCTACTATTGTTGAAACTATTCCCACAAAAGACTTTTTAAATCGAGTTTCATATCATGATGTAGAACCGGATTGTTCAAAGATAGTTTACTAGATGATGACTGAAATAAATCAACCCTACCATCTAGAAGACTAAGACCTATGACCTGTCTTGAGAGCCTTAGGAGCTTTAATCTTAACTACAAGACTAGCCAAACGATTTCACACTTTCAATATAAATCTACGTGTGCTAGGCATACTAATTATTATTTTAGTTATAATCCAATGGTGACGAGATATCACTTGATAGGGAACTTACCAAGGCCTTCATATTAATAAAGTCACTTTGGGCTTACGCTGAGGAATAATTCTATCTATTACCTTAGAAGCCGTCTACTTCGTTTCATACTTATGGGCTCTACTTCATAGGAGTTTAGTCTCAACTATTGAAGTAGGAGCGGCTTGATCTCTTGCGGGTATTGGACCATTTAATTTATTTCAAATGCCTCCACTAAATACAGCGATTCTACCAGCCCCAGGTGTCTCAGTTGCATGGGCTTACCATGTATTAATAGAATATAACTTTACTCAAAGCAAACAAGGCTTAAGTTTAACAGTAATTTTAGGAATGTATTTTTCTGCCTTACAAGCATTGGAATACATTGAAGCGCCATTTACTATCGCAGATGAAGTTTACGGTTCTACATTTTTCGTAGCTACAGAATTCTATGGTTTTCCTGTATTTATTGAAACTAAATTTCTATTCACTTGTCTATTTCGTCATATATTTCATTATTTTTCTAAAAATCATCACTTTGGATTTGAAGCAGCTGCTTGATGTTGACGCTTTATAGATGCTGCTTGATTATTCCTCTAGATCTCAATTTATTAATGAGGAGGAATAAATCATAGTAAAGTGTTCTTTTTTATTTGTGTTTTAATCTTAGTTGTATGTGTGTTGGTAGGAGTTGCTTTTTTAACTCTATTTGAACGTAAGTTTTTAGGTTATATTCAGTTATGAGAGGGTCCTAATAAGGTAGGGTTTGTAGGTCTACTCAAACCTTTTGCTGGTTCTATTAAATTATTTACTTAAGAATAAACTTTCTCTTCTATTCCTAATTATTTACCTTTTCTTATTCTCCCTTTTTTTAGTATATGTCTTTCTTTGTTAGTTCGAGTGTTATTTCCTCATTGGATTTATTCGGTTGTTTTGAATTTAGGGGTTTTATTTTTTTTAGGATGTACCAGTACAGGAGTTTCTAATCTAATAATAGCGGGTTAGCTTTCTAATTCTGAATATTCTTAATTAGAAACTTTATGAGCGGTAGCTCAGACTATTTCTTGTCAAGTAAGATTCGTTTTAATTTTATTATCTTTTATAATTTTAACTTAAAGGTTTGTTTTAACGAACTTCGTCTATTTTTAAAGAAACATAGGGTGATTATTCTTTATTATCCCCGTATTAGCATCAATTTGATTTGTATCTTGTTTAACTGAGACTAATCGTACTTCTTTTAATTTTTCTGAAGGAGAATCTGAGCTAGTTTCTGAGTATAACACAGAATATAGAAGGGGTGAGTTTGCTTTAATTTTAGTGGCTGAGTGTGTTAGAATTTTGTTTATAGCAACAATATTTGTCATAATTGTTCTGAGAGGTATGACTTTTTCTTATTTCTTTATCTTTAAGTTTATAGTTGTTGTTTTTATATTTGTTTGGGTTCGTAAGACTCTTTTTCGATTTCGTTTTGATGAGTCAAAAAATTCAGCTTGAAAGTCCTTTTTGCCTGTTTCTTTAAGTTATTTGTTATTTTTTTGTGGATATATAATTCTGTTTTTTTCTCGGTTGAAAAATTAATTAAGATCGCAACAGATTACAGTCTTCTTTTCTCATATGATTATCAATCCTAAGCTTTTGTTGTTTTTTACTACATTAATTTCAAGGATTTTAATTGTGAAGTCCTCAAATTCTTGATTTGCTTCCTGTATTGGAATAGAACTGAATACATTAACCTTTCCTCCTATTATGTTCGTGAGAAATAATCTATAATTTGCCCCAGAAGCGGTGATTAAATACTTATTAATTTAAGCCCTTGCCTCTGTTCTCTCTCTATTTAGAGTATCCTTTATCTTTTTTTACTTTAGTATTCCTTTTCTCTCAATTATCGAAACCCCAAATAGACCTATTATAGTTATTATTAGCCTACAACTTAAATTAGGGGTAGCTCCTTTTTATATATGATTTTTAATTATCGCTAAAGCTATATCCCGAATTATGCTTTTTATTTTATTAAATATTTAAAAAATTAATTCCCTCTCTATACTACTAACATTCATCACAATAAGGCTCATTAATTGTATCTAAATAGCTGTCATTTTTTCAGTACTTGTGGGTGGTTTAGGGGGATTAAATTAAATCACAACACGATTAAGGATTGCTTTCTCCTCGATCAGTCTTATCGGCTGGTTATTGATTGCTTTAACTTTTAATAATGTTTTAGCACTAATCTATCTCATTATTTATATTCATGGTTTATCCCCCATCACCCATTTATTTAAAAACTCCAATATATCTCACATAAGTCAAACTAGTACAATTAACAATGTAGGTCTTCTAATAAAGTTCCTTGTTTTTTTTAGTCTGCTACCTTTAGATAGACTAGTCCCATCTTTATTAGGATTTTTATTCATGTGAATTGTTCTTAAAAAAACTATCGTTGTTACAATATTTTTTATTACCATAGGTTTAATTATTTCTACTTGTGTCATTCTATTTTATTATCTACGAATTACCTCTAATGGTTTCATAATATATTGTAAACATGTACCCATACGAACTACAAAACTTAGATTTAAAATAGAAGTTTTAATTAAATTAGTATTTATTATAGTAACTATCTCATTACTAGGTTTAACCATATGTAAATTTTTTCTTTTTTCCTCTATAATCTTTAAATCGATATTGCCGGCTCCTTCACTAGGAATAATTAATCCTGAGTCAATATTACTTTTTTTCACACTAATACTCAGAATCTTAACGGTACATTCTTCTGATTCTTGATTTTGTGCCTGAATTGAACTAGAACTTAATATTTTAACCTTTATTCCCATCATATTAAGTAAAAAAAATCACTAAATCTCTGCAGAAGCTAGAGTAAAATATTTTTTTATTCAAGCCCTAGCCTCTGTTTCCTTTTTATTAGGCGCTTTATTAATTTTTTTTTATTATTATAATTTCTCTATTTCAATTATTGAAATTCTATATTCATTAAATATAATAACTGTTGGACTATTACTAGTATTACCTGCTATACCCTACCATAGACGATTACTAATAGTAGCTGAAGCAATATCTTTAAATATATTTTTAATTTTATTAACTATCTAAAAAATAAATCCCCCAGTGGTTTTATTAACACTTACTTCTATTACATACACTAAATTTACTCAAATAACTGTCATTTTTTCAGCTATTGTAGGGGGATTAGAGAGTTTAAATCAAACTATAATCCGATCAATAACAGCTTTTTCATCTATTAATCATTTCGGTTGACTACTCATAGCATTAACTGTTTGTAATTTTCTAGTATTTATCTATTTCTTTATTTATATTCTCACCTTACTCACTATAGTCTAATTATTTGATAATATTAATTTATCGTATATTACCCAGACTAACTCAGCTCACAACATAGGTATTTCAACTAAATTCTTTATGTTTTTTACTCTACTCTCGTTAGGGGGCCTGACGCTCCCCTTCTTAGGGTTTATACCTAAGTGAATTACTATTATGGACACTATTGAAATTTTAATACTTTTCAATATCGTAGTGTTAATTAATACTACTTTATTCACCTTATTTTGTTCTCTTCGAATTGCACACACGACTATAAAACCATATCCAAATATTATACGAAAATGAACAACAACATTAAATTTTAGAACAGATTCTTCAATTATTTTTGTACTTTTCATTAGATCTATGTCATTGTTAGGATTATTATTTTTATATTTATTTATTTATTTGTCTATGTTAAATGCTATTGTGGAGGTCTCAATGACATAGTTTATTTTTTTTCGGTTTATTGAAGTAGTTTTAGCTCTTTTTATTTTTTTTTTTTAACGTAGGCTTCTGTTAGCTACTTTATTAAGATTAGAAGGTATAATGCTGGTATTATTCTTTCTGCTATGTATCTTATTAGTTTGTTTGAATTGCATACGATATTTTATTTTATTTTTTTTGATTTTAACGGTTTGTGAAGGAGCTTTGGGTTCATCTCTTGTAGTTTCCATTGTTCGATCTCACGGAAGTGCTTATTTTAATTCTTTCAATGTATTACATTGTTTGACTAAGTTTTTTTTTATGTTAAAGTTTTTATTCTTAACGTTGTTTTTGGCTACCTTATGCGTTTTTCTTAAAAATTGGTTTCGAAGCATGATGGTTACAGGTTTGTGACTATTTGTAATTATAATTTTTTAAAGAACAACTTGGAAATTAATTATATTCGAGTGGAATTCAAGAATTTGAAATCTATCCTAACTTGATATTATTTCTTACTCTTAAGTTATATTATGCGTATGAATTTTTGTTTTAATAGTTATGGGAAAATAATAGGTAAAAGAGAACACATATAATAATAGAATCTTTATCATTTTGTTCTTTATTCTATTGATCTTTTCATATGTAACATTGACAACTTCAAATTCGTTATCATTGCTTATTATATCTGAATCTTCTTTAACTACTACTTTTCTACTAATTTTAGGTAGGGGGTACTCGGCAGAGCGGGTTCAAGCTTCTTTGTATCTTCTATTTTATACTTTACTTGCCTTTTTGCCTTTATTGGTCGCTATTTTTTTTGTAGGTTGTAACAAGGGTACACTAAATGCATTGATCTTGTGATTCTATACTCATTCTATAAATACTTCCTTATTTGTTTTTCTTACGATTATTTTGGCTTTTGTAGTTAAAATACCTATTTATTTTTTTCATTTTTGGCTATCCAAGGCTCATGTAGAAGCCCTGGTAGCAGGTCCTATGATTTTAACGGGGGGTTTATTGAAATTAGGGGGGTACGGCTTAATACGGGTTCTATCTTTTATTATGAATACTGCTATTAAATTAATAAGTCATTAATCGATTAGAATTAGATTATTAGGAGGTGTGTTGGCTAGTTTAATTTGTATACGGTAAATTGATATTAGGTCTTTAGTTTCCTATCCTTCAGTAGTTCATATAGCGTTAGTTTTTACAGGTATCTTAACAGTACATTTTAGAGGGTGAAATGGCGCATTTATTATAATAATTGCTCGTGGTGTATATTCTACTGGTTTTTTTTGTTTTGCTAATGTATTTTATGAACGTACTGGAACTCGAAGACTTCCATTAACTCGGGAGCTAATTACTTCAATACCTACATTAGCCATTTGATGATTCCTATTTACTGCTGTTAATACTGCAGCCTCTCCCTCACCAAACTTATTTGGCGAAATTTCTTTAATTAGTTCATTAGTAAGCTGAAGTGCATGAGGTATGCTTCTTGTGGGCTTTTTGTCCTTTTTAGCCGTCGCGTATAGTTTTAATTTATATTCTTTTACGCAACACGGAGATCATCTTCTTGATCTATGTTCTAGTTAAGGAAGTAGAGTACGAGAATTAGTAATAATATTTTTTCATTGATGATTACCTCTAAAATTATTAATCTTTGTGGTCGAATTAGCATCCGTAAGATTATGTTTTCTTTATTAATAGCTGAAAGAGGTCTTGGAACCTACTATAGCCGTTGACCTATCATTCCATAAAATTATTCCTATATTTTTTTCTTTTTTAAGACTCGTAGTCTAAATAATATTTTGTGGGTTATATTTAATTATAACTCAAACGGCAAATTCATTCGAGTGAAGTAACCATATTTTTGGTTTGAATAGAATTAGTGTTACATCTACTCTTCTATTCGATTGAAGGTCTTGTTTGTTTTTAAGTTTTGTTCTATCCATTAACTCCTCTATCGTTATTTTTTATAGAAATAGATATACAGGTTATGTTTTGTATGCCAATCGATTTACTTTACTAGTTTTAGGAATTGTTTCTCTTATAGTATTATCAATTATTGGTCCTAATATGGTTAGAGTTCTATTAGGGTGGGATAGATTAGGTTTAGTTCCATATTGTTTGGTAATATAATGTTAAAATAAAAAGTCTCCTGCTGTTGGTTTATCAACTGCACTGTCTAACTGTGTTGGAGATGCATGAATTTCATTATCAATCGGATGACTAATATTCTTAGGAGATTTTGATTTTATACTTTTTGTGCAATGAGCTTTTTTATTAAATTATATTGAAAAAAAAATAATTGTGCCCAAAATTACTATTCTAGCTGCTATAATTAAAAGAGCCCAAGTTCCTTTTTGGGCTAGGTTACCAGCTGCCATGGCGGCTCCTACCCCCGTTTCTCACGCTTTACTCAACCTGTCAACTTTAGTAACTGCGGAGATTTTTCTATTGATTCGGTCCTCCCCTTCAATATTTGCAAATTAAATATTAGAAGTTTTAATATTTATTTCTGCAATAACTGTACTTCTAGCTGGCTTAGCTGCTTTTTATGAATATGATTTAAAAGAAATTATCACTTTATATACTGTAAGAAAATTAGGAGTCATAATATTTTCTTTCTCCTTGGGATTTCCTGTATTAGTTTTTTTCCATTCATTAACTCATGCCCGATTCAAGGCTTTGTTGTTCTTATGTGCAGAGGCGCTTATTCTGGGAGTAAGAGGCATGCAAGATATTCGTGATATAGGAGGACTAAATTTAACATTCCCTTTTACTTGAGCTTGCTTAAATATAGCTAATTTATCACTGTGTGGAACACCGCCTTTAGCTGGATTTTATTCTAAAGATTCAATTATTGAAATAGCTTGAATAAGTAATATAAATAGATTAATTTTATTTTTATTATTTATTTCCACTGGCTGATCAGTCGTTTACTCGTTTCGTTTGACTCTTTTTTCTATATTTACACTCTCTAGTTGTAATTCTTTACGTTATATTAGTTAGGAAGACGCTTGTAATGTACTTAAGCCTATATTCGTTTTAGGTTCATTTCTAGTTATAGATGGAGGTGCTTTGAGTTGACTAATATTACCCTACCCTAATTTAATTATTCTATCTTTATTTATAAAAATAACGGCTTTATTTTATACTGTTACAGATGTTTTAGTAAGATTTATATTTATTACAACCAGTTTTATTCATCATCTTCTATCAATGAGATTCTATTTTATCATTTATTTTACAGGTGGAATATAATTTCTACCATAATTATCAGGGCGTAGAATTACTAAACGTTTTGTAAATATAGGGAAAGTGCTTTCAAGAATTTACGATCAGGGTTGAATAGAGTAATTAAGAGTTCAACGCGCTTATGAAATATTAATCTCTAGTTCCACTTTTATTTAATAATATCAAAATAATGCATTAAAGACTTTTTTATTAGCTTTTCTAGTTAGAATTTTATCTTTTTGTATTATTTTTGTATCAATATATATTTTGATTATTGCAGGTAATGCTGAGTACGTTAACGCCACTAATAGATTTAAAAGCATCGCTAGAAACATTGGCTTCAATATTTAAATAATAAATATGATAATAATGTATCTTATTCTAACCATTTTAATATTAAGCACTTTAATCTTTATACTTTTAAATCACCCCCTATCAATAGGATTAATACTCCTTATTCGAACTATAGTTATTTGCTTGGCATTAGCAATATCTTACATATATTATTGTTTTTCTTTTATTCTATTTTAAGTTTTTTTGGGCGGACCACTGGTAATACCTATTTATCTTCCCACACTAGCATTAAATGAAATACGGGTCCCTTCTAATTTAAAGATGAAAGTTTTCCTTATAATTTTTATTACAGCATTTTCTCTTTTAATTATCTTCATTATTATTAACTTTGAATATATAACAACAAGAAGTAACTCAAAACTACCCATTTAAGACATAAAAATAGCCCATAAAATCTTATTAATGAACTATATTTATTTAACAGGAATATGACGAATGCTTATATTTTTAGTAATTTAGCAATTTCTAATTTTTTTAGTTGTGGTTAATATTACTAAATTAGGTCATGGCCCTCTATGACTCCTAAAACCCTAACTTTTATTGTCTTGTGTTGTTCTAGAAAAATATTTTTAATTTAAATTTAGTACTATTAAAGAATATTTAGACTTATAATTAATAAGTACTGTGAGGAAAAGTTGAGACAACATGAAAATTTGATATTATAAAAGAAGATATAAACAATATTACCTCGTGTTTAAGGGTATACTAAATATATTTTATATAAAGCTTTCTCGAAAAAAATAATTTATTTTTTTGTACCTGTTGATGTGTCATAATTATTTTGAACAAAAGTATAAAAGTGAAATGTTATTCGGCTTTTTCGATATTTGGTTTCTTGAGTGATGCATTTAATTCAGATTTTTTTTTTAGCTTAGTTAATTAATGTAGGGATGGTAAAAGTTTAGAGAGATGAGCTTATAAACATTAAAAATTACATTTTTTAATAGAAATAAAATGTTTTTAAGCTTAGCAATAGCCATAAATGAAGATTATGTTTTCATTTATATTTTTATATTGATTAATTTTTTATTTTATACATGTTTTATTGAGATAAATATTTAAATTAATAAGGATAACTAATAATACTAATAATTGTACAAGAATTATTCATATTTTCAATGATAATAGATTTATTAAAAGAACTCGGTAAAGATATTTTCCGACTGTTTATCAAAAAGATCCCCTTAAGATTTAATTTAAGGTAACGTCTGTTCAATGAGATTCTAAACAGTCGTGGTATTCTAATTGTGCGAAGGTAGCATAGTCATTAGTCCTTTAATTAAAGGCTGGTATAATTGGCTGGACGGGAACAGAGCAGTCTCTGTTATCAATTTTGAATCTTATTTTCAGGTGAAAAAGCTTAAATGCTCTTGAAGGCCGACAAGACCCTATGGAGCTTAATATACATGATTTATAAATTTTTAGGTGACAATCTATTTAACTAAGTATTTTGTTGGGGCGACAGGAAGAAAAAAATAACTTTTGTTTCATAATAAACATTTATAATAAAAGAAATGATCCTTAAGTAGGGCCTTGTAGAGTCAGTTACTTTAGGGATAACAGCGTAATTTTTTTCGAGAGCTCATATTGATAAAAGGGTTTACGACTCCGATGTTGGATTAAGACTTTTTTAAGGTGCAGAAGCTTTAGAGAAAGTCTTTTCGACTTTTAAATTCTTACATAATTTGAGTTTAAACCGGCGTGAACCAGGTTGGTTTCTATCCTTAAGCTAATATTCTATCTTAGTATGAAAGGACTAAATAATGAGATTTTCAAATTGGGAATAGTATTATTTATTAAATTTGATCCTGGCTTGTGTTTTATTACAATTTATAGGCCATATATAGGTAGTAATTAATATTATTATCGAATACTTGGAATTAGCTGAAATTTATAAGACCTGTTAATCGTGCCACCTGCCGCGGTTAGACGAAGGATTGAAGTAGATTAGTTTGGTGGAATTGGGTAAATGATTTAAAACGAATTTTTAGTTTATTTGTTGGGTGAAATTTATATTTACATTAAAAACATCTTTGCAAATTTTATTGAACCTGTAAAAATATACTCTAGACTTGGATTAGATCCTCTATCATTCTTAATTAAAATCCTTAATAGCAAGATTTTTCAAACCGAAACAATTTGGCGGTCTTTTATTCTTACCAAAAGAACCTGTCCCGTAAACGATAGTCCACATTTAGTTTTACTTCTTTTATTTTCAGTTTGTATACCGCCGTTGTTAGATTATTTTTAAAAAATATTTTCCAGGCAATTTATTTTATAACTTCAGGTCAAGGTGTAGCCTATGAATGAGAGAGGTGGGTTGCAATAAAACTGATTATATAGTTTTTGAGTTAAAAATTGTTATGAAGGTGAATTTGGTATTAGTTTTAGTTTGATATTATAATTTGTAAAAAGTTTTGAAATGTGTACATATCGCCCGTCGCCTTCTCTGAGGAGAGTCAATTCGTAACAAAGTAGATTTACTGGAAAGTGCATCTAGACAGA
>24
ATCATAATAAATTCATTCTCAGTGTTTAATTCCTCCACCTCTATTTTAAAGTTTTCTTTAAATCGATTAAACTCATTCTTTGGGCTATTCTTCACATCTTACACTTTCTGATTTGTGCCTAATCGTATCAACGATTTATGAAACCGACTTATAAGAATTTTTCACGGAGAATTTAAAACTCTTTTCAGAAGAGGTCCAAACGGTAAAGATGGAAACACTTTAATATTTATTTCTTTATTTATCTTTTTCTTATTTAATAACTTTCTAGGACTATTTCCATGTTTTTTTACTGGATTTAGTCACCTAACATTTACATTGGCTCTAGTTCTACCCCTGTGAACTATATTTCTGTTTTTCAGTTGAATCAACCACACAAAACTAATATGCGTACAGTTAGTACCTCAGGGAACTCTAGCAGTTCTTATACCTTTTATGGTTTGTATTGAAACTATTAGTAATCTTATTAGGGTTGGGACTCTAATTATGCGACTAGTAACAAATATAATTGCAGGCCATGTACTACTAGCTTTATTAGTAAACCAAGGCCCTGCTATAAGTTTTTCTATTCTAACTCTATTAATATCTACTCAAACTCTACTATTAATATCAGAATCAGCTGTCGTTGTTATTTAATTTTACGTCTCTGCAACTTTAATTACCCTATATTCTGGAGAAGTAAATATTCCACAAATAGCACTTCTAAATTGAGTAATCCTGTTTACCTTTTTCATTCTAATTTTTTTAATTTTTATTATTTTTATTTAATTCAATAATTTTCCTCCTTTAGAAATTACTCAAGATAAGAATAAAAAAAGAAATTATATCAGCTGTCGATCCTTAAACCGCAAATGATTGATCTCAACGCTGCGAATATCTCATTCTCTACTAAAGATTATTAACAATGCACTAGGTCATCCACCATCCTCCACAAATATTGCAATTTGACGTAATTTGGGTTCTCTTTTAGGATTATGCTTGGTTATTCAAGTTGTGGTAAGCTTTTTTTCAGCTATACTCTACACTGCGCATGTTGACTTAGTTTCCCCTAGAGTAGCCCATATTTATCAAGATGTTAATTATAGATGATTACTACGAACTTTTCATGCTAAAGGGGCTTCTTTTTTTTTCATCCGTATTTCTTTACATAAAGGACGAAGGATATATTATGGGTTTTATTTATTTACGTCTCCTTGATCGGTAGGAGTCATTCTTCTATTTTTAGTAATACGAGCCGTTTTTATAGGGTATGTTTTACTTTAGGGGCAAATCTTTTTTTGAGGGGTCACGGTAGTTACTATTCTACTGTCAGCTATACCCTACGTAGAGAATGTAGTAGTACAAGGAATACGAGGGAGATTTGCGGTAGATAATATCATCTCAACTTGATCTTCTACATTCCACTTTCGTTTACGTTTTATTGTTATAGGAACTTCAATAGTTTATCTATTATTTCTACACCGAACAGGGTCTAATAACCTTTTAGGTCGGAATAGAAATACTGACAAAATCCCTTTTTTCCCTTACGTTACAATTAAGTATATAGTAGACTTTATAAATAAAATAACGTTTTTCACACTTCTTACCCTAATTAACCCCTATTTACTAAGAGATCCTGATAATCTTCTCCTTGTTAACTTACTAGTAACCCCAGCTCACGTTCAATCAGAACAATATTTCCTATTTGCTTACGTTATTTTACGATCGATTCCTAATAAGTTAGGAGGGATTTTTGCTTTATTTATGTCAATTTTAATTCTAATAGTTATACCACTTATCCATAAGAGAAAATTTCGAGGTCTAGAATTTTATCCTATTACGCGAATGCTAGGTTGAATTTTAGTAACAACTGTAATTTTATTAACTTGAACTGGGGCTCGATTCGTAGAAGATTTTTATATTTTAACATCGCAAAACCTAACAGTTATATATTTCTCTCGTTTTATTTCTGTCCCTTTTCTTCCAAAATTCTGAGAGAAATTAATCAAAAATCTTATACTGCGACGTTGATAATCTTCAACTAATCATAAGGATATTGGCCCGCTCGCTTTTATTTTTGGAGTTTTAGTAGGATTAGTAAGAACAGCTCTAAGTCTGCCTGTTCGAGCAGAATCGGGTTAACCCGGTAGTCCAATTGAAGATGACCAAATTTATGAAGTAATTGTTACTGCTCTCGCTTTTATTATAATTTTTTTTACCGCTTTACCTATTTTAAATGGGGGATTTGGAAATTGGCTGGTGCCTCTTATATTAGGAGCCACTGATATGGCTTTCCCCTGATTAAATAATATAAATTTTTGATTACTATTTCTTGTTTTAACCCTATTACTAGCAGAAGGAGCTGTAGAAAGAGGTGCAGGATTAGGATGAACTGTTTACCTTCCTTTATCTGGGGGTATTGCTCATGTCGGAGCCTCCGTAGATTTCAGTACTTTTTCTCTACGTTTAGCTGGTGTTTCCTCAATTTTGGGGGTAGATAATCCTATCACAACTATTATTAGTATACGAACTCGAGGTGTAACTCTAGATCGAATTCCATTACGTGTCTAGGTTGTAGAAATTACTGCTCCACTTTTATTACTATCTCTTCCACTTCTAACAGGAATTATTACTATACTACTAACTGACCGTAGTTTAAATATTTCGTTTTTTGAGCTTGATGGGATAGGGGACCCAATTTTATATCTACATTTATTTTGTTTTTTCGGTGGCCATGAGGTTTATATTATAATTCTGCCTGGATTTGGTATAATTTGTCATATTACTAGCCAAGAAAGAAGAAAAAAGGAAGCTTTCGGAACCTTAGGAAAAATTTATGCTATACTAGCGATTGGAGTTCTAGGGTTTGTGGTATGCGGCCACTACATATTTACTGTAGGTATAGACGTGGATACCTGAGCCTATGTTACTGCAGTAGCTATAATCATTGCCGGTCCTACTGGTATCAAAACTTTTAGTTGACTAGGAACTCTTCATGGTGCTCAATTCACTTTTACTCCATCCTCGTCATGAACCCTAGGATTTGTTTACTTGTTTACAGTAGAAGAGCCTACAGAAGTTGTTCTACCCAATTCAAGAATCGATTTGGTTTTTCACGATACTCACTATGCTGTAGTTCACCCCCACTATATACTATCTATAGGAGCAGTATTTATTATTCTAGAAGGGTTTATTCATTGATTTCCTTTGTTCGCAGGAGTAACTCCAAACTCTACATGATTAAAAGTTCATTTTTTTGTTGTATTTATTGAAGTAAACTTATCTATCTCCCTTCAACACCTTTTAGGGTTAACTGGAATACCTCGACGAGAATTAGATTATCCAGATGCTTATACAACTTGAAACGCTGTATCTTGGATCGACTCTATAATCTCATTTGTAGCCACACTAGGATTTATTTTTATTATTCTAGAAGCCTTTGCAACTGAATGACCTGTTTTATTTTCACTACAGTTAACCTCCTCTATTGAGTGAAATCATAAACTCCCTTCAACAGAACATCGTTACGCCGAATTTACTTATATTTCTAAAATCATATTAATGGCAACATGATTCCGACCAGGGTTTCAAGATAGTGCATCTCATCTAATAGAACAATTAATTTTTTTTCATAACCACGCACAAGCTGTTCTAATCCCAATTACTAGTTTAGTTGGTTATTTTATAATAGCTCTAATATTTAATACATTCATTAATCGCTACCTTTTAGAAGGCCAACGAATTGAAATTATTTGAACAGTCTTTCCAGCATTGATTTCAATTTCCATTGCCTTCATTTCCCTATGACTGCCAGATCTAATTGATAAAACTAGTAAACCAGCTTTAGCTATTAAAGTAGTAGGGCATCAATGATATTGAAGTTATGAATATTCTGATTTTACTGATATAGAGTTTGATTCTTACGTAATTCGTACAAATGAACTAACTAAAGGTGAATTTCGTCTACTAGATTTAGAGAACCGTATAGTGTTACCTTTTAATACTCCAGTTCGCCTGATATTTACTGCTGCCGACGTCCTCCACTCTTGAGTTATCCCTAGATTAGGAGTTAAGGCTGATACTGTCCCAGGTTGATTAAATCAATTGAGACTTTTAATTAATCGCCCGGGATTATTCTTTGTGTAATACTCAGAAATCTATGGGGTTAATAATAGTCTTATACTAATTGTTGTTGAAGGTTTTACCGCAGAAGATTTCTTAAATTGCGTGACGTCATATATTGTACACCTAGAAGGCTTAAAGCTGGAAATGGCAGTGACAACTTAAGCAGATCACCCCTTCCACTTAGTTGATCAATGCCCTTAACCCCTTTTAGGGGCCTTAGGAGCTATAATTTCAGCTACTGGAGTAGCAAAATGATTTCGTACTTTCGATATAAACCTATTCTTCTTCAGAATATTAACCACTATTTTCGTTATTTTTCAAGGATGGCGAGATGTCACTTGAAAAGGAACATTCCAAAGTCTCCACACACATCTATTTGCTTTAGGTCTACAATGAGGAACAATCTTATTTATTGTTTCTGAAGGCTTCTTTTTCGTTTTATTCTTCTGAGCCTTTTTTTATAGAAATTTAGCCCCTGCTATTGAATTGGGAGCATTTTGACCTCCTGCTGGTATTAAGCCATTTAACTCATTTCAAATTCCTCTGCTAAAAGCAGCGATTCTATTAGTCTCAGGAGTTATGATCACATGAGTCCACCACGGATTATTAGAAAATAACGTCACCCAAGGCAAGCAAGGCCTACTACGTACCGTGATTTTGGGGATGTATTTTACTATCCTACAAGCAGTTGAATATTTTGGAGTACCTTTTACTATTGCAGACGCAGTTTACTGGTCAACATTTTTTGTGGTGCCAGGATTTCACGGTTTTTATGTAATTATTGGAACAACGTTTTTACTTATTTGCTTATTACGTCATATATCTTACTACTTTTCTCGAGAATATCACTTTGGATCTGAGGCTGTAGCCTGATATTGATATTTTGTAGTTGTTGTTTAATTATTTCTTTATATCCTAATATATTGACGAGAAGGTATGAACTTTTGAGTTATGTTTCATTTAGTTTTCTTTTTGATATTGGTTGTACGGGTTTTGGGAAGAGTGGCTTTTTTGACTTTATTTAAATGAAAACTTTTAGGTTACATTCAGTTGCGAAAGAGTCCTAATAAGATAGGATTAGTAGGATTTTTTAAACCTTCTGCAGGTGCTATTAAATTATTTACTAAGGGACAAGCTTTCTCTTCTATATCTAATTACATACCTTATTATGTTGCGCCTGTCTTTAGTTTATGTCTTTCTGTATTGGTATGAGCTGCCGTCTCTCCTTGGTATGATTTTATTCAGGTTGATTTGGTGGTTTTATCTTTTTTGTGTTGCATAAGTGTAGGGGTTTATACTGTTGTGGTTGGAAGTTGGTCTTCTAAGTCTGAGTATTCTGTATTAGGAGCTTTACGAGCGGCAGCTCAAACGGTTTCGTACGAAGTAAGATTAGTTTTGATTTTATCATCCCTTATATTATTAATTTAAAGCTTTAAATAATTTAGACTCGTTGATTGTCAAGAAAATATAGGATGATTTCTCTTTATTAGCCCTCATTTAGCATCATTTTGATTTGCATATTGTTTAGCAGAGACTAACCATACTCCTTTTGACTTTGAGGAAGGCGAATTTGAATTAGATTCTGGGTTTAATACAGTGTATAGAAGAGGTGGATCTGCGTTAATTATATTGGCTGAGTACACCAGAACTTTTTTTATAAGAAGATCCTTTGGCATCATTCTTATGAGGGATATAATTTAGTCTTTATTTTTTTTTTTAGGCTTTATACTTGTTGTTTTCATATTTTTGTGAGTACGAGACGCACTACCAAGTTTCCGTTATAACAAATTATTATATCTAACTTGAAAGTCCTTTTTTTCTGTTTTTTTAAATTATATTTTATTTTTATGGGGTTTTCTATTTTTATTTTTTTAGGACTTGAGATAGCATGTAATGTTCAACTTTGTCACACAGGCTACTGCTATTTCGATGATTAATCCTTGATCTATTCTATTTCTTTCTATACTATTTTTAAGAGTCATAATTGTACTATCTTCCAATTCTTGATCTGCATCGTGAATCGGACTAGAAGTTAATTTTTTAACCTTTATCCCACTTATATTAAAAAAAAAGACTCAGTGATACATTACAGGAGCTGCATTAAAATATTTCTTAGTTTAAGCCTTAGTTTCTACATTACTTTTACTGAAAGTTTTACTTAAGCTTTTTTATTTTCTTATTTAATCTATCTCAGTAGTTGTAACAATTGTCACATCACTTTTACTCACTTTTGGCCTGCTATTTAAATTAGGGGCTGCCCCTTTTCACATATGAGTCCTAAGTGCAGCAGAAGCTGGAATTTGAAGCATGTTTATTAGTTTAATAAGTAACCAAAAAATAAACCCCCTAGTTATTCTGTTAACATTAATCGCCTTAATTTAGCGAAATTTTGTCAACATGGTTATCATCTCATCAACATTTGTTGCAGGATTAGGAGGATTAATTCTAACTATAATACGATCAATAACAGCCTTTTCTTCAATTAATCATATTGGTTGATTACTAATACCTTTAACTGTTAGTATTTTGCTATTATTTATTTATTCTATTATTTATATATCCATTTTATTTTCTGTAGTTTATTTATCTAAATACTCCCATATTTCTCATGTTACTCAAATTAATTTAACTAATCATATTTATTCTGTAACAAAGATACTTATTTTTTTTAATTTACTTTCTTTAGGAGGACTAACTCCCCTCCTCTTAGGGTTTTTGCCCGAGTGAATTATTATTATAAAGACTATTACAATTATAACATCTTTCATTATCATAGTTTTTACTATTACTACTCCAGTTACCCTATATTATTATCTACGAATTTCTTATTCTGCATTCATGCTACATCCAAGATATGTACAAACAATAATTACAAAATTAAACTTTAACATAGGAATTTCAACTATGCATGTATGCATTATAACGTTTATCTCATTAGGTGGATTAATCTTATTACCTTTAGTTTTTGATTTATTTTTGATTTTTACAATGGGTACGTAGGCAACCTCATTTGCGATGATTAATCCTGGCTCTATATTGTTTTTTTCGACATTAATTTTAAGTGTGTCACTTGTACTATCTTCTGGTTCTTGATTTGGATTTTGAATTGGATTTGAACTAAATACTTTAACTTTTATCCCTCTTATTTTTATAAAAAATAATCAACAAACGTCTACAGATGCCAGAATAAAATATTTCTTAATTCAAGCTTCAGCTTCTGCTATTTTCTTTTTGGGGGCTTTGTTTCGTTTTCTTTATCTTTATAATTTATTTATTTCAGTTATTGAGGTTACGCCCACTGCATTTTTATTCACTTTATGATTACTGCTAAAATTAGGGGCAACGCCTTTTCATATATGATTTCTTATTGTGATAGAAGGTCTATCATAATAGTATTTTTTATTTTCAATAACTATCCAAAAAATAAATCCTTCAGTTGTATGAGTAACAATTATCTCTTAAACCCCCTCAAAAATTATTGCCCTAGCTGCTATGGTCTCAATAATCGTAAGTGGATTAGGGGGATTAAACCAAACTAGACTACGATCAATTGTAACTTTTTCCTCAATCAGTCATATAGGTTGAGTAATAATTGCTTCAATTATTAGTAATTTTGCAATATTAACATGTTTTCTTATTTATATAGTGAATTCATTTCCTGCTGTCTAGTTATTAGACAACATTAAAATAGCTCATATTAATCGAATTACTCCAACTTATAGTAAATATCCCATAAGTAAAATAGTAATATTTTATAATTTATTTTCTTTAGGGGTGCTAACCTCACCCTTCTGGGGATTTTTGCTTAAGTGGATTATTATTAAAAATACTAATAATATCATAACATTTTTCACAATTACAGTTTTAATTGTTATTATTTTAGTTACACTATATGATTACCTACGAGTTATCTTTAGTGCATTTAAATTATATGGAAGTGATGTACATAGCTTAAGTAAAATATTAGATTTTAAAAAAGAAATTTCAATTAGTCTTATATTTTTGGTACTAGCAATTTCAGTGTTAGCCATATTATCTTTCCCATTTTTTGTTATATTATTTATACTAAACGGTCTCATACATTTCTTTTAAATTTTATTTATTTTTTTTGTGTTTATTATAGTTGTTCTCACTTTAAGACCTTTTTTTTCTTAACGTTAGCGTCTGATAGCTGCCTTACTAAGATTGGAAGGTATCACACTAATACTTTCTGTTTTATTGATTAATTTATGGACTTTTTTGAGTTACGATTATAATTTTATTTCATTTTTTCTACCCCTTACAGTATGTGAAGGAGCTTTAGGTTTATCAATTTTAGTTCTCATTGTTCGTACTAACGATCGTAGTTATTTTAATTCTTTCAATAGATTACACTGTACTAGTAAGACCTTCAATATGTTAAAATTTTTATTAGCTTCGTTATTTTTGATTTTTATGGACGTTATTTTTAAGAAATGGTCTTGGTATTAGTTGTTTATGCTTATATGAGTCTTGATATTTATAATTTGTTGATTAATAACATCTAGTATTATTTTCATTCATCGAGATGAACGATTTTTAGATTTTTTCCAATTTGAAATTTTTTCTTACTTTCTAGTAATTCGAAGCGTACGACTTTTTTTTTTGATGGTTTTAAGAAGATATTCTGTTTAATTGAAAACATATAATTACGGAATTTTTAAATTTTTAGTATTTTTTCTTTTTTTCTTTTTGTGGGTGAGATTTACCACTTCAAATTTATCAACATTTTATACTATCTCTAAAACTTCTCTAATTTACACCTTTCTATTAATTTTAAATTGAGGGTATCAACCAGAGCGGGTTCAAGCTGCATTTTGTTTTCCATTTTAAATCTTAGTTGTTTATCTGCCTTTATTAGTTAGTATTTTTTTAATAGATTATGTTTCGGGTACATTAGATATGAGTTTCTTGAAAATTTATGTTAATTTTACAAATCCTTCATCATTTTTTCTTTTTAGTATAATTCTGATTCTTTCGGTTTAGATACCGATATGTATTGTTTATTTTTGACTACCTGAGGTTCATGTAGAAGCCCCTATAGTTGGTTGTATCATTTTAGCGGGGGTTTTATTAAAACTAGGGGGGTTTGGTGTAATACGGGTTCTGTCTTTCATAGTTAGTATTGTTATTAACATATTTTATTTTTTATTAACTAGAATTGGAATAGTAGGGGGGATGTTTGCTAAATCAATTTGTCTATGGCAAAGTAATATTAGGTCTTTAATTGCTTATTCTTTAGTTGCTCATAAAGCGTTGGTTTTTGTAGGGATATTAATAAGGTATTCTTGAGGGCGAGTAGGTGTTTTAATTATAATAATTGACTATGGCCTATCTTCTTCCAGTTTAAACCGTTTTGCTAATATAATCTATGAACGGATTGTTTCTCGTAGCCTGCTATTAACTCAAGGACCCATGAATTTAATTTCAAGATCAATTATTTGATGATTCTTATTTAGTGCTGTTATTATAGCGACTCCTCCCTTACTAAATTTATCAGAAGAAATTTCTTTGTTCAATAAATTAGTAAGTTGAAGTTTATGGATTATGCTTCTTTTAGGTTTACTCTCTTCTTTAGCAGCGGCTTATAGTCTTTACTTAGATTCGTCTATTCAGTACGGAACTAAAATAACCTATTTATATTCTAATTACGAAACAAGAGGTCGAAAGCCATTGATTACCCATCCTCGTTTCAGATCTCCTATGACGTTATCAATCTTTTGGGGTTATTTATCATCGGAATGATTAAGGTCTCAGATTTTAAAAGAAAAAAAGGTACTGGCCCCTACCATTGTCAAGATAATAGCGTTTTAAAAAGTTTTTTAAATATTTTTTTTTTTTTTAAGCCTGGTAATTCTACTCACATTTATTGAGCTAAATTTTATTATCAATGTAACGACAATTTTTGTGGAGTAAAAATAAAGCATTTTGTGTCTTATTGAAGTTAATCTTGTTGCAATTTTTTTATTTAATTGAGTATGTTTTTTATTTATAAAGTTTGTTCTATTTATTATTTCTTCTACGGTTGATTGTTACAGAAGAAGTTATATTGGTGATGATCTATATACTCATCGATTTATTTTATTAGTTTTAGTCTTTGTTATTCCTATGGTATTATTAATTGTTAGTCCTAATATGTATTGGATTCTATCAGGGCGGGATCGCTCAGGCTTAGTCTCATACTGTTTAGTCATTTATTGTCAAAACAAAAAATCTTTTACGGCTGTGTTACTTACAATTCTATCTAACCGTATAGGGGGTGTATGTTCCTTATTCGCAATTGGTCGATGGATTTTTTTATGAGATTTTAGTTTTGTATCTTATATTCATAGAACTTTTATATTTGATAATATTGAAATAAATATAATTACCCCTACTTTTGTTGTTCTAGCTGCTATAGCTAAGAGAACTCAGATTCCTATTTCCGTTTGGTTACAATCAGGCATGGTAGCTCCGACCCCTGTTTCTTACGCACTAGTTCGCTCATCTACTTTAGTGACGGTAGGGGTTTATCTATTAATTCAGCTTTCCCGCTAGATGTTGGAAGGCTAAGTATCGAAAGTTTTATTATTCTCATCTGCTCTAAATATATTTATAGTTGGATTAGCAGATATTTATGAATTTGATTTAAAAAAAATTTTTACTTTATCTACCTGAGGACAACTAGAAGTGATAATATTTGCTATATCTCCGGGGCTTCCTGTATTAGCTTTTTTTCATTTAATAATTTATGCTCTGCTTAAGGCTTTGCTGTTTCTATGTGCAGGGGTTCCCATCCATGAAGTAGGAAGTACATAGGATATCCGTTGTTTAGGAGGATTTACTTTTAAACCTCTTCTAAGTAGAGCTTATTTAAATATAGATAACTTAGCTTTCTGTGGGGTACCGTTTTTAGTTGGATTCTGTTCTAAGGATGCAATTATTGAAATGGTTTTAATAAGTAATATAAATATATCTGTCTTAGTCTTAGTACTTATTTCTACTGGTTTAGTAGCTGTTTATTCATTTCGATTAATTCATTTTTACATATCCAAGCCCCCCAGTAATATATGTGTATATTATTTTTATGATACAGATGGTCATAATGTAGTAAACCTTATCTCTATTCTAGCATCAGTTGATATTTTATGAGGAACTGTGTTGAGCTGACTAACATTTCCTTACCCTATTCTAATTATTCTACCTTTATTTGTAAGAATAGCAGCACTAATTTTTGTTGTTGTAAGAGTCTGAGTAAGAATTATATTAGTTAGAGATATTTTGTCTAATCATTTACCGTCAACGAAGTTTTCTTTTAATCCGACTTTTATTGGGAGTATATGATTTTTACCTTTGATATCAAGGCGGAGAATTATTAATTATCTTTTTCTTTGAGGAAAAATGGTTTTAATTGACTTAGATTAAGGTTAAATTGAACGACTGGGCGCTCAAGGGATATATGAAAGATTAATTCCTAGATCCATTCTAATTTTAATATATTAAAATAATTCATTGAAAATATTTTTTTAAGTTTTTTTAGCCCTATGTTTTTCTTTTTGTATTATTTTAATATCCATCCATATTTTACTTTTGGGGCGTGACGTGAAAGAAAATATTATATTGTACATACTGAAGAATCCCACGTGGATCAACTTTTTATACTTAATAAAAAGGATGTTGATGATACAATATCTACTGTTAACTGGTATAATAGTATTTATTTTTACTTTTACATGATCATATCACTCTCTATCAGCAGGACTAATTCTTCTCATTCAAACTCTACTATCTTGCTTTATATCCGGAAAATTTAGAGTAAGTTACTGATTTTCATATATTCTATTTTTAATACTATTAGAGGGAGTACTTGTAAAATTTATCTACGTTTCCACACAAACACCAAATGAAAAACAAATCGTGTTGAATTAAAGAATTAAAATTTTCCTAATTATATTGATAAAAGTAATTTTCATTTAAATTATTTTCATAATTTTTGACTTCCTATTTGAAACAATACGAAAAAACTTCAATGTTTCCTATTAAACCATAATGGGATAATACGAAATTTTAGTAAGCAAGTATATTTATAGTATGATTCCTGTTTAAATAATTATATTTTTAGTAATTTATCAGTCTCTGTCTTTAGTGATAGTAATGTATATTTCTAAATTCGATAAAGGTCCCCTCCGACCTTCAAAATGTTAATTATAATATTGCTATGTTGATCAGGAAAAATGTTTCTAATTAAGATTTAGCATTATTAATGAAATTTTGGATTGATGGTCAAATAGTATTGTCAAAGAGAGTTGAAATGGAATGAAGATTTTATTTTATAGAAGGAGATATAAATAATTATACTTTGTGTATCAGGTTGTAATTAGGAAAATTTATATGTAGATTTCCCGAAATAAAAGAGCTAACATTTTATCATTGTGTCTGTGTGATAACCGTTTTGAACATGTGAATAGAAGTGAAATGTTATTCGGTTTTTCTGATATTTGGCTTCTTAAGATATAAATTCAATTTAGTTCTTTAGTGTAATTCAATTAGCTAATTTAACTATAGTGTAATTTTAGAGGGATGAGCTGGTAACTATTAACAATTATATAGATTAATAATAACAGAATGTTTTTATGCTTAGAAATAGCTATAAGTGAAAATTATGTTACAATTTACTTTTTTGTAATACTTACTTTTTTACAGTTTACATTTCTAATTTAGATAAGATTTTAAATTAATTAGGATTAGAAATAGTACTATAATTAGTAAGATAATTATCGAGATATTTAGGGAATATAAATATATTAAAGGAATTGAACTAATATATTTTTCGCTTGCTCATCAAAGACGTCTTCTCTTAGATTAATATAAGGTATGGCCTGCTTAATGAGTTTTCAAATGGCCGCGGTATTTTGACCGTGTGAAGGGAGGACAATCATCAGTCTTTTAATTGGAGGCTGGTATGAGTAGCTGGACGAGAAAAAAGTTGTCTCTACTCTAAATTTTGAATTTTACTTTTAGGTGAAAAAGCTTAAATAATTTTGAAAGACGATAAAATCCTATAGATCTTTATATTCATTATTGGTAAAAATCTAGGTAACAGCTTACAATACTAAATTTTTTGTTGGAGCGACTGAAAGAAAAAAATAATTCTCTTTTTTTGACAAATAATTTTAATTCGATAAATCATCCTTAGATAAAGATCAAGAGACTAGGTCAACCTAGGGACAACAGTGTAAACCTTTTCGAGAGTTCACGTCGACGGAAAGGTCTGCGACCTCGATGTTTGATTAAGATATTTGTACGGTCCGGCAGTTTAAAAGAAAGTCTGTTCGATTTTTAAAATTTTACATGATCTGATTTCAAACCCGCGTGGGCCAGGTTGGTTTCCATCCTCTAATTAATACTTCATTTTAGTACGAAAGGACTAAATAATCAGATCTTTATATTAAGAATAACATTAATTCTTAAGTTTGATTCTGGCTTGAGTTTTATTTTAACCTAAAAACAAAATTTAAGTAGTGGTTAATTTTATTACCAAACATTTCGAATCCGTTAAATTATATAAGATCGGCTAAGCATGCCATCCGCCGCGGTTGTACGACGGATCTAAGTGAAACAAACTGGTGGAATTAAGTAAATGTTCTAAAATAGATTCTTTATTTATTAATTAGGTAAAATATTTAACTATATAAGAAATTTCTTTGAAAATTTCATTGGATTTATGGAAATAGACTAAAAACTCAGATTAAATACCCTATTATTCATAATAATAACCCATGGTAGTAAAGGTCTTCAAACTGATAGAATTTGGTGGTATTCTATTCTTACCAGAGGAACCTGTCCTATAATCGATAATCCACGTCAACTTATGACTTTCTTGTTTCCAGTTTGCGTACCGCCGTCGTTAGATTATTTTGAAAAGATGTTTTCTAATTTACTTACTTAATAATTTTAGGTCAAGGTACAGCTTATGAAGTGGAGTGTTGGGTTACCATAATATTTATTATACAGATTTTTAAGGTAAAATTGATATGAAGGTGGATTTGATGGTAAATTAAGTTTAATACGCTATTTTGAAAATGGTTCTGAGAAGTACGCACATCGCCCGTCGCTCTCATTAAGGAGAGCTAAGTCGTAATATGGTAGATGTACCGGAAAGTGTAGCTAGAAAGT
>25
ATGATAACTAATCTATTTTCTGTATTTGACCCCTCAACCCCTTTTTTAGGTCTATCTTTAAACTGATAAAGGATTATTTTAGGGTTTGTTTTCATCCCTTACATTTTCTGAATTATACTTAATCGAATTCACGTTTTTTGAAACAAAACCATATAAACTCTACATTGAGAATTCAAAATCCTTTTGAATTAAAGTCTAATTTTTATACAAAGAAGCGCCTTAATATTTATTTCTTTATTCTTCTTTATTTTATTTAATAGTTCTCTAGGGTTATTCCCATATATTTTTATGAGTACGGGTCGTCTAGCAATAACATTGGCTCTAGCTTTATCCCTATGAATAAGTTTTATATTCCACGGTTGAATCAATCCTACCAAACATTTATTTGCCCATCTAGTACCTCACAGGACCTCAGCTGTTCTAATACCTTTTATGGTACGTATTGAAATTATTAGTAAAATAATTCGCCTTGGTGCTCTGGCGGTACGACTAGCAGCTGATATAATCGCAAGCCATTTTCTTTTAACTCCATTAGGAAATTAAGGGCTCACTATGAGTACTTCTGTTATAACTCTACTAGTGTCTACTTAAATTTTCCTATTAATATTAGAATCAGCTGTAGCTGTTAATCAATCTTACGTGTTTGCGACTCTAATAACCTTGTACCCTAGATAAACGGATATTCCATAAATAGCACTTCTAAGTTGATTTATTTTATTTGTTATGTTTACTTTAATTTTCTCAGTATATATTCCTTTTGTTTACTTCAATAGTTCTTCTCCTATGAAAATTTCTCTAAATAACGTTAAAAAAACCAATAGTACTGACGCGTCTGTTTTAAATTGAAAATGAATGATGTTAACTCTTCAAAAAACTCACTCACTAATAGAAGTTATTAACAACGTCCTAGTGGATCTACCAGCCCCTTCAAGTATTACAATGTGATAAAATTTTGGATCTCCTCTAGGATTATGCTTATTCACTCAAATTGTCATAGGACTGTTCCTAGCTACACACTACACTGTCCATATAGACCTGGCTTCTCTTGGAGTAGCCGACTTCTGTCGAGAAGTAAACTACGGATGACTACTACGAACGCTCCACGTTAATGGGGCATCTTTCTTTTTCATCTGCATTTACCTACATCTAGGACAAGGAACATATAATGGGTTTTATATATTTATCCATATTTGATTTGCTGGGGTTGTTCTCCTACTATTAGTGATAGGAGCCTCTTTTATAGGGTATATACTAACTTGAAGACAAATACCTTTTTGAGGGGCTACTATAATTACTAAGCAAGTATCGGCTATTCCTTACATAGGAAATGACGTAGTTCTATGAATTTGAGAGGGGTTTGCAGTAGACAATCCAACACTAAACCGATTCTTTACTTCCCATTCTCTGCCACTCTTTTTTATTACAGGTATAACAATAACTCATCTTCCATTTCTTCATCAGACAGGGTTAAAGAACCCTTTGGAACTAAATAGAGTTACTGACGAAATTTAGTTTCACCCTTATTTTACGATTAAGGATATCGTGGGCTTTGTGATTTTATTAATAGTCCCACTAATTCTTACACTACCTGACTTTTATCCACTAGGATACCCTGATAACTTTAGCCTTGCTAACCCCCTAGTAACCCCTGTCCATTTTCAACTAGAACGATATTTCCTATTTGCGTACGCTATTCCACGATCAATTCCTAATAAATTGGGAGGCGTTATTGCTTTATTAATCTCAGTTATAATTCTAAGAATTGTACCACTTTTACATAAGTGAAAGTCTCGAGGTTTAAAATCTTACCTCATCAGTCAAATTCTATCCTGGACTTTAATCGCTATTGTAATTGTCTTAATTTAAATTGGGGCTCGATCAGTAGAAGATCCTTATATTCTAATAGCGCAGATTCTAACAGTCACTTACGTCTCTTATTTTATCTCAACCCCTATTCTATCGAAATTATGGGATAAATTAATACATAAGACAATATTGTGACGTTGATTTTATTCAACAGATCGTAAGGATATTAGAACAATCTATTTAATTTTTGAGGCTTGATCAAGAATAGTAGGAACAGCATTAAGTTTACTAGTTCGAGCAGAATTGGGGAGACCTGAGGGTTAAATTGGGGATGACCAAATTTATAATGTGGTTGTTACTGCTCATGCGTTTATTATAATTTTCTTTATAGTTATATCGATTTTAATTGGGGGACCTGGAAATTGACTAGTACCCCTTATATTATGACCCCCTGGTGTAGTTTTCTCTCGTCTAAATAATGTAAGATTTTGATTACTACCTTCTGTACTAACCCTGTTCCTAGTAGCTAGTCCAGTAGAAAGAGGTGCTGGAACAAGGTAGTCTGTTTACTCCCCTCTATCTGGCGGTATTACTCATGCCGGAGCCTCCGTAGATCTAAGTATTTTTTCTATACATTTAACTGATATTCCTTCTATTTTAGGGGCAGTAAATTTTTTCACAACTATCATTTATATACGAACCATAGGTGTAGTTCTAGATTGAATCCCTTTATTCGTTTGAGCTGTAGGAATTACCGTTCTGCTCCCACTATTATCCCTTCCTATCCTAACAGGAGCTATTACTATACTGCTAACAAACCGAAATCTAAATACTTCACTTCCTGATCTAGTTGGAGGTGGGAACCCAACTTTGTATCAATATCTTTTTTGATTCTTTGGTCACCCTGAAGTATACATTTTAACTCTACCTGGATTTGGGATAATTTCTCATATTATTAGCCAGGAAAGAGATAAAACGGAAGCTTTTGTAACCTTAGGAATAATTTATGCTATATTAGCTATCGGGGACCCAGAGTTTTTTGCTAGAGCCCACCAGATATTTACTGAAAATATAGAAGTAGATGTCCGATCTTATTTTACTGTAGCCACTATAGTTATTGCTGTTCCTACAGGAATTAGGATTTGTAGTTGATTAGGAATTCTTCATGGAACTCAATTAACTCTCACCCCCTCTTTATTATTAGCTCTAGGTTTTGTATTCTTTTCTACAGTAGGGGGGCATACAGGGGTTGCTTTAGCGAATCCAAGAATTGATATTATTTTTCATGATGCTTACTAGGTTGTAACTCATTTTCACTATGTACAATCTATAGTAGCTATGTCCGTTCTTTTAATAGGGTCTGTTCATTGATTCCCTTTATTTACAGGGGAAACTATATACACTACATGATCAAAAGTTCATTTTTTAATAACATTTATAAGGGTAAATCTAACTATCTTCCCTCAGCATTTTTTAGTATTAACAGGAATATCTCGTCGAAACTCTGATTATCTAGATGCTAATATATCATGGTATATTAATTCTTTAATTGGGTCCATAGTTTCACTTCTCGCAACACCAGGATTTATTATTATTATTTGGGGAGCTTTTGTAACTTAACGACCAGCTCTATTTTTCTTAAATTTAATTCCATTTATCGAATGAAAACACAACCTTCCCCCTGAACATCATAGTTTCACACAATTACCTTGTATCACATATATTGAATTGATGGCAGCATGGACTCAACTTGGTCTCTATGACGGTGCTTCTCCTTTGATAGAACAATTAATTTTGTTCCATGACCACGCTCTACTAATTTTAATTCTGATTACTCTTTTAGTAGGTCACTTTATAGTAACGTTAATATTTAATTCATTTAATTACCGATGTCTATTAGATGGTCAACTAGTTGAAATTATTTGAACTGTCTTTCTAGCATTAATTTTAATCACTATTGATCTTCCTTTCCTACGACTTCTGCATCTAAGAGATGAAGTTATTAAACCAGCTCTACCTCTTAAAGAAGTAGGGCATCAATTATATTGAAATTACGAATATTCCGATTTTAATATCACAGAGTTTGACTTTTGCATAATTCTTATAAAAGAACCAGATCGAGGTGAATTTCATCTACTGGATGGTGGCAACCGGATATTATTTCCTTCTAAGACACAATTTCGTCTCCTAGTTAATGCCGCTATTCCTCTTCACTCTTGAACCATGCCTAGATTAGGAGTTAAGGTAGATGTTGTCCCGGGCCGTTTAAATCCACTAAGTCTATTAACTAAACGACTAGGATTATTTTATGGTAAATGTCCAGAAATTTGTGGGGCTAATCATAGATTTATAGCCATTGGAATTGAGATTATTCCCGCAGGGAATTTTTTAACTTGAGTATCATACTAGATTGAATCACTTAATGGCAAAAATAGCGTAGTATGAACGACAACTTAAATAAATCACCCTTCCCACCTAGCAGATCAAAGATCTTGACCTATTCTTGGAGCTTTAGGAGCTTTAATTTCAACTACAGGATTAGTCAACTGACTTCATACTTTTAACATCGATTTATTATTGTTCGGCGTACTAATTACTCTACTAGTTATAAACCAGTGATGATGAGATTTTACACGAGGGGGGACTTCCCAAGGTCATCACACTAAGCAAATTACTCTAAGCCTATGATGAGGAATAATTCTATTTATTGTATCGGAAATTTGATTCTTCGTCTCCTTCTTTTGCGCTTTTTTTCATAGAAGTTTAGCCCCTACAAATGAATTAGGAGCATCTTGACCTTCTACAGGAATTAAACTATTTGACCCATTTCAAATCCCCTTACTAAATACATCCATACTACTAGCCTCAGGAGTTACAATTAAATGAGCATAACTTGTACTAATAGAAAACAACTATGATGAATGCGTGCAAGGTCTAGTATTTACTGTGATTTTCGGAATGTATTTCACTGCCCCACAAGCACTTGAGTATGTCGTAGTCTCTTTTACTACCGTAGACGCAATTTACGGGACTACATTTTTTGTAGCTATAGGATTTCATGGTCTCCATGTAATTATCGGTACTATATTTCTACTCGTTTGCCTATTACGTTATTTATCTCATCGTTTTTCTATAAGTGATCATTTTGGATTTGAGGCAGCAGCCTGGCATCGAAATTTTGGAGATGTTGTTTGATTATTTTTCTTTATTTCAATTTACTAATGGGGAGAAATGGTCTCCTTAGAAGTGTTTTGTTTAATAATCTTTTTGAGTTCAGTTATATGTGTTTTAGTGGGAGTAGCTCCTTTGACTTTATTGGAACAAAAGTTTTTAAGGTATATTTAATTTCAAAAGAGTCTTAATAAGGTATGGTTTGTAGGTTTTCCTCAACCTTTTACTGGTGCTATTAAATTATTTACAAGGGACCAAACAATTTCTTCTATATCTAATCACTTATTTTATTTTTTTGCTTCTGGGTTCAGTTTATGTCTGCCTTTGTTAGTTTGGATTTTAATTCGTTGTTAGAATGCTTTAAATACTTTTGATCTAAGGGTTTTATTTGTTTTAAGCTGAATAAGAGTAGGGGTATATACTGTTATAGTTGCAGGATGGTCTTCTAAGTCTAAATGTTCTTCGTTAGGAGCTTTACGGACGGTAGCTCAAACTATTTCTTAAGAAATAAGCTTGACTTTGATTTTATTAAGCTTTATACTTTAATTTTCAAGTTTTGATTTAATAAAATTTGATGACTATCAAGGGTATATATGGTGATTTTTTGTTGTTTGTTCTGCTTTAGCAATAGTTTAACCTTTTTCTTGTCTGGCTGAGACTAATCGTACTCCTTTTGATTTTGCTGAAAGGGAATCTGAGTTAGTTTCTGGATATAATATAGAGTATAGAAGAGGGGGGTCTGCTTTACTTATGCTGTTTGGATATACCGGAATTTCATTTATAAAATCGTTCCTTGTTGACATAATTGTAGGGGATAGGATTATCGTTTTTCTCTTTGTATTTAAGTTTTTGTTCATTGTTATTAGATTTCTATGAGTTCGAGGCACTGTCCATCAATTTTGTTATGATAAGCTAATATATTCAGCTTGAAAGTCTTTTTTGCCTGTTTCTATAAATTTTCTATTATTTCATTGGGGTTTTATAATTTTTTTTTTTTCTGTGTTGGAAACAAACTTAAATTTCTTACTGGTAACGTAAGCCAATACTCTTTTATTATTTATTCTTTGATCAGTTCTATTCTTTACTTCATTAATTTTAAGAGCTTTAACTGTGCTACCTTCCGATTCTTGATTTGTTTCTTGAATTGGCCTAGAACTTAATATTCTAATCTTTATTCCTATTATATTTGATAAAAATAATCAACATGCCTTTACGGAAGCCGCTATAAAATATTCTTTGGTTCTAGCCTTAGCTTCCGTTATCTTTTTGTTGATGGTCTTATATCATTCTTCTTGTTTCTATATTTCTTTTATTTCTGTTAAGGAAACCTTAGAGGCACCAGTGATACTCACTATCAGCTTGCTACTAAAATTAGGAGCAGCCCCCTTTTATATATGAGCTCTCATCGTAGCAGGAGCTATATCTTGAAAAATTTTGTTTATTTTACTAACTGTCCAAAAAATCGATCCTCTAGCTATTCTGTTATTACTTATGGGATTAACCCGCACCAAATCTATTTATCTAATCGTCATGTTTTCTGAACTTGTTGGGGGATTAGGTGGATTAAATCTAATTATAGTGCGTACAATTATAGCCTATTCTTCTATCAATCATACAAGAAGAGTACTGATCGCAATAAGTATTAGTAATTTTCTATGCTTTACTTATTTTTTTATTTAAACGCCTGTTCTATTTCCTTTAGTCCAATTCTTTCAAAACTTTAAAATTTTTTATATTACTCAACCTAATACAATTAACAATTTGACCCTTACAAGACAATTTCTAGTATTTTTTAGTGTATTATCTTTGAGGGGACTAATCCCTTCCTTCTTAGAATTTTTACCTCGGTGAATTATTGTTAAGGGCACTATAGTAACTATATTGTTTTTTACTGTAATAGTTCAGATCATTGCTACTTTAGTTATTTTATTTTATTGTCTATGAATGTCGTTTACTGTTTTCACATTAGACGGATAAGCTTTAGAAACATGTACTCCAATTTTTAACTTTAAAATAGAGCTTTTAACTAATTTTGTATTTATTAAAATCCCTTTCTCCTCGACCGTATTAATATTTTTATAAGTAGTTCTCATTATACTTATAACCTTAAAACTAATTACATAGTTCAAGTTTCTGTTCATATTTAATCTTTGATCTGTCTTATTTCTTTTTATACTAATTTTAAGGGTGTTCATTGTGCTATCCTCAAAGTCCGGATTTGGACCTTGAATTGGACTAGAAATTAACGTTTTAACCTTTATCCCTCTTATGTTAACAACAAAAAATCGATAATATAATCTAGGAGCTGGAATAAAATCTTTCTTAGTTCAAGCCTTAGCTTCTGTAACCTTTATATTTAGTGTTTTTTTTGATTTTTTTCATTTTCTCATTGTTTCTATTTCTGTCATTGGAACTATATACAGGTCAATTATAATAACTATTAGACTACTACTCATATTAGGGGCAGGCTCTTTTCATATCTGGGTGCCTAGTGTTGCAGAAGGTCTATGTTGGATTAAATTTTAAATTTTAATAACTATCCAAAAAATAGATCCCTTATTTCTACTACTAACATCCATCTCTCTTACCCACACTGAGTTTATTTAAATAACTGTCATTTCATTAGGAATTGTAGTGGGATTAGGAGGATTAAAACCGACAATACTACGTTCGATAAGAGCTTTATCTTCTAACAGCCTTAACGGCTGATTACTGATTGCTTTCATTATTAATAACTTTTTTTTATTAATCTATTTTTTGGATTATATGCTTATTTTACTTCCAGTTATCTATTTTTTTAATAGATCTAGTATATCTCATATTATTCAAATTACTTTTAATACTAATGTAGATTTTATAACAATATTTATTATATTTCTTGGCCTCCTCCCTCTAGGGGGATTAGCCCCCCCCTTTTTAGGATTTTTACCTAATTGGATTATTATTAGAAAAACAATTGTAATTGTAATATTTTTTAGCACAAGTGTGTTAGTAATTACTAATTCAATTATTCTGTATTATTATCTAAGAATTGCGTTTACAAGCTTAATATTACATACATTTAGTGCACATAACCGACCTGAATAGTTAAATTCTAGACTAGAAATTACAACTAGATTCATATCTATCACAACATCTATCTCGTCGTTAGGAATAATATTATTACCTTTTTTTGTTAATTTAATTATTTTAAATGATTCTTTATTTTTTACCATGGGATTATCAATGTTTCTTCCTCTGTTTTTGGTTATTACAGCTTTATTAATATTTATTTTTATACGTTACCATCTGCTAGCTGTTTTATTAAGACTAAAAGGTATAATGTCAAGACATTTTTTTCATTTGTCGTATTTGTTAGTTAGTCTGAGTTACAAAGATAATTTTGCTTTATTCTCTATGACTGTTACAGCATGTGAAGGAGCTTTAGGTTTATAAACCTTAGTTTCTATTGTTCCTACTCACGGTAGTGATTATTTTAATTCTTTAAGTATTCTTCAATGTATTACTAAGATGTTTTATATTTTAAATTTTTTACGTTTACTAATATCCTCGATCCCCATTACAGTTTTTCTTACATATTAAATATTGTATTGGTTGATTGTGAGCTTATGACTTTTTATTTTTATAATTCTATCATGAATAGAAAGAACTTTTATTTCCTCCTCACGGGATTTAGGTTTTTATGATTTTTCTTAACTTGGTATTACCTCTTATGTTTTGGTTATTTTGAGTGTTTGAATTTTTTTTTTAATAGTTATGGGCAGATTTTCGATTAAGAAGAACACAGTTATTAGTGATATTTTTATACTTATATTATTTAGGCTTTTATTCTTTCTATTGATAACATTTACAACTTCAAATTAATTATCGTTTTATATTATATTTGAAACTTCTTTAATTCCTACTTTTTTATTGACTTTAGGTAGGGGCCATTAGCCTAAACGAGTTCAGGCTGCTTTTTATCCTCTATTTTGTATCTTAATTGCTTCTTTTCTTTTATTAATCTGTATCTTTTATATACTCTATGACATGGGTACATTAGAAATATGTATTTTACGGTTTTGCGCTTATTCTACTAATTCTTTAATACTGGTCCTTCTTGTTCTAACTTTGATTTTCTTGGTTAAAATAGCAATATATTTTGTTCATTTTTGACTACCCAATGCTCGTGTGGAAGCCCCTGTTGCTGGTTTTACAATTTTAGCGGGAGTTTTATTAAAATTAGGGGGGTACGGTTAAATACGAGTTTCACCTATTATTGTGAGTAATGTTATTAGCATACATGGACCTTTATTAATTAGAATGAGTTTAGTAGTGAGTGTATCTGCTTGATTAATTTGCTTACGCCAGATTGTCATTAAGTCTTTAATTGCTCACTCTCCAGTAGTTCATATAGCATTGGTTTTTGTAGGATTCTTTATAATATTGTCTTGAGGGTGTATAGGAACTTTAATTATGATAATTACCCATGGGCTGCATTCATCTGGACTATTTTGATTAGTTAATATATCTTCTGAACGAGCTGGTTCTCGTAGTTTGGTTTTCATTCGATGATTAATTATTTTGTTGCTTTGACTAAGTATTTGAGGATTTTTATTTAGAACTGTTAATGTAGCAGCTCCCCCCTCCCTAGATTTATTTGGTTTAATTTTTTTGTTTAGTGCATTAATATGTTGATGATTGTAAACCATACTCGTAGTGTGGTTGATTTCTTTTTTAGCAACGGCGTATAGTCTATATTTATATTTTTATACCCAACATTGAACTACTCTTTGTGGTCGAGATGCAAGTTAAAAAGTCAGAGTCCGAGAATTTTTTATAATTTCTTCGCATCTTTGATCTCCTCTAAATTTACGAACTATTTATGTTAAGTTAATATTTATATGGTTTTGTTTTCTTGGTCGAATAAAAAAAAAGGTTGTGAAACCGTTCATGGGTAGAGTAATATCGTTTTCTAACATTATTTCTATATTATCATTTGTTTTAAGACTTACTATGTTATTTACAATTTTAGGGTTAAGTTTAATTTAAAATTAAACTTGAATCTTTTTTGAGTTAGAAAACAATATTGGGGGCCTTATTAGAACCAGTATGGCTGTAACTTTATCATTTGATTGAATATTTCGTTTATTTATAGGACCTGTTTTATTTATTTTTTCTCCTACGGTTGTTTGACACAGAAAGAGTTGAATAGGTTATAGTCCAGATGTTAATCGGTTAATTTTAATAGTTATAGCGTTTGTTTTTTCAATAGTACTTCTAATTTTTAGCTCTCATCCGATTAGAATATTATTAGGATGGGATGGTTTAGGTTCAGTTTCTTATTTATTAGTTATTCATTATCAAAATAAAAAATCTTCTTGTACTGGCATATTAATCGCTTTATTTAATTGTGTTGGTGATGTATGTTTCTTTTTGTTAAGTGCATGATTAGTTAATTTAGGAGATTTTAATTTTATCTTTTATATCCAATGAACATTTTTATTTGATTCTACTGAAGTAAAAATAATTCTTTCTATTTTAATTATTTTAGCTGCGATTTCTAAGAGAGCTCAAACTCCCCTCTATGTTTGGTTATCTATTCCAATAGTAGCCCCTACTCCAGTATCTTGCGCTCGAGTTAATTCGTCTACATTAGTGAATGCGGGGGTTTATCTATTAATTCCTTTTTCCCCTTTATCTTTAGAAGGTTTAGTATGAGCTGTTTTTTTGTTTATATCTGCAGTAACTATGTTTAAAGCTGGGTTAGTTGTTCTTTATGATTACTCTTGAAAAAGAATTATTGCTTTATCAACTCTGAAACAACTGGGAGTGAGAATATTCTCTATTTTTCTGGGATTTCCAGTTTTTGCTCTTTTTCATTTATTAACCCACGTTCCATTTAAGGCACTGTGGTTTCTATGTGTAGGGGCAATTATTCATGACGTAGGAGGCACGCAAGGTATCTGTGGTATAGGAGGGTTAGTTATTGAATTTCCTCTAACTAGAGCTTGCTTAAACATAGCTAACTTAGTTTTGTGTGGAGTATCTTCCTTAGCCAGATTTTACTCTAAGGACTTAATTCTTGATATAGCTTTATTAAGTTAAATAAATATATTTACTGGAGTTTTATTATTTATTTCTACAGGATTAACTGTAGTTTATTCAACTCGATTAACTTATTTTTCTATAATAAAGTTCCCTAAAAGTGGGAGTTTACGTTGTTTTTGTGATGAAAATTGGCCTAATGTAGTTATACCTATATTTCCTTTAAGATTAGATGCTATTGTATGGGGGACCGCTTTAACTTGACTAATATTTCCTAACCCTACTTTTACCATTCTACCTCTAAGTCTAAAATTAGCTGCTTTATTTTGTGCTGTTGCAGGAATTTTAATGGGAACAATATTGTATAGGGTTAGTTATACTTATAATTTCGTGCCTGTGGTGTTTTATTTTATCACATATTTGACCGGTAGAATATGGTTTTTACCTTTCTCATTAGGACATGTAATTAGTATATCCCCTTTAGATTTGGGAAAAATGATATTAAGTAATTTTGATCAAGGTTGGTTGGAGTAACTAGGAGTTCAGGGAATTTATGATATGTTATCCCTAACATCCACTCTTTTTTAATAATCTCAATATAATTCATTAAAGATGTATCTATTAATTTTTCTACACCAAAATTTTCTTCTAAGTATTGTGTTAATGTATACCTATATGTTTGTTTTAGGGCATGACTTTCAGCGTGGTAATGTTATAGGCAGATTTAAAGACATTGTTAAAGGTGTTGGTTAGAAACATACTATAGTAGTGAAGATAATACTAAATTTTATATTTACTATCTTAATATATAAATCTTATTTTTTCATATTTGTAAATCACCCTTTATCAATAGGCCTAAGTTTCATCATCGAAACTATCCTTACTAGTCTAATGCTAGGTCCAACACGTATTAATTCTTAGTTCTCATACATTCTTTTTGTAATTTTTTTAGGAGGACCACTAGTAATATTTCTATACATTTCAAGTCTAGCTTCAAATGAGAAAGTAGTCTCCTCTAACTTAAGTATTCCTCTTCTCCTTATAATACTAATAGGACCAACTTCGAATTTAATAGTTTTCATAATTATTAGCATGGCAACGGTAACAACATGAAATAACTTAACAGTATCCACTGAAGACATTATAATAAAAAGTAAGATATTATCAAATAAATATGTTTATACAACATTAATAGAAGGAAAAACTTTATTTTTCGTAATTTATCTATTACTAACTTTATTAGTAGTAGTAAATATTACTAAAATTGATGAAAGTCCCATCCGACCCTTAAAAAATCAATTTTAATTTCGCTTTATTGATTAAGGGAGACATTATTAGTTCAAACTTAGTATTGTTAAAGAAAGCTTTGATTTGTAATTAAGGAGTACTGCAAAGGAAAGTTGAAATAAGATGAAAATTCAATCATAAAAAAGAAGATATAAATAATCGTACCTGGTGTATCAGGATATACTTAATAAAATTTATATAAAAATTCTCCGCAAGAAATGAGCTAAATTCTTATAAAGTTCACTGTTTTTATATATTTTTAAATATAACGCTAGAAGTGATATATTAATTGTATTTTTAGCTATCTGGTTTATTTAGAAATGAATTCAATTCAGTTTTATAATTCGATTTAATAAGTTAATTTAGTTAAAGTAAAATTTTAGAGGTGTTGGCTTTTAACTATTAAAACTTGTATTTTATAATAATTAAAAAAAGTTTTTAAGCTTAATAAAGGCCATAATTAAAGATTATGTTCTAATTTAAATTTTTGTAATAATTATCTTTTGCGAGTGTAGTTATTCTATTAGAATTAAGTCTTAAATTAATTAAGATCAGTAATAATGTTGTAATCAGTAGAATAATTGTTTGAATATTTAAAGATATTATATATATCAAAGGAACTCGGCAAATATATTTTCCGCCTTTTTACCAAAAACACTTCTTCAACATTAAAAGTGAGGTATGACCTGCCCAGAGAATTCTTCAATAGCCGCGGTATTTCGACCGTTCGAAGGTAGCATAAATATTAGTCTTTTAATTGCAATTGGATATGAATGGCTGGACGAGAAAAAAGCTGCCTTTATTATAGATATTCAATTTCATTCTTGAGTGAAAAAGCTTAAATGTTTTAGGAGGACGATAAGACCCTATAGATATTTATATTCTTTTCTGGCACGGATTTAGATAATAGTTTATTAGACAAAATATTGTGTGGGCGCCACAATAAGAAAGAAATAACTCTTTTTTTTTAATAAAAAATCTTAATTAAATAAGTGATCCTTGAGTTAAGTTTAAAATATTAAGTTATCCTAGGGATAACAGCGTAATCTTTTTGGAGAGTTCATATCGACAACAAAGTTTGTGATTTCGATGGTGGATTAAGATATCGTTACGGCGCAGCAGCTTAAACGAAAGTCTGTACGACTTTTAAAATCTTCCATGATCTTAGTTCAAACCGGCGTGGGCCAGATTGGTTTCTACTCTCCAATGTATGTTCTACTTCAATACTAAAGGACCAAACAGTGGTATCTTTAAATTGAGAATAATATTAGTTATTAAGTATGAATGTGGCCTACGTTTTATCTTAATTTATAATCAATATATAAGTAGTAGTTCATTTTATTATCAAATATTTGGAATTAGCTAAAATTTATAAGACCGGTTTATCGTGCCAGCTGCCGCGGTTATACGTAGGATCTAAACGGAATAAACCGGCGGAATTAAGTTAAATATTTAAAATAAATTTTTGAGTTGTTAATTGCGTGAAATTTTTATTTTCAGAAAATATATCAAAAAAGAATTTACGGAATCTATGAGAATAAATTTTAAATTAGGATAAGATACTCTATTATTCTTGATTAAAATTCCGGGTGATAGAATTCTTCAAACCTAAAGATTTTGGCGGTATTTTATTCCTACCAGAGGAATTTGTCCCGTAATCGCTAGTCTGCATTTAATTTCACCTTTTTTGTTTTCAGTTTGTATATCGCCGTTGTCAGACTGTTTTTATAAAATGTTTTCTAATGTAAGTATTTTATGACTTTAGGTCAAGGTGCGACCTATGAAGGGGAGTAGTGGATTACAATAAAATTAATTATTAGAATTTTTGATTTAATACTGTTGTAAAAGTGGATTTGGTAATAAATTTAATATAGTATACTAAATTAAAATAGGTTCTAAGGTGTGTACACATCGCCAGTCGCTCTCTATAAGGTGTGATGGATCCTAATATCGTAAATATATTAGAAAGTGTACCCAGATGGA
>26
ATGACAGTTAATCCATTTTCCGTCTTTGACCCGTCTACTTCTATTTTAGGCCTATCTTCGAACTGATTCAACTTTTTCTCCGAATTTTCTTTTATCGCTTACACGTTCTGACTCTTATTCAATCGGCTTCATTTTTCATTAAACAGAATTATAAAAATTCTACATGGACAATTCGAAAGACTTGTAAAGAAAGGTCCATATTGTACGCAAGGAAATATATTAATATTTATTTCTTTATTTCTCTTTACTTTATTTAATAACTTTCTAGGTTTATTTCCGTATATTTTTACGAGAATTAGTCATCTAGCAATGACTTTGGCTCAAGCTTTACCCCTATGAATAAGAATCATACTCTACGATTGTTTCAATCAAACACAACGTACAATTGCTAATATAGTACCTCCAGGTACTCCAGCAGTTCTCATACCTTATATAGTATTTGTTGGAACTGCTAGTGATATAATTCGACCTAGGATTCTAGTTGTCCGATTAGCAGCTAATATTATTGTAGACTATTTATTTTTAACTTTACTAGGAAATCAAGGCCCCGGTATGAATTTTTTCATTTTGACTTCACTAATACTTACTCAAATTCTATTATTAATTTTAGAGTCGTCTGCAGCTGTGATTCGGGCTTATGTGATTGCTTTTTTAATTACCACTTATTCAAGAGATGCGATTATTCCATGAATATTACCTTTAAACCGTACAATCTTGTTTGTTTTATTTATTTTAACTTTCTTAGTATTTATTACCTTATTGTATTTCAATAATTATCCCACCAAAGAAATTACTCTAACAGATCACTAAAGAACAATTACCACTTATTTCCGTTCTTTAAGTTGAAAACGAATGATGTTGACTTCACGAAAAACACACTAATTATTAAAAATTGTTAATGATGCTCTAGTGGACCTTCCAGCCTTTTAATATATTCCAATTCAATGGGATTTTGGATCTTTTTTAGGACCATGTTTAGTTATTTAAATTGTCACAGGACTATTCTTAGCTATACACTACACTGCCCGTTTAGATCTAGCTTTTTCTAGGGTAAATCATATTTGGCGAGATGTTAATTATAGCTGACCACTACGAACTCTCCATGCTAATGAGGCGTCTTTCCTCTTTATCTGTCTTTACCTACACGTAGGACGAGGATTATATTGTGGGTCCTATCTATTTACTTGTACATGACTTGTCGTAATCGCTCTTCTATTATTAGTAATAGGAGTCGCCTTAATAGGGCACGTCTGACCTTGAGGACAAACATCTTTCTGAGGAACTATAGTAGTTACAAATCTAGTATCGACTATTCTTTATATAGGAGATAAAATAGTTCAATGATTTTGGGGGGGGTTTGTTGTAGATAATGCCGCTCTTACTCGACTTTTTACATCTTATTTTCTACTACTATTTATTATTGCAGTTATAACAATGGTTCACCTTCTATTCTTACACCAGACAGAGTCAAATAATGCTTTGGGTATTAACAGAGATCCTAACAAAATTCCTCTTCACTCTTATTTTGCAATTAAGGATCTAGTAGGATCTATAATTATATTAACAGCTCTAATAATACTTACCCTACTTAATTCCTATTTACTAGGAGACCTTGAAAACTTTACACTTGTTAACTTTTTAGTTGCCTCAAGTTATATTCAGCCAGAATGATATTTCTTATTCGCCTAAGCTATCCTACGATCAATTCCTCATAAATTAAGGGGGGTCATCGCTTTGTAAGTATCAATTTTAGTTCTAATAGTTCTACCATTTTTTCATAAAGGATAGTTTCGAGGTTTAGAGATCTACCCTATTAATCAAATCATGTTCTAAACTGTAGTAGGTACTGTAATTCTTTTTACTTGAATTGGGGCTCGACTAATTAAACATCCTGACATTTTAGTAGGGCTAATCCTAACAGTTAATTCTTCTTCTAACTTTATTTTTACCCCTATTCTACTGAAATTATGGGATGAATTAGTTAACGGGACTAAATTGTAACATTGACTATATTCAACAAATCATAACGATATCGGAATACTCTATTTAATTTTTGACGTTCAATCAGGAAGAGTCAGAACAGCATTAAGTCTTCTTATTCGAGCAGAATTAGGACAACCTGGAAGTCCAATCGGAAATGACCAAATTTATAATGTAATTGTCATTGCCCACGCATTTATTATAATTTTTTTTATAGTTATACCTATTTTGATTGGGGGATTTGAAAATTGACATGTACCTCTAATATTGGGGGCTCCTGATATAGCTTTCCCCCGTTTAAATAATATGAGCTTTTGATTACTACTCCCAACATTAACCCTTCTATTAGCAGGTGGTACTGTAGAAAGGGGAGCTGGAACAGGGTGAATTGTTTATATATCTTTATCGAAAGGCATTGCTTATAACGGGACCTCAGTAAATTTAAGCATTTTTTCTCTACAATTGGCTGGTGTTTCTCCAATTTTAGGGGCAATAAGTTTTATTACAACGACTGTTAATATCTTGATTCAAGATATAAGTTCTGACCAAATCCCTTTATTTGTTTGGGCTGTAGGAATTTCTGTTCTACTTCTATTACTATCCCTTTCCGTTCTAGTAGGAGCTATTACTATGTTATTTATTGACTGAAATTTGAATGCTTCTCTTTTATAACCTCTTGGAGGGGGAGATACAATTTTATATCAACATTTATTTTGATTCTTTGGCCACTCTAAAAATTAAATTCCAACTCTACCTGGATTTGGTACAATTTCTCACATTATAAGCCAAGAAAGAGGTTAGAAGGAAGCTTTCGGCACATTAGGAACGATTTGTGCTACGTTAGCAATTGGGGTCCTAAGAATTGTTGTTTGAGCCTATCGGATATCCACTGTAGGAATAGACGTCGTTACACGGGTCTATTTAACTACAGCAACTATAATTATTGTTGTCTATACAGGAATTGTGACTTTAAGTTTGCTAGGTACCCTTCACGGAACACAAATCATTTTTACCCCTTCATCTTTATGAGCTCGCGGATTTGTATTTTTATTTACAGTAGGAGGGCTAACGGGAGTTGTTTTAGCAAATTCGAGAATTGTTACTAATTATGTTGATGATTGCCCTGTTGTTGTTCATTTTCATTATGTACTATCTATAGGGATTGTATTTGTTACTTTAGTAGGTTCTATTCATTGATTCCCTTTATTTACAGAAGTAACTTTACACCCAATATGGCTAAAAATTCGTTTTTTTGTGACATATATTGGGGTAAATTTCACTTTTTTCCCTTAGGATTTTTTAGGGCTAACAGAAATACCTTGCCGATGTTCTGATTATCCAGATTCTTATACATCATAAGATGTTGTGTCTTCAATTGGCTTTATAACTTCATCTGTAGCTACTTTAGGATTTATCTTTATTATTTGAGAAGATCTTGTTACCTAACGATCAGTTATATTTTCTGTTAATCTTACTTCATCTTCTGAATGAAATCATAATTTTCCCCCTACAGAACATAGTTACATAGAGTTATCTTACACTACTCCCTTCACATAAATGGCAACATGACACCAACTAGGATTTCATGATGGAGTATTTTCTTTAATAGGACAATTAATTTTTTTTCATGATTACGTACCGTTTATTTTAATTTTTATTACTACATTATTAGGTTATTTAATAATCACCCTAATATTTAATACATTTACTAATCGATATCTATTAGTTTATCAATTAGTTGAAATTATTTGAACAGTCCTTCCAGCATTAATTCTAATTGCCATTGCCCTCCCTTCCCTCCAATTTCTATATTTAATAAATGGAATTAATGAACTAATTTAAACACTTAAGGCTGTAGGACATCTATAATATCGTAGTTATAAATATTTTGATTTTAGTATTATTGAATTTGATTCTTACATAATTCCTCCACATGATCTGGATCAAGGTGGAGTTTGTCTACTAGATGTAAATAACCGAGTAGTGTTACCTTTTAATACACAAATTCGTCTTCTAGTTACTACGGCCGATGTTCTTCACTCTTGAGCTATGTCTACCTTAGGGATTAAGGGAGATGCTACCCCAGACCGTCTGAACCGGCTAAGTCCTTAAATTAATCGTCCGGGAGTATTTTATTGTCAATGCTCAGAAATTTACGGGGCTAACCATAGCTTTATACAGATTGATATTGAAAGTATTAACGCAAAAGATTTCTTAAATTGAGTATCCTCTTTAAATGTATCATTAGATAGCTGAAAAAAAGCGCAGTCAAATTTGATCTGACCAAATCATCCTTCTCTCCTAATAAATTAAAGCCTATGACCTGTTACAGGAGCCTTAGGAGCTTTAATATTAGCTGCCGGATGAGCCTAATGACTTCACACTTTTAATATTAATCTATTTTCCCTTTGCTTATTAATTACTATATTTGTTCTAGTCCTATGATGACAAGATATTACTCGAGGAGGAACTTTCCAAGGACATCACCTTAATCTAGTAACTTTAGGTTTATGGTGAGGCATAATGGTACTTATCGCCTCAGAAGTATTATTTTTTGTTTCATTCGTTTAAGCTTTTTTTCACAGGTGTTTAGTCTTTACTGTCGGAATAGGATCATTCTGACCTCTTATTGGTATCTAAGCTTTCAATCCTTTTTAAATTCCTCTATTAAAAACAGCACTTCTACTAGTCTTAGGTCTTACAATCACCTGAGCCCACCATGGATTAATAGAAGATCATTACACTCAACGCATACAAGGCCTACTTCTTACAGTAATTTTAGGAATTTACTTTACTGGCCTACAAGTATTGTAATACATTGAAGCACTTTTTACCATCGCCGACGCAGTTTACGGATCAATTTTTTTTGTAGTCATAGGATTTCATGGACTCCATGTAATTATTGGTACCTCACTTTTACTCGTTTTTTTATTTCGTCATCAATTTCATCATTTTACTAAAAGCCATTACTTTGGGTTTGAAGCTGCAGCCTGATTTTGATATTTTGTAGAAGTTGAATGATTATTTCTTTACATTTCAATTTATCGATGAGAAGGAAAACAATGGTGTAGAGTGTTCCGTATCTCACCTTTTTAAATTCCGGTTGTAGGTGTTTTAGTAGGAGTAGTCTTTTTAACTTTATTCGAGCGAAAGTTTTTATGTTACATTCAATTGCGAAAGAGTCCTAATATGTTGGGGTTCGTAGGGTTTATACAAAATTTTGCCGATGCTATTAAGTTATTTACTCAAGAACAAGCTTTTCCTTTCTTACTTAATTATTTGCCTTATTATATTGTTCCCGTTTTTAGTTTATTTCTTTCGTTGATAGATATATGCCCTATTCCTCTCTTGATCGATTTAGTCATTTTTAGTTTATAAGTTCTACTTTTTTTATGGCGCATTGGAATATAAGTTTATACTATCATAGCAGCTGGTTGGTATTCAGATTCTAAATATTCTCGATTGGGACCTTTATGAGCGGTAGCTCAAACTATTTTTTGTGAAGTAAGATTGGTTTTAACTTTATTATGTCTTTTATTATTGACTTAAAATTTTGATTTATCTTGATTTGAATATCTCCAATATTATACAGCATGAGTTTTGTTTATTATTCCTGTTTTAGCACTATTTTGATTTGTTTCTTGTTTAGCTGTAACTAACCGTACTCCTTTTGATTTTGTGGAAGGAGAGTGTAAGTTAGTTTCTGGATATAATATTGAGTATAGAAAAGGCGGGGTTGCTTTAATTATATCAGCTGAATTCACTAGGATTTCATTTATAAGCCCATTATTTGTCATTATTTTTTTGGGGGATTTGACTAATTCTCTTTTATGTGTCTTTTAATTTTCATTTGTAGCCTTTGTTTTTGTTTGAGTTCGAGGTACTTTACCTCGAGGTCGTTACGATAAATTAATATGTCTAGCTTGAAAGTCTTTTCTGCCTGTTTCTCTAAATTATTTGTTACTTTTTGAGGGATTTATAATTTTGTTTTTTTCTTAATTAAAAGAGCGTGTAATTTTAAAACATGTTGTGCGGTGCATTTCTCTGGATGATATTAATCCTCAACCAATTTGTTCTTTTACCACCCTAGTTTTAAGAGTGTTAATTGTAGTATCCTCCGATACGTGATTCGCCTCTTGAATTAGATTAGAACTCAGCATTCTAACTTTTATCCCACTTCTATTTAAAAGAACTAATTAACTCTCCTAAACGGAAGCTGCAATAAAATATTTTTTAAATCAAGCTCTGGCTTCGGTTATACTTTCTTTCAGCATTTTTATACATTTTTTTGACTTTTATATTTCCTTCATTTTTAACACCTTAGCCGAATACACCCTAGTTTTACTTTCTATTGGCCTACTATTAAAATTAGGACTGGTCCTTTTTCATAGATAAGTTTTAACTGTAGCAGGACCGATGACTTGAACAATATTTATGATTTTAGTAGCACTTCAAAATATTAATTCCCTATTTGTATTATCAACATTTAGCCTATTAACGCTGAATAATTAAATTGCCCCAGTTGTCATCTTATCAGAACTTGTGGGGTGGGTAAGGAGATTAATTTAAATCATACTACGATAAACAATAACTTTTTCTTCTATCAGTTAGATCGGATGAATATTAATAGCTCTATCTGTTAGTATTTATCTATCATATATCTGCTTTCTTATGTATACTGTTATTCTATTTCCTGTTGCCTACCTATTTGAAAACCTTAATATATCTTATATTACTCAAACCAAGGAAGCTATCAATTTAACTCTTATAGCTTTGTTAATACTACTTTTTAGTATATCTTTTTAAGGTGGGCTCAGTTCCCCTCTGTTAGGGTTTGTACTTAAGTTAATCATCATTCAAAAAGCAATGAAGGTTATAACGTTTCCTATTATAATAGTTTTACTTATTGCTACATTAATTACTCGATATTATTATCTACGAATTACATATAATGCATTCATGTTAATCATTAGCGATGTATTGAATTGAAAAAAATGAATAAATTTTAAAATAGTCTTTTCCATTGAATTTTTATTCGTTGTAACATATAGCTCTATAAGTGGATTAACTTTCTGAATTTAAATCCTTAGCTTAAGTTTCATTCTAAAACTTGTTACGTAGACCGCTCGACTGACGATAATTGATCTTAGATCTATTTTAATTACTACTACAATAGTTTTAAGAGTTTTAGTGGTATTTTTTTCCGAGTCTTGCTTTGGAGCGTCAGTTGGACTAGAATTAAACATTCTAACCTTATTCCCAGTTACATTTAAAAAAAATAATAAACGCTCCTTTACAGAAGCTGGGATAAAATCCTTTTTATTTTATGTCCTAGCTTCTGTTATCTTTTTATTAAGAGTTTTACTCCATTTTTTTTATTTATAGATTTTATCTATCTGGATAATGAAACAACCAAATATTACAACCATATTTACTATTGAGCTACTACTAAAAGTAGGGGCTGCTCCTTTTCTTTGATGATTTCCAGTAGTAGCAGAAGCTATAGCTTGATTAATTTTTTTATTTTTACTAACTATCCAAAAAATAAATCCTCTAGTCATACTATTAATATTTATCTCATATGCCTATACCACAGTCATTTTAATAGTGGACATTTTGTCAGTAATTGTAGGGAGATTAGGGGGATTTAATTGGACTCTACTACGCTCATTAGTAGCTTGTTCTTCAATCAGTCATATGGGTTGAATACTAACTGCTCTAACTGTTAGTAATTTTTTATTATTTATATATTTTATTATTTATATTGTAATTTTACGTCTTATAGTATCTTTATTTGACAACACCAATATAACATATATGAATCAAATAATATCAAGTAACTATGTTCCCCCTAAAACAAAATTACTGATTTTTTTTAGTTTTCTTTTTTTATGGGAGATAACTCCCCCATTCCTTGGATTTTTACCTAAGTGAATTATTTTTTAAAAATCTGGGGCTATTATGACATTTCTTGTTACCATGGTTTTGATTATTTTTAGTCTAGTTACCCTATACTATTACAGACGAATTTCATTTCTTTCGTTTATGTTATAAAAAAGAGATATATCAGCGTGGACTACGAAAACTAATTATTATAGAAAATATTCAAATATGTTTGTATCTCTCATAAAAGCTGCGTTATTGTCGGGGTTAACATTTGTACCAATTTTTCTCAATTTAAGCATGATAAATGAAATTTTATAAATCTTTGTAGTATTAAACATTTTTTCATTATTTTTTGAAGTCTTTATAGCTATATTAAGTTCCCTTTCTAGACGTAAGCATCTGTTAGTTACTTTATTAAGGCTAGAAGGTATAATTCTGAGACTTTTCTTTTTTTTATTCACTTTACTAGTTACTGTGAATAATGAAAATTATTTTATATTAAATTTTATAAATATAACAGTATGTAAGAACGCTTTACGTTTATCTATTTTAGTTTCTATTGTTCGAACTCACGGTAATGATTATTCTAATTTTCGAGACGCACTTCAATGTGTGAGTACCATTTTCTTAATGTCAAGATTTTTATCTTTTATATTAATTTTGTTCCCTTTTACTGCTTTTTTTGTATACTGATAATGACACTTAGTGATAGTAAGATCATGACTGCTAGTAATATTTTTTTCTAGATGAATAACAATTACATTTGGTATATTATGTCGAAATCTACGTTTTGATAATTTGTTTTAATCTGTTATTACTTCTTATATTTTAGTGATGTTAAGCATATGAATTGGTACTTTAATAATTGAGATAAGATATTTTATGAAACGGTATACATCAAGTGCTAGGATGTTTGTAATTTTATTATTTATTTTATTATTATTTCTATATATAATATTTATAACCTCAAAGTTTATAATATTTTATATTTTCTTTGAAACGTCTTTAGGTCCTGCTTCTTTCTTTATTTTAGGTTGGGGGTACCAGCCAGAGCGAATTCAAGTTGCTGTTTATCTTTTATTTTATCCTTTTGTTTCTTTCCTGCCTTTTTTAATCCGTATCTTTTTAATAGATTATGAAACGCTTACTTTAAATATATCTTATCTGAGGCTTCGTGCTATGTCTATGAATTTATTTTTCTTTGTTTTTTTTACTCTAATTTTGGGTTTTTTAGTTAAGACACCTGTATACTTTGGGCAACTCTGGCTACGGATGGCACATATGGAAGCCCCTGTTGCCGCTTCTATGATTTTTGCGGGGGCTCTACTAAAACTTGGGGGGTATGTTTTAATACAAGTTCTACTTCTTATTGTGAGTAGAGTAATTGGATTGTATGATCCTTTATTAATTAGAATCAGATTAGTGAGTGGGGTATTCGCTATTTTAACTTGTTTACGTCAAAACGTTGTTAAGTCTTTAATTGCTTGTTCCTGAGTAGCACATATAGTCTTAGTTTTTGTAGGGATATTAATAAATCGTGTTTGAGGTTGAATAGGTGTATTAATTATAATAGTTACCCATGGGTTGTGTTCTTCAGGTTTATACTGTTTGGCAAATATGTCCTGTGAGCGAATTAGTTCTCGAGGTTTGCTACTAAGTCGAGGTCTGACAACTCTAGTGTCTACAATCACTTTTCGACAATTCTTATTTAGTGCTTGTAATATAGCAGTCCCTCCCTCCCTAAATCTATTAGGCGAAATTTTTCTAACTGATTCACTAGTAGGTTGAAGAGGTAGGCCTATGCTTCTATTTGGGTTTCTATCTTTTTTAGCATCAGTCTATAGTCTCTAGTTATATTCTTTTACTCAACACGTATCTCGAATTTTAAATTCATATGCTAGTCGAGCAAGTAGAGTATGGGACTTTCTAATAAAATCGCTTCATTTTTGGTTTCCTTTAATTTTACTAATTTTTATTCACGGGTTATCTTCTGTATGATTATGTTTTCAAACTTTAAAAAAATAAAGGTTTACGGTAAGCTCAATTGTTTAGGTGATATCATTTTATAATATAATTTCCGTATTATGTATATTTATACGACTTTATACTTTATTTATATTTTGAGGGTTGAGCTTAATTATAAATGAAAATACTATATTCATAGAGTTATTTAATAATTTTTTTAGTTTTAATAGAATTAGTATTGCAATTATCTTTTTATTTGATAGAATATCTTGTTTCTCTTTCAGGATTCTTTTATATACTAACGCTTCTAAAGTTATTATATACAGAAGAAGATATATAGGTCTTGATCTATAAGTTAATCGATTTATTTCATTAGTATTAGTACTTGTACTTTCAATAGGATTTCTAATTATTAGTCCTAGTCTGATTAGAATTCTATTTAGATGGGACGGATTTGGTCTGGTTTTTTATCGTTTAGTTATTTATTATCAAAATAGAAAACTTTCTAGTGTTGGTACATTAACTGTTTTATCTAATTGTGTTGGAATTGTATATTTTTTAATGGCAATTAGACAATTAACAAATTTAGGAGGTTTTAATTTTTTACCCTATATGCAATGAACTTTATTGTTTTATAATACTGAAATAATTATTATTATCTTATTTTTAATCATTCTAGCTGCTATAACTAGGAGAGCTCAGATTCCTTTTTCTATCTGATTGCTAGCTGCCATGGCTGTTCTTATCCCTGTTTCCCATGCTTTAGTTCATTCGTCTACTTTAGTAACTGCGGGGGCATACCTATTAATTCGATTTTCTCCTTTAACTTTGGACAGTTAAGCAAATGCAATTCTAGTATTTTTATCTGCATTAACTAGATTTATAGCTGGTTTAGCTGCCATTCATGAATTCGATTTAAAAAAAACCACTGCATTATTAACTTTAGGACAACTAGGAGTGATAATATTTACTATATTGCTGGGGCTCCTTGTATTAGCTTTGTTCCATTTGTCAATTTATGTTTTATCTGAGGCGTTATTAATTCTATGTGCAGGGGTGTGTATTCATGGAGTAGGAGGCGCGCAAGATATCCGTAATCTAGGAGAATTAACCATTAAATTCCCTCTGACTGGAGCTTACTTAAATATAACTAATTTATTTTTGTGTGGAATCCCATTTTTAGCTGAACTTTACTTTAAGGATTTAATTATTGAAGTAGTTCCACTATGCTAAATAGATATATTTATTTTATTTATAGCATTTATTTCCACCATCTTTACAGCAGTTTACTCAGTTCGTCTAACTTATTTTTCAATACATAAAATCTCTAGTAATAGTTCAATTTATTATTTTTATGATTAAGATGTCAATAACATAATGACTCCTATAACTATTTTAGGATTAGTTGCAGTTGTCGGAGGAACAGTATTGAGAGGACTGATATTTCTTTACCCTGCTTTAGTTACTCTGTCTATATTTCTAAAAATTGCACCTTAATTTTTTGCCGTAGTAGGATTCTTACTAGGAGTTGTATTAACAGGAATTGATTTCGCTGATAACTTGATGACAGTAATGTTTACTGTGCTTGTAAATTTTACTGCTAGAGTATGATTTTTTCCATATATATCACGACAGAAATTTACTAAGTCTCTTCTAAGTACAGGATAAATGTCCTGAAATATTTTTGAGAAAGGTTGGATAGAAAATTTAGGAGGTCAAAGGATATATGAAAATTTAATACTAAAGTCTACTTTTATTCAAAAAACACAAAATAATTTGTTAGAGATTAATGTGTTAATTTTTTTAGTCCTTAGATTACCTATTTGTCTTATCTAAATATTTATCCATATATTTATTTTGGAGTGAGATACCAAAAACGTTTGCATTCTTAGCATTTTTTAAAGCATCGCGTAACGAATTATTTTTCACTTTACTTTACAAACGATGATAATATTGTATCTTCTATCAATTATTATAATATTAGTTTCATTGATTTCTCCTTTTTTACATCACCCTCGATCAATAGGATTAATCCTACTTATTCAAACTATATTAATTTGTCCGATATTTGATACATTCAGCTTAAATTCTCGATTTTCCTGCATTTTGTTTCTAATTTTTCTGAGAGGATTACTAGTAACTTTTATTTTTGTTTCCTGATGAGCATCAAATGAGAAACAAGTTACATTTAAAGTACGAATTAAAGTCTTCCTTATAATATTAATAACGGTATCTTTTCCTAGAATTATTTTTCTCATTTTTGACCTGGTACTTAAAACATCAAGAAGCATATTAATAACGCCCACTTGAAACAAAATAAGAAACTGTAAAGTTTTGATTAATAAATGTACTTATAAAACAGTTATTCGAGGAGTAACTATATTTTTAGTTATTTAACTACTTTTGATTTTTATAGTAGTGGTTAATATTACTAAAACTAATATAAGCCCCCTACGATCCATAAAAAATTAATTTTTATTTTGTTTAATTGATTAAGGAAAGTACTATTAATTTAAATTCAGTATCCCTAAAGAAATCTCGAATTTAAAATTAAATAGTGCTAGAAAGGAAAGCTTAAATAAAATGAAAACTTAATTCTAAAAAAGAAGACATAAGTAATCGTACTTTGTGTTTTAGGGTAAACTCAAGGAATTTTACATAAAGATTTTCCGAAAAAAAGGATCTAATTTCTTATAATCGCGGCCGTGGCATGATCATTTTAAACATGTGTAGAGTAGTGAAATGCTATTCGGAATTTTTGCTATTTGGTCTTTTAAGAAATGAATTTAATTCAATTGCTTTATCTAATTTAATTAATTAATCGAGATAAATTAAAAGTTTAGAGGGATGAGCTTCTAACTATTAAGAATTATACTTTTTAATAGAGGTAAAATGCTTTTAGGTTTAGGAATAGTCATAAGTAAAAATTATCTTATAATTTACATTTCTATAATAATTATTTTTTTCAAACCTACCTTTTTTATTAAAAGAAAGTCTTAAATTAATTAGGATTAGAAATAACGTCATAACTAGTAAAATAATTGTTGATATTTTTAGTGAGAACAAATACATTAAAGGAACTCGGTAGATATATTTTCCGCGTGTTTATCAAAAACATTTCCTTAAGAATTAATAAAAGGTATCGCCTACCTAATGAATTTTTAAATGGCGGTCGTACTTTGACCGTGCGAAGGTAGCATGATCACTGGTCTTTTAATTGGAGGCTGGTATGAATGGCTGGACGAGATAAAAGCTGTCTCTATTACGAATATCAAATTTGATTCTTAAGTGAAGAAGCTTGGGTAGTTTTTAGGGACGATAAGACCCTATGGGTCTTTATAGTCGTAATTGGCAAGAATTCAGGTGACGACTTATTAAACAAAATATTTTGTAGGGGCGACGGGAAGAAAAATTTAACTCTTCTTTTTTAATAAACATTAATAATTAAAAAATTGATTTTTAAATAAAGATTAAAAGACTAAGTTACCTCGGGGATAACAGCGTAATCTCTCTGGAGAGTTCATATCGATAAAAGGGTTTGGGACCTCGATGTTGGATTACGAATTCGTTAAGCTACAGGAGTTTTAAAGGCGGTCTGTGCGACTCTTAAATTCTAACATGACATGAGTTCCGACCGGCTTGAGCCAGGTTGGTTTCTATCCTCGAGTCAATGTTTCATTGTAATACATAAGGACCAAACGGGGAAATTTTTAAATTAAGAATAATATTATTTATTAAGTTTGATTCTGTCTTATTTTTTTTTTAAATCTGTAATCTATATATTTGTAGTAGTTAATATTATCATCAAAAATTCGGAATTAGTTATAGTCTATGAGATCAGCTAATCGTGCCAGCCGCCGCAGTTATACGAAGTATATAAATAAAATATATAGATGGAATTAAGTAAATGCTCTAATATAAATTTTTAGTTTTTTAATGGGGTAAAATTTCCATATATGGAAAAAATATCATTGAAGGTCTTACTAGATCTATAGAAATAGGTTTTAAACTAGAATTAGATGCCCCATTATTCTTGATTACAATCCTGGGTAGTAGAACTGCTTAAACCTAAAGAATTTGGCGGTATTTTATTCTTACCAGAGGAACCTGTCCCGTAGTCGATACTCTATGATTAAATTTACTTCTCTTGTTTTCAGCTCATATACCCCCGTTGTCAAATTATTTTCAAAAGATATTTCCTAACTCTTTTATTTTATTATTCCAGGTCGAGGTGCAGCTTATAAAAGGGAGCAGTGGGTTAAAATAAAGACTATTATACGAATTAATAGTTAAAAAATGTTATGATGGTGGATGTGGTAATAATTTTAGTTAAAAGTAATATCTTGAAATGAGCTCTAATATGTGTACATATCGCCCGTCGCCCCTTTGAAGGAGAGATAAGTTGTAACATAGTAGATGTACTGGAAAGTGTATCTAGAAAAA
>27
ATGACGACTAACCTAATTCTCACATTTGACCTCTCTACTTCTATTTTAGGTCTACCTTTAAATTGATCAAGTATTTTGTTAGGATGTTTATTTATCCCCTGAGTCTTCTGATTTATATCTAGCCGAATATACGTATTCTGAAATCAAGTTATAAATACTCTACGTTCAGAATTCAAAATTGTATTAAAATTAGGTCCGACTGACGAGAAAGGAAATGATTTTGTATTTAATACTTTATTTTTTTTCATTTTATTTACTAACTTTACAGGTTTATTCCCCTATGTCTTTACTGGTACTATTTATTTAGCAATTGTACTAGCTCTAGCTCTCCCCCCATGAATAACATTTATCCTCTACGGTTGTATCAATCACATACAAGTTATGTTTGCCCATTTAGTACCTTAAGGGACACCAGGAGTTCTAATACCTTTTGTAGTATATGTCGAAACTATTGGGAATATTATTCGGCCTGGAACTCTAGCTGTGAGATCAGCAGTTAATATAACTACAGGTCATCTATTCTTAACTCTATTAGGAAATCAGAGCCCTAGTATAGCTAGTTCCATTTTAAAGTTATTAATAGTTACTTAAATTCTATTATTAATATTAAAATCAGCAGTCGCTGCTATTTAATCTTGTGTTTCTGCAAATCTAGCAACCTTATATTCTGGTGAAATTAATATTCCTCTAATAGCGCCTCTAAAGTAAATAATTCTATTTATTATATTTATTGTAATTTTTCTAATTTTTATTATTTTGATTAATTCAAATATTTTTCCTCCTATAAAAATTTCTCAAGACAATAAGTAAAAAAGAACCAATGCTAACATCATTTTTTTAAATTGAATATGAGTGATGTTAATACTACGAAAGGCTCACTCTTTTTTTAAAATTACGAATAATGCTCTAGTGGATTTACAAGCCCCCCCGAACATTACAACTTAACGAAATTTTGATTCTCAAGTAGGATTATGTTTAGTTAGTCAAATTGTAACAGACCTTTTTTAAGCTACGCACCACACTTCTAGTATATATCTAGCCTTCTCAAGAGTAACCCATCTCCGTCGAGATGTGAATTATAGATGACTATTACGATCCCTCCATGCTAATGGAACTTCCTTCTTTTTTATCCGCCTTTATCTACCTGTAGGATGAGGAATATATTATAAGTGTTATTTATTTATCCGTACTTGTCTTGTGGAAGTTATTCCTCTATTTTTAGTAATCGAAACAGCTCTTATATGTTACGTTTTACCCTGAGGTTAAATCTCTTTTTGAGGAGCTACAGAGATTACTAATCTAGTGTCAGTTGTTCCTTACGTAGGAAATGATGTAGTCCAATGAGTTTGAGGGGGGTTTGCAGTAGATGATGCCCCTCTAACTCGTTATTTTACTTTTCATTTTCTTTTACCTTTTATTGTTGCAGTTATAATAATAATTTATTTACGATTTCTATACCAGACAGGGCCTAGTAATCTTATAGGTCTAAACAGAGATATTGACATAATTCCTATTCACCCTTATTTTACAATCAAAGATATAGTAGGCTTTATAATTATTGTAATAATTCTAATAGTCCTTAACCTCTTTAACCCCTATTTACTAGGGTACCCTGAAAACTTTAACCTTGCTGACCTTCTACTTACCCCAGATCATATTCAACTAAAATGGTATTTCCTATTTGCTTATGCTATTTTACGATCGACCCCTAATAAATGGGGAGAAGTTATTGCTTTATTAATACCAATTTTAATTTTAATAATTATACCAATTTTTCATAAATGAAAATTTTGAGGTTTAGAATTTTATCCTATGAATTAATCTTCGTTCTGAACTCTAGTAGGTACTGTATTTCTTTTAACTTGAATTGGGGCTCGCTCAGTAGAAGACCCTTATATCCTAACAGGGCAAATCCAAACGGTTATTTGCTTCACGTATTTTATTTTTACCCTTATTTTACTAAAAGTGTAAAACAAATTAATTATATGACTTATATTGCGACGTTGACTTTAGTAAACGAATCATAAGGATATTGGAACACTATATTTACTTTTTGGTGCTTGAACAGGAATAGTCAGAACAGCGCTAGATCTCCTTATTCGAGCTGAATTGGGATAACCTGGAAGTCTAATTGGGAGTCACCCATTTCGTAATGTGGTTGTTACTGTACCCACATTTGTTAATATTTTTTTTATAGTTATGTCTCTTTTGATTGTAGGACTTGGAAATTGGCTAGTACCTTTAATATTGGGAGCTCCTGATATACCTTATCCCCGTGTAAATCATATAAGTTTCCGATTTCTACCTCTTTCATTAATCATATTACTAGTAGGTGGTGCAGTAGAAGGAGGCGCAGGAATAGGGTGAACAGTTTATCCCCCTCTGACTACAGGTATTGCTCAAGCCGGAACTGAGGTAGATCTAAGGATTTTTTCTCTGCATTTAGCCGGTGTTTCTTCTTTTTTAGGGGCAGTCAATTTTATTACAACGATGATTAATGTACGAACTAAAGGTATAACTTTAGATCAAATCCCTTCATTTATGTGAGCTGTAGGCACTACTGTACTATGAGTTCTATCACTTCCTCCTGTCCTAGCAGGAGCGATTACTATAGTATCAGCTGACCGAAATGTAAACACTTCTTATTTTGATCCTGCTGTTGGGGCGGACCCAGTTTCATATCAATATTTATTTTGATTTTTTGGTCATCCTGAAGTTTATATTTTAGTTTTAACCAAATTTGGAATAAGCTCTTACATTATCGGTCAGGAAAGAGGAAAGAAGAAAGCTTTTGAAATGTTAGGAATAATTTACACTATATTAGCTATTGGGGTCTCAGGACTTGTTGTATGCGCCCGTCATGTGTTTACTGTAGGAATAGACTTAGAAACCCGAGCCTATTTTACTGCAGCAACTTTAATTATCGCTGTCTCCACAGGAATTAAGATTTTTAGTTGAGTAGAAATTCCACTTGGAACACAATTTACTTCCTCACCTTCTTTGTTATGAGCTATAGGATTCGTATTCTTATCTACAATATTAGGGTTAACAGGAGTTGCTCTAGTTGATTCAAGAATTGATCTTGTGCTTCATGATACTTATTATGTTCTTGCTCACTCTCACTGTGTTCGTTCTGTGGGGGCAGTATTTGCTATTTTAACAGGATTTACTCACTGATTTCCTTTGTTTACATGGGTAACTTTAAATTTTAGACGACTAAAGGTTCATTTTTTCATTATATTTGTAGGGGTAAAATTAACTTTCTTCCCTCAGCATTTTTTCGGGTTAGCAGGAACACCTCATCGATGCTCTGATTATCCTGACGTTAACATATCAAGAAATATTGTCTCTTTAATTGGTTCTATAGTTTCTTTTGTTACTACTTTAGGATTTATTTTTAATATTTGAGAAGCCCTTATCGCTCAACGACTTGTTTCTTTATCTTTATATTTAAGTGTTTCAATTGAATGAAATCATCACCTCCCCCTTGCGGAATATAGTTACGCAAAGTTTGCTTATTTGTTTTACTTCAAACTGATGGCAGCATGATTTCAACTTGGATTTCGAGACGGAGCATTACCTTTACTATAACAATTAATTTTTCTTCATGATCATGCGCTACGAATTTTAATTCTAATTACAATTTTAGTAGGTTGCTCTATATTTAACCTATTATCTAATTCGTTCATCAATTGATAACTATTAGATGGGCAACTAATTGAAATTGTTTGATCTGTCCCTCCAGCAACAACTTTAATCATCATTACTCTGCCTTTTCTTCGACTTCTATATCTAATTGATGAAGTTTATGAACCGGATTTAACTTTTAAGGCAGCAGGACATCGACGATACTTAAGTAATGAAAATTTTAATTTTAATGATACTGAATTTGACTTTTATATAATTCCTACAAATGAACTCGAAAAATAAGAATTCTGTCTACTAGATGTAGATAACCGAGTGGTGAAACCTTATGATACACAAATTCGTCTCTTAGTAACTATAGCAAAGGTTCTTTACTCTTGAACTTTGTCCACTTTAGGATTTAAGGTAGACGCTGTCCCAGGCCGACCAAATCAATTGAGTCTTTTAATTAATTGCCCAGGTCTCTTTTTTGGATAATGTTCAGAAATCTGCGGGGCTAATCATAGTTTTATACCTAATGTAATTGAAAATATTTCCCCAAAAGATTGTGCAAATTGCGTATTCTCCTATAGGGAAGCACTTATAAGTTTAAAGAAAATCACGTTGATGGCAAGTCAATCAAATCTCCTCTTCCACTTAGTTGATCAAAGCCCTTGACTTATTCCCGGAGCCTTCGGAGTAATATTTCTGGCTACTGGATTAGCTAAATGTTTCCATACTTTCAATACTAAACTATTTTTGCTAGGAGTACTAATTACTGTATTAGTTATAATTTGATGATGACGAAATGTCATCCGAGAAGGAACTTTCCACGGTCTTCATACTAACCTAGTTACATTAGGTCTACGGTGAGGTATAATTTTAGTTATTGTCTCGGAAATTATATTTTTCGCCTCATTCTTTTGAGCTTATCTTCATAGGAGCTTGGCCCCAACTATTGAATTTGGAGTGTTGTGACCTCTTGCAGATATTAAACCATTTAACCCATTTCAAATTCCCTTATTAAACACAGCTATTCGATTAGCCTCTAGAGTTGCAATTACACGAGACAATCATGAACTAATAGAAAATGACTATACCCAAAGCAAACAAGGACTATTTCTTACTGTAATTTTAGGGGTGCATTCTATCGCCCTTTAAGCCTTGGAATACGATGAAGCCTCTTTTACTTTTGCAAATGTAGTTTATCGGTCAACATTTAGTGTAGCTACAAAATTTCATGGTCTCCATGTAATTATTGAAACTAAATTTTTACTAGTTTGTTTATTACGTTACCTCTATTACCTTTTTTGAAGAAGCCGTCATTTTGGATTTGAAACTGTAGCTTGATACTGGCATTTTGTAGATGTTGTTTGATTATTTCTTTATATCTCAATTTATTGAGGAGGAGGAATGTATTAGAGCGGAATGTTTATTTTAATTATTTCTTTCATGTTTATTGTGTGTGTTTTAGTCAGAGTAGCTTTTTCAATTCTATTCGGGCCAAGGTTTTCAGGTTATATTCAAGTTCGGAAGGGTCCGAACAAGGTAGGGCTAGTAGGGTTTCTTCAACCTTTTGCGGGTGCTATTAAATTATTTACTAAGGAACAAATTTTACTTTCTATATCTAATTATATACTCTATTATATTGCCTCTGTTTTTTGTTTATGTCTTTCTTTGTTAGTTTGAGTTTCAATTCCTTATTTGGTTCATTCTGTTAAATTTAATCTAATAGTATTATTTTTTTTATGTTGTATAAGGTTAGGAGTTTATACCCTTATGGCTGCAGGTTGGTCTTCTAATTCTAAGTATTCTTTGCTAGGTCCTTCACGAGTGGTAGCCCAAACTAATTCTTATGAAGTAAATTGGGCTCTGATTTTATTAACTTTTCTATTTTTAATTCAAAGCTATAATTTATCAAATTTTGTGTATTTTCAAGATTATATGTGATGATTTTTTTTTACCATTCCTCCATTAGTTTTATTTTGTTTAGCTTCCTGTTTAACTGAGACTAATCGTCCTCCTTCGAATTTTGCAGAAGGGGAATCCGAGTTAGCTTTGGGATACAATACTGAATGTAGAAGAGGTGGGTTTGCCTTAATTATATTGACTGAATACACTATAAACTTATTTATAACAGTGTTAGTTGGTTTAATTCTTTTGGGGGAAAGTTCTTATACTTTTTCTTTTATTTTTAAGTTTTTAGTTGTAGTTTCTTTATTTGTCTGAGTTTGAGGTACTCGCTCTCGATGTCGTTACGATAAACTAATGTATTTAGCTTGAAAATTTTTTCTACCTGGTTCTTTAAATTATTCAATATTTTTATCGGGTAGTATACTATTGTTTTCTTTTTGCACAAAAAGATCTTCCATATAGAAACCGGTTACGGTTAACACTATTTTGTCGATGCCTAATCCTCTGTTTTTTTCATTTTTTTCTACACTAATTTTAAGAGTGATAATGGTATTTTCTTCAGATTCATGGTTTGTATCCTGAATTAGACTCGATATTAATATTCTAACCTTTATTCCTATTATATTTAATAAGAAAAATCAACAATCCCCTACGGAATCTGAAGTAAAATATTTTCTAGTTCAAGTCTGAGCTTCTGTTACATTTTTAACAGGGGCTATATCTATTTTTTTTTATCTTGATACTACCTTCATCTCAATTATTATAGACTCTTAACAAAACTTTGTATTCACTGTAGGTTTATTACTTACATTAGGGGCAGCCCCTTTCCATACATGAATTTCAAGTGTAGCAGAATCACTAATTTGAATAACTTTTGTAATTTTAGTAACTATCTAAAAAATTAATCCCCTTTTTTTACTATTAACAATTACCTCATAAACATACACCAATTTTATTTAAATAACTGTTATTTTATCTGCAATTATGGGGGAATTAGAGGGGTTAAGTCAAACTATATTACGATCAATAATATCTTTTTCGTCCATCAACCATACCGGATAATTATTACCTGCGTTAACTTTAAGTAATTTTCTCTTACCTGCTTACTTTATTATTTGTATTCTTATTTTATTACCTGTTGTCTTTTTATTTGACAATTTTAATATTTCTCAAATAACTCAAATTATTTGAACTTTCAAGTTCAATCTTAGAACAAAATTCCTTATTTTTCTTTGTTTGTTTTCTTTAGGGGGCTTAATCCTCCCTCTCTTATGGTTCTTACCTATCTGAATAATTATTAAAAAAACTACTACATTTTGGACATTTTTCATTGCTATAGTTCTAGTTGTTTCTACTTTAGTCACCCTATCTTGTTATCTATGAATTTCGTCTTATGCTGTTATATTACATCCGAGAAACATAGCGATTTGTACTACAAAATTAGATTTCAATATAACAATTTCAACTATTTTCGTATTTATTACTTAATCAATTTTTCTATTTGGGTTAATATTTTTTCATTTTTTTATTAACCTGCTAATGATTCTGGATCGGGTTACACATATCCCGTCTTCGATGACAATTAATCCTCCTTAAATTTTACTTTTTTTTTCACTTTTCTTAAGAGCTTTGATAGTACTATCCTCCCACTCTTGATTTATTGCGTGAACTGGACTAGATTTAAATATTTTAAGCTTTATCCTTATTATATTAAATAAAAAAAGACGAAATTCCGGTACAGATGCTAGAATAAAATATTTTTTAGTTCAAGCCATAGCTTCAGTTATATTTTTATTGGGAGTTTTCTTGAATTCTCCTCACCTTAATATTTTTGTTATTGTATCTACTAAAGTGTAGTATGCACTAATTATAATTACAATTGGCTTACTACTTAAAGTAGGGGCAGCCCCTTCTCACATATGAATGCTAGGTGTAGCTGAAGCTCTATCATGGAATAAATATTTTATCTTAGTAACGATGCAAAAAATGAATCTCTTTGTTTTACTATTAATATTTATCTCCTTTACGTACAATAAATTTAGTGTCTTAGTCGACCTGTTGTAAGCACTTGTGGGTGGTTCAGGAGGTTCTAATCAAACGATACTACGCTTATTAATAGCTTTTACTTTAATCAATCATACAGGATAATTACTAATTGGTTTAATTCTTGGTAGTACTTTATTATCTATTTATTTTTTTATTTGTATTATTACCTTATTTCCTGCAATCGATTTATTTGATAAATCTAGTATATCTTACATAACTCACATTCGTTTATCTACCAATGTTAACAGAATATGTAAGATACTTATTTTCTTCAATATGTTTTTTCTAGCGGGGTTAGTTCCCCTCTTCTTAGGGTTTTTGCCTAAGTGAATTATTATTTAAAATACTACTTCCATTACATTATTTTTCATAATAATAGTTTTAATTACAACTATTTTAGTCACATTGTATTATTATCTATGATTTATATTTCGTGCATTTATAATATGTAAAGGAGATATACTTATATGAACTACTGAAATTAATTTGAAAATAGAAATTTCAATTGACTCTGTAATTTTTATTCTGTCTAGCTCAACATTTGGATTATTGGTATTTAGCTCAATTTTTAATTCATTTGTATTATACGATACTTTAAAAATCGTTATAGAATTTGTTATTTCTCTACTATTTATTGGAATTGTTTTCGTTCTATTGATTTTTGTTTCTAAACGTGAGCACTTACAAGCAACTTTGTTAAGATTAGAATATATAATCCTGGAACTTTTCTTACTTCTCTCATATCTATCGATTTCTTTGAATTCTGTATTGTATTTTATTTTATTCCTTTTGGTCTTTGGAGTTTGTAAGGGAGCTTTAGGTCTAGCAATATTAGTTTCAATTGTTTGAACTCACGTTAGTGATTATTTTAATTCTTTAAATACTTTTCAATGTGTAAGTAAATTGTTCTTTATCTTAAAATCTTTACTGATATCATCATTTTTAATCCCCTTCTGCGTTTAGTTGAGAAGATGGTTTTGACTTTAGCAAATTGTAACTCTGTGATTGTGTTTTATAACATTTTTTTCACGAATGAGGTTCACTAATATTATACTTCTTTGGTTTTTGGGTTTTGTGAACTTATCTCAATGAAATAATTTTTCTTATATTCTAGTTCCTTTGATGGTATGTGTCTTTATTTTAATAGTTATGATTGGATATAAGATTATAACGGTCACCTATTATAGCATAACCTTTATATTTTTATCATTTATGCTTTTAACCTTTTTACATGACACATTTTTAATTTTAAATCTTTAATTATTTTATATTACATTTGAAAATTCTTTAATTCCTACTTCTTTATTTGTTTTAGGCTGAGGTTATCTGTTAGAGCGAATTCAAGGTGGTTCCTACCTTTAACTCTGTACGTTGGTAGCCTCCTTGCCTTTTTCAGTTGGTATCTTTTTTATTAACGAAGACGTGGGTATACTAGAAATAATTTTTTTGCGATTTTATATTTGTCCTACAAATACTTTATTATTTGCAATTTATGATTTGATTTTGGCTTTTTTAATTAAAATATCTATATATATTCTTCATTTTTTACTATCTCGGGTTAATGTAGAAGCCCCCTTTGCTGGTTTTATGATTTTAGTGGGGGTTCTACTAAAATTAGGGGGGTATGGTTTAATGTAAGTTTTACCTTTTATTGTTAGTATTGGTATCAAGTCAATGGATCCCTTAATAATTAGAATTGGATTATTTGGGGTTGTGGTTGCTAGTTTAATTTATATTCAACTGACCGATAAAAAGTAATCCATCGCTTATTTTTTAGTAGTTTATATAGCCTTAGTTCTTGCTGGAATATTTACAATATATTTATGAGGGTGAATTATTGCATTATTTATTGTAATCGCCCATGGTTTATGTTTTTTAGATTTGTTTTGTTTAGCGAATATCTTTTATGAACGAGTCGGATGTCGTAGTTTATTTTTAATTCGATGATTATTAACTTTAATGCCTTGATTGACTATCTGGTAATTTTTACTCAGTGCTGTTAATATAGCAGCCCATCTCTCACTTAATTTAATAGGAGGAATTTTTTTATTCAAGCCATTAGTAAGATGATGTGTATATACTATGCTTCTTGTGGCGTTTATATCTTTTCTAGCGGTAGCTTATAGTCTTTATTTATATTCTTCTATTGATTACGAAACCGGCCTCTCTGCATCAAATGCCTGTTAGGTGACGAGATTTCAAGAACTTTTTATAATATTTTTTCATTTATGATTTCCTTTAAATTTATTAATCTATATCAACGTTTTATAATCGATATGACTGTGTTTTCAAGGATTTAATGGACAGAGGGTTGTGGCACCTTGAACCATGAGAATTATATTACCTTATAATAATGTTTTTTTATTTTTTGTTCCTTTAAGTCCTATAACATTAGTTATATTTTGAGGGTTTAATTTATTTTTTAATGAAACAGAAATTTTTATTAAATAAATCAATAATTTTTTTAGTTTTAGTAGGGTAAATATTGCTGTTACTCTCCTACTTGATTGGATTTCCTTTTTATTTTTAAGGATTGTTCTATTTAGTATTTCACCTACTGTAATCTTATACAGAAAAAGTTATATAAAGGGTGATCTTTTTGCTGATCAGTTTGTTATACCGGTATTAAGATTTGTATTTTCAGTAGTATTTATGATTATTAGTCTTAATCTGATTAGAATTCTATTGGAATGGGATGGCTCAAGGTCAGTTTCTCATTGTTTGGTTATTTATTACCAAAATAGAAAATTTTCTAGTGCTGACACATTAATAGCTTCTTTGAATCGTGTAGGAGATGTACGTTTTTTATTGGCAATTGCATGTTTAATACATTTAGGAGATTTTAATCTCATCTTTTATATTTAATGAACACTTTCATTTGATTTTCATTGAATCAGTATGATTATTTCTATTTTTATTATTTTGGCCGTGATAACTAAGAGAGCTCAAATTCTTTTTTCTGCCTGATTGCCAGCTTTCATGGCAGTTCCTATCCCTGTATGTGACGCTCTAGTTAACTCGTCTACTTTTGTGGCTGCAGGGGTTTATCTATTAATTCGATTTTCTTCTTTATTTTCTAGGTGTTAAGTATGTGATATATTGGTGTTTATACCTGTATTTGCTATATTTCTAGCCGGGTGAGCTGCTATTTATGAACATGATTTAAAAAAGATCATTGCTTTAACTACTCTAAGACAACTATTCGTGATAATATTTACTCCCTCTACAAGACTTTCTGTACTAACTTTTTTTCATTTATTAATCCATGCTCTATTTAAGGTTTTGCTGTTTTTATGTGCAGGGGTGTATACTAACGGAGTATGAGGAGCACAAGATGTTCGCAGAATAGGAGGACTTGGAAGTAAATTCCCTTTAACCGGAGCTCATCTAAATATAGCTAATTTAGCATTGGGTGGGTTACCATTTCTAGCCGGATTTCATTCATGGGATTTAATTATTGGGATACCTCTTTTGAGTTATATAAATAAATTTTTCTAAATCTTATTATTCATTTCTACTAGGTTAACAGCTGTTTACTCATTTCGATTAGCCTGTCTTTATACATTCACAACCTTTAGTTGTAGTTCATTGACTTAATTTAGTGATGAAGACGGTTATAATATAATCAATCCTATGTTTTTTTTAGGATTAGTTTTTATTTTAGGAGAGGGTGCGTTGACATGACTAATATTTCCTTTCCCTCATTTTATTGTTTTTCCTATATTTATAAAACTAACAGCTTTAATGATAGGTATTTTAGGAGTGTTAATAAGAAATATATTAGTTGAAATTACTTTTACTCATCAAGCAATGTCTGTGAGTTTTTATTTTATTAAATATTTTATTGGGAGTATATGATTTTAACTGTTACTATCCAGACATAGAAGAAGTAAAAATCCTCTAAGGGCAGGGAATATGGTTTTTTATAATCCAGATCTAGGTTGAATAGAATAATTAGGAGCTCAAGGGATCTACGAAAGTTCAATTTGGAATTTCAGTTTTGTTTAAAAATTTCGGAGTAATTCATTAGAAATATTCTTATTATTCTTTACTGCCTTCAGTTTAAATTTTTTAATTATTTTAATATTCCTTTATATTTTAATTTGAGAACATTGTGCAGAAGACGCCAACGTAAGAGGAATATGTCAGAGCACCGCCAAAAATGTGAGATTTTATTTAACGGTGATAATTATGACTGTACTAAATCCTTTGTTATCTGTTTTATTACTAATAACCTTCATTTTTATATTACAGAATTATCCCCCATCAATAGGGCCAAATCTATTTATTCGAACTATACTAATCTGCTTGATATTAGGATCATTTTTTATATCTTCTTGATTTTCTTACGTTCTATTTTTAATTTTTTTGGGGGGCATACTAATAATATTTTTTTATATTTCCAGAATAGTATCTAATGAAATGCTAGTAACGCTTAATCTAAGAACTAAAATTTTCTTTATAGAATTAATTAGATTATTATTTTTTCTTCTCATACTCTTTATTCGAAACTTGGAATTTGAAAATAAATAAAGTAAACAAAAAGCAATCACTGGGGATAACATTATAAACCATAAAATTTTAGTAGGTAAATATTTTTACTAAGAAATTTGTTATCGAGTCACAATATTTTGAGTTATTTATTTTTTTCTAAGTCTAATAGTAGTAGTAAATATGACTAGAATTGATCAAAGTTTCCGACGACAGCTGAAAAGTAAATCTTAATTTTGTTATACTATTTGAGAAAAATATTATTCATTTAAATTTAATATTATTAATGAAATTTTGAAACTATAGTTAATAAGTACTGTGAAGGAAAGTTGCAATAGATTGAAGATTTAATTTGAAGAAAAAAGATATAAATAATCGCACTTTGTGTATTAGGGGATACTTCGTAAATTCTATATAAAGATTTCCCGAAAAAAATGAGCTAATACCTTATAAATATGTGTGTGGCATAATACTTATGAATTTGAGTATCGAAATGAAACGCTATTCGAACCCTTTGATATCTGGTTTCCTAAGGAATCAATTCGATTCACGTTTTTGATTCGATTTAATTAATTAAATTAGATAAAGCAAAATGTTAGAGGTATCAGCTTCTAAATCTTAAAAGTTATGTCTTGTAATGGAAGTAAGATGTTCTTAGGCTTAGAAATAGCCAAAAGTACGAATTATGTTATAATTTATATTTTTAGAATAATTATTTATTTGAAGTTTGCATTTTTTATTAAGGTTAAACTTTAAATTAATTAAAATTAGTAATAATGTTAATATTAGTAAATAAGTTATTTTTACTTTAAATCAAAATTAATTTAACAAAGAAACTCGGCTAATATATTTTCCATCCATTTACCAAAATCCTCTCCTCATGACTAAACTCGAGGTATGGCCTGCTCAGTGGGTTTTTAAACGGCCACGGAATTTTGACCATGCAAAGGTAGCATAATCATCAGTCCTTTAGTTGGTGGCAGGTATGAATGGCTTGACGAGAAAATATCTGTCTTTATTATAAATAGTGAACTTTACTTTTAAGTGACAGAGATTAAATTTTCTTAAAGGATGATAAGACCATATAGATCTTTACATTCTTACTTGACAAAGATCTGGGTTACGGTTTATTAAACTAAGTATTTTGCTAGGGCAACAGAAAAAAAAAGACAACTCTCCTTATATAATTTATGCCTGTAATTAGAAAAATGAACCTTAAATTAAGATTTATAGGCTAAGTTAATTTAGTGATAACAGCGTAATCTTTTTGGAGAGTTCATATCGACAAAAAGGTTTGCGACCTCGATGTTGTATTGAGATTCTTTTGCAGTGCGGCATCCGAGAAGTAAGTCTGTTCGATTTTTAGAATTTTACATAATCTGAATTCAAACCGGCGTGAGCCAGGTTGGTTTCTATCCTCAAATTATTATTTCGCTTTAGTACTGGAGAACCAAATAGAAAAACTTTTAAATCGAGAATAAGATTAATCGCTAAGCTTGATCTTGGTTAATATTTTTCTTTAATTCAAAATCCAGATAAAAGTAATTGTTAATATTATTATCGAGTATTTGGAATCAGTTAAAATTTATAATATCGGCTAGTCCTGTCAGCCGCCGCGGTTAGATGAAAGAGTCGAATAAAACAAATTGGCGGAATTGAGTAAATAATTTAAACTAAGTCCTACACTTATTAATTGGGTAAAATTTTTATCTAAAAAAAAAATATTATTGGAAAATTTATTGGATCTGTCGAAATAGAATTTAAACTAGGATTACATACCCTATTATTCCTAATGAAAATCCAGGGTAGTAGAATTCTTTAAATCCAAAGAATTTGGCGGTGTTTCATACTTACTAGAGGAACCTGCCCCGTAATCAATAGTCCACGATTAACTTTAACTTTCTTGTTCTCAGTCTGTATACCGCCGTTATCAGATTACTTTTAAAAAAGATTATCTAATCTATTTATTATACGACTCCAGGTCACGGTGCAGCTTATGAAGGGGTGTGGGGAGTTAAAGTAAAATTCATTATACGGATTTTTTGTTAATAGTAAGTATGAAGGTGGGTTTAGTAGTAAAATTATTAAACAATACTAATTTGAATAAATCTCTGAGATGCGTATACATTGCCCATTGCTTTCTTTAAGAAGAGATAAGTCGCAATATAGCAGATGTACCGGGTAGCGTATTTGGAAAGG
>28
ATGATAACTAACCTATCTTCTGCTTTTGACCCTTTTACCTCTATTTTAAGTCGATCTTTAAACTGATTAAGTTCGTTATTAGGATTTTTATTTATTCCTTGGACTTTCTGATTTATTTCTAGCGGATTTAACATTATATGTAACAAAATTTTAGTAGGTCTTCATGGAGATTTTAGTACCCTGTAAAGTAAGGGTTCAAGGGGCATGTAGGGAAATACTTTTGTGTTTATTTCTTTATTTTTCTTCATTCTATTTAATAACTTTCTAGGCTTATTTCCCTATGTTTTCATTGGTACAAGTCATCTAGCAGTAACATTGGCCCTACCAGTACCTTTATGATTAAGATTTATATTGCGCAGTTGAATCAATCACACACAACACATGTTTATTCACTTAGTACCTCAAGGGATCCTAGCAATTCCTATACCTTTCATAGTGTGTATTGAAACTATTAGAAATATAATTCATCCTGGGACTCTAGTTGTATAACCAGCCGTTGATATAATTGCAGGCTACTTACGACTAACTCTATTAAGAAATCAAGGCCCCAGTCTAAGTAGTTCAATTTTGACTCAATTAATATTCACTCAAATTCTACTAATAATATTAGAATCAGCTGTAGTTTTTGTTCAGTCTTATGTTTTTGCTATTCTAAAAACTTTATATTCTTGAGAAGTAGTTATTCCGCAACTAGCACTTCCAAATTGAATTATTTTTTCTATTTTATCTACTGTAACTTTCTTAATATTTATTATTTATATCTACCTCTTTAGCTACTCTTTTATATAGATTTCTCTAGGAAATAAGACAGAAACAAATACTTCTAATACCTGGTTTTTAAATTGAGAATGAAATATGTTATCGCTACGAAAAACTCACCCTCTACCAAAAATTATTAACAATGCCCTAGTTGATCCAACGGCCCCTTCAAATATTGAAAATCGATGAAATTTTTGCTCTCTTTTAGGCTTATGTTTAGCCATTAAAATCATAACAGGACTACTCTTAGGCATACGCTATACTCCACATGTAGAACTAGTTTTTTTTAGAGTAGCCCACATTTATCATGATGTAAACAATGGATGACTACTATGAATCCTCCATGTTAGTGGGGCACCTTTATTCTTTATCTGCTTTTATCTTCATGCAGCTCGAGGAATATATCATAGGTCTTATTTATTTATCTATGCTTAATTTGTTGAAGCTGTTCTTCTATTTTTAGTAATAGGAACTGCTTTTATAGAGTATGTTCTATCCTAAGGTCAAATATCTTTTTGAGCAAGTACTGTAATTACTAATTTAGTATCAGCTATTCCCTATCTAGGGAATGATATCGTTCAATGAGTTTGGGGGAGGTTTGCAGTACATATCTCCACTCTAACTCGATTTTTTACTTTCTATTTTCTACTAGCTTTTACTATTGTCGCGATAACTATAGCTCATTTATTATTTCTACATCAAACGGGATCAAACAATCCTTTAGTTGTAAATAGATATACCGATAAAATTCCTCTTCATCCTTATTTTACAATTAAGGATATTGTAGGCTTTATTATTATTATAATAACTCAAATAATTTTTACCCTAATCAACCCCTGTTCACTAGAGGACCCTGATCATTTTACTCCCGCTAACCCTCTAGTTACCTCAGTTCTTACTCAACGAAAATGATATTTCTAATTTGCTTACGCTATACTACGATCCATTCCTATTAAATCAGGAAGGATTAAAGCTTTGTTAATATCGATTTTAATTTTGATGACTATACCATTTTTCCATAAGAGAAAAGTACGAGGACTAGAATTTTGTCCTATTAATCGAATCCGGTTTTGAACTGTACTTAGAAATATAGTTCTATTACTTTGAGATGGGACTCGACCAGTAGAAGAGCTTTATATTCTAATCGGGCAAGCTTTAACCGTCACTTATCTTACTCATTTTATATTGGTCCCTATCCTGCTAAAGTTGCGAGATAAGTTTATTAGTAATACCATCTTGCGACGTTGTTTTTATTCAATAAATCTTAAGGATTTTGGAACACTATTTTTTATTTTTGGGGCTTTATTAGAATTAGTAGGGACAACAATAAGTTTATTAATTCGGGCAGAATCGGGACAACCTGGAAGACTAATTGGGGATAATCAAATTCATAATTTAATTGTTACCGCCCATGCTTTTGTTATAATTTTTTGTACGCTTATACTTATTCTAATTGGGGGGTTTGGAAATTGTTTGGTACTTTTAATATTAGGAGCCCCTGATATATCTTTCATTCGTCTTAACAATATAAAATTTTGATTTCTACCTCCCGCATTAAGCCTACTATTAGCAGGTGCTGCCGTAGAAAGCGGCGTTGGAACAGGATGAACCGTTAACTCCCCTCTATCTAGAGGTATTGCTCACGCCGGAGCTTCTGCAGATCTAGGTATTTTTCTTCTACACTTAGCTGGTGTTACTTCTATTTTAGGGGCAGGAAATTTTATAACAGCTATCATTAAAACACGAACTCCAGGTATAACGCTAGATCGAATCCCTTTATTTGTATGAGCTCTGGGAACTAGTTCTCTACTCCTTCTACTTTCTCTTCCTGTTCTAGCAAGGGCAATTATTATATTACTGACTGATTGTAATCTAAACAATTCGTTTATTGACCCTGCTGGTGGTGGAGATCCAATTTTATATCAACATTGATTTTGATTTTTTAGTTAGCCTGAAGTTTACATTTTAATTCTACTTGGATTTAGTATAATTTCTCATATTATTAATCAAGAAGGAGATAAGAAGGAAGCTCTGGGGACTTTAGGAAGAATGTATGCTATTTTAGCAATTGGAGTCCTAGGATTTGTTGTTTGAGTCAACTATATGTTTACAGTAGGGATAGACGTAGATACTCCAGCCTATTTTACTACAGCAACTATAATTATTGTCGTTCCCACAGGAATTAAAATTTTTAGGTGGCTAGGAACTCGTCATGGAATACAATTGACTTTTACCCCTTCTTTATTATGAGCCTTAGGATTCGTACTCTTATTTACAGAGAGGGGACTTACAGGAATGGTTTTGGCGAATCCAAGAATTGATATTGTTCAACATGGAACTTACTATGTGGTAGCTCATTTTCACTATGTACTGTCTATAGGGGCTGTATTTGCTATTTTAACAGGGTTTTCCCGATGATTCTCTCTATTTACAGGATAAACTCTAAATCCTTTATGATTAAAAATTCATTTCTTTATATTATTTACACTGGTAAATTTAACTTTCTTCCCTCAACATTTTTTAGGGTTAGCTGGAACACCTCGACGATACTATGGTTACCCAGACGTTTATACATTAGGAAATGCTATCTCATCAGTTGGCTCAACAATATCATTTGTCGCGACCTTCGGATTTATTTTTATTATTTGAGAAGCCTTTGTAACTCAGCGACCTATTTTAATTTCATCTTATTTAACTCCATCTATTGATTGAAACTATAACTTCCCCCCTGTTGAACATAGTTACGGAGAATTACCTTATATTACTCATTTCACATTGATAGCAATATGACTTCAATTAGGATTTCAAGACACTGTTTCCCTTTTAATAGAACAATTAATTTTTTTTCGTGATCGCGCACTACTAGTCCTAACTTTAATTACAATTTTAGTATGTTATTTCATAACTATCTTAGAACTTAATACATCTTTTAATCGATACTCATTAGACAGTCAACTAATTGAAATTATCTGAACAGTCTTCCCCGCATTGATTCTAATTTCTATTGCTTTCCCTTCTTCTCAACTTCTATATCTAATAGATGAAGCCAATGAATTACCCTTGCCAATTAAAGCAGTAGGGCATCAATGTAATTGAAGTTATGATTATTCAGGTTTTACTGATTCTGTATTTGACTCTCACATGTTCCTTACGAGAGATTTAGATAAAAGTGAATCTCGTCTACTTGATGTTGATAAACGAGTTGTACTACTTTTTAATACTTGAGCCCGTTTGCTAGTGACTGCAGTCGATGTTTTTCACTCTTGAACTATGCTCTCTTTAGGAGTTAAGGTGGATGCTGTCCCAGAACGATTAATCTAATTAAATTTTTGGAATAACCGCCCAGAAGTTTCCTATAGTCAATTTTCAGAGACTTGCGTGGGTAATCATAGCTTTATACCTATTGTAGTTGAAGCTATTTCCGTAAAAGATTTTTTAAATTGAGTCGAATCTTATATAGTCTCACTGTATCGTTGTAAGAATCTAATATCTATGTTAACCCAGACAGATAATCTTTTCCATCTAGCGGATGAAAGCGCTCGTCTTATCCTAGGAGCCTTTGGAGTTTTAACTTTAACTACTGGATTTGCTAAATAATTACGTACTTTTATTACAAATCTATTTTTGCTAAGCATGTTAATTACGCTGTTAGTTATAATTCAATGATCACCAGATGTTACTCGAGAAGTAATTTTCCAAGGGCATCATACTATTTTAGTTACTTTAGGCCTACGATGAGGGATTATCCTATTTATTGCCTCAGAAGTTTTATTTTTCATCTCATTCTTCTGGGCTTTTTTTAGTCGACGTTTAGCCCCAACAATTGGACTTTGAGCACCATGACCTCCTTCAGATATTAAGACTTTTAGCCGTTTTCAAATCTCTCTACTAAATACAGCTATTCTACTAGCCTCGGGAGTTATAATTGCATGTGCCCACCATGGGTTAATAGAAAATTACTATACCCAAGGCAAACAAGGCCTTCTGCTTACTGTAATCTTAGGGATATATTTTACTATCCTACAAGCATTGGAGTATATTGAAGCCCCTTTTACTATCGCAGACGCAGTTTACGATTCTACATTTTTTGTAGCTACAGGATTTCAAGGTCTACATGTAATTATTGGTACTACATTTCTATTCGTTTGCCTATTACATCATATATTTCATCACTCTTCTAATGCTCATCCTTTTGGATTCAAAGCGGTAGTCTCATACTGACATTTTGTAGATGTTGTTTGATCACCTCTCTACATTTCACTTTATTGATGAGGAAGTGTGTTTTACTGTTAGGTGTTTTATTTATTTTTCTTTTTAATATCGATTGCATGGGTTCTGGTAGATGTGGCTTTTTTAATTCTATTCGATCGTAAATTTTTAGGTTATATTTTAATACAAAGGGGTCCTAATATGATAGATTTAGTAGGGTGTCTTCGACCTTTTGCAGATGCTAGTAAATTATTTACTAAGAAACAAACATTCCCATCTATACCTAATCGTTTGCTTTATTAAATAGTCCCTATAATTAGTCTAACCCTTTCTTCGTTAATTCGATTTCCAATTCCTTCTATGCGTGATTTAATGCCTATTAATTTAACAGCGTCATTTTTTTCATGTTGTATCAGAATAGGGGTCTATTCTATGATAGCAGCAGGTTAGTCTTCTAATTCAAAGTACTCTTTATTAGGAGATTTGTGAACAGTAGCTTAAACAATTTCCTATGAAGTAAGATTGAGTTTAATTTTATTATCTTTTATTTTTATAATTAAAAGATACGATTCAACCAAATTGGTTTATGGACAAGATCATATAGGGTGATTTATCTTTATTTGACTTGCGTTAGCTATGTTTTGATTTGTATCTTCTTTAGCTGAAATTAATCGCACTCTTTTTTATTTTGCTTGAGGAAAATCTGAGTTAGTTCCTGGATACAATACATAGTATAGAAGAGGTGGTTTTACTTTAATTATAATAGAAGAATATATCAGAACTTTTTTATTACGGACTTTAGTTATTATTACTTTTTTGGGGGGTAAATTCTATTCATTTTCCTTTATTTTCGAGTTTTTATTTGTTTTTTTTATATCTGTCTGAGTTTGAAGCACTCTGCCATGATTTCGATATGCTATATTAATATATTTAGCTTGAAAGTGCTTTTTGCCTGTTTCTTTTAATTATTTAATATTTTTCTGGGGTTTTATGTTACTATTTTATTCTCGTTGGAAAGAGTTTTTGATTTTAAAGCTGGACACGCAGGACATTTTTCTCATCGTATTTATTCCTATATCAACATTATTGTTCTCTATACCAATCTTAAGAATATTACTAGTTATATCTTTGTACTTTTGATTTGTTTTCTGAATTGGACTTGAGATCAATATTCTAACAATTATCCCTATTATGTTCACAAGAAAGATTCATCACACTACCACAGAAGCTAGACTAAAATATCTTTTAATTCGGACTGTTGCTTTAGTTATATTTATTTTAGAAGTATTATTTGATTTGTTGTATCCTGATAGTTTCCCTATCTCTATTATCGAGAACTCTTCTGCCCCGGGTATACTTATTATTGGCTTTCTATTTAAATTAGGTGCAGTTCTTTTTTACTTATGGATTCCTAGTATAGTAGAAGGTATAACTTGAAAAAACTTTTTGATTTTAATAATTATTAAAAAAATTAATCGCCTTGTTCTAGTATTAACGTTAATTACATATACGTTCAATAATTTTGTCGATATAAATGTTTTTTTATAAACTCTTGTAGAAGACTTAAGGGGATTTGATTGAACCATACTACGATCACTAATAACTTCCTCCTCTAATAACCATTTTGGTTATTTACTAATTGATATGACTATTAGCATTTTTTTACTAATTATTTATTTTATTATTTATACACTTATCTTTTTTCCAATTGTCCATTCGTTTAAAAACTTTAATATATCTCATATTATTCAAATCAGATTAACTAACAATGTAGCCCCTTTAACTAAATTATTAATTTCTTTTACTAACCTTTCCTTGGAGGGGCAACCCCCACCTTTCCTAGGGTTTTTGCCTAAGAGGATTATTCTTAAAAACACTATCGCAATCATAATATTTCCCATAATAATAATTTCAAATATTACAAACTTAGTAACTTCATATTACTATCTACGAATTACTTTCCCTGCATATGTTATCTACAGAAGAAATTTACATACATGAACAAAATAATTTATTATTAATTAAGATACTATAATTATATTTGTACTCATCATAACTACTATCTCCGTATCAGGCTTAATATTATTAAAATGATATGTTAATTTGATTACAATGGTATGACTGATCATGTAGGATACAAGTCTGATTACGATTAATCCTAATTCGATTTACTTTTTTTCTACACTATTTTTAAAAATGTTAATTCTACTACCCTCACATTTTTAATTAATTGCGTTAATTGAGCTAGAACTAAATACTTTAACTTTCATCCTTCTTATTGTAGCAAAAAATAACCAATAATACTCTACAGAAGCTGCAATAGAATATTTTTTAATTCATGCCTTGGCTTCAATCCTATTTTTACTTAGAGTTTTATTAATTTTTTTGTTTCTCTATATTTTCTCTATCTCTTTCATGGATTTGGCGAACACAGTAATTGTTATAACGATCGTCTTACTACTTAGAATAGGGGCAGCCACTTTCCATATGTGAACGCCAAATGTAGAATAAGCCATATTGTGAATAGATCTTTTAATTTTAATTACTACATAAAATATTGATCTCCTAGCGTTACTATTAACATTTATCTGTTTTATGCACACTAAATTTGTTTAAATAATTGTCTTCATATCAACACTTATTGGGGGACTGGAGGGATCAAATTAAACCATACTATGATCATTAATAGCCTATTCCTCCAATAGTCATCTTGGATGATTATTAATCGCTTTAACTATTGATAATTCTTTATTATCTTTTTATTTTATTATTTATATAGTTATTCTATTCCTTGTAGTCCTATTATTCAATTCCGTTGATATACCTTATTTTATTCGAATTATCCTTACTTGCAATATAATTGTTATAACCAAGTTACTTATTTTTCCTAATATGTTTTTTTTAGGAGGGCTGTACTCTCCTTTCTTGGGATTTTTACCCAAATGGATAATTATTAAAGATGCAATTGCAATTATAATGTTCCTCATTAGAATAGTTTTAATTATTTCTACTTTAGTCACCCTTTATTATTATCTACGAACTGCTTTTTCTGGTTTTATAATATATACAAGGAATATACAAGAATGAACAGTAAAATTAAATTTTAACTTAAACACTTCAATTATTTGTATAGTTGTTATTATAATTATCTCATTAGTTGGCTTATTATTTTTTTAATTACTTTTTATTTTAATCATGTTAAATGATTGCGTAGACTTTTTTATTATATTAGTAATTGTTTTATTTTTTTTTGTAGTTTTTTTTGCTCTATGAATTTTTATTTCTAATCGTAGCCATCTACTAGCTGCTTTACTAAGATTAGAAGGTACAATATTGATAATACTTGTTCTTATATACGATATATTGATTTGTCTAAGTATAAAAAAAAATTTTATTTTTTATTTTCTGACTTTAATCGTTTGTGAAAATGCTTTAGGTTTATCCGCTTTAGTTTCTATTGTTCGAACTTATGGAAATCATTATTTGAATCTTTTGGATGTATTTCAATGCTTTAGTTAAATTTTTTCTATGTTAAAATTTGTATTATTAATGATGTTTTTGATCTCTCTTTGCGTTTTCTTGGAAAATTGATTTTAAATTTTTATGCTTATAATCATACGCCCCTTATTCACTACAATACTTTCATGAATCTCGATAAGTTTTATTTTCGATTCTTGAGATTTAAATTTTGTGAAAATTTCTTGATTGGACATTGGGTCTTTTTTCCTAGCTTCATAAAGCGTATGAGGCTCTTTTCTAACAGTTATGAGAGCGTACAGGATTACGGCGAATCGAAATTGTATTTGAATTTTTATAATTCTGTTATTTATATTGTTTTTCTTTCCGTATGTGACATCTTTATCTTCAGATTTATTATTTCTCGATATTATACTTGGAAATTCTTTAATCCCTACTTTTTTATTGATTATGGACTGGGGGTGTTAACCAGAGCGGATTCAAGTTTCTTTATATCTTCTATTTTATACTTTAGTTGCCTTTCTGCCTCTTTTGGTTAGTATTTTCTGTTTAAATTGTGGCTGGTGTACCTTAAAATTAACTATTTTGAAACATTGTGCAAATTCTGTAAGTACTTTGATATTTGTGTTTTCTGCCTTAATTCTGACTTTTTTAGTTAAGGTACCTATATATTTTTGTCACTTCTTACTACCTAAGACACATGTATAAGCTCCTATAGCTGGTTCTATGATTATAGTGGGGATTCTACTAAAATTAGCGGGGTATGGTTTAATACGAGTCCACCCCTTTATTGTCAGGATTGCTATTCAATTATGAAATTTGTTCTTTATTAGAATCAGAATAGTCGGGGATATGAAAGCTAGTCTAATCTGTATACGCCGAATTGATATGAAGACTTTTGTTACTTATTTTTTGGTAACTCATATAGCGTGAGTTTTTGTAGGTATACTAATAATATATTTTTGGGAGTGAAAGGGAGCATTAATTATAATAAATGCTCATGGGTTTTGTCCTTCAGGTCTATTTTGTTTAGCTGATATATCTCTTAAACAGAATGGTACTCGTAGTTTTCTATTAACGCCAAGGCTAATAACTATAATGCCTACTATAACTATTTGATGATTTTTATTTGGTACTGTTAATGTAGCATCCCCCCCCTCATTCAATTTATTAGGGGAAATTAGTTTATTTAATTCATCTGTAAGTTCATGTTGATTCCCCATATTACTCGTGCGCTTTATATCTTTTTTTACAGCGGCGTATAGTTTGTATTTATACTCTACTTCTCAACATGGGACTCCTTCTGCTTGTTTATATTTTAGTCGACAAGCAACATGTCAAGGACATTTTCTAATTTTTTTTCATGTTTGACTACCTTATCACTTACTAATTCTTTTAGCTAAGTTATCTTCTGTTTGATTCTGGTTTCATGTTTTAGAGAAAGAAAGGGTCGTTTAGTCACTCATGCTCAAGGTGATATCGCTTTATAATACTATTTCTTTATTTTTATTTTTTTTGAGGCTTGCATTTTTGATTACCTTTTGGGGATTGAATTTAGCTTTAAATGAAACGTGATTGTTTTTTGAGTTAAAAAATAATATTTTCGGTTTTAATAGAGTAAGACTTTTTGTAACTTTTTTATTTGATTGAATATCCTTTTTTTTTTTAAGAATTGTTCTATTTATCAACTTTACTAGTGTGGTTTTGCACAGACGGAGTTATACGGGTGGTGATCGCTATGCTAATCGATTTATTTTAACATTTTTAACATTTGTTTTTTCAATAATATTTCTAATTATTAGTCCTAACTTGATATGAATTTTTTCTGGATGGGATGAGTTAGGTTTAGTTTCTTACTGCCTAATTATGTATTATCAAAACGGAATATCTTATACCGGAGGTATATTAACAGCATTATCTAATCGGATTGGAGATGTTTGTGTCTTATTATCAATAGCATGATTAATTTTATTAGGAGAATTAAGTTCTCTATTTTATATACACTGGATTCTTTCATTAAATAATATTGACTTGTAGACAATTATCTCTACTTTTTTTATGTTAGCTGCTATAACTAAAAGAGCTTAAATTCCTTTTTCGGTTTGATTACCAGCCGCTCTAGCAGTTCCTTCCCTTGCTTTAGATGTTCTGGTTCACTCGTCTACCTTAGTAGCTGCAAGAGTCTATTTATTAATTCGATTTTCTCCCTTAATTTTAAGAAATTCAATACGCAATGTGTTATTGTTTTTAATTGCTATAACTATATTTATAGCTGGCTTATCCGCTAATTGTGAGTGTGATTTAAGAAAAATTATTGCTTCACCTACTCTAAGACAACTAGGAGTAATAATATGTTCTGTATCTCTAGGTCCTCCTATATCGGCTTTTTTTCATTTGTTAACCCATGCTTCATTTTAGGCTTTATTGCTTCTATGTGCAGGGGTGCTTACTCACGGAGTAGGAGGTACGCAAGATATCCGTAGTATAGAAGAATTTGCTAGTAAATTCCCTCCAATTTTAGTTTGCTTAAATATAGCTAATTTTGCTTTGTGTGGGATACCGTTTTTAGTTGGCTTTTATTCTAAGGATCTGCTTATTGAAATAACACTAATAAGTAGTATAAGTCTAATTACTTTAACTTTAATATTTATTTCTACTGGTTTAACACTGAGTTACTCAATTCGTTTAACTTATTTTTCTATATCTAAATCCCTTACTCACAATTGTTTATATGTTTTTGGTGATGAAGATGGTGCTAATTTAATTAACCCTATGCTTGTTCTAGGTTTAGAAGGGATCGTAGGACAAGCTGCATCGTGTTGACTGATATTTCCTTACCCTAGATTGATTATTTTACTTGTATTTTTAATAATAACAGATCCCATTTTTGTTATGTCTGTCATCTAAATAGGAATTTTAGTATTTCGAAATACTCTCGTTTACTATTTTATGTCTGTAAAATTTTCTTGTATTACTATTTCTAATGGCTGTATATGATTCTTACCTTAGATGCCAGGGCAGAGAATAACTAACCTTCTTTTACATTCAGGAGAGATATTTCAAAATATTTTAGATCAAGGTTGCATAGAAAACTTAGGAGCTCGAGGTATTTATGAGATGTTGTGATAGACTTCAACTTTTATTAAATAACTTCAAGATAATTCATTAAAGATTTATTTATTAATTTTTCTAAACTCACGTTTGCCTTTTTGTAAAGTTTTAAGATTTATCTATATTTTAACTTTAAATTGCGACACGGAAGACGTCAACTTATGCGGCATATCCGATCGGAATGTTAAAAATACAAATTTTTACCTTACGGTGTAAATGGTGATTATAATATAGAATCTTTTAACTGCCTTAGTATTATTAACGTTCATTTTTATTTCTCTAAATTGCTTCCTATCACTAGGCCTAACAATCTTTATTCAAACCTTATTAATTTGCTTAATCTTAAGAACAAATGGTATAAATTCTTGGTTTTTTTACATTCTATTTTTAATTTTTTTAGGGAGATTATTAGAAATATTTATTTATATGTCCACACTAGCTTCGAATGAGGAACAAATTTCATATGAATCTAGCGTCAAAAGTTTCCTAATAATATTTTCAAAAATACTTTTCTTTTGAATTGCTCTCACAACTATAGACTTCGTATTCATAAAAGCAAAGGTTATCTAAGATAAACTCACTTAATACATGATGATAATCTGTAATGCTTGAGTAAGTAAATATATATATGACATAATTGTCTTTCTACTAATCGTATTCTAAGTGATTTATTTACTTGTGACATTAACAGTAGTAGTTAACACTGTTAAATTTGATCAGAAGTCTCTTCGCCCACTTAAACCATAATTTTAATTTTGTTAAATCTATTAGGAGAAATATTTTTAATTTGAACTTAGTAATATTAAAGAAATTATGAATTTATATTTAATCAGTACTGTAAAGGAAAGTAGTAATAGATTAAAAATTTCATCTAAGAAAAGAAGATATTAATAATCGTATCTTGTGTATCAGGGTATACTTAGTAAATTTTATATATAAATGTCCCGAAAGAAAAGATCTAAACTCTTGTAATCGTTTTTGAGTCATAATAATTTTAAACATGTTATTAGAAGCGAAACGCTATTCAAATTTTTTAATACCTGGTTTTTTAAGAAATGAATTTAATTCGGTTTCTTTATTCAATTTAACTAATTAATTTAAATAAAGCAAAAACTTCGAGGGATGAGCCTCTAACTCATAAAACTTATGTTTTTTATTAAAGATAAATTATTTTTAGATTTAGAAATAGCCACAAATAAAAACTATGTTATAATTTATTTTTTTAAAAAAAATATTTTTTGTGAGTTTAAATCATTTATTTGGATAAAATCTTAAATTAATTAAGATTAGTGACAATGTTACAATTAGTAGAATAATTACTGACATTTTTAAATAAAATAAGTATATTAGAGGAACTCGACAAACATATTTTCCGCCTGTTTATTAAAAACATCTCCTCTTGAATTAATTTAAGGTATGGCCTGCTCAATGAATTTTTAAATGGTCGCGGTGTTTTGACCGTGCGAAGGCAGCATAACCATTAGTCTTTTCACTGGAGGCTGGTATGAATTTTTGGACGAGAAAAAATCTGTCTCTTTTATAAATATTGAATCTTCTTATTAAGCGAAAAAGTTTAAATAATTTTGAGGGACGATGAGACCCTATAGATCTTTAGACTCGTATTTGATAAGAATTTGGATTACAGTTAATTAGGCTAACAATTTTGTTGGGGCCACGGGAAGAAAAAAATAACTCTTCTTTTTTAGTAAACAATTATAAATAAAGAAATGATCCGTAAATAGAGTTTAATAGAGTAAATTACCTTAGGGGTAACAGCGTAATTTTTTTAGAGAGGTCATAACGACGAATAGGTTTGCGACCTCGATTTTGGATTAAGAATTCGTTACGGTGCAGCAGTTTGACTGAAAGTCTGTTCGACTTTTCAATTCTTATATGATCTGAGTTCAAGCCGGCGTGAGCCAGTTCGGTCTCTATCCTCAAATTAATACTTTATTCTACTACGAAAGGACCAAATGAAGAAATTTTAAAACGAAGAATAATATTAATCATTAAGTTTGATTCTGGCTTCTGTTTTGTTTTGATTTATAATCTAAATATAAGCATTAACTAATATTATTATTAAACAATTGGATTTAGTTAAAATTTATAAGTTCGGCTAATCGTGCCGGCCGTCGCGGTTAGAGGAAGGATACAGATGAAATTGATTGGTGGAATTAAGTAAGTTATTTAAAATAAACTTTTAGTTTGTTAATTGGATGAAATTTTTATTTAGAAAGAAAATATTTTTGAAAATTTCATAAGATCTTTAGAAATAGACTATAAACTAGGATTAGATACTCGGTTATTCTTAGTTAAATTCTAGGGTAGTAGAATTTTTGAATTCTAAAGATTTCGGCGGTAACTTACTCCGACCAGAGGCACTTGTCCCCTAAGTGACAATCCATGTTAAATTATACTTCTTTTGTTTTTAGCTTGTACACCGTCGTTGTTAGATTATTTTTGAAAAAAATTTTCTAAAGTTTTTGTTCTATGACTTCAGGCCAAAGTACAGCTTATAAATGGAGGTGGTGGGTTAAAATAAAATTTATTATACGGATTGTTAGTTAATATTTATTATGAAGGTGGATTTAATAGTAAATTTAGATTAGAAAAATATGTTGACAAAAGCTCTGATATATGTACACATCGCTCGCCGCCCTCTCTAAGGAGGGATAAGTCGTAACATAATAGATGTACGGGAAAGTGTATCTAGAAAGA
>29
[truncated: 1,028,086 more chars]
