# Supplementary material for: Mitochondrial genome diversity and evolution in Branchiopoda (Crustacea)
Source: Zoological Lett. 2019 May 27;5:15. doi: 10.1186/s40851-019-0131-5 (PMC6537178; doi:10.1186/s40851-019-0131-5)
Supplement: Supplementary file 3 — Supplementary Tables S1, S2, S3 (XLSX 18 kb) [file 40851_2019_131_MOESM3_ESM.xlsx]

## Sheet: Table_S1
Table S1. Best-fit substitution model and partition scheme for phylogenetic analyses
Substitution Model	Partition
GTR+I+G	atp6, nad3
GTR+I+G	atp8, nad2, nad6
GTR+I+G	cob, cox1, cox2, cox3
GTR+I+G	nad1, nad4, nad4L, nad5
GTR+I+G	rrnL, rrnS

## Sheet: Table_S2
Table S2. Annotation of newly sequenced mitogenomes
	L. arcticus				L. apus lubbocki				T. cancriformis
Gene	Strand	Position	Start codon	Stop codon	Strand	Position	Start codon	Stop codon	Strand	Position	Start codon	Stop codon
trnI(gat)	H	1..65			H	1..64			H	1..65
trnQ(ttg)	L	62..132			L	61..131			L	62..131
trnM(cat)	H	128..192			H	127..192			H	128..192
nad2	H	193..1200	ATT	TAA	H	193..1188	ATT	TAG	H	193..1191	ATT	TAA
trnW(tca)	H	1204..1269			H	1192..1260			H	1189..1257
trnC(gca)	L	1262..1324				1251..1313			L	1252..1319
UR					--	1314..1384
trnY(gta)	L	1327..1392			L	1385..1449			L	1321..1384
cox1	H	1388..2905	ATA	TAA	H	1445..2986	ATA	TAA	H	1379..2920	ATA	TAA
trnL2(taa)	H	2925..2993			H	2982..3050			H	2916..2983
cox2	H	2997..3677	ATG	TAA	H	3054..3734	ATG	TAA	H	2988..3668	ATG	TAA
trnK(ctt)	H	3678..3747			H	3738..3810			H	3670..3739
trnD(gtc)	H	3748..3816			H	3809..3875			H	3739..3805
atp8	H	3816..3972	ATA	TAA	H	3885..4034	ATA	TAA	H	3814..3963	ATA	TAA
atp6	H	3968..4642	ATG	TAA	H	4028..4699	ATG	TAA	H	3957..4628	ATG	TAA
cox3	H	4642..5428	ATG	TAA	H	4699..5487	ATG	TAA	H	4628..5415	ATG	TA-
trnG(tcc)	H	5438..5502			H	5499..5562			H	5414..5477
nad3	H	5516..5852	ATA	TAA	H	5571..5915	ATA	TAA	H	5481..5831	ATA	TAG
trnA(tgc)	H	5855..5917			H	5920..5982			H	5829..5897
trnR(tcg)	H	5916..5981			H	5981..6046			H	5902..5965
trnN(gtt)	H	5981..6050			H	6046..6114			H	5968..6037
trnS1(gct)	H	6050..6119			H	6114..6180			H	6038..6102
trnE(ttc)	H	6115..6182			H	6179..6246			H	6103..6168
trnF(gaa)	L	6182..6245			L	6246..6310			L	6170..6234
nad5	L	6246..7979	ATG	TAG	L	6310..8043	ATG	TAG	L	6235..7961	GTG	TA-
trnH(gtg)	L	7977..8038			L	8043..8108			L	7960..8026
nad4	L	8043..9359	ATG	TA-	L	8107..9428	ATG	TA-	L	8027..9345	ATG	TA-
nad4L	L	9355..9664	ATG	TAA	L	9422..9733	ATG	TAA	L	9339..9656	ATG	TAA
trnT(tgt)	H	9676..9740			H	9745..9809			H	9657..9724
trnP(tgg)	L	9744..9808			L	9815..9878			L	9724..9788
nad6	H	9819..10319	ATA	TAA	H	9885..10388	ATG	TAA	H	9789..10289	ATA	TAA
cob	H	10318..11449	ATA	TAA	H	10385..11518	ATA	TAA	H	10286..11422	ATA	TAA
trnS2(tga)	H	11449..11520			H	11517..11586			H	11418..11488
nad1	L	11540..12459	TGA	TAA	L	11609..12526	TGA	TAA	L	11510..12427	ATG	TAA
trnL1(tag)	L	12466..12531			L	12535..12600			L	12437..12501
rrnL	L	12533..13843			L	12602..13915			L	12503..13809
trnV(tac)	L	13844..13916			L	13916..13988			L	13809..13879
rrnS	L	13916..14678			L	13988..14750			L	13881..14636
Control region	--	14679..15223			--	14751..15436			--	14637..15158

## Sheet: Table_S3
Table S3. Two-cluster test results. The fast or slow-evolving cluster at each node is indicated by > or < symbol, respectively. (Z: Z-statistics; CP: confidence probablilty). Node numbers are as reported on Suppl. Figure S4.
Node	Cluster 1		Cluster 2	∆	s.e.	Z	CP	height	s.e.	bA	bB	bC
43	12	>	13	0.004921	0.001324	3.718153	99.96%	0.095857	0.001797	0.098318	0.093397	0.234442
32	20	<	19	0.000129	0.001059	0.121362	9.56%	0.001292	0.000232	0.001228	0.001356	0.308732
33	32	>	18	0.000116	0.000955	0.121493	9.56%	0.000938	0.00014	0.000996	0.00088	0.322426
48	22	>	26	0.000108	0.001028	0.104713	7.96%	0.003709	0.000392	0.003763	0.003655	0.288199
50	25	<	23	0.000722	0.001038	0.696183	50.98%	0.008919	0.000604	0.008558	0.00928	0.282373
49	50	<	48	0.000673	0.000804	0.836129	59.34%	0.010451	0.000333	0.010114	0.010787	0.305758
47	49	>	24	0.001414	0.000953	1.483924	86.12%	0.020505	0.000473	0.021212	0.019798	0.308101
46	47	>	17	0.00216	0.001087	1.986614	95.22%	0.075469	0.000885	0.076549	0.074389	0.261387
45	46	<	33	0.002854	0.000965	2.957325	99.68%	0.106297	0.000817	0.104871	0.107724	0.25476
44	45	<	43	0.003625	0.001022	3.548835	99.96%	0.124494	0.0008	0.122681	0.126307	0.25278
30	10	>	11	0.006498	0.001388	4.681009	99.96%	0.099442	0.001822	0.102691	0.096192	0.273692
36	7	<	30	0.002702	0.001356	1.992676	95.34%	0.140452	0.001542	0.139101	0.141803	0.235341
35	6	<	9	0.014038	0.001393	10.080893	99.96%	0.105943	0.001865	0.098924	0.112962	0.256314
37	35	<	36	0.011926	0.001121	10.636267	99.96%	0.145516	0.00105	0.139553	0.151478	0.23288
39	37	<	8	0.009201	0.001458	6.309144	99.96%	0.173827	0.001203	0.169226	0.178427	0.211958
40	1	>	39	0.009883	0.001562	6.326575	99.96%	0.191506	0.001173	0.196448	0.186565	0.196137
41	40	>	44	0.025838	0.001165	22.179995	99.96%	0.181208	0.00078	0.194127	0.168289	0.219824
31	14	>	16	0.002549	0.001547	1.64743	89.9%	0.146037	0.002076	0.147311	0.144762	0.244033
27	3	<	4	0.000386	0.001115	0.345743	26.62%	0.001459	0.000246	0.001266	0.001651	0.381559
28	27	<	5	0.001089	0.00115	0.946616	65.28%	0.040218	0.000909	0.039674	0.040763	0.356499
29	2	>	28	0.002299	0.001325	1.734676	91.64%	0.108083	0.001234	0.109232	0.106933	0.297802
34	29	>	31	0.011959	0.001307	9.146794	99.96%	0.171012	0.001083	0.176991	0.165032	0.234647
42	34	>	41	0.046296	0.001821	25.42213	99.96%	0.203132	0.000804	0.22628	0.179984	0.193867
38	42	>	21	0.05285	0.004268	12.384148	99.96%	0.189457	0.000869	0.215882	0.163032	0.176053
Q=1729.332491
